# Supplementary material for: Establishing superfine nanofibrils for robust polyelectrolyte artificial spider silk and powerful artificial muscles
Source: Nat Commun. 2024 Apr 25;15:3485. doi: 10.1038/s41467-024-47796-2 (PMC11045855; doi:10.1038/s41467-024-47796-2)
Supplement: Supplementary file 4 — Supplementary Data 1 [file 41467_2024_47796_MOESM4_ESM.xlsx]

## Sheet: 0%_initial
	45000	atoms
	44925	bonds
	0	angles
	0	dihedrals
	2	atom	types
	2	bond	types
	0	angle	types
	0	dihedral	types
	-19.1577	19.1577	xlo	xhi
	-19.1577	19.1577	ylo	yhi
	-19.1577	19.1577	zlo	zhi
Atoms
	atom_index	molecular_index	atom_type	x	y	z	x_flag	y_flag	z_flag
	1	1	1	7.8347	1.5967	8.0286	0	0	0
	2	1	2	7.885	2.2338	8.3142	0	0	0
	3	1	2	8.1446	1.0403	7.7382	0	0	0
	4	1	1	8.3278	2.2632	7.5348	0	0	0
	5	1	2	8.3093	2.5937	6.918	0	0	0
	6	1	2	7.7262	2.4263	7.2161	0	0	0
	7	1	1	8.0633	3.095	7.1232	0	0	0
	8	1	2	8.1443	3.7664	7.3042	0	0	0
	9	1	2	8.4599	3.1621	6.5503	0	0	0
	10	1	1	7.2834	3.5282	7.4912	0	0	0
	11	1	2	6.7017	3.8117	7.7582	0	0	0
	12	1	2	7.3179	4.0644	7.0425	0	0	0
	13	1	1	7.6795	3.0574	6.7478	0	0	0
	14	1	2	8.2147	3.5017	6.8254	0	0	0
	15	1	2	8.1783	2.6177	6.9665	0	0	0
	16	1	1	8.3141	3.781	6.8174	0	0	0
	17	1	2	8.4599	3.1979	6.4586	0	0	0
	18	1	2	8.6098	4.175	6.3201	0	0	0
	19	1	1	9.0269	4.4131	6.9709	0	0	0
	20	1	2	8.6299	4.0366	6.5344	0	0	0
	21	1	2	9.3931	3.8478	7.1615	0	0	0
	22	1	1	8.3796	4.0869	7.608	0	0	0
	23	1	2	8.9754	4.3254	7.8876	0	0	0
	24	1	2	7.9881	3.9613	7.0415	0	0	0
	25	1	1	8.2062	3.7279	6.7292	0	0	0
	26	1	2	8.5366	3.2504	7.1203	0	0	0
	27	1	2	7.5889	3.476	6.9424	0	0	0
	28	1	1	7.3765	3.7637	6.2378	0	0	0
	29	1	2	7.1219	4.307	6.5984	0	0	0
	30	1	2	7.4359	3.2379	6.6961	0	0	0
	31	1	1	8.0862	3.9659	5.616	0	0	0
	32	1	2	8.3091	4.3655	6.1458	0	0	0
	33	1	2	8.1615	4.1389	4.9419	0	0	0
	34	1	1	8.1785	3.3236	4.9018	0	0	0
	35	1	2	7.745	2.9614	5.3152	0	0	0
	36	1	2	8.4244	3.8413	5.3036	0	0	0
	37	1	1	9.0407	3.7356	5.0362	0	0	0
	38	1	2	8.8349	3.1615	5.3799	0	0	0
	39	1	2	9.4633	3.588	4.4981	0	0	0
	40	1	1	9.7945	3.2439	5.3846	0	0	0
	41	1	2	10.4088	3.4547	5.6458	0	0	0
	42	1	2	10.2136	2.7692	5.6828	0	0	0
	43	1	1	9.924	4.1967	5.3025	0	0	0
	44	1	2	9.7214	4.017	4.657	0	0	0
	45	1	2	9.8105	4.63	4.7645	0	0	0
	46	1	1	10.0266	3.3416	4.8672	0	0	0
	47	1	2	9.5268	3.7027	5.1986	0	0	0
	48	1	2	9.4428	3.3709	5.2523	0	0	0
	49	1	1	10.1565	2.3858	4.8379	0	0	0
	50	1	2	9.6426	1.9957	4.5663	0	0	0
	51	1	2	10.4333	1.7452	4.8925	0	0	0
	52	1	1	10.944	2.9355	4.7436	0	0	0
	53	1	2	11.4998	2.6985	4.3901	0	0	0
	54	1	2	11.5967	2.9843	4.4954	0	0	0
	55	1	1	10.7731	2.5415	5.6078	0	0	0
	56	1	2	11.4283	2.7582	5.4904	0	0	0
	57	1	2	10.8165	2.6028	6.3037	0	0	0
	58	1	1	11.6106	2.0628	5.6349	0	0	0
	59	1	2	11.7968	2.5701	5.19	0	0	0
	60	1	2	11.4628	2.1106	6.3175	0	0	0
	61	1	1	11.4179	1.3896	4.9709	0	0	0
	62	1	2	11.287	2.0598	4.817	0	0	0
	63	1	2	11.9082	1.2374	4.4951	0	0	0
	64	1	1	12.2099	1.9406	4.9897	0	0	0
	65	1	2	12.4989	2.0429	5.619	0	0	0
	66	1	2	12.2478	1.3967	5.4287	0	0	0
	67	1	1	13.1715	1.863	4.9693	0	0	0
	68	1	2	12.7447	2.0152	4.4358	0	0	0
	69	1	2	13.6404	2.2485	5.3179	0	0	0
	70	1	1	14.0082	1.9851	5.4344	0	0	0
	71	1	2	13.7756	1.4346	5.799	0	0	0
	72	1	2	14.0531	1.5497	4.8882	0	0	0
	73	1	1	13.1389	1.5887	5.2987	0	0	0
	74	1	2	12.5247	1.5016	4.9744	0	0	0
	75	1	2	13.5531	1.8744	5.7853	0	0	0
	76	1	1	14.0764	1.7622	5.1494	0	0	0
	77	1	2	14.2797	1.4557	4.5539	0	0	0
	78	1	2	14.6442	1.6912	4.7463	0	0	0
	79	1	1	14.2955	1.5608	6.0674	0	0	0
	80	1	2	14.3046	1.4988	5.3702	0	0	0
	81	1	2	14.1088	1.5318	5.3933	0	0	0
	82	1	1	14.0011	1.1925	5.2254	0	0	0
	83	1	2	13.7025	0.822	4.712	0	0	0
	84	1	2	13.8277	0.5335	5.3859	0	0	0
	85	1	1	14.2223	0.7186	4.4144	0	0	0
	86	1	2	14.5252	0.2356	4.0083	0	0	0
	87	1	2	14.8958	0.6167	4.2532	0	0	0
	88	1	1	14.1331	0.7966	5.3721	0	0	0
	89	1	2	14.281	0.4003	5.9298	0	0	0
	90	1	2	13.8663	1.4358	5.4733	0	0	0
	91	1	1	14.771	1.1655	5.9952	0	0	0
	92	1	2	14.742	0.6114	5.5684	0	0	0
	93	1	2	14.9129	0.4918	6.122	0	0	0
	94	1	1	14.1752	1.0362	6.7433	0	0	0
	95	1	2	14.2872	1.7253	6.7945	0	0	0
	96	1	2	14.1062	1.3896	7.3435	0	0	0
	97	1	1	15.0611	1.4188	6.7414	0	0	0
	98	1	2	14.8367	1.3282	7.3983	0	0	0
	99	1	2	15.7485	1.3833	6.8688	0	0	0
	100	1	1	14.9552	0.4767	6.9215	0	0	0
	101	1	2	15.2342	0.2389	7.5178	0	0	0
	102	1	2	15.5306	0.0818	6.9758	0	0	0
	103	1	1	14.7015	-0.3607	6.5144	0	0	0
	104	1	2	14.1231	-0.1082	6.8173	0	0	0
	105	1	2	14.0566	-0.374	6.7862	0	0	0
	106	1	1	14.5653	-1.2903	6.2941	0	0	0
	107	1	2	14.5096	-1.9725	6.4404	0	0	0
	108	1	2	14.7215	-0.9433	6.8816	0	0	0
	109	1	1	14.9502	-2.1499	6.5042	0	0	0
	110	1	2	14.8677	-2.5056	7.1014	0	0	0
	111	1	2	15.5369	-2.4658	6.7187	0	0	0
	112	1	1	15.4059	-2.7817	7.0737	0	0	0
	113	1	2	15.6611	-2.8383	6.4243	0	0	0
	114	1	2	15.5304	-3.4387	6.8666	0	0	0
	115	1	1	15.4966	-3.3979	6.3366	0	0	0
	116	1	2	15.9889	-2.986	6.0573	0	0	0
	117	1	2	14.9498	-3.3595	5.9011	0	0	0
	118	1	1	15.582	-2.4724	6.0767	0	0	0
	119	1	2	16.0349	-2.451	5.5434	0	0	0
	120	1	2	15.0932	-2.1007	6.4126	0	0	0
	121	1	1	15.861	-1.6893	5.5867	0	0	0
	122	1	2	16.0231	-2.3278	5.8236	0	0	0
	123	1	2	16.4733	-1.9101	5.329	0	0	0
	124	1	1	16.7346	-1.299	5.4609	0	0	0
	125	1	2	17.0849	-1.753	5.0594	0	0	0
	126	1	2	17.4223	-1.1892	5.3902	0	0	0
	127	1	1	17.6538	-1.5451	5.3009	0	0	0
	128	1	2	17.7591	-1.2453	4.6772	0	0	0
	129	1	2	17.1493	-1.0941	5.4801	0	0	0
	130	1	1	17.4104	-2.2408	5.9238	0	0	0
	131	1	2	16.7949	-2.4883	6.1471	0	0	0
	132	1	2	17.3033	-1.7592	6.4204	0	0	0
	133	1	1	18.1707	-2.1103	5.344	0	0	0
	134	1	2	17.9858	-2.7547	5.1424	0	0	0
	135	1	2	18.2421	-1.7511	4.7474	0	0	0
	136	1	1	17.3854	-2.6712	5.3375	0	0	0
	137	1	2	17.3913	-3.1252	4.8048	0	0	0
	138	1	2	17.3228	-2.0893	4.9534	0	0	0
	139	1	1	16.5521	-2.9408	4.9325	0	0	0
	140	1	2	15.912	-3.2017	4.8215	0	0	0
	141	1	2	16.9456	-3.4274	5.2461	0	0	0
	142	1	1	16.2981	-3.0042	5.8613	0	0	0
	143	1	2	16.2898	-3.6931	5.7379	0	0	0
	144	1	2	16.2747	-2.8516	5.1785	0	0	0
	145	1	1	17.026	-3.6226	5.9988	0	0	0
	146	1	2	16.4946	-3.6151	6.4544	0	0	0
	147	1	2	17.1654	-3.4605	5.3322	0	0	0
	148	1	1	16.1731	-3.6362	5.5475	0	0	0
	149	1	2	16.3942	-3.5089	6.1994	0	0	0
	150	1	2	16.3622	-4.3074	5.6089	0	0	0
	151	1	1	15.9104	-4.1316	4.7621	0	0	0
	152	1	2	15.4728	-4.4263	4.3021	0	0	0
	153	1	2	16.2094	-3.9368	4.1599	0	0	0
	154	1	1	15.5943	-3.2957	5.1264	0	0	0
	155	1	2	15.2176	-2.7182	5.2468	0	0	0
	156	1	2	16.0356	-2.7595	5.0388	0	0	0
	157	1	1	15.9923	-2.6379	4.5433	0	0	0
	158	1	2	16.0167	-2.6171	3.844	0	0	0
	159	1	2	15.6397	-2.4954	3.9556	0	0	0
	160	1	1	15.177	-2.8517	4.0734	0	0	0
	161	1	2	14.5187	-2.6248	4.1446	0	0	0
	162	1	2	15.3896	-2.1849	4.0888	0	0	0
	163	1	1	15.256	-3.6971	3.6149	0	0	0
	164	1	2	14.7196	-3.8022	4.0522	0	0	0
	165	1	2	15.6523	-3.2429	3.259	0	0	0
	166	1	1	15.1464	-2.9574	3.005	0	0	0
	167	1	2	14.9783	-2.3199	2.7698	0	0	0
	168	1	2	15.6644	-2.5599	2.7525	0	0	0
	169	1	1	15.9649	-3.1987	2.5542	0	0	0
	170	1	2	16.5985	-3.4936	2.5154	0	0	0
	171	1	2	16.5621	-3.2565	2.9147	0	0	0
	172	1	1	16.3788	-3.2865	3.4215	0	0	0
	173	1	2	16.6	-3.8395	3.7894	0	0	0
	174	1	2	16.5819	-3.5714	2.8152	0	0	0
	175	1	1	16.8598	-3.9527	3.9276	0	0	0
	176	1	2	16.2127	-4.2123	3.8649	0	0	0
	177	1	2	16.9176	-3.5375	3.367	0	0	0
	178	1	1	15.934	-3.6811	3.9064	0	0	0
	179	1	2	15.2353	-3.6389	3.91	0	0	0
	180	1	2	15.851	-3.046	3.6241	0	0	0
	181	1	1	15.139	-4.0905	3.5436	0	0	0
	182	1	2	15.3503	-4.7376	3.3805	0	0	0
	183	1	2	14.5974	-3.755	3.2536	0	0	0
	184	1	1	16.0307	-3.9685	3.1954	0	0	0
	185	1	2	15.6985	-4.0854	2.5905	0	0	0
	186	1	2	16.6291	-3.6147	3.113	0	0	0
	187	1	1	15.9732	-4.7347	3.7792	0	0	0
	188	1	2	16.4226	-4.7829	4.3137	0	0	0
	189	1	2	16.3872	-5.0995	4.21	0	0	0
	190	1	1	15.5154	-4.2845	3.0588	0	0	0
	191	1	2	15.9144	-4.4055	3.6211	0	0	0
	192	1	2	15.4606	-4.0931	3.7299	0	0	0
	193	1	1	15.0667	-4.6565	2.2897	0	0	0
	194	1	2	15.1643	-3.9776	2.4293	0	0	0
	195	1	2	14.649	-4.52	1.7449	0	0	0
	196	1	1	14.1522	-4.7186	2.5915	0	0	0
	197	1	2	13.9468	-4.5065	1.9568	0	0	0
	198	1	2	13.9751	-4.3311	3.1468	0	0	0
	199	1	1	14.3061	-5.5655	2.1551	0	0	0
	200	1	2	14.396	-6.2262	1.9422	0	0	0
	201	1	2	14.4201	-6.2561	2.1585	0	0	0
	202	1	1	14.7207	-4.8645	2.6728	0	0	0
	203	1	2	14.5503	-4.6528	3.3179	0	0	0
	204	1	2	14.3477	-5.375	2.9733	0	0	0
	205	1	1	14.0399	-4.3403	3.1121	0	0	0
	206	1	2	14.3388	-4.2675	3.7408	0	0	0
	207	1	2	13.6244	-4.5812	2.6028	0	0	0
	208	1	1	14.3757	-5.0075	2.5011	0	0	0
	209	1	2	14.4859	-4.7563	1.8571	0	0	0
	210	1	2	14.9036	-5.2103	2.9137	0	0	0
	211	1	1	14.7354	-4.4226	1.823	0	0	0
	212	1	2	15.2988	-4.0275	1.9512	0	0	0
	213	1	2	14.4642	-3.8713	2.1585	0	0	0
	214	1	1	13.8567	-4.201	1.4913	0	0	0
	215	1	2	14.3279	-3.8833	1.9	0	0	0
	216	1	2	14.3151	-4.5146	1.9173	0	0	0
	217	1	1	13.0674	-4.2123	2.0464	0	0	0
	218	1	2	12.4776	-4.5211	2.2626	0	0	0
	219	1	2	12.7269	-3.8426	2.5336	0	0	0
	220	1	1	13.6961	-3.6039	2.4535	0	0	0
	221	1	2	13.2112	-3.5569	2.9561	0	0	0
	222	1	2	13.7219	-3.0863	2.9241	0	0	0
	223	1	1	14.3894	-3.8727	1.8384	0	0	0
	224	1	2	14.0611	-4.4458	1.6065	0	0	0
	225	1	2	14.0868	-4.0117	2.4541	0	0	0
	226	1	1	14.3104	-2.9168	1.9444	0	0	0
	227	1	2	14.2513	-3.4784	2.3581	0	0	0
	228	1	2	14.2462	-2.2295	1.8281	0	0	0
	229	1	1	14.6928	-2.9848	2.8278	0	0	0
	230	1	2	14.0151	-3.0903	2.9677	0	0	0
	231	1	2	15.2956	-2.6291	2.836	0	0	0
	232	1	1	14.2438	-3.7071	2.3719	0	0	0
	233	1	2	13.8992	-3.8693	1.7845	0	0	0
	234	1	2	13.749	-4.1839	2.2379	0	0	0
	235	1	1	14.7332	-3.7183	3.2035	0	0	0
	236	1	2	15.2233	-3.9051	3.667	0	0	0
	237	1	2	14.2475	-4.2188	3.1438	0	0	0
	238	1	1	14.6494	-4.6609	3.0145	0	0	0
	239	1	2	15.241	-4.8289	2.6803	0	0	0
	240	1	2	14.9312	-4.9951	3.5612	0	0	0
	241	1	1	15.1286	-5.4973	3.0593	0	0	0
	242	1	2	15.6098	-5.9555	2.839	0	0	0
	243	1	2	15.5421	-5.746	3.5663	0	0	0
	244	1	1	14.681	-5.5438	3.9129	0	0	0
	245	1	2	14.9004	-5.1403	3.3846	0	0	0
	246	1	2	14.8862	-4.8859	4.0359	0	0	0
	247	1	1	15.2853	-5.8025	4.6193	0	0	0
	248	1	2	15.7643	-6.1322	5.009	0	0	0
	249	1	2	15.0583	-6.3419	4.2352	0	0	0
	250	1	1	14.5461	-5.9053	4.0076	0	0	0
	251	1	2	14.1364	-6.4527	4.1577	0	0	0
	252	1	2	14.1408	-5.4416	3.6748	0	0	0
	253	1	1	13.6786	-6.1668	3.6753	0	0	0
	254	1	2	13.2698	-5.87	3.1908	0	0	0
	255	1	2	13.9619	-6.7407	3.9588	0	0	0
	256	1	1	13.4216	-6.9617	3.1923	0	0	0
	257	1	2	13.9912	-7.3677	3.2186	0	0	0
	258	1	2	13.0873	-7.3523	2.7173	0	0	0
	259	1	1	13.6172	-6.5782	2.3286	0	0	0
	260	1	2	12.9508	-6.4768	2.1399	0	0	0
	261	1	2	13.6921	-7.2497	2.1455	0	0	0
	262	1	1	13.3385	-7.4134	1.9336	0	0	0
	263	1	2	13.6001	-7.978	2.2544	0	0	0
	264	1	2	13.617	-6.8402	1.644	0	0	0
	265	1	1	12.825	-6.6026	1.8332	0	0	0
	266	1	2	12.4184	-7.1712	1.7959	0	0	0
	267	1	2	12.6289	-6.0299	1.4817	0	0	0
	268	1	1	12.1642	-6.8334	1.1688	0	0	0
	269	1	2	12.3168	-6.3134	1.6119	0	0	0
	270	1	2	11.8424	-6.5166	0.634	0	0	0
	271	1	1	12.4354	-7.5588	0.5931	0	0	0
	272	1	2	11.9538	-7.0867	0.7808	0	0	0
	273	1	2	12.3433	-8.0985	1.0294	0	0	0
	274	1	1	11.7368	-7.51	-0.0708	0	0	0
	275	1	2	11.3558	-7.8091	0.4345	0	0	0
	276	1	2	11.9776	-7.9273	0.4369	0	0	0
	277	1	1	12.6531	-7.2776	-0.2648	0	0	0
	278	1	2	12.6474	-6.9686	-0.8929	0	0	0
	279	1	2	12.9719	-7.7222	0.1719	0	0	0
	280	1	1	12.1113	-7.452	0.5144	0	0	0
	281	1	2	11.6072	-7.6029	0.0527	0	0	0
	282	1	2	12.3732	-7.1309	1.0786	0	0	0
	283	1	1	11.6225	-6.6253	0.4211	0	0	0
	284	1	2	12.0201	-6.1414	0.7337	0	0	0
	285	1	2	12.2336	-6.8146	0.137	0	0	0
	286	1	1	10.7772	-6.3041	0.7582	0	0	0
	287	1	2	10.8748	-6.5484	0.1095	0	0	0
	288	1	2	10.1449	-6.0351	0.8917	0	0	0
	289	1	1	11.0463	-7.176	0.4443	0	0	0
	290	1	2	11.3164	-7.3301	1.0715	0	0	0
	291	1	2	10.9076	-7.6434	-0.058	0	0	0
	292	1	1	10.9044	-7.7485	1.2081	0	0	0
	293	1	2	11.0682	-7.1169	1.4615	0	0	0
	294	1	2	10.516	-7.9456	0.6602	0	0	0
	295	1	1	10.1216	-8.2391	1.4868	0	0	0
	296	1	2	10.2744	-8.8503	1.792	0	0	0
	297	1	2	10.1362	-8.1063	2.174	0	0	0
	298	1	1	9.8417	-7.3793	1.8238	0	0	0
	299	1	2	10.0504	-6.7433	2.0285	0	0	0
	300	1	2	9.1909	-7.5356	1.6186	0	0	0
	301	1	1	8.8922	-7.5515	1.8261	0	0	0
	302	1	2	8.8426	-6.8731	1.9913	0	0	0
	303	1	2	8.2623	-7.8493	1.8942	0	0	0
	304	1	1	8.8156	-8.5129	1.7932	0	0	0
	305	1	2	8.4739	-7.9027	1.7638	0	0	0
	306	1	2	9.0965	-7.9745	1.445	0	0	0
	307	1	1	9.7184	-8.1988	1.9256	0	0	0
	308	1	2	9.8389	-8.655	1.4086	0	0	0
	309	1	2	9.8653	-8.8117	2.2302	0	0	0
	310	1	1	9.8725	-7.2986	2.2373	0	0	0
	311	1	2	9.7295	-7.963	2.0696	0	0	0
	312	1	2	9.8469	-7.5789	2.8782	0	0	0
	313	1	1	10.4791	-7.8117	1.6895	0	0	0
	314	1	2	10.0833	-7.8852	1.1169	0	0	0
	315	1	2	11.0632	-7.5361	1.9594	0	0	0
	316	1	1	9.6794	-8.2803	1.4208	0	0	0
	317	1	2	10.1402	-8.1435	1.9297	0	0	0
	318	1	2	10.363	-8.3202	1.2754	0	0	0
	319	1	1	9.648	-9.0342	0.8192	0	0	0
	320	1	2	9.8796	-8.62	0.3046	0	0	0
	321	1	2	9.7205	-8.3485	0.9399	0	0	0
	322	1	1	9.3533	-9.7965	1.3322	0	0	0
	323	1	2	9.053	-9.2988	1.7223	0	0	0
	324	1	2	8.9502	-9.8455	0.762	0	0	0
	325	1	1	10.2542	-9.9027	1.6612	0	0	0
	326	1	2	9.921	-9.5801	1.137	0	0	0
	327	1	2	10.7358	-9.4937	1.9626	0	0	0
	328	1	1	10.6285	-10.6153	2.1935	0	0	0
	329	1	2	10.1885	-10.1877	2.5305	0	0	0
	330	1	2	10.8788	-10.0376	2.4994	0	0	0
	331	1	1	10.0123	-10.3062	1.5182	0	0	0
	332	1	2	10.1221	-10.9291	1.8179	0	0	0
	333	1	2	10.3819	-10.6649	1.9923	0	0	0
	334	1	1	9.3417	-10.3732	0.8276	0	0	0
	335	1	2	8.9637	-10.1785	0.2716	0	0	0
	336	1	2	9.0759	-9.7588	0.6232	0	0	0
	337	1	1	9.3049	-9.6575	0.1814	0	0	0
	338	1	2	9.2727	-9.2952	0.7795	0	0	0
	339	1	2	9.7688	-9.4016	0.6389	0	0	0
	340	1	1	10.1664	-9.8372	0.5773	0	0	0
	341	1	2	9.7024	-10.2582	0.8896	0	0	0
	342	1	2	9.7307	-10.0214	1.0933	0	0	0
	343	1	1	10.8835	-9.3149	0.1977	0	0	0
	344	1	2	11.4767	-9.4334	-0.1546	0	0	0
	345	1	2	10.5996	-9.1038	0.8016	0	0	0
	346	1	1	11.7059	-9.2781	0.7012	0	0	0
	347	1	2	12.4039	-9.2361	0.7327	0	0	0
	348	1	2	12.0176	-9.9026	0.7549	0	0	0
	349	1	1	11.5435	-9.4074	-0.2412	0	0	0
	350	1	2	11.06	-8.9542	-0.4667	0	0	0
	351	1	2	10.9047	-9.6366	-0.0699	0	0	0
	352	1	1	11.4224	-9.2463	-1.1849	0	0	0
	353	1	2	11.8958	-9.1474	-1.691	0	0	0
	354	1	2	11.6655	-9.8623	-0.958	0	0	0
	355	1	1	11.5772	-8.3364	-1.4664	0	0	0
	356	1	2	11.173	-7.7817	-1.6042	0	0	0
	357	1	2	11.8313	-8.5976	-0.8687	0	0	0
	358	1	1	12.4112	-8.0538	-1.0718	0	0	0
	359	1	2	11.7886	-8.3725	-1.0992	0	0	0
	360	1	2	12.3638	-7.8575	-0.4016	0	0	0
	361	1	1	11.7767	-7.8243	-1.7617	0	0	0
	362	1	2	12.1117	-8.2464	-1.3149	0	0	0
	363	1	2	11.3791	-7.3338	-1.4595	0	0	0
	364	1	1	11.3178	-8.412	-1.1491	0	0	0
	365	1	2	11.0578	-8.1224	-1.7309	0	0	0
	366	1	2	10.817	-8.8789	-1.2947	0	0	0
	367	1	1	11.4874	-8.4757	-0.2013	0	0	0
	368	1	2	12.1494	-8.4797	-0.429	0	0	0
	369	1	2	11.8973	-7.9154	-0.1112	0	0	0
	370	1	1	11.4047	-9.1686	-0.8679	0	0	0
	371	1	2	11.297	-8.4971	-1.0336	0	0	0
	372	1	2	10.9616	-8.9383	-1.3585	0	0	0
	373	1	1	11.6687	-8.7611	-1.7018	0	0	0
	374	1	2	12.3146	-8.6132	-1.4759	0	0	0
	375	1	2	11.9249	-8.6888	-1.0544	0	0	0
	376	1	1	11.5846	-9.4526	-2.3696	0	0	0
	377	1	2	11.9866	-8.9457	-2.1022	0	0	0
	378	1	2	12.1273	-9.8403	-2.5822	0	0	0
	379	1	1	11.9954	-9.1269	-3.1798	0	0	0
	380	1	2	12.5982	-9.008	-3.5153	0	0	0
	381	1	2	12.408	-9.0723	-2.617	0	0	0
	382	1	1	11.9038	-8.2513	-2.7846	0	0	0
	383	1	2	12.4408	-8.7003	-2.7806	0	0	0
	384	1	2	11.6687	-8.8866	-2.608	0	0	0
	385	1	1	11.1791	-8.5562	-3.3441	0	0	0
	386	1	2	10.9008	-9.1377	-3.6169	0	0	0
	387	1	2	11.4652	-8.8641	-2.7844	0	0	0
	388	1	1	11.6425	-8.4092	-4.1777	0	0	0
	389	1	2	11.1404	-7.9218	-4.1577	0	0	0
	390	1	2	11.0769	-8.7002	-4.47	0	0	0
	391	1	1	12.0413	-7.5304	-4.1835	0	0	0
	392	1	2	11.9817	-7.2308	-3.5538	0	0	0
	393	1	2	11.6465	-7.9255	-3.7615	0	0	0
	394	1	1	11.2468	-7.3075	-3.6832	0	0	0
	395	1	2	11.5499	-7.7898	-4.0901	0	0	0
	396	1	2	11.4804	-7.4441	-4.3288	0	0	0
	397	1	1	11.4667	-6.7438	-4.4349	0	0	0
	398	1	2	11.4681	-6.4029	-5.0463	0	0	0
	399	1	2	11.5086	-6.3242	-4.9937	0	0	0
	400	1	1	11.8794	-7.5107	-4.0193	0	0	0
	401	1	2	12.0527	-8.1774	-4.1438	0	0	0
	402	1	2	12.429	-7.496	-3.5861	0	0	0
	403	1	1	12.3192	-8.3532	-4.1865	0	0	0
	404	1	2	12.8349	-8.4456	-4.6507	0	0	0
	405	1	2	12.4891	-7.7127	-3.9609	0	0	0
	406	1	1	13.1166	-8.8432	-4.4215	0	0	0
	407	1	2	13.6272	-9.2488	-4.6762	0	0	0
	408	1	2	13.6852	-8.9867	-4.8037	0	0	0
	409	1	1	13.0686	-8.7975	-3.4588	0	0	0
	410	1	2	12.4891	-8.9187	-3.0853	0	0	0
	411	1	2	13.6764	-8.7229	-3.798	0	0	0
	412	1	1	12.4266	-8.1425	-3.1589	0	0	0
	413	1	2	12.2815	-8.6104	-2.659	0	0	0
	414	1	2	12.6791	-8.0862	-2.5085	0	0	0
	415	1	1	11.6067	-7.9562	-3.6325	0	0	0
	416	1	2	12.1648	-7.8707	-4.0464	0	0	0
	417	1	2	12.0322	-7.5431	-4.0044	0	0	0
	418	1	1	10.7036	-7.7867	-3.9272	0	0	0
	419	1	2	10.6666	-7.1731	-3.5924	0	0	0
	420	1	2	10.9706	-7.6987	-4.5683	0	0	0
	421	1	1	11.0312	-8.5311	-3.4078	0	0	0
	422	1	2	11.5327	-8.7114	-2.954	0	0	0
	423	1	2	11.5225	-8.8999	-3.7434	0	0	0
	424	1	1	10.6567	-8.2322	-2.5702	0	0	0
	425	1	2	10.2125	-8.6669	-2.248	0	0	0
	426	1	2	10.6612	-8.198	-1.871	0	0	0
	427	1	1	10.2066	-8.7799	-3.2249	0	0	0
	428	1	2	10.487	-8.1386	-3.2198	0	0	0
	429	1	2	9.5782	-9.0867	-3.2558	0	0	0
	430	1	1	9.3601	-8.8123	-2.7627	0	0	0
	431	1	2	8.9825	-9.4007	-2.7965	0	0	0
	432	1	2	9.1552	-9.2532	-2.2591	0	0	0
	433	1	1	10.0011	-8.7027	-2.0497	0	0	0
	434	1	2	10.6933	-8.7446	-2.1452	0	0	0
	435	1	2	9.5257	-8.9528	-2.4985	0	0	0
	436	1	1	9.8612	-9.1248	-2.9062	0	0	0
	437	1	2	10.1796	-8.9443	-2.3095	0	0	0
	438	1	2	9.5026	-8.7304	-2.4525	0	0	0
	439	1	1	10.3189	-8.4687	-3.4459	0	0	0
	440	1	2	10.3926	-8.2585	-4.1095	0	0	0
	441	1	2	10.6157	-8.6957	-2.854	0	0	0
	442	1	1	10.1358	-9.3682	-3.7434	0	0	0
	443	1	2	10.4232	-8.7309	-3.7097	0	0	0
	444	1	2	10.7904	-9.257	-3.5216	0	0	0
	445	1	1	10.9807	-9.7856	-3.9515	0	0	0
	446	1	2	10.8796	-9.4829	-4.5746	0	0	0
	447	1	2	10.9508	-10.0688	-3.3121	0	0	0
	448	1	1	10.2612	-9.5128	-3.3692	0	0	0
	449	1	2	9.8546	-10.0085	-3.6503	0	0	0
	450	1	2	9.8316	-8.9783	-3.2287	0	0	0
	451	1	1	10.7457	-9.0039	-4.0305	0	0	0
	452	1	2	11.2546	-9.0379	-3.5511	0	0	0
	453	1	2	10.7241	-8.4952	-4.5109	0	0	0
	454	1	1	10.8381	-8.094	-3.7227	0	0	0
	455	1	2	11.3947	-8.5185	-3.7177	0	0	0
	456	1	2	10.3935	-8.4888	-3.3533	0	0	0
	457	1	1	10.2407	-8.7689	-3.3781	0	0	0
	458	1	2	10.4929	-8.575	-4.0016	0	0	0
	459	1	2	9.6703	-8.8662	-3.7721	0	0	0
	460	1	1	11.0087	-9.1324	-2.9206	0	0	0
	461	1	2	10.9784	-8.4763	-2.6784	0	0	0
	462	1	2	11.2175	-8.5598	-3.2648	0	0	0
	463	1	1	10.3688	-8.4622	-2.6511	0	0	0
	464	1	2	10.1375	-8.5308	-1.9941	0	0	0
	465	1	2	10.614	-7.8354	-2.8438	0	0	0
	466	1	1	11.2334	-8.7621	-2.9574	0	0	0
	467	1	2	10.9385	-8.362	-2.4645	0	0	0
	468	1	2	11.1773	-8.6422	-2.2701	0	0	0
	469	1	1	11.5282	-8.0286	-2.4041	0	0	0
	470	1	2	11.0051	-7.5638	-2.387	0	0	0
	471	1	2	11.3557	-7.353	-2.3417	0	0	0
	472	1	1	12.3114	-8.1215	-2.9601	0	0	0
	473	1	2	12.7583	-8.2974	-3.4694	0	0	0
	474	1	2	12.0118	-7.5016	-2.8338	0	0	0
	475	1	1	12.3852	-7.9845	-3.9125	0	0	0
	476	1	2	12.179	-7.465	-4.3339	0	0	0
	477	1	2	11.9942	-7.8319	-3.3522	0	0	0
	478	1	1	12.6479	-7.8348	-2.9961	0	0	0
	479	1	2	12.6367	-7.3648	-2.4775	0	0	0
	480	1	2	12.7144	-8.4807	-3.2576	0	0	0
	481	1	1	11.9357	-8.1908	-2.4509	0	0	0
	482	1	2	12.1704	-7.5622	-2.6504	0	0	0
	483	1	2	11.7956	-8.8718	-2.5315	0	0	0
	484	1	1	12.8675	-8.4349	-2.5082	0	0	0
	485	1	2	12.6648	-8.365	-3.1745	0	0	0
	486	1	2	13.0843	-8.5353	-3.1661	0	0	0
	487	1	1	13.3907	-8.8637	-1.82	0	0	0
	488	1	2	12.9618	-9.3979	-1.6761	0	0	0
	489	1	2	12.9968	-9.0549	-1.2738	0	0	0
	490	1	1	13.3887	-7.9018	-1.8964	0	0	0
	491	1	2	13.665	-7.3051	-1.6564	0	0	0
	492	1	2	13.1006	-7.7403	-1.2792	0	0	0
	493	1	1	12.7006	-7.2386	-1.7625	0	0	0
	494	1	2	12.2209	-6.9655	-1.3319	0	0	0
	495	1	2	13.3575	-7.3323	-1.9854	0	0	0
	496	1	1	13.1429	-7.4271	-2.5991	0	0	0
	497	1	2	13.6568	-6.964	-2.706	0	0	0
	498	1	2	12.5336	-7.1525	-2.391	0	0	0
	499	1	1	12.3265	-7.8742	-2.8538	0	0	0
	500	1	2	12.8621	-7.722	-3.278	0	0	0
	501	1	2	12.1321	-8.369	-3.3091	0	0	0
	502	1	1	12.7587	-7.9596	-3.7123	0	0	0
	503	1	2	12.5341	-8.3845	-3.2035	0	0	0
	504	1	2	13.2694	-8.3355	-4.009	0	0	0
	505	1	1	13.5446	-8.317	-3.2811	0	0	0
	506	1	2	13.5286	-8.4565	-2.5953	0	0	0
	507	1	2	14.1669	-8.6367	-3.3021	0	0	0
	508	1	1	14.2522	-7.8288	-3.7195	0	0	0
	509	1	2	14.2892	-8.5026	-3.5333	0	0	0
	510	1	2	13.5735	-7.9924	-3.7702	0	0	0
	511	1	1	14.7915	-8.0488	-2.9501	0	0	0
	512	1	2	14.149	-8.293	-3.0826	0	0	0
	513	1	2	15.0922	-7.7519	-2.392	0	0	0
	514	1	1	14.2316	-7.2831	-2.7727	0	0	0
	515	1	2	14.4501	-7.6585	-2.2238	0	0	0
	516	1	2	14.3697	-6.7338	-2.3615	0	0	0
	517	1	1	14.1699	-7.9785	-3.439	0	0	0
	518	1	2	14.7113	-7.5613	-3.59	0	0	0
	519	1	2	14.3382	-7.5017	-3.9231	0	0	0
	520	1	1	14.15	-7.7293	-2.5069	0	0	0
	521	1	2	13.8443	-7.1223	-2.6747	0	0	0
	522	1	2	14.4204	-7.3351	-3.0183	0	0	0
	523	1	1	13.9143	-8.1234	-3.3557	0	0	0
	524	1	2	13.6796	-8.4152	-2.7643	0	0	0
	525	1	2	13.9751	-7.5339	-3.7282	0	0	0
	526	1	1	14.6236	-8.0685	-4.0078	0	0	0
	527	1	2	15.1699	-7.7027	-3.7677	0	0	0
	528	1	2	14.9476	-7.7887	-3.454	0	0	0
	529	1	1	14.504	-7.2323	-3.5413	0	0	0
	530	1	2	14.9492	-7.21	-3.0015	0	0	0
	531	1	2	15.1698	-7.0372	-3.6345	0	0	0
	532	1	1	14.3569	-6.8394	-4.4103	0	0	0
	533	1	2	14.0094	-7.4433	-4.3419	0	0	0
	534	1	2	14.981	-6.9063	-4.1004	0	0	0
	535	1	1	15.2986	-7.039	-4.4783	0	0	0
	536	1	2	15.1042	-6.8458	-5.1224	0	0	0
	537	1	2	14.9028	-7.3201	-4.9826	0	0	0
	538	1	1	14.916	-6.2043	-4.7753	0	0	0
	539	1	2	14.9606	-6.1374	-5.4706	0	0	0
	540	1	2	14.7278	-5.6176	-4.4432	0	0	0
	541	1	1	14.1193	-6.1894	-4.2309	0	0	0
	542	1	2	14.6152	-6.346	-3.7623	0	0	0
	543	1	2	14.7069	-6.4302	-4.5254	0	0	0
	544	1	1	13.264	-5.8077	-3.9986	0	0	0
	545	1	2	12.5903	-5.8412	-3.8115	0	0	0
	546	1	2	12.7811	-5.4883	-4.3921	0	0	0
	547	1	1	12.604	-5.1037	-3.9988	0	0	0
	548	1	2	13.1927	-5.0717	-3.6215	0	0	0
	549	1	2	12.9158	-4.8268	-4.5611	0	0	0
	550	1	1	11.7494	-4.6963	-3.812	0	0	0
	551	1	2	11.704	-4.3384	-4.4119	0	0	0
	552	1	2	12.2113	-4.182	-3.9223	0	0	0
	553	1	1	11.0298	-5.3371	-3.7595	0	0	0
	554	1	2	11.2684	-5.4052	-4.4141	0	0	0
	555	1	2	10.7218	-5.3868	-4.3862	0	0	0
	556	1	1	10.1651	-4.986	-4.0051	0	0	0
	557	1	2	10.4385	-5.2154	-3.4029	0	0	0
	558	1	2	9.4897	-5.027	-4.1842	0	0	0
	559	1	1	9.2354	-4.7601	-4.1304	0	0	0
	560	1	2	8.7743	-4.4033	-3.7429	0	0	0
	561	1	2	9.46	-5.267	-4.5577	0	0	0
	562	1	1	9.2149	-4.0915	-3.4349	0	0	0
	563	1	2	9.6064	-3.524	-3.3137	0	0	0
	564	1	2	8.8482	-4.5079	-3.0081	0	0	0
	565	1	1	10.0941	-3.7248	-3.5888	0	0	0
	566	1	2	9.8044	-3.2448	-3.1696	0	0	0
	567	1	2	9.5999	-3.4618	-4.0091	0	0	0
	568	1	1	9.1974	-3.5778	-3.2638	0	0	0
	569	1	2	8.5942	-3.7051	-3.5954	0	0	0
	570	1	2	9.4214	-2.9461	-3.4658	0	0	0
	571	1	1	9.2716	-4.0573	-2.4296	0	0	0
	572	1	2	9.8257	-4.297	-2.0754	0	0	0
	573	1	2	8.7886	-4.2761	-1.9726	0	0	0
	574	1	1	9.4156	-4.9936	-2.6133	0	0	0
	575	1	2	8.8317	-4.613	-2.5494	0	0	0
	576	1	2	9.3876	-5.6761	-2.46	0	0	0
	577	1	1	9.9383	-5.6554	-2.1441	0	0	0
	578	1	2	9.2386	-5.6423	-2.1301	0	0	0
	579	1	2	10.3755	-5.1384	-1.9662	0	0	0
	580	1	1	9.1262	-5.6559	-1.6229	0	0	0
	581	1	2	8.8067	-5.9458	-2.1742	0	0	0
	582	1	2	8.7012	-5.4893	-2.1536	0	0	0
	583	1	1	8.2605	-6.0636	-1.7478	0	0	0
	584	1	2	8.4862	-6.0008	-1.0882	0	0	0
	585	1	2	8.6367	-6.0094	-2.3357	0	0	0
	586	1	1	7.855	-6.8449	-2.1432	0	0	0
	587	1	2	8.1312	-6.9769	-2.7727	0	0	0
	588	1	2	8.2824	-7.1526	-1.6821	0	0	0
	589	1	1	7.6678	-5.9508	-1.8322	0	0	0
	590	1	2	8.3442	-5.7707	-1.839	0	0	0
	591	1	2	6.9696	-5.9543	-1.8831	0	0	0
	592	1	1	8.2659	-6.6981	-1.7098	0	0	0
	593	1	2	8.5496	-7.1034	-1.2146	0	0	0
	594	1	2	8.5768	-6.9805	-1.1498	0	0	0
	595	1	1	8.8839	-7.2561	-1.222	0	0	0
	596	1	2	9.3023	-7.0906	-0.6857	0	0	0
	597	1	2	8.6776	-7.1198	-1.8769	0	0	0
	598	1	1	8.612	-6.356	-1.0048	0	0	0
	599	1	2	7.9512	-6.4528	-0.7951	0	0	0
	600	1	2	8.1038	-6.2538	-0.5344	0	0	0
	601	2	1	-4.8924	6.7566	0.6751	0	0	0
	602	2	2	-4.4544	6.2825	0.4041	0	0	0
	603	2	2	-5.0513	6.7403	-0.0064	0	0	0
	604	2	1	-4.3006	6.778	1.437	0	0	0
	605	2	2	-3.9605	7.2868	1.0973	0	0	0
	606	2	2	-4.4491	7.2682	1.9141	0	0	0
	607	2	1	-3.9457	7.1061	0.6018	0	0	0
	608	2	2	-4.4075	7.3671	0.1451	0	0	0
	609	2	2	-3.584	6.5163	0.4948	0	0	0
	610	2	1	-4.6618	6.537	0.9093	0	0	0
	611	2	2	-4.4039	6.5111	1.5596	0	0	0
	612	2	2	-4.0917	6.502	0.5047	0	0	0
	613	2	1	-4.4036	5.7671	1.4307	0	0	0
	614	2	2	-3.8303	5.6912	1.0363	0	0	0
	615	2	2	-4.0094	5.232	1.6504	0	0	0
	616	2	1	-4.7537	5.2861	2.1905	0	0	0
	617	2	2	-4.5573	5.7895	2.6354	0	0	0
	618	2	2	-4.697	5.9824	2.1472	0	0	0
	619	2	1	-4.798	5.973	2.8668	0	0	0
	620	2	2	-4.7738	6.643	3.0681	0	0	0
	621	2	2	-5.086	6.5458	2.5858	0	0	0
	622	2	1	-3.9441	6.3282	2.5911	0	0	0
	623	2	2	-3.6311	5.7915	2.2686	0	0	0
	624	2	2	-4.4902	6.6116	2.925	0	0	0
	625	2	1	-4.3582	7.184	2.4259	0	0	0
	626	2	2	-4.0276	6.6585	2.7493	0	0	0
	627	2	2	-4.1206	6.9265	3.0319	0	0	0
	628	2	1	-3.6727	7.3478	3.0851	0	0	0
	629	2	2	-4.2567	7.5831	2.779	0	0	0
	630	2	2	-2.9783	7.4323	3.1085	0	0	0
	631	2	1	-2.7869	7.2987	3.4646	0	0	0
	632	2	2	-2.885	7.4074	2.7801	0	0	0
	633	2	2	-2.5427	7.9466	3.3616	0	0	0
	634	2	1	-3.3929	7.1668	4.2039	0	0	0
	635	2	2	-2.892	6.7075	4.3717	0	0	0
	636	2	2	-3.951	7.174	3.7815	0	0	0
	637	2	1	-4.2419	7.3668	4.6167	0	0	0
	638	2	2	-4.4438	8.0254	4.4927	0	0	0
	639	2	2	-4.4337	6.8997	4.1319	0	0	0
	640	2	1	-4.9042	7.8262	5.1473	0	0	0
	641	2	2	-5.2422	8.2307	4.6867	0	0	0
	642	2	2	-4.7878	7.138	5.0942	0	0	0
	643	2	1	-5.5013	8.4575	5.567	0	0	0
	644	2	2	-5.2144	8.162	6.133	0	0	0
	645	2	2	-5.3172	9.0395	5.9096	0	0	0
	646	2	1	-5.041	9.2553	5.2787	0	0	0
	647	2	2	-5.2677	9.8121	5.6373	0	0	0
	648	2	2	-4.7499	9.8872	5.2018	0	0	0
	649	2	1	-4.4554	8.6786	5.7845	0	0	0
	650	2	2	-3.8483	8.3302	5.7895	0	0	0
	651	2	2	-4.2317	8.1929	5.3328	0	0	0
	652	2	1	-5.395	8.7444	5.5744	0	0	0
	653	2	2	-5.37	8.8699	6.2626	0	0	0
	654	2	2	-5.2674	9.2972	5.9845	0	0	0
	655	2	1	-4.616	8.688	6.1412	0	0	0
	656	2	2	-4.771	8.0387	5.9306	0	0	0
	657	2	2	-5.2584	8.4133	6.1852	0	0	0
	658	2	1	-4.5012	7.9187	5.5701	0	0	0
	659	2	2	-4.577	7.7079	6.2332	0	0	0
	660	2	2	-4.8739	7.9989	4.9829	0	0	0
	661	2	1	-4.5715	7.2285	6.2409	0	0	0
	662	2	2	-4.57	6.815	6.8057	0	0	0
	663	2	2	-3.8979	7.2911	6.421	0	0	0
	664	2	1	-5.2153	7.7362	6.7497	0	0	0
	665	2	2	-4.6513	8.0535	7.0167	0	0	0
	666	2	2	-5.0206	7.6477	7.4162	0	0	0
	667	2	1	-5.623	7.0334	6.2291	0	0	0
	668	2	2	-5.9715	6.5474	6.5929	0	0	0
	669	2	2	-4.9856	7.317	6.2865	0	0	0
	670	2	1	-6.0517	6.5321	6.9335	0	0	0
	671	2	2	-6.3781	6.8289	6.3901	0	0	0
	672	2	2	-5.5059	6.9512	7.0621	0	0	0
	673	2	1	-6.7671	6.048	7.3637	0	0	0
	674	2	2	-6.7176	5.424	7.6772	0	0	0
	675	2	2	-7.424	5.8689	7.2014	0	0	0
	676	2	1	-6.6329	6.3841	6.4692	0	0	0
	677	2	2	-6.3752	6.3428	7.1187	0	0	0
	678	2	2	-6.9193	6.1695	5.8676	0	0	0
	679	2	1	-6.9974	6.5105	5.5847	0	0	0
	680	2	2	-6.6541	6.9311	6.0265	0	0	0
	681	2	2	-6.6107	5.9751	5.8165	0	0	0
	682	2	1	-7.1599	7.3043	6.1087	0	0	0
	683	2	2	-7.1453	6.6651	5.824	0	0	0
	684	2	2	-6.5154	7.0992	5.9284	0	0	0
	685	2	1	-6.8007	7.2149	6.9999	0	0	0
	686	2	2	-7.2652	7.034	6.5084	0	0	0
	687	2	2	-6.7598	7.488	7.6432	0	0	0
	688	2	1	-7.4756	6.8711	6.4019	0	0	0
	689	2	2	-7.2529	6.9271	7.0632	0	0	0
	690	2	2	-6.8998	7.2687	6.3792	0	0	0
	691	2	1	-8.1109	6.2453	6.0333	0	0	0
	692	2	2	-8.0047	6.0814	5.3611	0	0	0
	693	2	2	-7.8078	6.2595	6.6641	0	0	0
	694	2	1	-8.4777	5.36	6.1471	0	0	0
	695	2	2	-8.7204	5.3447	5.4906	0	0	0
	696	2	2	-8.8003	4.744	6.2275	0	0	0
	697	2	1	-8.9316	5.6281	5.3388	0	0	0
	698	2	2	-8.59	5.4417	5.9206	0	0	0
	699	2	2	-9.6	5.5012	5.5035	0	0	0
	700	2	1	-8.6346	4.7145	5.2471	0	0	0
	701	2	2	-8.1056	5.0357	4.9201	0	0	0
	702	2	2	-8.8402	4.4997	4.6134	0	0	0
	703	2	1	-8.1369	5.2815	4.6454	0	0	0
	704	2	2	-7.7071	5.4217	5.1797	0	0	0
	705	2	2	-7.6332	5.5285	5.0639	0	0	0
	706	2	1	-8.38	5.9411	3.9843	0	0	0
	707	2	2	-8.6893	6.0807	3.3721	0	0	0
	708	2	2	-8.668	6.0609	3.3576	0	0	0
	709	2	1	-7.7234	5.5755	4.5896	0	0	0
	710	2	2	-7.1263	5.7939	4.2966	0	0	0
	711	2	2	-7.4951	6.0456	4.1238	0	0	0
	712	2	1	-7.0676	6.1189	5.0434	0	0	0
	713	2	2	-7.4642	5.7447	4.6045	0	0	0
	714	2	2	-7.6181	6.06	4.6151	0	0	0
	715	2	1	-7.0197	7.0505	4.7962	0	0	0
	716	2	2	-7.0789	6.4054	5.0613	0	0	0
	717	2	2	-6.4961	7.4544	5.0257	0	0	0
	718	2	1	-6.0782	7.2016	4.9447	0	0	0
	719	2	2	-5.4202	7.0767	4.7413	0	0	0
	720	2	2	-6.5132	6.6965	4.7311	0	0	0
	721	2	1	-5.5793	6.5876	4.3921	0	0	0
	722	2	2	-5.071	6.8363	4.8041	0	0	0
	723	2	2	-5.008	6.8357	4.7114	0	0	0
	724	2	1	-6.0511	7.119	3.7391	0	0	0
	725	2	2	-5.3691	7.0469	3.8795	0	0	0
	726	2	2	-6.6836	6.835	3.6423	0	0	0
	727	2	1	-7.0117	7.0767	3.8211	0	0	0
	728	2	2	-6.7418	6.6118	3.3728	0	0	0
	729	2	2	-7.2258	6.732	4.3915	0	0	0
	730	2	1	-6.8618	7.9884	4.0996	0	0	0
	731	2	2	-7.0116	7.7879	4.7533	0	0	0
	732	2	2	-6.8348	7.8419	3.4156	0	0	0
	733	2	1	-7.3656	7.1764	3.9652	0	0	0
	734	2	2	-7.3365	7.503	3.3468	0	0	0
	735	2	2	-6.7913	6.8078	3.8093	0	0	0
	736	2	1	-7.085	6.2551	4.0259	0	0	0
	737	2	2	-6.7212	5.6587	4.0712	0	0	0
	738	2	2	-6.641	5.8746	4.4108	0	0	0
	739	2	1	-7.7156	6.9803	4.1134	0	0	0
	740	2	2	-7.4462	7.4599	4.5462	0	0	0
	741	2	2	-7.1583	6.5571	4.0963	0	0	0
	742	2	1	-8.0636	6.1875	3.6871	0	0	0
	743	2	2	-7.3949	6.2393	3.4868	0	0	0
	744	2	2	-7.6812	6.5731	3.2454	0	0	0
	745	2	1	-7.2292	5.8483	3.3407	0	0	0
	746	2	2	-6.572	5.9598	3.1272	0	0	0
	747	2	2	-7.4315	5.6918	2.6891	0	0	0
	748	2	1	-8.1799	5.8379	3.1751	0	0	0
	749	2	2	-8.6242	5.8327	3.716	0	0	0
	750	2	2	-8.8005	5.6131	2.9421	0	0	0
	751	2	1	-8.4681	5.1182	3.7497	0	0	0
	752	2	2	-7.8084	5.1722	3.5218	0	0	0
	753	2	2	-8.8222	4.5751	4.0137	0	0	0
	754	2	1	-8.0821	5.6151	3.018	0	0	0
	755	2	2	-8.0942	5.6759	3.7152	0	0	0
	756	2	2	-7.5304	5.2132	2.8627	0	0	0
	757	2	1	-8.1491	5.2822	2.1147	0	0	0
	758	2	2	-8.4909	4.7338	1.8456	0	0	0
	759	2	2	-8.0716	5.6549	1.5273	0	0	0
	760	2	1	-8.5766	4.5223	1.701	0	0	0
	761	2	2	-8.7391	5.1618	1.9349	0	0	0
	762	2	2	-8.535	4.3902	1.0149	0	0	0
	763	2	1	-9.4608	4.7542	1.3917	0	0	0
	764	2	2	-9.9675	4.2747	1.3344	0	0	0
	765	2	2	-9.4002	4.2093	0.9564	0	0	0
	766	2	1	-9.6983	4.3488	2.2346	0	0	0
	767	2	2	-9.1758	4.1424	1.8169	0	0	0
	768	2	2	-10.3562	4.2293	2.4419	0	0	0
	769	2	1	-10.2767	4.4905	2.9939	0	0	0
	770	2	2	-10.9159	4.6044	3.2555	0	0	0
	771	2	2	-9.7283	4.7867	3.3127	0	0	0
	772	2	1	-10.9117	4.644	3.7041	0	0	0
	773	2	2	-11.4729	4.5655	3.293	0	0	0
	774	2	2	-10.6478	4.006	3.8193	0	0	0
	775	2	1	-11.7608	4.3838	4.0817	0	0	0
	776	2	2	-11.6772	4.4753	3.3928	0	0	0
	777	2	2	-11.512	5.0119	3.8983	0	0	0
	778	2	1	-11.6529	4.008	3.1995	0	0	0
	779	2	2	-12.3423	3.9067	3.1325	0	0	0
	780	2	2	-11.7249	3.456	2.7751	0	0	0
	781	2	1	-11.5185	4.9633	3.1759	0	0	0
	782	2	2	-11.5228	4.9541	3.8758	0	0	0
	783	2	2	-10.9747	4.768	2.7806	0	0	0
	784	2	1	-11.6029	4.2055	3.7673	0	0	0
	785	2	2	-11.4881	3.7927	3.2138	0	0	0
	786	2	2	-11.1023	4.5821	4.0797	0	0	0
	787	2	1	-10.893	3.824	3.2365	0	0	0
	788	2	2	-10.3083	4.0238	3.5655	0	0	0
	789	2	2	-10.2676	4.1363	3.2004	0	0	0
	790	2	1	-10.0376	4.2487	3.0982	0	0	0
	791	2	2	-9.4951	4.0881	2.686	0	0	0
	792	2	2	-10.5526	4.4351	3.5342	0	0	0
	793	2	1	-10.5737	4.6482	2.4022	0	0	0
	794	2	2	-9.9755	4.2848	2.3888	0	0	0
	795	2	2	-9.8763	4.6387	2.3426	0	0	0
	796	2	1	-9.8863	5.1421	1.9388	0	0	0
	797	2	2	-9.3666	4.7912	1.6276	0	0	0
	798	2	2	-9.6638	4.9494	2.574	0	0	0
	799	2	1	-9.8454	6.0708	1.68	0	0	0
	800	2	2	-9.4862	6.5875	1.3734	0	0	0
	801	2	2	-9.2681	5.7282	1.4817	0	0	0
	802	2	1	-9.5961	5.1594	1.8758	0	0	0
	803	2	2	-9.4211	4.8778	1.2593	0	0	0
	804	2	2	-8.9939	4.814	1.9661	0	0	0
	805	2	1	-10.3308	5.4875	2.4085	0	0	0
	806	2	2	-10.6658	5.1785	1.8772	0	0	0
	807	2	2	-10.7246	6.066	2.3912	0	0	0
	808	2	1	-10.0414	4.6079	2.137	0	0	0
	809	2	2	-9.4062	4.8236	2.3371	0	0	0
	810	2	2	-10.6553	4.4363	1.8479	0	0	0
	811	2	1	-10.7707	4.4037	2.735	0	0	0
	812	2	2	-10.5801	3.9594	2.2288	0	0	0
	813	2	2	-10.5787	5.0528	2.5566	0	0	0
	814	2	1	-10.1609	3.8352	3.2209	0	0	0
	815	2	2	-10.7262	4.2452	3.172	0	0	0
	816	2	2	-10.5555	3.2579	3.2516	0	0	0
	817	2	1	-9.5846	4.3185	3.8256	0	0	0
	818	2	2	-9.5922	4.1044	4.492	0	0	0
	819	2	2	-9.5201	4.7386	3.2694	0	0	0
	820	2	1	-9.6466	5.2591	4.0322	0	0	0
	821	2	2	-9.1969	5.3147	4.5658	0	0	0
	822	2	2	-9.1912	4.8268	4.3416	0	0	0
	823	2	1	-10.4156	4.7254	4.2666	0	0	0
	824	2	2	-10.7432	5.026	3.7259	0	0	0
	825	2	2	-10.9779	4.9604	3.9222	0	0	0
	826	2	1	-9.7012	5.2276	3.856	0	0	0
	827	2	2	-9.4151	5.7752	4.185	0	0	0
	828	2	2	-10.1756	5.6664	3.587	0	0	0
	829	2	1	-10.1579	5.9145	3.3552	0	0	0
	830	2	2	-9.648	5.7821	2.8942	0	0	0
	831	2	2	-10.4803	5.7815	2.7482	0	0	0
	832	2	1	-10.1714	6.1069	4.3007	0	0	0
	833	2	2	-9.6497	6.0983	3.8341	0	0	0
	834	2	2	-9.5807	6.0531	3.929	0	0	0
	835	2	1	-9.5605	6.4974	3.664	0	0	0
	836	2	2	-9.0648	6.91	3.3918	0	0	0
	837	2	2	-9.947	6.0713	3.2651	0	0	0
	838	2	1	-10.39	6.9904	3.6648	0	0	0
	839	2	2	-10.4207	6.6571	4.2796	0	0	0
	840	2	2	-10.4464	6.4301	3.249	0	0	0
	841	2	1	-10.4455	7.2817	4.5831	0	0	0
	842	2	2	-10.4785	6.5937	4.4581	0	0	0
	843	2	2	-10.1695	6.7531	4.9497	0	0	0
	844	2	1	-9.8032	6.5747	4.7204	0	0	0
	845	2	2	-9.3544	7.0181	4.4172	0	0	0
	846	2	2	-10.063	6.2224	5.2667	0	0	0
	847	2	1	-10.3704	6.2022	4.0343	0	0	0
	848	2	2	-9.6901	6.2707	3.8841	0	0	0
	849	2	2	-10.5897	6.2991	3.3767	0	0	0
	850	2	1	-10.0179	7.0921	3.912	0	0	0
	851	2	2	-9.4441	7.3441	3.6001	0	0	0
	852	2	2	-9.5202	7.5057	3.645	0	0	0
	853	2	1	-9.803	6.5314	3.1567	0	0	0
	854	2	2	-9.1357	6.4482	2.9623	0	0	0
	855	2	2	-9.3054	6.6452	2.6777	0	0	0
	856	2	1	-10.0264	7.0327	2.3629	0	0	0
	857	2	2	-9.6345	6.4633	2.2524	0	0	0
	858	2	2	-9.949	7.64	2.0236	0	0	0
	859	2	1	-10.7736	7.6421	2.3247	0	0	0
	860	2	2	-10.148	7.3578	2.1914	0	0	0
	861	2	2	-10.9295	7.3089	2.9202	0	0	0
	862	2	1	-11.4415	7.6367	1.6281	0	0	0
	863	2	2	-10.923	8.0786	1.7892	0	0	0
	864	2	2	-12.1249	7.5459	1.7491	0	0	0
	865	2	1	-11.4867	7.7303	0.6687	0	0	0
	866	2	2	-11.5018	8.3532	0.3498	0	0	0
	867	2	2	-11.7373	8.2962	0.9958	0	0	0
	868	2	1	-11.96	8.4451	0.2258	0	0	0
	869	2	2	-11.7393	7.8263	-0.0156	0	0	0
	870	2	2	-12.1337	8.2072	-0.4092	0	0	0
	871	2	1	-11.915	7.4841	0.1504	0	0	0
	872	2	2	-12.1018	6.8099	0.128	0	0	0
	873	2	2	-12.589	7.2951	0.1547	0	0	0
	874	2	1	-12.146	7.9522	0.9621	0	0	0
	875	2	2	-12.6606	7.5508	0.709	0	0	0
	876	2	2	-12.2672	8.1613	0.3051	0	0	0
	877	2	1	-12.739	8.1145	0.2182	0	0	0
	878	2	2	-12.4251	8.7399	0.1992	0	0	0
	879	2	2	-12.0894	8.3605	0.1315	0	0	0
	880	2	1	-13.2239	7.2865	0.1158	0	0	0
	881	2	2	-13.8028	7.4822	0.4572	0	0	0
	882	2	2	-13.2594	7.914	0.4241	0	0	0
	883	2	1	-12.3788	7.58	0.4774	0	0	0
	884	2	2	-12.8661	7.2683	0.0833	0	0	0
	885	2	2	-12.3791	7.7375	-0.2047	0	0	0
	886	2	1	-11.9221	7.1451	1.2078	0	0	0
	887	2	2	-11.5869	7.7269	1.4056	0	0	0
	888	2	2	-11.693	7.7484	1.4789	0	0	0
	889	2	1	-12.5363	7.1817	1.9513	0	0	0
	890	2	2	-12.2392	7.0256	1.337	0	0	0
	891	2	2	-11.8864	6.9827	2.1189	0	0	0
	892	2	1	-12.6733	7.7018	1.15	0	0	0
	893	2	2	-12.1258	8.1334	1.0881	0	0	0
	894	2	2	-12.2783	7.9799	0.6435	0	0	0
	895	2	1	-11.8778	7.3164	0.763	0	0	0
	896	2	2	-12.0372	7.9471	0.5046	0	0	0
	897	2	2	-11.2801	7.6805	0.7493	0	0	0
	898	2	1	-12.7131	6.857	0.6132	0	0	0
	899	2	2	-12.5168	6.4645	0.0678	0	0	0
	900	2	2	-12.3161	7.041	0.0668	0	0	0
	901	2	1	-11.9762	6.7816	-0.0053	0	0	0
	902	2	2	-12.2095	7.1694	-0.5393	0	0	0
	903	2	2	-11.6727	6.7443	-0.6349	0	0	0
	904	2	1	-12.4271	6.6087	-0.8408	0	0	0
	905	2	2	-11.9899	6.4595	-1.3668	0	0	0
	906	2	2	-12.2126	5.9535	-0.7195	0	0	0
	907	2	1	-13.065	6.6053	-0.1167	0	0	0
	908	2	2	-12.8376	6.0899	-0.5322	0	0	0
	909	2	2	-13.6505	6.9887	-0.1013	0	0	0
	910	2	1	-12.1382	6.3708	-0.2484	0	0	0
	911	2	2	-12.2583	6.3622	0.4412	0	0	0
	912	2	2	-12.4666	6.3072	0.3665	0	0	0
	913	2	1	-12.9139	5.9866	-0.6749	0	0	0
	914	2	2	-12.4952	6.5389	-0.7734	0	0	0
	915	2	2	-13.1279	6.1408	-1.3234	0	0	0
	916	2	1	-13.141	5.0487	-0.6649	0	0	0
	917	2	2	-12.6052	5.4835	-0.547	0	0	0
	918	2	2	-13.5933	4.524	-0.7653	0	0	0
	919	2	1	-12.1784	5.0874	-0.7214	0	0	0
	920	2	2	-12.5221	5.405	-1.242	0	0	0
	921	2	2	-12.8287	4.8332	-0.6716	0	0	0
	922	2	1	-11.9616	4.1662	-0.9101	0	0	0
	923	2	2	-12.5983	4.4004	-1.0826	0	0	0
	924	2	2	-12.1731	3.504	-0.8282	0	0	0
	925	2	1	-11.3331	3.8395	-1.5655	0	0	0
	926	2	2	-11.5085	4.2988	-2.0638	0	0	0
	927	2	2	-10.7298	3.8223	-1.211	0	0	0
	928	2	1	-11.7629	4.5612	-1.0904	0	0	0
	929	2	2	-12.0977	5.1684	-1.1862	0	0	0
	930	2	2	-11.6074	5.0574	-1.559	0	0	0
	931	2	1	-12.3485	4.5679	-1.8574	0	0	0
	932	2	2	-12.2035	5.2405	-1.9865	0	0	0
	933	2	2	-12.1252	5.0819	-1.438	0	0	0
	934	2	1	-12.133	4.9164	-2.7311	0	0	0
	935	2	2	-12.4833	4.3921	-2.4272	0	0	0
	936	2	2	-12.4282	5.5	-2.9805	0	0	0
	937	2	1	-11.7343	4.4695	-1.9744	0	0	0
	938	2	2	-11.9803	5.109	-2.1178	0	0	0
	939	2	2	-11.3232	3.9398	-1.7734	0	0	0
	940	2	1	-12.0436	4.4752	-1.0603	0	0	0
	941	2	2	-12.2665	4.902	-0.5522	0	0	0
	942	2	2	-11.9428	3.814	-0.8535	0	0	0
	943	2	1	-12.7453	4.6491	-1.6994	0	0	0
	944	2	2	-12.096	4.9059	-1.7494	0	0	0
	945	2	2	-12.7115	3.9594	-1.8141	0	0	0
	946	2	1	-13.4908	4.8849	-1.1339	0	0	0
	947	2	2	-13.9199	4.5345	-1.5617	0	0	0
	948	2	2	-13.4153	5.448	-0.7249	0	0	0
	949	2	1	-13.7448	4.797	-2.0607	0	0	0
	950	2	2	-14.114	5.3621	-1.8753	0	0	0
	951	2	2	-13.2032	4.8154	-1.6176	0	0	0
	952	2	1	-14.1122	5.3251	-2.7799	0	0	0
	953	2	2	-14.4523	5.8387	-2.4474	0	0	0
	954	2	2	-13.8069	5.8195	-3.1703	0	0	0
	955	2	1	-14.1001	6.2839	-2.8887	0	0	0
	956	2	2	-14.7454	6.0288	-2.7969	0	0	0
	957	2	2	-14.3214	6.4822	-3.5225	0	0	0
	958	2	1	-14.8946	6.6233	-2.4589	0	0	0
	959	2	2	-14.5062	6.9693	-1.9904	0	0	0
	960	2	2	-14.9878	6.0945	-2.0098	0	0	0
	961	2	1	-14.853	7.4949	-2.8709	0	0	0
	962	2	2	-15.0798	8.1562	-2.8342	0	0	0
	963	2	2	-15.4201	7.8964	-2.7861	0	0	0
	964	2	1	-14.4597	8.2914	-2.4938	0	0	0
	965	2	2	-13.889	7.8876	-2.5281	0	0	0
	966	2	2	-14.1049	8.5888	-1.9687	0	0	0
	967	2	1	-14.0157	8.0441	-3.3141	0	0	0
	968	2	2	-13.7739	8.6334	-3.0236	0	0	0
	969	2	2	-14.4912	7.6706	-3.6667	0	0	0
	970	2	1	-13.3844	8.6807	-3.671	0	0	0
	971	2	2	-13.5522	8.0155	-3.532	0	0	0
	972	2	2	-13.4407	8.6585	-2.9736	0	0	0
	973	2	1	-13.4853	8.1252	-4.4536	0	0	0
	974	2	2	-14.1416	7.8827	-4.4318	0	0	0
	975	2	2	-13.4321	7.5554	-4.8567	0	0	0
	976	2	1	-13.1135	8.5951	-3.6971	0	0	0
	977	2	2	-12.7266	8.2309	-4.1529	0	0	0
	978	2	2	-12.7416	9.1811	-3.606	0	0	0
	979	2	1	-13.9717	8.3807	-4.0828	0	0	0
	980	2	2	-14.2745	8.6183	-3.4982	0	0	0
	981	2	2	-14.1534	8.6064	-4.72	0	0	0
	982	2	1	-13.1511	7.928	-4.3128	0	0	0
	983	2	2	-13.1388	7.2395	-4.4388	0	0	0
	984	2	2	-13.3689	8.2488	-4.8956	0	0	0
	985	2	1	-12.4345	8.4866	-4.6381	0	0	0
	986	2	2	-11.7559	8.6423	-4.566	0	0	0
	987	2	2	-12.8289	9.0648	-4.6427	0	0	0
	988	2	1	-12.515	7.7551	-5.2625	0	0	0
	989	2	2	-12.5249	8.3691	-5.5985	0	0	0
	990	2	2	-12.9132	7.68	-5.8332	0	0	0
	991	2	1	-13.3497	7.5247	-5.6883	0	0	0
	992	2	2	-13.4762	7.7231	-6.3476	0	0	0
	993	2	2	-12.6548	7.6038	-5.6584	0	0	0
	994	2	1	-12.86	8.3334	-5.4948	0	0	0
	995	2	2	-13.4023	7.941	-5.6996	0	0	0
	996	2	2	-13.474	8.0737	-5.7085	0	0	0
	997	2	1	-13.2752	8.553	-4.6518	0	0	0
	998	2	2	-13.3562	9.2324	-4.7994	0	0	0
	999	2	2	-13.407	9.1301	-5.0254	0	0	0
	1000	2	1	-12.5384	9.1323	-4.4223	0	0	0
	1001	2	2	-11.9651	8.7817	-4.2263	0	0	0
	1002	2	2	-12.0438	9.0263	-4.9061	0	0	0
	1003	2	1	-12.1348	8.9028	-5.2683	0	0	0
	1004	2	2	-12.216	8.5514	-4.6683	0	0	0
	1005	2	2	-12.7217	8.9378	-5.6482	0	0	0
	1006	2	1	-11.4856	8.3527	-4.8133	0	0	0
	1007	2	2	-11.6015	9.043	-4.8227	0	0	0
	1008	2	2	-11.8174	8.9627	-4.9014	0	0	0
	1009	2	1	-12.1544	8.0195	-5.4239	0	0	0
	1010	2	2	-11.5157	8.3054	-5.4086	0	0	0
	1011	2	2	-12.1873	7.4635	-4.9999	0	0	0
	1012	2	1	-11.4944	8.0764	-6.1256	0	0	0
	1013	2	2	-11.793	8.232	-6.7393	0	0	0
	1014	2	2	-11.6229	7.4131	-6.3086	0	0	0
	1015	2	1	-12.1145	8.0142	-5.3888	0	0	0
	1016	2	2	-11.5424	7.9814	-5.7909	0	0	0
	1017	2	2	-12.1491	7.7414	-4.7451	0	0	0
	1018	2	1	-12.2364	8.9132	-5.7177	0	0	0
	1019	2	2	-11.8675	9.2918	-5.2588	0	0	0
	1020	2	2	-11.7339	8.9049	-6.2049	0	0	0
	1021	2	1	-12.875	9.5396	-5.3558	0	0	0
	1022	2	2	-12.651	9.8934	-5.9167	0	0	0
	1023	2	2	-13.4153	9.0946	-5.3466	0	0	0
	1024	2	1	-12.6821	9.1545	-6.2193	0	0	0
	1025	2	2	-12.3762	9.1817	-5.5903	0	0	0
	1026	2	2	-12.8416	8.5151	-5.9831	0	0	0
	1027	2	1	-12.1022	9.6292	-5.6113	0	0	0
	1028	2	2	-11.7394	9.4931	-5.0284	0	0	0
	1029	2	2	-12.7533	9.5647	-5.3624	0	0	0
	1030	2	1	-12.6985	10.1706	-5.0797	0	0	0
	1031	2	2	-12.0739	10.0092	-5.3515	0	0	0
	1032	2	2	-12.201	10.5147	-4.7275	0	0	0
	1033	2	1	-12.9637	11.0576	-4.8077	0	0	0
	1034	2	2	-13.305	11.6673	-4.7653	0	0	0
	1035	2	2	-13.0597	11.6919	-4.5274	0	0	0
	1036	2	1	-13.654	11.1796	-4.1445	0	0	0
	1037	2	2	-13.9787	11.0981	-4.7592	0	0	0
	1038	2	2	-14.0596	10.6238	-4.2732	0	0	0
	1039	2	1	-13.0611	11.7344	-3.623	0	0	0
	1040	2	2	-12.8872	12.1448	-4.1627	0	0	0
	1041	2	2	-12.3781	11.7752	-3.4752	0	0	0
	1042	2	1	-13.8225	11.5191	-3.0705	0	0	0
	1043	2	2	-13.8194	11.169	-3.6766	0	0	0
	1044	2	2	-14.2329	11.2222	-3.5536	0	0	0
	1045	2	1	-13.4184	10.7806	-3.5422	0	0	0
	1046	2	2	-12.7742	10.7591	-3.8153	0	0	0
	1047	2	2	-12.865	10.4375	-3.7993	0	0	0
	1048	2	1	-13.8522	11.4261	-2.9711	0	0	0
	1049	2	2	-13.3816	11.8564	-2.6823	0	0	0
	1050	2	2	-13.3655	11.6033	-2.5001	0	0	0
	1051	2	1	-13.5696	10.7093	-3.552	0	0	0
	1052	2	2	-13.4307	10.1461	-3.1603	0	0	0
	1053	2	2	-14.2124	10.9196	-3.3715	0	0	0
	1054	2	1	-13.7362	11.2363	-4.3431	0	0	0
	1055	2	2	-13.3378	11.2161	-4.9183	0	0	0
	1056	2	2	-13.0585	11.2804	-4.513	0	0	0
	1057	2	1	-13.5314	11.6277	-5.2011	0	0	0
	1058	2	2	-12.8653	11.4228	-5.1353	0	0	0
	1059	2	2	-13.491	11.4693	-5.8817	0	0	0
	1060	2	1	-14.03	11.6061	-6.027	0	0	0
	1061	2	2	-13.6258	11.0373	-5.9725	0	0	0
	1062	2	2	-13.3629	11.3941	-6.0216	0	0	0
	1063	2	1	-14.2013	10.7403	-6.4171	0	0	0
	1064	2	2	-13.8349	10.7983	-7.0107	0	0	0
	1065	2	2	-14.7356	10.4231	-6.7395	0	0	0
	1066	2	1	-14.9901	10.2514	-6.1524	0	0	0
	1067	2	2	-14.9336	10.5048	-6.8025	0	0	0
	1068	2	2	-15.3863	10.3187	-6.7256	0	0	0
	1069	2	1	-15.0202	9.4723	-6.7211	0	0	0
	1070	2	2	-14.6127	9.6576	-6.183	0	0	0
	1071	2	2	-15.2835	8.8384	-6.8583	0	0	0
	1072	2	1	-14.5966	9.5896	-5.862	0	0	0
	1073	2	2	-14.3632	9.6913	-6.5141	0	0	0
	1074	2	2	-14.4437	9.4093	-5.2032	0	0	0
	1075	2	1	-13.7439	10.0354	-5.9352	0	0	0
	1076	2	2	-13.1808	9.6346	-5.8243	0	0	0
	1077	2	2	-13.7948	10.3275	-6.5693	0	0	0
	1078	2	1	-14.2128	10.8592	-5.7544	0	0	0
	1079	2	2	-13.8183	10.3075	-5.9276	0	0	0
	1080	2	2	-14.3509	10.3028	-5.3527	0	0	0
	1081	2	1	-13.4731	10.2649	-5.9302	0	0	0
	1082	2	2	-13.2399	9.6411	-6.1459	0	0	0
	1083	2	2	-13.4012	9.5982	-5.7295	0	0	0
	1084	2	1	-13.2944	9.813	-6.764	0	0	0
	1085	2	2	-13.7254	9.9464	-6.2287	0	0	0
	1086	2	2	-12.7432	9.5997	-7.139	0	0	0
	1087	2	1	-13.5796	8.9225	-7.0021	0	0	0
	1088	2	2	-14.0467	9.4398	-6.9369	0	0	0
	1089	2	2	-14.1335	8.5069	-7.1045	0	0	0
	1090	2	1	-14.0644	8.551	-6.255	0	0	0
	1091	2	2	-13.5931	8.3472	-6.7307	0	0	0
	1092	2	2	-14.5347	8.1473	-6.5804	0	0	0
	1093	2	1	-14.7879	8.2913	-6.8384	0	0	0
	1094	2	2	-14.7163	7.6102	-6.9833	0	0	0
	1095	2	2	-14.8354	7.6158	-6.6608	0	0	0
	1096	2	1	-14.0291	7.727	-6.646	0	0	0
	1097	2	2	-14.6817	7.7733	-6.3971	0	0	0
	1098	2	2	-13.4809	7.2928	-6.6759	0	0	0
	1099	2	1	-13.8633	6.8844	-7.0861	0	0	0
	1100	2	2	-13.2942	6.6592	-6.7463	0	0	0
	1101	2	2	-13.6148	6.698	-7.7134	0	0	0
	1102	2	1	-14.7428	7.1011	-6.7533	0	0	0
	1103	2	2	-14.2751	7.5733	-6.9732	0	0	0
	1104	2	2	-15.3272	7.3196	-6.436	0	0	0
	1105	2	1	-15.6545	6.8988	-6.9965	0	0	0
	1106	2	2	-15.2338	6.4066	-6.7303	0	0	0
	1107	2	2	-15.5266	6.4456	-6.4785	0	0	0
	1108	2	1	-15.0337	6.652	-7.6929	0	0	0
	1109	2	2	-14.8331	6.5402	-7.0316	0	0	0
	1110	2	2	-14.9733	6.7554	-8.3826	0	0	0
	1111	2	1	-15.7107	5.9838	-7.8553	0	0	0
	1112	2	2	-16.0524	6.3542	-8.3411	0	0	0
	1113	2	2	-15.3043	5.4263	-7.737	0	0	0
	1114	2	1	-15.2413	5.5187	-7.1521	0	0	0
	1115	2	2	-14.7622	5.7664	-7.5984	0	0	0
	1116	2	2	-15.7159	5.7386	-7.6173	0	0	0
	1117	2	1	-15.3208	6.4446	-7.4119	0	0	0
	1118	2	2	-15.8319	5.9938	-7.2519	0	0	0
	1119	2	2	-14.7674	6.0164	-7.4294	0	0	0
	1120	2	1	-15.6677	5.9455	-6.6624	0	0	0
	1121	2	2	-16.131	6.4269	-6.4536	0	0	0
	1122	2	2	-15.3191	5.3384	-6.6669	0	0	0
	1123	2	1	-15.5385	6.8761	-6.8826	0	0	0
	1124	2	2	-15.3721	7.5402	-7.0283	0	0	0
	1125	2	2	-15.4026	6.9076	-7.5686	0	0	0
	1126	2	1	-15.6425	7.6032	-6.2567	0	0	0
	1127	2	2	-16.0372	7.8353	-5.7273	0	0	0
	1128	2	2	-16.2817	7.5007	-5.9903	0	0	0
	1129	2	1	-14.9008	7.9866	-5.7729	0	0	0
	1130	2	2	-15.1451	8.2147	-5.1578	0	0	0
	1131	2	2	-14.7857	7.3292	-5.5618	0	0	0
	1132	2	1	-14.108	7.8529	-5.2393	0	0	0
	1133	2	2	-13.4178	7.8646	-5.3552	0	0	0
	1134	2	2	-14.1023	7.1651	-5.3694	0	0	0
	1135	2	1	-14.8483	8.2498	-4.7642	0	0	0
	1136	2	2	-14.6562	7.8066	-4.2576	0	0	0
	1137	2	2	-15.3497	8.312	-4.2798	0	0	0
	1138	2	1	-15.3084	8.3271	-5.6089	0	0	0
	1139	2	2	-14.7542	8.7464	-5.693	0	0	0
	1140	2	2	-14.6521	8.3263	-5.8522	0	0	0
	1141	2	1	-15.3775	8.8263	-6.4319	0	0	0
	1142	2	2	-15.2997	8.8317	-7.1275	0	0	0
	1143	2	2	-15.7681	8.3267	-6.7283	0	0	0
	1144	2	1	-15.8497	9.6663	-6.38	0	0	0
	1145	2	2	-15.5204	9.8543	-5.7915	0	0	0
	1146	2	2	-15.3182	10.0978	-6.526	0	0	0
	1147	2	1	-16.4646	9.0068	-6.7235	0	0	0
	1148	2	2	-16.8148	9.4781	-7.1046	0	0	0
	1149	2	2	-16.1609	9.6233	-6.5909	0	0	0
	1150	2	1	-17.3383	9.4161	-6.7437	0	0	0
	1151	2	2	-16.9701	9.9946	-6.603	0	0	0
	1152	2	2	-17.7671	8.871	-6.649	0	0	0
	1153	2	1	-17.868	9.7074	-5.9915	0	0	0
	1154	2	2	-17.5841	10.1397	-5.5198	0	0	0
	1155	2	2	-17.9163	10.3665	-6.2222	0	0	0
	1156	2	1	-17.0515	9.5124	-6.4674	0	0	0
	1157	2	2	-17.3261	9.6132	-5.8315	0	0	0
	1158	2	2	-17.3903	9.3081	-7.045	0	0	0
	1159	2	1	-16.8096	9.2715	-5.5648	0	0	0
	1160	2	2	-17.3844	9.1063	-5.9286	0	0	0
	1161	2	2	-17.0223	8.6561	-5.8219	0	0	0
	1162	2	1	-16.3721	9.164	-6.4182	0	0	0
	1163	2	2	-16.0393	8.9561	-6.9978	0	0	0
	1164	2	2	-16.2662	9.205	-5.7275	0	0	0
	1165	2	1	-16.8583	9.7368	-5.8126	0	0	0
	1166	2	2	-17.1931	10.1588	-6.2596	0	0	0
	1167	2	2	-16.9946	9.0503	-5.8035	0	0	0
	1168	2	1	-17.8107	9.892	-5.8112	0	0	0
	1169	2	2	-17.8809	9.2118	-5.6618	0	0	0
	1170	2	2	-17.1566	9.6559	-5.8912	0	0	0
	1171	2	1	-17.9001	10.8417	-5.9577	0	0	0
	1172	2	2	-18.0549	10.4841	-6.5392	0	0	0
	1173	2	2	-18.1783	10.3454	-6.3656	0	0	0
	1174	2	1	-17.8691	10.9172	-6.9192	0	0	0
	1175	2	2	-18.4589	10.5579	-7.0332	0	0	0
	1176	2	2	-18.3588	10.9769	-7.4158	0	0	0
	1177	2	1	-17.1012	11.115	-6.3693	0	0	0
	1178	2	2	-16.5991	11.5048	-6.0761	0	0	0
	1179	2	2	-17.2141	11.068	-5.6801	0	0	0
	1180	2	1	-16.4024	10.4685	-6.2115	0	0	0
	1181	2	2	-15.8224	10.2622	-5.8782	0	0	0
	1182	2	2	-15.8962	10.4194	-5.7305	0	0	0
	1183	2	1	-16.9424	10.1373	-6.9395	0	0	0
	1184	2	2	-17.3225	9.5941	-6.7147	0	0	0
	1185	2	2	-16.8331	10.3912	-7.5826	0	0	0
	1186	2	1	-16.5486	9.2736	-7.1136	0	0	0
	1187	2	2	-17.1386	8.9301	-6.959	0	0	0
	1188	2	2	-16.3067	9.9131	-6.9632	0	0	0
	1189	2	1	-16.9758	9.1273	-6.2608	0	0	0
	1190	2	2	-17.1602	9.2695	-5.6006	0	0	0
	1191	2	2	-17.4561	9.611	-6.1015	0	0	0
	1192	2	1	-16.0949	8.7418	-6.3415	0	0	0
	1193	2	2	-16.7121	8.4997	-6.566	0	0	0
	1194	2	2	-16.6247	8.7392	-5.884	0	0	0
	1195	2	1	-16.5953	9.548	-6.166	0	0	0
	1196	2	2	-16.0116	9.2241	-5.9555	0	0	0
	1197	2	2	-16.4551	9.9718	-6.7052	0	0	0
	1198	2	1	-16.9864	10.3818	-6.4543	0	0	0
	1199	2	2	-16.5148	10.8842	-6.5774	0	0	0
	1200	2	2	-17.4777	10.4626	-6.9463	0	0	0
	1201	3	1	-8.6521	14.5747	1.1897	0	0	0
	1202	3	2	-9.1522	14.0922	1.2738	0	0	0
	1203	3	2	-8.134	14.9741	0.9407	0	0	0
	1204	3	1	-9.5222	14.2574	0.9187	0	0	0
	1205	3	2	-9.3456	13.5811	0.9565	0	0	0
	1206	3	2	-10.1846	14.3397	1.1298	0	0	0
	1207	3	1	-9.8699	13.4827	1.3772	0	0	0
	1208	3	2	-9.3472	13.8106	1.7078	0	0	0
	1209	3	2	-9.7615	14.0147	0.9355	0	0	0
	1210	3	1	-10.2538	14.028	2.0746	0	0	0
	1211	3	2	-10.7513	14.2404	2.5189	0	0	0
	1212	3	2	-10.4571	14.6893	2.1811	0	0	0
	1213	3	1	-10.7173	14.7798	2.4636	0	0	0
	1214	3	2	-10.0389	14.8046	2.293	0	0	0
	1215	3	2	-10.3582	14.3472	2.8806	0	0	0
	1216	3	1	-10.3395	14.1175	3.055	0	0	0
	1217	3	2	-10.8679	13.8046	2.7191	0	0	0
	1218	3	2	-9.9568	14.4564	2.5768	0	0	0
	1219	3	1	-10.1376	13.2536	2.6753	0	0	0
	1220	3	2	-9.8309	13.0666	2.0745	0	0	0
	1221	3	2	-10.2651	13.3031	3.3618	0	0	0
	1222	3	1	-10.8472	13.4771	2.0607	0	0	0
	1223	3	2	-11.3789	13.1558	1.738	0	0	0
	1224	3	2	-10.7882	12.9868	1.5645	0	0	0
	1225	3	1	-11.6242	13.35	1.5026	0	0	0
	1226	3	2	-11.1279	13.8048	1.3107	0	0	0
	1227	3	2	-11.9184	12.8681	1.9164	0	0	0
	1228	3	1	-11.9772	12.5705	1.9487	0	0	0
	1229	3	2	-11.748	12.7625	2.5816	0	0	0
	1230	3	2	-11.6506	13.0451	1.5511	0	0	0
	1231	3	1	-11.2862	12.3229	2.5752	0	0	0
	1232	3	2	-11.3312	12.6657	3.1839	0	0	0
	1233	3	2	-11.0676	12.4009	1.9148	0	0	0
	1234	3	1	-10.502	12.5485	2.0602	0	0	0
	1235	3	2	-10.0064	12.9521	2.3458	0	0	0
	1236	3	2	-10.6154	11.8719	2.1991	0	0	0
	1237	3	1	-10.8637	12.8874	1.2322	0	0	0
	1238	3	2	-10.4956	12.7673	0.649	0	0	0
	1239	3	2	-10.6487	13.5275	1.0479	0	0	0
	1240	3	1	-10.4172	13.0267	0.3881	0	0	0
	1241	3	2	-10.2673	13.3582	-0.2099	0	0	0
	1242	3	2	-9.9482	13.0982	-0.1266	0	0	0
	1243	3	1	-9.8996	12.2465	0.6218	0	0	0
	1244	3	2	-9.3197	12.5976	0.4472	0	0	0
	1245	3	2	-10.0206	12.8142	0.2305	0	0	0
	1246	3	1	-9.9713	11.8138	1.4813	0	0	0
	1247	3	2	-10.4983	11.561	1.0961	0	0	0
	1248	3	2	-10.2049	12.456	1.6329	0	0	0
	1249	3	1	-10.2353	11.6408	0.5694	0	0	0
	1250	3	2	-10.4978	11.0868	0.2315	0	0	0
	1251	3	2	-10.2858	11.0736	0.1624	0	0	0
	1252	3	1	-10.2429	12.0214	1.4561	0	0	0
	1253	3	2	-9.8224	11.4957	1.2642	0	0	0
	1254	3	2	-10.6427	11.474	1.6309	0	0	0
	1255	3	1	-9.5525	11.4025	1.7236	0	0	0
	1256	3	2	-9.3091	11.6088	2.3466	0	0	0
	1257	3	2	-9.1471	11.0007	2.1288	0	0	0
	1258	3	1	-9.3688	10.5334	1.3467	0	0	0
	1259	3	2	-8.7625	10.1963	1.2529	0	0	0
	1260	3	2	-9.1475	10.716	1.9852	0	0	0
	1261	3	1	-10.3161	10.3518	1.3168	0	0	0
	1262	3	2	-10.1856	10.571	1.9686	0	0	0
	1263	3	2	-10.0283	9.9543	0.8176	0	0	0
	1264	3	1	-10.0364	9.9268	0.4968	0	0	0
	1265	3	2	-9.3365	9.9383	0.4946	0	0	0
	1266	3	2	-9.6287	10.4474	0.2671	0	0	0
	1267	3	1	-10.9794	10.0733	0.3535	0	0	0
	1268	3	2	-10.7933	10.0953	1.028	0	0	0
	1269	3	2	-11.4017	10.5337	0.6693	0	0	0
	1270	3	1	-10.4923	10.3906	-0.4168	0	0	0
	1271	3	2	-10.7079	10.9457	-0.0489	0	0	0
	1272	3	2	-10.5329	10.7988	-0.9839	0	0	0
	1273	3	1	-9.8371	9.825	-0.8434	0	0	0
	1274	3	2	-9.4608	9.3599	-0.4799	0	0	0
	1275	3	2	-9.4613	10.3541	-1.1058	0	0	0
	1276	3	1	-9.5702	9.3423	-0.0516	0	0	0
	1277	3	2	-10.2173	9.602	-0.1123	0	0	0
	1278	3	2	-9.1898	9.5341	0.5038	0	0	0
	1279	3	1	-8.7258	9.0627	-0.4259	0	0	0
	1280	3	2	-8.8398	9.2454	0.2401	0	0	0
	1281	3	2	-8.6598	8.8944	0.2503	0	0	0
	1282	3	1	-8.7878	9.2764	-1.3649	0	0	0
	1283	3	2	-9.0524	9.8866	-1.1466	0	0	0
	1284	3	2	-8.9691	8.6419	-1.1313	0	0	0
	1285	3	1	-8.8775	10.1011	-0.8719	0	0	0
	1286	3	2	-9.5412	9.8785	-0.8672	0	0	0
	1287	3	2	-8.3884	9.8126	-0.4625	0	0	0
	1288	3	1	-9.3234	10.9296	-0.6574	0	0	0
	1289	3	2	-8.8358	11.1965	-1.0828	0	0	0
	1290	3	2	-9.9425	11.2459	-0.7385	0	0	0
	1291	3	1	-8.5891	10.6392	-1.212	0	0	0
	1292	3	2	-7.9784	10.8389	-1.49	0	0	0
	1293	3	2	-9.1151	10.178	-1.1861	0	0	0
	1294	3	1	-8.7388	11.5601	-1.4585	0	0	0
	1295	3	2	-9.0253	11.2164	-1.9969	0	0	0
	1296	3	2	-8.3627	12.1492	-1.4966	0	0	0
	1297	3	1	-8.4563	11.1307	-2.2753	0	0	0
	1298	3	2	-8.7042	10.7847	-1.7195	0	0	0
	1299	3	2	-8.1078	11.7083	-2.0886	0	0	0
	1300	3	1	-7.9738	10.4556	-1.7826	0	0	0
	1301	3	2	-7.37	10.6525	-1.4883	0	0	0
	1302	3	2	-7.4159	10.0716	-1.9594	0	0	0
	1303	3	1	-7.3199	11.1161	-2.0419	0	0	0
	1304	3	2	-7.6759	10.7738	-1.5459	0	0	0
	1305	3	2	-7.8289	10.961	-2.4966	0	0	0
	1306	3	1	-7.5635	11.2643	-2.9638	0	0	0
	1307	3	2	-7.8405	10.9278	-2.416	0	0	0
	1308	3	2	-7.8804	11.7198	-2.537	0	0	0
	1309	3	1	-7.4337	10.478	-3.5078	0	0	0
	1310	3	2	-7.8267	9.907	-3.41	0	0	0
	1311	3	2	-7.1103	9.8576	-3.5321	0	0	0
	1312	3	1	-7.3657	10.7639	-2.5887	0	0	0
	1313	3	2	-7.4773	10.5213	-1.9416	0	0	0
	1314	3	2	-7.9733	11.0707	-2.752	0	0	0
	1315	3	1	-8.0507	11.1098	-2.0035	0	0	0
	1316	3	2	-7.8972	10.7249	-2.5677	0	0	0
	1317	3	2	-8.6983	11.3747	-2.0232	0	0	0
	1318	3	1	-8.1347	10.1489	-1.9731	0	0	0
	1319	3	2	-7.453	9.9969	-1.927	0	0	0
	1320	3	2	-7.8859	10.2827	-2.6135	0	0	0
	1321	3	1	-7.3235	10.1238	-2.4951	0	0	0
	1322	3	2	-7.7647	10.6598	-2.4057	0	0	0
	1323	3	2	-7.8203	10.0044	-2.0166	0	0	0
	1324	3	1	-7.9964	10.5841	-3.0114	0	0	0
	1325	3	2	-7.9915	11.2841	-3.0086	0	0	0
	1326	3	2	-8.4855	10.3233	-3.4388	0	0	0
	1327	3	1	-8.822	10.6564	-2.5171	0	0	0
	1328	3	2	-9.3479	10.5248	-2.0742	0	0	0
	1329	3	2	-8.2193	11.0123	-2.52	0	0	0
	1330	3	1	-9.0726	11.069	-3.3527	0	0	0
	1331	3	2	-9.7645	11.1417	-3.4298	0	0	0
	1332	3	2	-9.1282	11.1585	-4.0447	0	0	0
	1333	3	1	-8.7669	11.5477	-2.5726	0	0	0
	1334	3	2	-9.2987	11.8606	-2.9032	0	0	0
	1335	3	2	-8.8262	12.192	-2.8397	0	0	0
	1336	3	1	-9.6899	11.3533	-2.3686	0	0	0
	1337	3	2	-9.0217	11.4941	-2.5225	0	0	0
	1338	3	2	-9.8311	11.549	-3.0257	0	0	0
	1339	3	1	-9.0511	10.7101	-2.6995	0	0	0
	1340	3	2	-8.5442	10.2305	-2.7539	0	0	0
	1341	3	2	-8.8204	11.114	-3.2226	0	0	0
	1342	3	1	-8.222	10.2164	-2.6912	0	0	0
	1343	3	2	-8.6667	10.3808	-3.2062	0	0	0
	1344	3	2	-8.6635	10.3237	-2.1587	0	0	0
	1345	3	1	-8.5715	9.3581	-2.9602	0	0	0
	1346	3	2	-8.2303	9.7869	-3.3956	0	0	0
	1347	3	2	-8.4915	9.9843	-3.2627	0	0	0
	1348	3	1	-8.1431	10.1865	-2.7123	0	0	0
	1349	3	2	-8.3323	9.9188	-2.0938	0	0	0
	1350	3	2	-7.8953	10.1954	-2.0576	0	0	0
	1351	3	1	-7.9917	10.3878	-1.7807	0	0	0
	1352	3	2	-8.3466	10.6466	-2.3257	0	0	0
	1353	3	2	-7.4951	10.3099	-1.2936	0	0	0
	1354	3	1	-8.3492	11.1924	-1.3858	0	0	0
	1355	3	2	-8.02	11.2414	-0.7699	0	0	0
	1356	3	2	-8.0849	11.2261	-0.7385	0	0	0
	1357	3	1	-8.0944	11.0249	-2.3013	0	0	0
	1358	3	2	-8.6821	11.3329	-2.5244	0	0	0
	1359	3	2	-8.1776	11.1481	-1.6173	0	0	0
	1360	3	1	-7.3887	10.3897	-2.4738	0	0	0
	1361	3	2	-7.9575	10.6726	-2.7678	0	0	0
	1362	3	2	-7.9894	10.4347	-2.8305	0	0	0
	1363	3	1	-8.1883	10.1338	-1.998	0	0	0
	1364	3	2	-7.4885	10.1273	-1.9829	0	0	0
	1365	3	2	-8.0394	9.6941	-1.4742	0	0	0
	1366	3	1	-8.9029	10.3314	-2.6157	0	0	0
	1367	3	2	-8.2161	10.2001	-2.6469	0	0	0
	1368	3	2	-9.4897	9.9919	-2.4413	0	0	0
	1369	3	1	-9.0767	10.4364	-3.5591	0	0	0
	1370	3	2	-9.2474	9.7951	-3.3365	0	0	0
	1371	3	2	-8.8187	9.8138	-3.7485	0	0	0
	1372	3	1	-9.1693	10.3299	-4.5138	0	0	0
	1373	3	2	-9.5209	10.4535	-3.9213	0	0	0
	1374	3	2	-8.9756	10.3816	-3.8431	0	0	0
	1375	3	1	-8.9181	11.1032	-3.9941	0	0	0
	1376	3	2	-8.5022	11.432	-3.537	0	0	0
	1377	3	2	-8.9626	10.9802	-4.6817	0	0	0
	1378	3	1	-9.4525	10.4703	-3.4991	0	0	0
	1379	3	2	-9.3276	9.9376	-3.0625	0	0	0
	1380	3	2	-9.5773	10.8312	-4.0857	0	0	0
	1381	3	1	-9.5382	10.9609	-4.3256	0	0	0
	1382	3	2	-9.0953	11.4971	-4.4051	0	0	0
	1383	3	2	-9.4142	10.4426	-3.8718	0	0	0
	1384	3	1	-9.3224	10.7433	-3.4106	0	0	0
	1385	3	2	-8.6701	10.8506	-3.641	0	0	0
	1386	3	2	-9.9655	10.749	-3.6869	0	0	0
	1387	3	1	-9.258	11.4219	-2.7274	0	0	0
	1388	3	2	-8.8493	11.9855	-2.8007	0	0	0
	1389	3	2	-9.3547	11.7185	-2.1008	0	0	0
	1390	3	1	-9.1148	12.0969	-3.402	0	0	0
	1391	3	2	-9.6055	12.4088	-3.7919	0	0	0
	1392	3	2	-9.7354	12.16	-3.7197	0	0	0
	1393	3	1	-9.2029	12.1235	-4.3626	0	0	0
	1394	3	2	-8.5208	12.2193	-4.4875	0	0	0
	1395	3	2	-8.586	12.4521	-4.3238	0	0	0
	1396	3	1	-8.8621	13.0239	-4.2964	0	0	0
	1397	3	2	-9.2692	12.4547	-4.2787	0	0	0
	1398	3	2	-8.8386	13.575	-4.7274	0	0	0
	1399	3	1	-9.3031	12.2127	-4.0159	0	0	0
	1400	3	2	-9.5295	12.2115	-3.3535	0	0	0
	1401	3	2	-9.5074	11.6394	-4.3616	0	0	0
	1402	3	1	-8.9954	13.1248	-3.9478	0	0	0
	1403	3	2	-8.4384	13.4149	-4.2569	0	0	0
	1404	3	2	-8.3361	12.9322	-3.8131	0	0	0
	1405	3	1	-8.2334	13.6022	-3.5976	0	0	0
	1406	3	2	-8.5243	14.142	-3.2599	0	0	0
	1407	3	2	-8.3052	12.9063	-3.5753	0	0	0
	1408	3	1	-7.3573	13.2125	-3.4894	0	0	0
	1409	3	2	-7.965	13.2408	-3.8356	0	0	0
	1410	3	2	-7.8811	13.6737	-3.4357	0	0	0
	1411	3	1	-6.506	13.057	-3.9163	0	0	0
	1412	3	2	-7.0122	13.4194	-4.2363	0	0	0
	1413	3	2	-6.9951	13.0807	-3.4161	0	0	0
	1414	3	1	-7.1228	13.4745	-3.3027	0	0	0
	1415	3	2	-6.7985	12.9863	-3.6855	0	0	0
	1416	3	2	-7.7512	13.21	-3.144	0	0	0
	1417	3	1	-8.0478	13.7418	-3.3661	0	0	0
	1418	3	2	-8.2847	14.3938	-3.4595	0	0	0
	1419	3	2	-7.7454	13.1315	-3.5276	0	0	0
	1420	3	1	-7.8746	13.0086	-3.9691	0	0	0
	1421	3	2	-8.541	12.9965	-3.7552	0	0	0
	1422	3	2	-7.6749	12.3588	-4.1361	0	0	0
	1423	3	1	-8.7438	13.1995	-3.5959	0	0	0
	1424	3	2	-9.2114	12.7788	-3.2888	0	0	0
	1425	3	2	-9.2659	12.8418	-3.2968	0	0	0
	1426	3	1	-9.5896	12.7451	-3.4999	0	0	0
	1427	3	2	-9.8086	12.0929	-3.3709	0	0	0
	1428	3	2	-8.9787	12.5598	-3.2128	0	0	0
	1429	3	1	-10.3207	12.522	-4.0889	0	0	0
	1430	3	2	-9.9529	12.8324	-3.5806	0	0	0
	1431	3	2	-10.979	12.7456	-4.171	0	0	0
	1432	3	1	-10.1704	13.1305	-3.3552	0	0	0
	1433	3	2	-9.6434	13.0494	-2.9016	0	0	0
	1434	3	2	-9.898	13.293	-3.9792	0	0	0
	1435	3	1	-10.0196	13.3701	-4.2777	0	0	0
	1436	3	2	-10.2647	13.7374	-4.8208	0	0	0
	1437	3	2	-9.4143	13.2257	-3.9571	0	0	0
	1438	3	1	-9.713	13.5076	-3.3731	0	0	0
	1439	3	2	-9.0772	13.4998	-3.6658	0	0	0
	1440	3	2	-9.9144	14.162	-3.5184	0	0	0
	1441	3	1	-8.8607	13.8014	-3.0291	0	0	0
	1442	3	2	-8.6705	14.472	-3.0938	0	0	0
	1443	3	2	-8.6463	13.1459	-2.9091	0	0	0
	1444	3	1	-9.3898	13.9962	-2.246	0	0	0
	1445	3	2	-9.4981	14.3185	-2.8579	0	0	0
	1446	3	2	-9.6736	14.3515	-2.7782	0	0	0
	1447	3	1	-8.6084	13.5633	-2.6109	0	0	0
	1448	3	2	-8.9292	12.9746	-2.8122	0	0	0
	1449	3	2	-8.0066	13.2593	-2.4227	0	0	0
	1450	3	1	-7.8307	14.0815	-2.3704	0	0	0
	1451	3	2	-8.5213	14.1955	-2.3794	0	0	0
	1452	3	2	-7.9419	14.6313	-1.9516	0	0	0
	1453	3	1	-6.9502	13.9319	-2.7359	0	0	0
	1454	3	2	-6.6191	14.5207	-2.9194	0	0	0
	1455	3	2	-7.0189	14.1606	-2.0779	0	0	0
	1456	3	1	-6.2385	14.1776	-3.3395	0	0	0
	1457	3	2	-6.2744	13.4891	-3.218	0	0	0
	1458	3	2	-6.5176	14.1547	-2.6979	0	0	0
	1459	3	1	-6.9714	13.5766	-3.5211	0	0	0
	1460	3	2	-7.0555	14.1286	-3.0989	0	0	0
	1461	3	2	-6.863	12.9774	-3.176	0	0	0
	1462	3	1	-6.548	13.8678	-4.338	0	0	0
	1463	3	2	-6.8417	14.5031	-4.3508	0	0	0
	1464	3	2	-6.8569	13.9792	-4.9562	0	0	0
	1465	3	1	-6.4356	13.1671	-3.6841	0	0	0
	1466	3	2	-6.4568	13.2866	-4.3735	0	0	0
	1467	3	2	-7.0457	13.4834	-3.8171	0	0	0
	1468	3	1	-5.7846	12.4683	-3.5458	0	0	0
	1469	3	2	-6.2748	12.9382	-3.7157	0	0	0
	1470	3	2	-6.3464	12.6145	-3.1547	0	0	0
	1471	3	1	-5.5385	13.3076	-3.1379	0	0	0
	1472	3	2	-5.5024	12.7503	-3.5601	0	0	0
	1473	3	2	-5.695	12.6398	-3.278	0	0	0
	1474	3	1	-6.1117	12.5706	-2.8937	0	0	0
	1475	3	2	-5.8711	12.5182	-2.2384	0	0	0
	1476	3	2	-6.3129	12.6802	-3.5551	0	0	0
	1477	3	1	-5.5087	12.0345	-2.3643	0	0	0
	1478	3	2	-5.2665	12.6442	-2.1201	0	0	0
	1479	3	2	-5.7612	11.5098	-2.7528	0	0	0
	1480	3	1	-4.9393	12.0482	-1.5853	0	0	0
	1481	3	2	-4.9707	12.0406	-2.2846	0	0	0
	1482	3	2	-4.8622	11.5244	-2.0432	0	0	0
	1483	3	1	-4.5625	12.2654	-0.7239	0	0	0
	1484	3	2	-4.7083	11.5815	-0.6913	0	0	0
	1485	3	2	-3.9832	12.579	-0.487	0	0	0
	1486	3	1	-3.6761	12.4956	-1.0282	0	0	0
	1487	3	2	-4.2387	12.3335	-1.4119	0	0	0
	1488	3	2	-3.864	11.923	-0.6722	0	0	0
	1489	3	1	-4.1207	11.6412	-0.9688	0	0	0
	1490	3	2	-4.6456	12.087	-1.0942	0	0	0
	1491	3	2	-3.732	12.1884	-1.1674	0	0	0
	1492	3	1	-4.3048	10.8225	-1.4454	0	0	0
	1493	3	2	-4.054	11.2958	-1.8961	0	0	0
	1494	3	2	-4.0235	11.1441	-0.8909	0	0	0
	1495	3	1	-3.5832	11	-2.0611	0	0	0
	1496	3	2	-3.24	11.3403	-2.5675	0	0	0
	1497	3	2	-4.1255	11.3195	-1.7549	0	0	0
	1498	3	1	-3.6458	10.1569	-2.5264	0	0	0
	1499	3	2	-3.3751	9.5803	-2.2362	0	0	0
	1500	3	2	-3.7237	10.8517	-2.4922	0	0	0
	1501	3	1	-3.5323	10.0441	-3.4781	0	0	0
	1502	3	2	-3.4754	10.6082	-3.0674	0	0	0
	1503	3	2	-3.8266	10.1019	-2.8456	0	0	0
	1504	3	1	-3.0227	10.2835	-4.2618	0	0	0
	1505	3	2	-2.6565	10.8799	-4.2512	0	0	0
	1506	3	2	-3.6871	10.1696	-4.073	0	0	0
	1507	3	1	-2.7614	10.1748	-3.3392	0	0	0
	1508	3	2	-2.7293	9.5663	-2.9946	0	0	0
	1509	3	2	-3.2952	9.8309	-3.6339	0	0	0
	1510	3	1	-3.5457	10.3725	-2.813	0	0	0
	1511	3	2	-3.4548	11.0666	-2.8213	0	0	0
	1512	3	2	-3.4404	9.7959	-3.1956	0	0	0
	1513	3	1	-4.0362	10.2264	-1.9949	0	0	0
	1514	3	2	-4.1055	9.5721	-2.2339	0	0	0
	1515	3	2	-3.5627	9.7622	-2.2192	0	0	0
	1516	3	1	-4.9154	10.1971	-2.3915	0	0	0
	1517	3	2	-4.7279	10.2992	-3.0581	0	0	0
	1518	3	2	-4.4222	9.9904	-2.8432	0	0	0
	1519	3	1	-5.2842	9.4219	-1.9507	0	0	0
	1520	3	2	-4.6493	9.173	-2.1089	0	0	0
	1521	3	2	-5.7542	8.9052	-1.9971	0	0	0
	1522	3	1	-5.7318	8.963	-1.2293	0	0	0
	1523	3	2	-5.6288	9.5488	-1.5985	0	0	0
	1524	3	2	-6.3025	9.363	-1.1642	0	0	0
	1525	3	1	-6.2086	8.2541	-1.678	0	0	0
	1526	3	2	-5.7695	7.7223	-1.798	0	0	0
	1527	3	2	-6.5435	7.917	-2.1921	0	0	0
	1528	3	1	-5.7966	7.5394	-1.1774	0	0	0
	1529	3	2	-5.7109	8.1755	-0.898	0	0	0
	1530	3	2	-6.3053	7.5247	-1.658	0	0	0
	1531	3	1	-6.4489	7.4265	-0.4753	0	0	0
	1532	3	2	-6.8772	7.8371	-0.1038	0	0	0
	1533	3	2	-6.6675	7.2023	-1.1013	0	0	0
	1534	3	1	-5.8542	8.1323	-0.7569	0	0	0
	1535	3	2	-6.3561	7.699	-0.5327	0	0	0
	1536	3	2	-5.3629	8.6199	-0.6526	0	0	0
	1537	3	1	-6.2834	8.9439	-1.0541	0	0	0
	1538	3	2	-6.8006	8.6662	-0.6728	0	0	0
	1539	3	2	-6.8684	8.8028	-0.6965	0	0	0
	1540	3	1	-7.1705	9.0889	-1.4051	0	0	0
	1541	3	2	-7.3327	9.2895	-2.0559	0	0	0
	1542	3	2	-7.063	9.6874	-1.0583	0	0	0
	1543	3	1	-6.2571	9.2658	-1.6613	0	0	0
	1544	3	2	-5.9513	9.6759	-1.1835	0	0	0
	1545	3	2	-6.6241	9.701	-1.254	0	0	0
	1546	3	1	-6.5738	10.1715	-1.5586	0	0	0
	1547	3	2	-6.1272	9.863	-1.1165	0	0	0
	1548	3	2	-6.7647	9.501	-1.4962	0	0	0
	1549	3	1	-5.9983	9.5509	-1.095	0	0	0
	1550	3	2	-5.8823	8.9402	-0.7731	0	0	0
	1551	3	2	-5.6175	8.9983	-0.896	0	0	0
	1552	3	1	-5.353	9.6521	-1.8054	0	0	0
	1553	3	2	-5.8321	10.1616	-1.7755	0	0	0
	1554	3	2	-5.8038	9.8171	-2.3148	0	0	0
	1555	3	1	-5.0721	8.7962	-1.4592	0	0	0
	1556	3	2	-4.657	8.2613	-1.6366	0	0	0
	1557	3	2	-5.7574	8.6538	-1.4719	0	0	0
	1558	3	1	-5.1729	9.4414	-2.1697	0	0	0
	1559	3	2	-4.9817	9.1203	-2.7616	0	0	0
	1560	3	2	-4.6764	9.7428	-2.5604	0	0	0
	1561	3	1	-5.6497	9.1882	-1.3698	0	0	0
	1562	3	2	-6.3429	9.1805	-1.4666	0	0	0
	1563	3	2	-5.7782	8.6786	-1.8323	0	0	0
	1564	3	1	-6.1874	8.9329	-0.6102	0	0	0
	1565	3	2	-5.9139	8.9796	-1.2529	0	0	0
	1566	3	2	-6.7849	9.2112	-0.3747	0	0	0
	1567	3	1	-7.0888	9.2266	-0.7902	0	0	0
	1568	3	2	-6.7979	9.1245	-1.4187	0	0	0
	1569	3	2	-7.3866	9.851	-0.8975	0	0	0
	1570	3	1	-8.0005	8.9174	-0.8558	0	0	0
	1571	3	2	-7.4331	8.663	-0.5344	0	0	0
	1572	3	2	-7.9142	8.3115	-1.1955	0	0	0
	1573	3	1	-8.0248	8.8031	-1.8137	0	0	0
	1574	3	2	-8.6542	9.0954	-1.9056	0	0	0
	1575	3	2	-8.3223	9.247	-2.2659	0	0	0
	1576	3	1	-7.7981	9.4559	-2.4872	0	0	0
	1577	3	2	-8.332	9.8189	-2.2167	0	0	0
	1578	3	2	-7.5612	9.0005	-2.0113	0	0	0
	1579	3	1	-7.951	8.8499	-3.2225	0	0	0
	1580	3	2	-7.4904	8.3317	-3.3185	0	0	0
	1581	3	2	-7.5755	8.5277	-2.7274	0	0	0
	1582	3	1	-7.6925	9.3728	-3.9912	0	0	0
	1583	3	2	-8.286	9.4357	-4.3571	0	0	0
	1584	3	2	-7.4519	9.6521	-3.3961	0	0	0
	1585	3	1	-8.0046	9.1085	-3.1172	0	0	0
	1586	3	2	-7.7153	9.6534	-2.7866	0	0	0
	1587	3	2	-8.3755	9.7014	-3.1464	0	0	0
	1588	3	1	-8.5469	8.7286	-2.4151	0	0	0
	1589	3	2	-8.5159	9.1452	-2.9768	0	0	0
	1590	3	2	-8.1813	8.1353	-2.3493	0	0	0
	1591	3	1	-7.8634	9.253	-1.9803	0	0	0
	1592	3	2	-7.7643	9.8452	-2.34	0	0	0
	1593	3	2	-7.579	8.777	-2.4076	0	0	0
	1594	3	1	-8.3484	8.442	-2.1758	0	0	0
	1595	3	2	-8.0153	8.9764	-2.4816	0	0	0
	1596	3	2	-8.8437	8.4156	-1.6819	0	0	0
	1597	3	1	-8.3171	8.1468	-3.094	0	0	0
	1598	3	2	-7.8934	7.612	-3.2505	0	0	0
	1599	3	2	-8.5805	8.5129	-2.5587	0	0	0
	1600	3	1	-8.2321	7.2285	-3.3783	0	0	0
	1601	3	2	-8.5017	6.61	-3.5646	0	0	0
	1602	3	2	-8.6686	7.7718	-3.3126	0	0	0
	1603	3	1	-8.584	7.9574	-2.8528	0	0	0
	1604	3	2	-8.877	7.8832	-3.4842	0	0	0
	1605	3	2	-9.2107	7.8424	-3.1426	0	0	0
	1606	3	1	-8.9889	8.7998	-3.093	0	0	0
	1607	3	2	-8.6409	9.2987	-2.7466	0	0	0
	1608	3	2	-9.0624	8.8274	-3.7885	0	0	0
	1609	3	1	-9.924	8.858	-2.8619	0	0	0
	1610	3	2	-9.4014	9.1866	-3.1918	0	0	0
	1611	3	2	-9.8006	8.5896	-2.2273	0	0	0
	1612	3	1	-9.3541	8.6468	-3.6114	0	0	0
	1613	3	2	-9.153	8.1634	-3.1468	0	0	0
	1614	3	2	-9.7938	9.1065	-3.9036	0	0	0
	1615	3	1	-8.8985	7.8136	-3.44	0	0	0
	1616	3	2	-8.4504	7.362	-3.148	0	0	0
	1617	3	2	-8.5365	7.9211	-4.0294	0	0	0
	1618	3	1	-9.4809	7.9808	-4.191	0	0	0
	1619	3	2	-9.9655	8.4568	-4.3603	0	0	0
	1620	3	2	-9.7404	8.3903	-3.6861	0	0	0
	1621	3	1	-10.4389	7.8955	-4.1124	0	0	0
	1622	3	2	-10.8047	7.5892	-3.6002	0	0	0
	1623	3	2	-11.0033	7.5134	-4.2719	0	0	0
	1624	3	1	-10.3132	6.9626	-4.3249	0	0	0
	1625	3	2	-10.5976	6.4009	-4.0191	0	0	0
	1626	3	2	-9.8063	6.9464	-4.8074	0	0	0
	1627	3	1	-10.3742	6.5747	-5.2064	0	0	0
	1628	3	2	-10.2769	7.213	-4.9359	0	0	0
	1629	3	2	-9.9202	6.3986	-5.7093	0	0	0
	1630	3	1	-10.4296	7.1644	-5.9683	0	0	0
	1631	3	2	-10.267	7.2194	-5.2896	0	0	0
	1632	3	2	-11.0654	7.2974	-5.7073	0	0	0
	1633	3	1	-10.8887	7.4053	-6.7821	0	0	0
	1634	3	2	-10.7269	8.0554	-6.9854	0	0	0
	1635	3	2	-10.274	7.7374	-6.8262	0	0	0
	1636	3	1	-10.0598	7.0773	-6.4125	0	0	0
	1637	3	2	-9.4148	7.0848	-6.6843	0	0	0
	1638	3	2	-10.6138	6.7113	-6.1908	0	0	0
	1639	3	1	-10.3655	6.9341	-7.3165	0	0	0
	1640	3	2	-10.3868	7.4013	-7.8373	0	0	0
	1641	3	2	-10.8143	7.3703	-7.6301	0	0	0
	1642	3	1	-10.8416	6.0962	-7.2662	0	0	0
	1643	3	2	-10.2985	6.0927	-7.7079	0	0	0
	1644	3	2	-10.3058	6.5466	-7.2705	0	0	0
	1645	3	1	-10.4999	6.2215	-8.16	0	0	0
	1646	3	2	-9.9497	6.4471	-8.5293	0	0	0
	1647	3	2	-10.006	6.6949	-8.0113	0	0	0
	1648	3	1	-10.1196	5.5286	-7.6064	0	0	0
	1649	3	2	-10.5512	5.1861	-7.1746	0	0	0
	1650	3	2	-10.6513	5.9818	-7.5626	0	0	0
	1651	3	1	-9.7121	4.6543	-7.5781	0	0	0
	1652	3	2	-10.304	4.2813	-7.6016	0	0	0
	1653	3	2	-9.0568	4.5539	-7.3535	0	0	0
	1654	3	1	-8.8469	4.5609	-7.9952	0	0	0
	1655	3	2	-8.5606	4.4619	-8.6263	0	0	0
	1656	3	2	-9.2006	4.9281	-7.5155	0	0	0
	1657	3	1	-9.3225	4.9974	-8.7125	0	0	0
	1658	3	2	-9.2488	4.3675	-8.4163	0	0	0
	1659	3	2	-8.8481	5.3742	-9.0632	0	0	0
	1660	3	1	-8.7045	4.2574	-8.6734	0	0	0
	1661	3	2	-8.984	3.6219	-8.5841	0	0	0
	1662	3	2	-8.0522	4.0181	-8.5877	0	0	0
	1663	3	1	-7.898	3.9743	-8.2254	0	0	0
	1664	3	2	-7.5346	4.4495	-8.5889	0	0	0
	1665	3	2	-8.5574	4.0441	-8.0009	0	0	0
	1666	3	1	-8.4258	4.504	-7.6153	0	0	0
	1667	3	2	-8.6975	3.9688	-7.2551	0	0	0
	1668	3	2	-7.8941	4.049	-7.632	0	0	0
	1669	3	1	-8.5264	4.671	-8.5605	0	0	0
	1670	3	2	-8.0789	4.2866	-8.1836	0	0	0
	1671	3	2	-8.3575	3.9946	-8.4975	0	0	0
	1672	3	1	-9.4137	4.3367	-8.74	0	0	0
	1673	3	2	-9.6606	4.8014	-9.2016	0	0	0
	1674	3	2	-8.8677	3.9955	-9.0149	0	0	0
	1675	3	1	-9.6919	4.9764	-8.0732	0	0	0
	1676	3	2	-9.4149	4.6415	-7.5244	0	0	0
	1677	3	2	-9.0932	5.175	-8.3766	0	0	0
	1678	3	1	-9.9177	4.0436	-8.1741	0	0	0
	1679	3	2	-10.1639	3.9808	-8.8263	0	0	0
	1680	3	2	-10.0623	4.5883	-8.5893	0	0	0
	1681	3	1	-9.8457	4.6971	-7.4677	0	0	0
	1682	3	2	-9.2793	4.6188	-7.0639	0	0	0
	1683	3	2	-10.1588	4.9062	-8.0579	0	0	0
	1684	3	1	-9.8334	4.136	-8.2527	0	0	0
	1685	3	2	-10.2667	4.6852	-8.2796	0	0	0
	1686	3	2	-10.3885	4.0237	-7.8413	0	0	0
	1687	3	1	-10.6042	3.8522	-8.7593	0	0	0
	1688	3	2	-10.1886	4.3556	-9.012	0	0	0
	1689	3	2	-10.3924	3.288	-8.4032	0	0	0
	1690	3	1	-10.4795	4.1235	-9.6769	0	0	0
	1691	3	2	-10.8887	4.1599	-10.2437	0	0	0
	1692	3	2	-10.5679	4.7458	-9.9849	0	0	0
	1693	3	1	-11.1191	3.6379	-10.2121	0	0	0
	1694	3	2	-11.7584	3.7773	-10.4609	0	0	0
	1695	3	2	-10.9616	4.1392	-9.7496	0	0	0
	1696	3	1	-10.7896	4.5417	-10.136	0	0	0
	1697	3	2	-11.4261	4.6167	-9.8546	0	0	0
	1698	3	2	-11.2925	4.1044	-10.3502	0	0	0
	1699	3	1	-10.477	5.4547	-10.1352	0	0	0
	1700	3	2	-9.9555	5.0205	-9.9636	0	0	0
	1701	3	2	-9.9652	5.8217	-10.4408	0	0	0
	1702	3	1	-9.6549	4.9502	-10.1064	0	0	0
	1703	3	2	-9.8137	4.9743	-10.7877	0	0	0
	1704	3	2	-9.8115	4.5813	-10.6803	0	0	0
	1705	3	1	-9.5489	4.0608	-9.7473	0	0	0
	1706	3	2	-9.3932	3.4089	-9.5452	0	0	0
	1707	3	2	-10.1593	4.0942	-10.0883	0	0	0
	1708	3	1	-10.4725	3.79	-9.8167	0	0	0
	1709	3	2	-10.3793	4.304	-9.3507	0	0	0
	1710	3	2	-10.4798	4.284	-9.3207	0	0	0
	1711	3	1	-10.7228	2.9258	-9.4679	0	0	0
	1712	3	2	-10.6322	3.2174	-8.838	0	0	0
	1713	3	2	-10.4476	2.6465	-8.888	0	0	0
	1714	3	1	-10.099	2.2715	-9.8055	0	0	0
	1715	3	2	-9.6811	1.8244	-9.4656	0	0	0
	1716	3	2	-9.4908	2.5959	-9.6833	0	0	0
	1717	3	1	-9.7636	1.4249	-10.1247	0	0	0
	1718	3	2	-9.2619	0.9825	-9.9183	0	0	0
	1719	3	2	-9.5467	1.6636	-9.5035	0	0	0
	1720	3	1	-9.2531	2.1424	-10.5195	0	0	0
	1721	3	2	-9.4934	2.5343	-9.9916	0	0	0
	1722	3	2	-9.0404	1.591	-10.8946	0	0	0
	1723	3	1	-8.5461	2.2714	-11.1635	0	0	0
	1724	3	2	-9.0046	2.592	-11.5842	0	0	0
	1725	3	2	-8.896	1.8723	-11.6199	0	0	0
	1726	3	1	-7.8832	1.5746	-11.0847	0	0	0
	1727	3	2	-7.6846	1.9933	-11.6094	0	0	0
	1728	3	2	-7.4581	1.0872	-10.8168	0	0	0
	1729	3	1	-7.0994	1.4378	-11.6309	0	0	0
	1730	3	2	-7.319	0.8947	-12.0141	0	0	0
	1731	3	2	-6.9828	1.8753	-11.097	0	0	0
	1732	3	1	-7.6727	1.3169	-10.8641	0	0	0
	1733	3	2	-8.0554	1.8553	-10.6326	0	0	0
	1734	3	2	-8.1491	1.8287	-10.8312	0	0	0
	1735	3	1	-8.6051	1.0682	-10.8634	0	0	0
	1736	3	2	-9.1049	1.4645	-10.5751	0	0	0
	1737	3	2	-8.1168	0.7855	-11.2777	0	0	0
	1738	3	1	-8.1157	1.0369	-11.6945	0	0	0
	1739	3	2	-7.8887	1.3661	-12.269	0	0	0
	1740	3	2	-8.5348	0.761	-12.1826	0	0	0
	1741	3	1	-7.4788	1.5016	-12.251	0	0	0
	1742	3	2	-7.6945	1.0663	-11.747	0	0	0
	1743	3	2	-6.9823	1.9662	-12.417	0	0	0
	1744	3	1	-7.7278	1.7678	-13.1445	0	0	0
	1745	3	2	-7.2011	2.1626	-12.9066	0	0	0
	1746	3	2	-7.9323	2.1009	-12.5638	0	0	0
	1747	3	1	-8.1904	1.2412	-13.8079	0	0	0
	1748	3	2	-8.7287	0.9062	-14.1044	0	0	0
	1749	3	2	-8.2317	1.7954	-13.3822	0	0	0
	1750	3	1	-8.4468	0.7805	-14.6161	0	0	0
	1751	3	2	-8.0543	1.2738	-14.9204	0	0	0
	1752	3	2	-8.7558	0.1536	-14.6557	0	0	0
	1753	3	1	-9.196	0.9686	-15.1945	0	0	0
	1754	3	2	-9.1906	0.2714	-15.132	0	0	0
	1755	3	2	-9.7933	0.8391	-14.8533	0	0	0
	1756	3	1	-9.3609	0.3602	-14.4638	0	0	0
	1757	3	2	-9.0842	-0.0728	-14.9391	0	0	0
	1758	3	2	-9.9683	0.0184	-14.3993	0	0	0
	1759	3	1	-8.7681	1.0878	-14.2391	0	0	0
	1760	3	2	-9.1583	1.4434	-14.6987	0	0	0
	1761	3	2	-8.231	1.475	-14.4663	0	0	0
	1762	3	1	-9.5374	0.5052	-14.2374	0	0	0
	1763	3	2	-9.7719	-0.1423	-14.1124	0	0	0
	1764	3	2	-8.8957	0.5624	-13.9636	0	0	0
	1765	3	1	-10.4735	0.7033	-14.3633	0	0	0
	1766	3	2	-10.164	1.1006	-13.8771	0	0	0
	1767	3	2	-10.1906	0.493	-14.9681	0	0	0
	1768	3	1	-11.0522	0.0796	-14.8186	0	0	0
	1769	3	2	-10.7909	-0.5686	-14.8592	0	0	0
	1770	3	2	-10.4531	-0.2341	-14.9995	0	0	0
	1771	3	1	-10.455	-0.4007	-14.2321	0	0	0
	1772	3	2	-10.5445	-1.0726	-14.0572	0	0	0
	1773	3	2	-10.6304	-0.9818	-13.8834	0	0	0
	1774	3	1	-11.4184	-0.4549	-14.214	0	0	0
	1775	3	2	-11.3058	0.0028	-13.6964	0	0	0
	1776	3	2	-11.8531	-0.7375	-14.6842	0	0	0
	1777	3	1	-11.1948	-1.3826	-14.0706	0	0	0
	1778	3	2	-11.5253	-0.8554	-14.3912	0	0	0
	1779	3	2	-10.5317	-1.5676	-14.1975	0	0	0
	1780	3	1	-11.3853	-2.0269	-14.7633	0	0	0
	1781	3	2	-10.85	-2.1625	-15.1935	0	0	0
	1782	3	2	-10.9001	-1.5251	-14.71	0	0	0
	1783	3	1	-12.0635	-1.4831	-14.3443	0	0	0
	1784	3	2	-11.8061	-2.1324	-14.3908	0	0	0
	1785	3	2	-12.7563	-1.4224	-14.4242	0	0	0
	1786	3	1	-11.6514	-2.219	-13.8755	0	0	0
	1787	3	2	-11.6357	-1.5695	-14.136	0	0	0
	1788	3	2	-11.7178	-2.8907	-14.061	0	0	0
	1789	3	1	-11.9264	-1.5633	-14.5279	0	0	0
	1790	3	2	-11.7343	-1.4222	-13.8697	0	0	0
	1791	3	2	-11.8822	-1.6131	-13.8311	0	0	0
	1792	3	1	-12.3072	-2.4274	-14.3288	0	0	0
	1793	3	2	-12.3889	-1.9662	-14.849	0	0	0
	1794	3	2	-12.8455	-2.0241	-14.1347	0	0	0
	1795	3	1	-12.2994	-2.3491	-13.3671	0	0	0
	1796	3	2	-12.6321	-2.758	-12.9065	0	0	0
	1797	3	2	-12.4627	-1.7291	-13.6481	0	0	0
	1798	3	1	-12.5254	-1.974	-14.227	0	0	0
	1799	3	2	-12.3433	-1.6882	-14.8394	0	0	0
	1800	3	2	-11.9251	-2.3149	-14.3427	0	0	0
	1801	4	1	-7.4809	10.9326	7.1113	0	0	0
	1802	4	2	-6.8185	10.7846	6.9403	0	0	0
	1803	4	2	-7.6583	10.3289	6.8047	0	0	0
	1804	4	1	-7.0939	10.5908	7.9266	0	0	0
	1805	4	2	-6.4143	10.7522	7.9717	0	0	0
	1806	4	2	-6.9081	11.1501	7.5489	0	0	0
	1807	4	1	-6.9176	9.9868	8.6583	0	0	0
	1808	4	2	-6.2874	10.2802	8.5757	0	0	0
	1809	4	2	-6.8152	10.4489	8.1425	0	0	0
	1810	4	1	-7.3493	9.1316	8.774	0	0	0
	1811	4	2	-7.19	9.802	8.8972	0	0	0
	1812	4	2	-7.4679	9.8182	8.7067	0	0	0
	1813	4	1	-7.924	9.4984	9.4569	0	0	0
	1814	4	2	-7.2616	9.5879	9.2491	0	0	0
	1815	4	2	-7.9305	10.1492	9.7147	0	0	0
	1816	4	1	-7.5856	10.2563	9.9492	0	0	0
	1817	4	2	-7.7014	10.9257	9.7802	0	0	0
	1818	4	2	-7.7737	10.9139	9.8001	0	0	0
	1819	4	1	-7.487	10.4401	9.007	0	0	0
	1820	4	2	-7.0099	10.9428	9.1055	0	0	0
	1821	4	2	-7.5909	10.0428	9.5739	0	0	0
	1822	4	1	-8.3138	10.7543	8.6213	0	0	0
	1823	4	2	-7.6443	10.8809	8.4608	0	0	0
	1824	4	2	-8.9205	10.8047	8.2756	0	0	0
	1825	4	1	-8.0172	10.7192	7.7037	0	0	0
	1826	4	2	-7.8407	11.1318	8.241	0	0	0
	1827	4	2	-7.7102	10.9927	7.1371	0	0	0
	1828	4	1	-7.4613	10.2643	8.348	0	0	0
	1829	4	2	-7.0894	10.0753	8.9102	0	0	0
	1830	4	2	-7.125	10.8117	8.626	0	0	0
	1831	4	1	-7.6915	9.3503	8.5551	0	0	0
	1832	4	2	-7.0566	9.4465	8.2767	0	0	0
	1833	4	2	-7.1424	9.0262	8.2663	0	0	0
	1834	4	1	-8.0323	9.2056	9.4463	0	0	0
	1835	4	2	-7.6203	8.691	9.211	0	0	0
	1836	4	2	-7.7576	9.8454	9.374	0	0	0
	1837	4	1	-8.9232	9.0812	9.0969	0	0	0
	1838	4	2	-9.029	9.5074	8.5518	0	0	0
	1839	4	2	-8.5424	9.6366	8.9059	0	0	0
	1840	4	1	-9.2192	8.2249	8.7649	0	0	0
	1841	4	2	-9.3989	7.9661	8.1397	0	0	0
	1842	4	2	-8.7392	8.7295	8.835	0	0	0
	1843	4	1	-9.7287	7.5367	9.21	0	0	0
	1844	4	2	-10.0835	6.9834	8.9692	0	0	0
	1845	4	2	-9.5479	7.4397	9.8793	0	0	0
	1846	4	1	-9.942	7.6022	8.2711	0	0	0
	1847	4	2	-10.3516	7.0779	8.4887	0	0	0
	1848	4	2	-10.0644	7.0391	8.6686	0	0	0
	1849	4	1	-10.5549	7.1681	7.6652	0	0	0
	1850	4	2	-10.9751	6.7343	8.0191	0	0	0
	1851	4	2	-10.7978	7.019	8.3045	0	0	0
	1852	4	1	-10.9102	6.9291	6.8004	0	0	0
	1853	4	2	-10.3208	6.9601	6.4241	0	0	0
	1854	4	2	-10.4226	6.5357	7.1127	0	0	0
	1855	4	1	-10.3999	6.1129	6.7326	0	0	0
	1856	4	2	-10.3355	6.5786	7.2512	0	0	0
	1857	4	2	-10.1356	6.6912	6.4398	0	0	0
	1858	4	1	-10.7076	5.337	7.2168	0	0	0
	1859	4	2	-10.2466	4.9138	7.5304	0	0	0
	1860	4	2	-10.6428	6.0325	7.172	0	0	0
	1861	4	1	-9.9496	5.6712	6.7219	0	0	0
	1862	4	2	-10.3864	5.4475	6.2226	0	0	0
	1863	4	2	-9.883	5.8809	7.3864	0	0	0
	1864	4	1	-10.424	6.5103	6.6773	0	0	0
	1865	4	2	-10.7329	5.915	6.4767	0	0	0
	1866	4	2	-10.2863	7.151	6.4311	0	0	0
	1867	4	1	-10.2124	5.9964	5.8884	0	0	0
	1868	4	2	-10.6835	6.4711	5.6819	0	0	0
	1869	4	2	-10.2554	5.6636	5.2741	0	0	0
	1870	4	1	-10.8462	6.724	5.8816	0	0	0
	1871	4	2	-11.3524	6.4469	6.2779	0	0	0
	1872	4	2	-10.6555	6.1945	5.4654	0	0	0
	1873	4	1	-11.3813	7.368	6.3614	0	0	0
	1874	4	2	-11.7016	7.034	6.8867	0	0	0
	1875	4	2	-10.7237	7.3692	6.1215	0	0	0
	1876	4	1	-12.0836	7.1304	5.7437	0	0	0
	1877	4	2	-12.6361	6.7218	5.8769	0	0	0
	1878	4	2	-12.0086	7.7245	5.3811	0	0	0
	1879	4	1	-12.3184	7.479	6.6123	0	0	0
	1880	4	2	-12.3092	7.6692	5.9387	0	0	0
	1881	4	2	-11.9481	7.0754	7.0482	0	0	0
	1882	4	1	-12.5372	7.3218	5.6857	0	0	0
	1883	4	2	-12.2348	6.6943	5.6165	0	0	0
	1884	4	2	-12.8423	7.9427	5.5792	0	0	0
	1885	4	1	-12.963	7.3607	4.8206	0	0	0
	1886	4	2	-13.6353	7.1998	4.7101	0	0	0
	1887	4	2	-12.4867	7.0634	4.4026	0	0	0
	1888	4	1	-12.2837	7.5874	5.4674	0	0	0
	1889	4	2	-11.5861	7.6142	5.5189	0	0	0
	1890	4	2	-12.8449	7.3836	5.1021	0	0	0
	1891	4	1	-11.9156	8.1334	4.762	0	0	0
	1892	4	2	-12.1255	8.6863	5.1363	0	0	0
	1893	4	2	-12.3337	8.6171	4.4771	0	0	0
	1894	4	1	-11.5724	7.3227	4.3667	0	0	0
	1895	4	2	-12.2354	7.5442	4.3293	0	0	0
	1896	4	2	-11.2738	6.988	3.8293	0	0	0
	1897	4	1	-11.6062	8.2276	4.0331	0	0	0
	1898	4	2	-11.2859	8.8485	4.0765	0	0	0
	1899	4	2	-11.3923	8.3848	4.6808	0	0	0
	1900	4	1	-12.0859	7.6236	4.613	0	0	0
	1901	4	2	-11.656	7.1299	4.8609	0	0	0
	1902	4	2	-12.7167	7.913	4.5223	0	0	0
	1903	4	1	-13.0488	7.6346	4.6755	0	0	0
	1904	4	2	-13.3111	8.2551	4.4853	0	0	0
	1905	4	2	-13.7149	7.7951	4.819	0	0	0
	1906	4	1	-13.6569	8.356	4.878	0	0	0
	1907	4	2	-13.6093	8.8667	4.4017	0	0	0
	1908	4	2	-13.4953	7.6869	4.7508	0	0	0
	1909	4	1	-13.6606	8.4545	3.9181	0	0	0
	1910	4	2	-13.9726	8.4559	4.5447	0	0	0
	1911	4	2	-13.658	8.8954	3.3744	0	0	0
	1912	4	1	-13.3663	7.858	3.2189	0	0	0
	1913	4	2	-14.0003	7.6313	3.0273	0	0	0
	1914	4	2	-13.2718	7.5334	2.606	0	0	0
	1915	4	1	-12.4573	7.8258	3.5412	0	0	0
	1916	4	2	-12.7699	8.3411	3.1851	0	0	0
	1917	4	2	-11.7597	7.8368	3.4841	0	0	0
	1918	4	1	-12.225	8.2446	2.7034	0	0	0
	1919	4	2	-12.1966	7.546	2.6699	0	0	0
	1920	4	2	-11.792	8.7739	2.5539	0	0	0
	1921	4	1	-12.4955	7.8745	1.8543	0	0	0
	1922	4	2	-11.8726	7.942	1.5421	0	0	0
	1923	4	2	-12.2909	8.0709	1.2143	0	0	0
	1924	4	1	-12.0346	7.9821	1.0134	0	0	0
	1925	4	2	-12.1244	8.6095	1.3106	0	0	0
	1926	4	2	-11.9086	7.5988	1.5853	0	0	0
	1927	4	1	-12.7378	7.3224	1.052	0	0	0
	1928	4	2	-13.3826	7.0686	0.9529	0	0	0
	1929	4	2	-13.1705	6.9012	1.406	0	0	0
	1930	4	1	-12.4626	7.9544	0.3767	0	0	0
	1931	4	2	-12.9416	8.0748	-0.1194	0	0	0
	1932	4	2	-12.7134	7.5375	0.88	0	0	0
	1933	4	1	-13.0125	8.4799	0.9706	0	0	0
	1934	4	2	-13.6886	8.3357	0.861	0	0	0
	1935	4	2	-12.695	8.8897	1.4411	0	0	0
	1936	4	1	-12.8084	8.9369	1.7957	0	0	0
	1937	4	2	-12.3516	9.0243	2.3188	0	0	0
	1938	4	2	-12.4812	8.4166	2.1305	0	0	0
	1939	4	1	-13.1574	9.5128	2.487	0	0	0
	1940	4	2	-12.9874	9.9713	2.9878	0	0	0
	1941	4	2	-13.5985	9.5971	1.95	0	0	0
	1942	4	1	-12.9111	9.0039	1.7049	0	0	0
	1943	4	2	-12.5865	8.5522	1.2799	0	0	0
	1944	4	2	-12.2766	9.246	1.8745	0	0	0
	1945	4	1	-12.5043	9.7444	2.1711	0	0	0
	1946	4	2	-12.4877	9.1701	2.5709	0	0	0
	1947	4	2	-12.8051	9.302	2.6224	0	0	0
	1948	4	1	-11.9118	9.29	2.7823	0	0	0
	1949	4	2	-11.4494	9.6098	2.3653	0	0	0
	1950	4	2	-11.6032	9.0023	2.2237	0	0	0
	1951	4	1	-11.705	8.4822	2.2967	0	0	0
	1952	4	2	-11.2422	8.9766	2.1194	0	0	0
	1953	4	2	-11.5261	7.9486	2.713	0	0	0
	1954	4	1	-11.5406	8.6152	3.2382	0	0	0
	1955	4	2	-11.5344	8.2169	3.8138	0	0	0
	1956	4	2	-11.5999	8.8466	3.8962	0	0	0
	1957	4	1	-10.918	9.2676	2.8947	0	0	0
	1958	4	2	-11.5875	9.1397	3.0543	0	0	0
	1959	4	2	-11.484	8.9962	3.2046	0	0	0
	1960	4	1	-10.9462	8.3152	2.7415	0	0	0
	1961	4	2	-10.572	8.2262	2.1567	0	0	0
	1962	4	2	-10.3222	8.1607	2.4644	0	0	0
	1963	4	1	-10.4808	8.6371	1.9598	0	0	0
	1964	4	2	-10.6885	8.0559	2.2902	0	0	0
	1965	4	2	-10.0229	9.1416	2.1203	0	0	0
	1966	4	1	-9.6518	9.1245	2.0389	0	0	0
	1967	4	2	-9.9992	8.6818	2.4552	0	0	0
	1968	4	2	-9.8758	9.3657	2.6566	0	0	0
	1969	4	1	-9.4599	9.7356	2.7607	0	0	0
	1970	4	2	-9.2912	10.2986	2.3805	0	0	0
	1971	4	2	-9.0698	10.1384	2.3417	0	0	0
	1972	4	1	-10.2612	9.2972	2.4495	0	0	0
	1973	4	2	-10.566	9.2295	3.076	0	0	0
	1974	4	2	-9.6536	9.2738	2.7963	0	0	0
	1975	4	1	-10.1505	8.3388	2.471	0	0	0
	1976	4	2	-10.4203	8.5585	3.0785	0	0	0
	1977	4	2	-10.1803	9.0362	2.5239	0	0	0
	1978	4	1	-11.0987	8.4263	2.3149	0	0	0
	1979	4	2	-10.8674	8.6825	2.9238	0	0	0
	1980	4	2	-11.6428	8.1858	2.6837	0	0	0
	1981	4	1	-11.3245	7.8233	1.5961	0	0	0
	1982	4	2	-11.5213	7.4717	1.0237	0	0	0
	1983	4	2	-11.752	7.9435	2.1372	0	0	0
	1984	4	1	-11.3125	6.8587	1.5739	0	0	0
	1985	4	2	-11.7657	7.2483	1.2095	0	0	0
	1986	4	2	-10.8382	6.7138	1.0799	0	0	0
	1987	4	1	-10.9508	7.043	0.6984	0	0	0
[truncated: 87,944 more rows]

## Sheet: 0%_equil
45000	atoms
2	atom	types
44925	bonds
2	bond	types
-19.3945	19.3945	xlo	xhi
-19.3945	19.3945	ylo	yhi
-19.3945	19.3945	zlo	zhi
Masses
1	1.25
2	1
Atoms	#	full
atom_index	molecular_index	atom_type	charge	x	y	z	x_flag	y_flag	z_flag
3054	6	2	0	13.1417	-13.5326	-18.9821	0	0	1
12238	21	1	0	-17.6629	-18.3795	-18.3881	0	0	0
18456	31	2	0	-18.695	-18.6448	-17.6173	1	1	0
12240	21	2	0	-18.5349	-18.3977	-18.9534	0	0	0
12235	21	1	0	-17.484	-18.6641	-17.3511	0	0	0
18521	31	2	0	14.1929	-13.3116	-18.4189	0	1	0
12239	21	2	0	-17.7291	-17.6518	-17.6439	0	0	0
5902	10	1	0	-16.5081	-18.6988	-19.0664	1	0	0
12312	21	2	0	14.9853	-16.977	-19.2912	-1	0	0
5905	10	1	0	-15.8023	-18.6406	-18.1487	1	0	0
5899	10	1	0	-16.679	-17.6059	-18.7041	1	0	0
39508	66	1	0	-5.29385	-19.3069	-19.0428	0	0	0
5908	10	1	0	-15.1372	-18.8451	-17.3185	1	0	0
17663	30	2	0	5.98127	-12.7036	-18.4728	0	0	0
12237	21	2	0	-16.7129	-18.1744	-17.6456	0	0	0
5898	10	2	0	-15.4147	-17.5811	-18.4901	1	0	0
5909	10	2	0	-16.1394	-19.0708	-17.1944	1	0	0
5906	10	2	0	-14.8823	-18.5484	-18.718	1	0	0
5914	10	1	0	-13.7494	-18.1351	-18.0924	1	0	0
31708	53	1	0	2.35004	-19.3713	-19.0328	0	0	0
5911	10	1	0	-14.4629	-17.9713	-17.1938	1	0	0
5920	10	1	0	-13.2722	-17.647	-17.0628	1	0	0
5916	10	2	0	-14.1037	-19.0883	-18.2127	1	0	0
5497	10	1	0	18.7724	-12.7816	-16.285	0	0	0
5890	10	1	0	-16.6777	-15.2621	-19.1188	1	0	0
3052	6	1	0	12.7105	-12.5919	-19.2005	0	0	1
5917	10	1	0	-13.4228	-18.7181	-17.2196	1	0	0
7120	12	1	0	-11.9375	-18.0923	-18.6561	0	1	0
18498	31	2	0	17.2584	-18.4618	-18.4654	0	1	0
7117	12	1	0	-11.4348	-19.1169	-18.6483	0	1	0
5919	10	2	0	-12.5668	-18.6648	-17.8295	1	0	0
7173	12	2	0	-13.1038	-18.7543	-18.7953	0	1	0
5932	10	1	0	-11.89	-17.9513	-16.8315	1	0	0
5942	10	2	0	-10.3097	-19.1342	-17.5251	1	0	0
7114	12	1	0	-10.6559	-18.3704	-18.2616	0	1	0
19671	33	2	0	8.76119	-18.1715	-19.2053	0	0	0
5933	10	2	0	-10.8705	-17.7603	-16.9106	1	0	0
7116	12	2	0	-9.69	-18.5061	-18.0472	0	1	0
4980	9	2	0	-9.21633	-17.5982	-17.4763	0	0	1
18434	31	2	0	19.1098	-15.2744	-18.5279	0	1	0
31665	53	2	0	4.92342	-19.0642	-15.5474	0	0	0
4978	9	1	0	-8.70947	-18.4547	-17.0968	0	0	1
4967	9	2	0	-8.37609	-18.3126	-18.1407	0	0	1
4975	9	1	0	-8.14437	-19.3691	-17.1792	0	0	1
4966	9	1	0	-7.59855	-18.8838	-18.5102	0	0	1
4986	9	2	0	-8.89337	-17.2931	-18.5117	0	0	1
4981	9	1	0	-8.17118	-17.4462	-17.0902	0	0	1
4985	9	2	0	-8.02454	-17.6728	-19.1619	0	0	1
7105	12	1	0	-8.74816	-19.3008	-18.7658	0	1	0
4979	9	2	0	-9.36183	-19.2904	-16.9094	0	0	1
4968	9	2	0	-7.38928	-18.2917	-17.6735	0	0	1
4964	9	2	0	-6.62836	-17.6316	-18.8948	0	0	1
4976	9	2	0	-7.31629	-18.9832	-16.5896	0	0	1
18523	31	1	0	15.6138	-12.9067	-19.1034	0	1	0
3562	6	1	0	-17.8282	-13.0953	-18.9056	1	0	1
39370	66	1	0	-6.40879	-17.8416	-17.1431	0	0	0
4963	9	1	0	-6.60383	-18.6592	-19.0204	0	0	1
39711	67	2	0	15.5081	-12.1348	-15.7529	0	0	0
39505	66	1	0	-4.7894	-19.0621	-18.0076	0	0	0
39501	66	2	0	-5.81929	-18.5681	-18.0631	0	0	0
39499	66	1	0	-5.46611	-18.1774	-18.8876	0	0	0
19779	33	2	0	7.91323	-15.0741	-18.685	0	0	0
39502	66	1	0	-4.37762	-18.175	-18.5386	0	0	0
39376	66	1	0	-4.64252	-17.6251	-16.6763	0	0	0
39373	66	1	0	-5.48291	-18.3587	-16.774	0	0	0
14525	25	2	0	2.33057	-15.9029	-19.1467	0	0	0
39386	66	2	0	-3.23351	-18.8021	-17.0852	0	0	0
11167	19	1	0	-2.52935	-19.3741	-18.7916	0	1	0
39387	66	2	0	-4.07913	-18.3624	-17.4536	0	0	0
11171	19	2	0	-3.24225	-18.5514	-18.2593	0	1	0
39385	66	1	0	-3.37747	-17.7938	-16.9904	0	0	0
5498	10	2	0	-19.3747	-13.4573	-15.8497	1	0	0
11165	19	2	0	-3.93891	-19.0816	-19.0802	0	1	0
39431	66	2	0	-1.18341	-18.5424	-18.17	0	0	0
11170	19	1	0	-2.31526	-18.8571	-17.8656	0	1	0
39391	66	1	0	-1.97002	-18.55	-16.0827	0	0	0
11168	19	2	0	-1.86243	-18.5839	-19.0353	0	1	0
39393	66	2	0	-1.41201	-18.9487	-16.8516	0	0	0
12241	21	1	0	-17.657	-19.2621	-19.0345	0	0	0
29792	50	2	0	-14.0613	-19.3385	-15.214	0	1	0
39688	67	1	0	19.2463	-13.0704	-14.4828	0	0	0
39426	66	2	0	0.179757	-17.8552	-17.191	0	0	0
39432	66	2	0	-0.456667	-17.7782	-18.0879	0	0	0
39435	66	2	0	1.10565	-18.3711	-18.2556	0	0	0
39413	66	2	0	1.11604	-17.9934	-16.6934	0	0	0
39424	66	1	0	0.637478	-18.8178	-17.0744	0	0	0
39430	66	1	0	-0.18582	-18.8034	-18.0376	0	0	0
39433	66	1	0	0.516189	-18.9701	-18.8305	0	0	0
39415	66	1	0	2.48557	-18.933	-16.8468	0	0	0
11027	19	2	0	1.73112	-17.8673	-18.9003	0	1	0
31706	53	2	0	2.41408	-18.4791	-17.981	0	0	0
39416	66	2	0	3.19092	-18.2333	-17.2589	0	0	0
31647	53	2	0	3.57459	-18.6712	-18.1852	0	0	0
39691	67	1	0	18.3787	-13.1144	-15.1648	0	0	0
44853	75	2	0	3.1926	-17.5456	-18.1253	0	1	0
39412	66	1	0	2.13852	-17.8382	-16.7997	0	0	0
39690	67	2	0	19.3068	-12.4324	-15.331	0	0	0
31642	53	1	0	5.02849	-17.4458	-17.9219	0	0	0
31645	53	1	0	4.60105	-18.4418	-18.222	0	0	0
44849	75	2	0	5.57214	-18.3125	-18.8263	0	1	0
31654	53	1	0	3.78266	-19.0446	-17.0518	0	0	0
31651	53	1	0	4.77417	-18.5777	-17.0269	0	0	0
18422	31	2	0	18.5528	-14.4332	-19.1589	0	1	0
31646	53	2	0	4.41119	-18.7009	-19.2092	0	0	0
31644	53	2	0	4.08328	-17.6716	-17.5635	0	0	0
31643	53	2	0	5.97185	-17.3909	-17.5112	0	0	0
44906	75	2	0	7.04306	-17.9061	-17.0237	0	1	0
44829	75	2	0	7.7696	-17.8565	-17.8128	0	1	0
44843	75	2	0	7.17506	-17.2097	-18.5619	0	1	0
14460	25	2	0	-6.36842	-19.1403	-15.2756	0	0	0
44837	75	2	0	7.68815	-18.2006	-19.2152	0	1	0
44827	75	1	0	7.68732	-18.8802	-18.2862	0	1	0
44828	75	2	0	7.76475	-18.7284	-17.2644	0	1	0
44825	75	2	0	8.86883	-18.2203	-18.0198	0	1	0
44901	75	2	0	8.07875	-17.7785	-16.7769	0	1	0
19770	33	2	0	9.55647	-17.3397	-16.8266	0	0	0
44824	75	1	0	8.72873	-19.1946	-18.1295	0	1	0
39306	66	2	0	-3.1455	-11.7347	-14.7074	0	0	0
19689	33	2	0	9.78145	-18.3759	-17.4586	0	0	0
19687	33	1	0	10.6688	-17.877	-17.4531	0	0	0
19688	33	2	0	10.6179	-18.9293	-17.2231	0	0	0
19684	33	1	0	10.7249	-18.5172	-18.3407	0	0	0
14989	25	1	0	-12.3322	-12.182	-19.2748	0	0	0
19685	33	2	0	9.76144	-18.8263	-18.4917	0	0	0
29825	50	2	0	-10.1026	-19.1481	-15.1742	0	1	0
19698	33	2	0	12.9412	-18.1222	-17.1239	0	0	0
19694	33	2	0	11.6538	-19.1447	-17.1929	0	0	0
12357	21	2	0	11.7174	-18.6216	-18.6319	-1	0	0
31666	53	1	0	5.75411	-19.3636	-14.5248	0	0	0
19693	33	1	0	12.2052	-18.6507	-16.4341	0	0	0
12316	21	1	0	13.0208	-16.4498	-18.4734	-1	0	0
12323	21	2	0	13.0881	-18.9135	-19.1082	-1	0	0
19695	33	2	0	12.4976	-18.5411	-15.4794	0	0	0
17662	30	1	0	6.31596	-13.3279	-19.2071	0	0	0
18354	31	2	0	14.7412	-18.5766	-17.3252	0	1	0
18356	31	2	0	13.6852	-18.7477	-16.4458	0	1	0
3566	6	2	0	-18.7818	-14.477	-18.8749	1	0	1
5937	10	2	0	-11.5616	-19.0362	-17.5394	1	0	0
12305	21	2	0	15.3323	-17.7446	-17.3247	-1	0	0
39694	67	1	0	17.678	-12.5563	-14.4719	0	0	0
12306	21	2	0	14.9791	-18.129	-18.4301	-1	0	0
12251	21	2	0	18.2068	-19.2039	-18.8147	-1	0	0
14909	25	2	0	-2.41881	-17.6568	-19.3542	0	0	0
17664	30	2	0	7.23316	-12.8842	-18.7755	0	0	0
18493	31	1	0	15.8954	-18.9107	-18.6205	0	1	0
18494	31	2	0	15.6107	-18.6878	-17.6871	0	1	0
14985	25	2	0	-11.1097	-14.2857	-19.2693	0	0	0
18500	31	2	0	17.3185	-17.6995	-17.1094	0	1	0
18383	31	2	0	16.4523	-17.8813	-16.6661	0	1	0
17667	30	2	0	6.68382	-14.2846	-18.8111	0	0	0
14868	25	2	0	-7.85026	-12.6061	-19.3098	0	0	0
39709	67	1	0	16.4154	-11.9311	-16.2461	0	0	0
18380	31	2	0	16.509	-18.4221	-17.5191	0	1	0
12261	21	2	0	18.0822	-18.2316	-19.0533	-1	0	0
18455	31	2	0	18.4622	-18.5975	-17.9565	0	1	0
18454	31	1	0	19.1694	-18.858	-17.301	0	1	0
18444	31	2	0	-19.3838	-18.0088	-18.0821	1	1	0
18497	31	2	0	17.2742	-17.4716	-18.9699	0	1	0
18437	31	2	0	18.7353	-17.4102	-17.3176	0	1	0
12250	21	1	0	19.0721	-18.9043	-19.2842	-1	0	0
5892	10	2	0	-17.6208	-15.4961	-18.9056	1	0	0
18440	31	2	0	-18.1821	-16.3295	-18.0771	1	1	0
12195	21	2	0	-17.6634	-17.6672	-16.5833	0	0	0
5901	10	2	0	-17.5198	-17.1011	-18.5328	1	0	0
18443	31	2	0	-18.5294	-17.3971	-18.509	1	1	0
39375	66	2	0	-6.19527	-19.0012	-16.5701	0	0	0
29489	50	2	0	16.869	-19.377	-15.0111	-1	1	0
12356	21	2	0	12.6033	-19.1387	-17.9234	-1	0	0
18404	31	2	0	-18.8014	-15.6916	-16.9852	1	1	0
5893	10	1	0	-16.1669	-15.9313	-18.3793	1	0	0
5894	10	2	0	-15.6631	-16.5549	-17.7199	1	0	0
5896	10	1	0	-15.8961	-16.8675	-18.8998	1	0	0
12200	21	2	0	-16.4793	-17.156	-17.5322	0	0	0
12199	21	1	0	-15.9092	-16.936	-16.6993	0	0	0
5897	10	2	0	-15.0097	-16.2937	-18.9802	1	0	0
5915	10	2	0	-14.0522	-17.4046	-18.8559	1	0	0
12201	21	2	0	-15.4977	-17.7069	-17.2946	0	0	0
5913	10	2	0	-14.6607	-17.1765	-17.826	1	0	0
5870	10	2	0	-14.6315	-16.0413	-17.8613	1	0	0
7145	12	2	0	-14.1215	-15.6144	-18.7848	0	1	0
7146	12	2	0	-13.5894	-16.8017	-18.0738	0	1	0
5921	10	2	0	-13.9246	-16.8275	-16.9423	1	0	0
12319	21	1	0	13.0055	-17.4921	-19.0227	-1	0	0
5922	10	2	0	-12.746	-17.5774	-17.9405	1	0	0
7123	12	1	0	-11.5619	-17.4071	-17.8547	0	1	0
7124	12	2	0	-12.1885	-16.9209	-18.5481	0	1	0
7136	12	2	0	-12.7973	-16.6437	-17.3687	0	1	0
7135	12	1	0	-12.3979	-15.7975	-17.0179	0	1	0
7121	12	2	0	-12.8352	-17.7085	-19.1076	0	1	0
7115	12	2	0	-9.95208	-17.5889	-18.3831	0	1	0
7125	12	2	0	-11.4936	-16.4471	-17.4447	0	1	0
7126	12	1	0	-11.0621	-17.2982	-18.9772	0	1	0
7129	12	1	0	-11.1484	-16.2634	-18.5173	0	1	0
36521	61	2	0	-9.91488	-17.1854	-16.8796	0	0	0
14846	25	2	0	-9.87041	-16.601	-18.917	0	0	0
14987	25	2	0	-10.837	-13.0858	-19.0643	0	0	0
7130	12	2	0	-10.4848	-16.3033	-17.6465	0	1	0
14844	25	2	0	-9.97198	-15.3531	-17.8476	0	0	0
36522	61	2	0	-10.7664	-16.3339	-16.6174	0	0	0
14845	25	1	0	-9.23961	-15.8694	-18.523	0	0	0
14847	25	2	0	-9.46451	-16.5661	-17.835	0	0	0
4984	9	1	0	-7.9429	-17.348	-18.2069	0	0	1
4983	9	2	0	-8.73873	-16.6812	-16.7391	0	0	1
4987	9	1	0	-8.05296	-16.2822	-18.4446	0	0	1
4989	9	2	0	-8.61898	-16.0989	-17.5988	0	0	1
39359	66	2	0	-7.64086	-16.2167	-16.6184	0	0	0
39372	66	2	0	-6.95514	-17.162	-17.6533	0	0	0
4988	9	2	0	-7.4173	-16.0299	-17.6881	0	0	1
39371	66	2	0	-5.89882	-17.513	-17.9986	0	0	0
4990	9	1	0	-7.40763	-15.6579	-19.0598	0	0	1
4996	9	1	0	-6.22215	-14.9695	-18.6554	0	0	1
4991	9	2	0	-6.9125	-16.448	-18.6095	0	0	1
39358	66	1	0	-6.6122	-16.1814	-16.7619	0	0	0
39355	66	1	0	-6.87762	-15.1458	-16.3241	0	0	0
39360	66	2	0	-6.24133	-16.0283	-17.7542	0	0	0
5000	9	2	0	-5.09191	-16.315	-17.8667	0	0	1
39504	66	2	0	-3.80057	-17.5293	-17.9661	0	0	0
39497	66	2	0	-4.42068	-16.8256	-18.39	0	0	0
39380	66	2	0	-4.24982	-16.6264	-17.1918	0	0	0
39379	66	1	0	-4.28305	-16.6891	-16.1315	0	0	0
4999	9	1	0	-5.35238	-15.6562	-18.6028	0	0	1
39377	66	2	0	-4.84665	-17.5538	-17.6292	0	0	0
39363	66	2	0	-5.70086	-16.8689	-17.021	0	0	0
39498	66	2	0	-5.97196	-16.7028	-18.7928	0	0	0
14903	25	2	0	-3.28091	-16.2341	-19	0	0	0
14906	25	2	0	-3.32595	-17.2561	-18.8457	0	0	0
39388	66	1	0	-2.21823	-17.8123	-16.8283	0	0	0
39389	66	2	0	-2.53282	-17.0764	-17.4595	0	0	0
44507	75	2	0	9.8841	-19.1721	-15.624	0	1	0
11007	19	2	0	-2.02176	-16.074	-17.7767	0	1	0
39384	66	2	0	-3.49186	-16.0729	-16.8071	0	0	0
39382	66	1	0	-3.20876	-16.9336	-16.331	0	0	0
11172	19	2	0	-2.14191	-17.9299	-18.1952	0	1	0
11022	19	2	0	-0.427394	-16.9737	-17.3477	0	1	0
11013	19	2	0	-1.24886	-17.5914	-18.7085	0	1	0
39390	66	2	0	-1.56908	-17.2773	-17.4068	0	0	0
39398	66	2	0	-0.828427	-18.0771	-17.002	0	0	0
11009	19	2	0	-2.18948	-16.9564	-18.5879	0	1	0
11019	19	2	0	-0.84489	-15.9693	-17.6089	0	1	0
11014	19	1	0	-0.363444	-15.7797	-18.7539	0	1	0
11011	19	1	0	-1.06339	-16.5705	-18.4658	0	1	0
11017	19	1	0	0.159034	-15.8398	-17.8066	0	1	0
11020	19	1	0	0.269043	-16.9356	-18.1744	0	1	0
11021	19	2	0	1.0016	-17.3072	-17.4789	0	1	0
11018	19	2	0	0.533608	-16.2777	-17.0201	0	1	0
11029	19	1	0	1.12858	-15.8733	-18.5963	0	1	0
11030	19	2	0	1.36644	-15.9921	-17.6364	0	1	0
11026	19	1	0	1.35298	-16.907	-18.8512	0	1	0
44840	75	2	0	6.68289	-16.352	-19.1919	0	1	0
18532	31	1	0	16.7328	-12.0543	-19.2872	0	1	0
11023	19	1	0	0.494763	-17.6618	-19.0525	0	1	0
39414	66	2	0	1.9753	-17.5024	-17.8187	0	0	0
44860	75	1	0	2.75953	-16.1301	-16.7965	0	1	0
44862	75	2	0	3.0068	-17.0938	-16.7704	0	1	0
44854	75	1	0	3.46062	-16.6396	-18.8589	0	1	0
44859	75	2	0	2.36138	-16.4038	-17.9527	0	1	0
31639	53	1	0	5.23072	-16.8965	-16.9429	0	0	0
44847	75	2	0	4.50943	-15.9131	-18.6855	0	1	0
44851	75	1	0	4.00879	-17.5894	-18.8333	0	1	0
31636	53	1	0	5.94514	-16.0234	-17.1794	0	0	0
31638	53	2	0	5.40623	-16.1218	-18.0646	0	0	0
44864	75	2	0	3.65925	-15.4977	-17.0749	0	1	0
31632	53	2	0	5.90376	-15.6677	-18.9572	0	0	0
44845	75	1	0	5.05996	-16.7246	-18.9408	0	1	0
44858	75	2	0	4.32579	-16.5179	-17.8382	0	1	0
18453	31	2	0	18.3782	-19.1303	-16.4537	0	1	0
44904	75	2	0	6.42218	-16.8897	-16.3753	0	1	0
44844	75	2	0	6.51626	-16.4059	-18.1489	0	1	0
44897	75	2	0	6.96187	-16.9609	-17.2933	0	1	0
31637	53	2	0	6.91506	-15.9204	-16.9702	0	0	0
44893	75	1	0	8.56389	-15.7286	-17.0548	0	1	0
31631	53	2	0	6.85224	-15.4655	-18.5571	0	0	0
44842	75	1	0	6.14322	-17.2094	-18.6601	0	1	0
19776	33	2	0	7.763	-16.1855	-18.3227	0	0	0
19775	33	2	0	8.27169	-16.1144	-19.2354	0	0	0
44896	75	1	0	7.87462	-16.5951	-17.0626	0	1	0
44899	75	1	0	7.74284	-17.1187	-16.0951	0	1	0
44900	75	2	0	8.75167	-16.8505	-16.2898	0	1	0
44898	75	2	0	8.58668	-17.2118	-17.5705	0	1	0
19773	33	2	0	9.48392	-16.3137	-16.6877	0	0	0
19771	33	1	0	9.60096	-15.8454	-17.6515	0	0	0
19774	33	1	0	8.81521	-16.2361	-18.3225	0	0	0
44895	75	2	0	9.34001	-15.126	-16.676	0	1	0
19668	33	2	0	8.28396	-17.4193	-18.6373	0	0	0
19769	33	2	0	10.6778	-16.8654	-17.0536	0	0	0
19696	33	1	0	11.9198	-18.0837	-17.3872	0	0	0
19768	33	1	0	9.87062	-16.9643	-17.7455	0	0	0
19765	33	1	0	10.8104	-16.487	-18.0983	0	0	0
19766	33	2	0	10.5622	-17.4113	-18.4127	0	0	0
19759	33	1	0	11.4517	-15.941	-16.6939	0	0	0
19772	33	2	0	10.1208	-14.9179	-17.8308	0	0	0
19762	33	1	0	11.0981	-15.4954	-17.6404	0	0	0
19679	33	2	0	9.59899	-17.7321	-18.6008	0	0	0
12321	21	2	0	12.6763	-18.0918	-18.2885	-1	0	0
19767	33	2	0	11.6906	-16.606	-18.4584	0	0	0
19697	33	2	0	11.7116	-17.5729	-18.2927	0	0	0
19700	33	2	0	12.8406	-17.094	-17.5283	0	0	0
12309	21	2	0	13.9447	-16.4954	-17.8179	-1	0	0
19699	33	1	0	11.8223	-16.8974	-17.3022	0	0	0
12317	21	2	0	12.263	-15.6962	-18.6669	-1	0	0
19705	33	1	0	13.1825	-15.6919	-17.0421	0	0	0
19706	33	2	0	12.7659	-15.1948	-17.8051	0	0	0
12308	21	2	0	13.9307	-18.3498	-18.6075	-1	0	0
12307	21	1	0	14.2359	-17.3825	-18.355	-1	0	0
12304	21	1	0	15.3595	-17.2687	-18.2278	-1	0	0
12301	21	1	0	15.0674	-16.2932	-17.7544	-1	0	0
12298	21	1	0	14.4448	-15.8521	-18.5776	-1	0	0
18503	31	2	0	16.3867	-16.6573	-18.64	0	1	0
12302	21	2	0	14.6436	-16.6291	-16.9206	-1	0	0
12303	21	2	0	15.4134	-15.6714	-17.0225	-1	0	0
18496	31	1	0	16.4154	-17.9084	-18.7114	0	1	0
31661	53	2	0	2.91239	-18.9828	-14.8272	0	0	0
18499	31	1	0	16.7224	-17.2909	-17.7944	0	1	0
18502	31	1	0	16.3117	-16.2118	-17.7012	0	1	0
18501	31	2	0	17.4499	-16.6912	-17.3116	0	1	0
18432	31	2	0	16.5586	-15.633	-19.0884	0	1	0
18504	31	2	0	16.0288	-16.8771	-17.0256	0	1	0
18442	31	1	0	-18.9347	-17.2884	-17.6113	1	1	0
12252	21	2	0	-18.9893	-19.2706	-18.6631	0	0	0
18439	31	1	0	-19.1606	-16.342	-18.0632	1	1	0
18433	31	1	0	18.5699	-16.0545	-18.9039	0	1	0
18436	31	1	0	18.5674	-16.6477	-17.929	0	1	0
18438	31	2	0	17.9876	-17.4944	-18.0879	0	1	0
18431	31	2	0	17.4491	-16.0637	-18.3643	0	1	0
18405	31	2	0	19.2327	-16.6826	-16.6766	0	1	0
18408	31	2	0	18.2215	-16.8087	-16.528	0	1	0
18441	31	2	0	-18.7189	-15.5587	-18.6396	1	1	0
5507	10	2	0	-18.0717	-14.8802	-17.0204	1	0	0
5885	10	2	0	-17.7115	-14.4736	-18.2147	1	0	0
5505	10	2	0	-18.884	-13.3134	-18.3651	1	0	0
5882	10	2	0	-17.0126	-15.2596	-17.7976	1	0	0
5883	10	2	0	-17.0058	-14.5175	-17.0598	1	0	0
5884	10	1	0	-16.9089	-13.9741	-18.6502	1	0	0
12194	21	2	0	-17.7515	-16.5606	-17.0851	0	0	0
5873	10	2	0	-15.252	-16.0421	-16.8705	1	0	0
5895	10	2	0	-17.0516	-16.3262	-17.9589	1	0	0
5881	10	1	0	-16.3738	-14.5048	-17.8868	1	0	0
5877	10	2	0	-15.9117	-14.441	-16.2271	1	0	0
12198	21	2	0	-16.2011	-15.4088	-17.0023	0	0	0
5871	10	2	0	-15.1442	-15.3006	-18.6575	1	0	0
5875	10	1	0	-15.0012	-14.0114	-16.4701	1	0	0
7144	12	1	0	-13.503	-15.805	-18.0847	0	1	0
31668	53	2	0	6.62073	-18.882	-14.1542	0	0	0
5869	10	1	0	-15.3684	-15.2991	-17.6845	1	0	0
5866	10	1	0	-14.7765	-14.4393	-18.0948	1	0	0
5872	10	1	0	-15.1458	-15.0726	-16.5973	1	0	0
5863	10	1	0	-14.8293	-14.3786	-19.2212	1	0	0
5868	10	2	0	-15.6139	-13.9779	-18.4783	1	0	0
7141	12	1	0	-13.7706	-15.2815	-17.1383	0	1	0
5867	10	2	0	-13.8482	-14.2402	-18.5038	1	0	0
7143	12	2	0	-13.8927	-14.2699	-16.8633	0	1	0
7132	12	1	0	-12.0462	-15.6654	-18.0633	0	1	0
7147	12	1	0	-12.9445	-15.8266	-19.0244	0	1	0
14997	25	2	0	-13.0514	-14.4606	-17.7591	0	0	0
7139	12	2	0	-12.6486	-13.8222	-16.8535	0	1	0
7140	12	2	0	-11.8166	-14.6636	-17.0305	0	1	0
7149	12	2	0	-13.0052	-14.7894	-18.9591	0	1	0
7138	12	1	0	-12.8298	-14.8117	-16.748	0	1	0
7134	12	2	0	-11.8696	-14.8474	-18.7035	0	1	0
14843	25	2	0	-10.552	-15.2844	-18.7989	0	0	0
7133	12	2	0	-11.084	-15.3477	-17.8399	0	1	0
14840	25	2	0	-10.4917	-14.5378	-17.1797	0	0	0
14841	25	2	0	-10.9306	-14.2894	-18.1486	0	0	0
36470	61	2	0	-11.4012	-13.6341	-17.4338	0	0	0
36530	61	2	0	-10.3818	-15.3598	-16.5921	0	0	0
14837	25	2	0	-10.1906	-13.8629	-19.0569	0	0	0
14842	25	1	0	-9.64417	-14.8558	-18.6991	0	0	0
14876	25	2	0	-8.47752	-13.9674	-17.6917	0	0	0
14839	25	1	0	-9.94324	-14.1456	-17.9322	0	0	0
14871	25	2	0	-8.5374	-14.5618	-18.9959	0	0	0
36477	61	2	0	-9.00537	-14.8995	-17.3868	0	0	0
36475	61	1	0	-9.51084	-14.4004	-16.6794	0	0	0
5012	9	2	0	-2.15455	-14.2933	-19.1971	0	0	1
4995	9	2	0	-8.33493	-14.9953	-18.1681	0	0	1
4993	9	1	0	-7.28073	-14.9742	-18.1756	0	0	1
4994	9	2	0	-6.54677	-15.0007	-17.44	0	0	1
39357	66	2	0	-6.00635	-14.6017	-16.5701	0	0	0
14878	25	1	0	-6.43468	-13.0705	-17.823	0	0	0
14872	25	1	0	-8.10903	-13.4458	-18.6937	0	0	0
14875	25	1	0	-7.49962	-13.5403	-17.7711	0	0	0
7111	12	1	0	-10.0142	-18.7263	-19.0578	0	1	0
5001	9	2	0	-5.35213	-15.0183	-19.3676	0	0	1
14880	25	2	0	-5.55607	-13.7273	-18.1123	0	0	0
5002	9	1	0	-5.16107	-14.9391	-17.7036	0	0	1
5006	9	2	0	-4.85873	-13.6841	-18.9737	0	0	1
5004	9	2	0	-4.09755	-15.0042	-17.5085	0	0	1
5003	9	2	0	-5.13844	-15.6246	-16.9656	0	0	1
39341	66	2	0	-3.68784	-13.9807	-17.0557	0	0	0
5494	10	1	0	18.6437	-11.7818	-16.7044	0	0	0
14902	25	1	0	-4.20779	-15.9594	-19.3443	0	0	0
14904	25	2	0	-3.79075	-15.4161	-18.5228	0	0	0
11005	19	1	0	-2.42777	-15.3064	-18.2906	0	1	0
11006	19	2	0	-3.04426	-15.9238	-17.7673	0	1	0
5009	9	2	0	-3.25074	-14.4787	-17.9453	0	0	1
29791	50	1	0	-13.0712	-19.2442	-15.4269	0	1	0
10994	19	2	0	-2.37626	-15.1672	-16.8764	0	1	0
10995	19	2	0	-2.9457	-13.2298	-16.5358	0	1	0
11008	19	1	0	-1.89626	-16.0191	-18.9531	0	1	0
11004	19	2	0	-0.950775	-14.2135	-18.6576	0	1	0
10999	19	1	0	-1.3888	-14.8089	-17.1658	0	1	0
11002	19	1	0	-1.82121	-14.3907	-18.1366	0	1	0
11003	19	2	0	-1.22612	-15.2615	-18.2322	0	1	0
11001	19	2	0	-0.572556	-15.3162	-16.8526	0	1	0
14514	25	2	0	-0.287485	-14.3489	-17.1575	0	0	0
10996	19	1	0	-1.5967	-13.7283	-17.0962	0	1	0
29793	50	2	0	-13.0634	-18.9129	-14.4475	0	1	0
11016	19	2	0	-0.0136198	-14.8364	-18.5624	0	1	0
11033	19	2	0	2.19413	-14.3223	-18.9133	0	1	0
11037	19	2	0	0.726067	-14.136	-17.4064	0	1	0
11032	19	1	0	1.4862	-14.8359	-18.471	0	1	0
11035	19	1	0	1.44707	-14.9256	-17.4233	0	1	0
11038	19	1	0	1.96721	-13.9466	-17.6006	0	1	0
14498	25	2	0	0.695429	-13.4521	-16.4997	0	0	0
44857	75	1	0	3.32574	-16.416	-17.7414	0	1	0
44855	75	2	0	3.37589	-15.6341	-18.6402	0	1	0
11034	19	2	0	2.29295	-15.3911	-18.1394	0	1	0
11050	19	1	0	3.01691	-14.5184	-17.1817	0	1	0
11047	19	1	0	3.16952	-14.0279	-18.192	0	1	0
11048	19	2	0	3.87652	-14.646	-18.5243	0	1	0
11036	19	2	0	1.13239	-15.4747	-16.627	0	1	0
11053	19	1	0	2.20942	-14.8754	-16.4281	0	1	0
17659	30	1	0	5.32032	-13.566	-18.7305	0	0	0
31633	53	1	0	5.50979	-14.991	-17.124	0	0	0
31635	53	2	0	4.83475	-15.2065	-17.8983	0	0	0
17660	30	2	0	4.89334	-14.1692	-18.0323	0	0	0
31624	53	1	0	5.28916	-13.6555	-17.0998	0	0	0
11052	19	2	0	4.04484	-14.5841	-17.3109	0	1	0
31625	53	2	0	4.52829	-14.1999	-16.5166	0	0	0
17711	30	2	0	5.14073	-14.9143	-18.9472	0	0	0
31630	53	1	0	5.93258	-15.1048	-18.1447	0	0	0
31627	53	1	0	6.01672	-14.0909	-17.821	0	0	0
31628	53	2	0	6.99089	-14.5607	-17.9063	0	0	0
44894	75	2	0	8.27335	-14.7675	-16.7719	0	1	0
19778	33	2	0	7.84226	-15.0967	-17.6374	0	0	0
31629	53	2	0	6.74206	-13.3943	-17.8968	0	0	0
19785	33	2	0	7.65088	-13.8165	-18.4817	0	0	0
44816	75	2	0	6.67047	-19.1379	-16.9566	0	1	0
19777	33	1	0	8.72264	-15.1447	-18.1415	0	0	0
19781	33	2	0	9.24269	-13.9345	-16.5555	0	0	0
19780	33	1	0	9.26442	-14.3266	-17.5416	0	0	0
19782	33	2	0	10.1982	-14.1869	-17.146	0	0	0
19784	33	2	0	7.37889	-13.8746	-17.1658	0	0	0
44888	75	2	0	8.54426	-14.0394	-15.6815	0	1	0
14441	25	2	0	-8.26543	-18.8102	-14.434	0	0	0
19783	33	1	0	8.25005	-14.0277	-17.6708	0	0	0
3065	6	2	0	11.3388	-14.6029	-19.1916	0	0	1
3064	6	1	0	10.7694	-13.7787	-19.2707	0	0	1
19763	33	2	0	11.3701	-14.716	-16.9764	0	0	0
3062	6	2	0	9.78404	-13.4645	-17.8673	0	0	1
19764	33	2	0	11.0808	-14.5754	-18.1334	0	0	0
3063	6	2	0	11.5431	-13.7075	-17.6564	0	0	1
3066	6	2	0	10.2168	-14.3214	-18.6314	0	0	1
3061	6	1	0	10.6751	-13.3145	-18.2714	0	0	1
19709	33	2	0	13.6906	-14.6771	-16.8296	0	0	0
12300	21	2	0	13.5324	-15.483	-18.8887	-1	0	0
3057	6	2	0	11.9591	-14.1851	-18.5147	0	0	1
1650	3	2	0	12.3012	-13.0001	-17.1879	0	0	1
19710	33	2	0	12.262	-15.2441	-16.8271	0	0	0
19724	33	2	0	12.1479	-13.9262	-16.7716	0	0	0
12295	21	1	0	14.821	-14.7616	-18.6891	-1	0	0
12299	21	2	0	14.0293	-15.4346	-17.7561	-1	0	0
19707	33	2	0	14.102	-15.6384	-16.5751	0	0	0
18514	31	1	0	14.7001	-14.3254	-17.1882	0	1	0
18515	31	2	0	13.9223	-14.432	-17.8275	0	1	0
18512	31	2	0	15.1936	-14.8016	-16.3863	0	1	0
18516	31	2	0	13.7808	-13.6671	-17.1636	0	1	0
29797	50	1	0	-11.7498	-19.1294	-14.7855	0	1	0
18507	31	2	0	17.1375	-15.0655	-17.9134	0	1	0
18505	31	1	0	16.5294	-15.2993	-17.1106	0	1	0
18511	31	1	0	15.7869	-14.2782	-17.0358	0	1	0
18508	31	1	0	16.6745	-14.5138	-16.3789	0	1	0
18513	31	2	0	16.1781	-14.3815	-17.9732	0	1	0
18417	31	2	0	16.9706	-13.4993	-18.027	0	1	0
18510	31	2	0	16.8245	-13.5831	-16.8509	0	1	0
18410	31	2	0	17.7287	-15.6381	-17.2601	0	1	0
18413	31	2	0	18.8769	-14.7703	-17.1183	0	1	0
18414	31	2	0	18.1559	-15.1565	-18.115	0	1	0
18409	31	1	0	17.9614	-15.0046	-16.4319	0	1	0
18412	31	1	0	17.9903	-14.4352	-17.428	0	1	0
18425	31	2	0	17.3045	-14.5732	-18.9824	0	1	0
18420	31	2	0	19.161	-14.2983	-18.2217	0	1	0
18415	31	1	0	17.8755	-13.8595	-18.3553	0	1	0
11028	19	2	0	2.36129	-16.9899	-18.8614	0	1	0
5503	10	1	0	-18.8048	-13.8989	-17.4747	1	0	0
5504	10	2	0	-18.0362	-13.3171	-17.1914	1	0	0
8421	15	2	0	-18.7363	-12.3476	-18.7185	0	0	0
3564	6	2	0	-17.7953	-12.6835	-17.9298	1	0	1
5500	10	1	0	-19.3222	-13.0443	-17.0718	1	0	0
39706	67	1	0	17.4095	-12.0584	-16.6978	0	0	0
11183	19	2	0	-5.38889	-19.2998	-15.9015	0	1	0
5886	10	2	0	-17.1146	-13.6625	-17.6677	1	0	0
8417	15	2	0	-16.9943	-12.5619	-17.2875	0	0	0
5878	10	1	0	-15.762	-13.7299	-17.2752	1	0	0
5880	10	2	0	-15.953	-12.8234	-17.7225	1	0	0
5534	10	2	0	-15.1504	-12.2064	-17.4204	1	0	0
3561	6	2	0	-16.727	-12.8001	-18.4249	1	0	1
5879	10	2	0	-16.5852	-13.4228	-16.7686	1	0	0
36560	61	2	0	-15.4689	-12.8912	-16.4737	0	0	0
15000	25	2	0	-13.7983	-13.276	-17.9552	0	0	0
5860	10	1	0	-14.6229	-13.2651	-18.9917	1	0	0
5861	10	2	0	-15.4758	-12.8437	-18.6734	1	0	0
5859	10	2	0	-14.4831	-12.1803	-18.6184	1	0	0
14998	25	1	0	-13.1696	-12.6918	-17.3063	0	0	0
14999	25	2	0	-12.2984	-12.7075	-16.8427	0	0	0
5857	10	1	0	-13.6141	-12.7038	-19.0017	1	0	0
14869	25	1	0	-7.52757	-14.2124	-19.2802	0	0	0
14994	25	2	0	-11.7238	-13.4576	-18.5273	0	0	0
14996	25	2	0	-12.8794	-13.6009	-18.9817	0	0	0
14995	25	1	0	-12.7201	-13.51	-17.9585	0	0	0
14992	25	1	0	-12.0929	-12.5502	-18.216	0	0	0
5015	9	2	0	-1.20923	-13.3891	-19.2792	0	0	1
36464	61	2	0	-11.8008	-12.2145	-15.55	0	0	0
14652	25	2	0	-1.69638	-12.0093	-18.1668	0	0	0
5552	10	2	0	-11.1458	-12.0076	-18.6921	1	0	0
14993	25	2	0	-11.4044	-12.4098	-17.4719	0	0	0
36471	61	2	0	-10.0943	-12.3992	-17.4292	0	0	0
36469	61	1	0	-10.47	-13.2904	-17.0736	0	0	0
14838	25	2	0	-10.3013	-12.9982	-18.1915	0	0	0
5546	10	2	0	-12.9515	-12.0517	-16.2642	1	0	0
5013	9	2	0	-3.12377	-14.6982	-19.129	0	0	1
14873	25	2	0	-7.98016	-12.5555	-18.1515	0	0	0
36474	61	2	0	-9.14305	-12.5492	-17.7284	0	0	0
14836	25	1	0	-9.41016	-13.3726	-18.5029	0	0	0
14833	25	1	0	-8.99683	-12.4394	-18.7635	0	0	0
36472	61	1	0	-9.36832	-13.3308	-17.1435	0	0	0
14877	25	2	0	-7.7053	-13.9359	-16.8421	0	0	0
39692	67	2	0	17.6537	-13.6983	-14.8453	0	0	0
14835	25	2	0	-9.97168	-12.4398	-19.0159	0	0	0
20747	35	2	0	-7.98216	-12.3486	-17.0812	0	0	0
18491	31	2	0	14.498	-19.3283	-19.159	0	1	0
14874	25	2	0	-7.14391	-12.9434	-18.6606	0	0	0
14879	25	2	0	-6.97267	-12.8288	-16.9324	0	0	0
14881	25	1	0	-5.84001	-12.738	-18.6498	0	0	0
20755	35	1	0	-5.81648	-12.6072	-16.8603	0	0	0
20758	35	1	0	-6.17037	-11.7716	-17.509	0	0	0
18522	31	2	0	14.7389	-12.5417	-18.389	0	1	0
20759	35	2	0	-6.98502	-12.1098	-17.9803	0	0	0
5022	9	2	0	-3.95165	-12.0188	-17.805	0	0	1
5005	9	1	0	-4.57755	-14.595	-18.6881	0	0	1
5007	9	2	0	-4.61569	-14.002	-17.8212	0	0	1
14882	25	2	0	-5.19849	-12.6349	-17.8716	0	0	0
20756	35	2	0	-5.76778	-13.5915	-17.0489	0	0	0
5010	9	2	0	-4.33781	-13.025	-18.2303	0	0	1
7119	12	2	0	-12.263	-19.3881	-19.1779	0	1	0
5008	9	1	0	-3.78462	-13.806	-18.5776	0	0	1
20757	35	2	0	-5.00047	-12.0967	-17.0061	0	0	0
19793	33	2	0	6.61255	-12.0035	-16.7458	0	0	0
13638	23	2	0	9.15319	-11.9298	-15.9346	-1	0	0
5018	9	2	0	-2.71866	-13.5962	-18.1728	0	0	1
5020	9	1	0	-3.6775	-12.1154	-18.7993	0	0	1
5014	9	1	0	-2.1107	-13.1043	-19.0485	0	0	1
5019	9	2	0	-3.20634	-12.8844	-17.518	0	0	1
5017	9	1	0	-2.68778	-12.5276	-18.3368	0	0	1
10998	19	2	0	-2.13006	-12.9117	-17.4221	0	1	0
4997	9	2	0	-5.84287	-14.0621	-19.0229	0	0	1
14516	25	2	0	-0.764145	-12.0922	-18.8045	0	0	0
14512	25	1	0	-0.36517	-13.4614	-17.7135	0	0	0
14515	25	1	0	-0.254799	-13.0239	-18.7997	0	0	0
5016	9	2	0	-1.6013	-13.3385	-18.1795	0	0	1
44852	75	2	0	3.10796	-17.7577	-19.2335	0	1	0
14517	25	2	0	0.630339	-12.6056	-18.7808	0	0	0
44838	75	2	0	6.34003	-18.2282	-18.0705	0	1	0
17627	30	2	0	2.00972	-12.353	-17.7256	0	0	0
14518	25	1	0	0.63017	-13.7696	-19.094	0	0	0
18525	31	2	0	14.9731	-13.5726	-19.3836	0	1	0
39699	67	2	0	17.3648	-13.1451	-15.9703	0	0	0
11040	19	2	0	1.26137	-13.3022	-17.9607	0	1	0
14513	25	2	0	0.468902	-12.9463	-17.3839	0	0	0
11043	19	2	0	1.5176	-12.9983	-17.0113	0	1	0
17630	30	2	0	1.68649	-12.8455	-19.1271	0	0	0
17632	30	1	0	2.66948	-12.1798	-18.9316	0	0	0
11039	19	2	0	2.33611	-13.2975	-18.3714	0	1	0
11049	19	2	0	3.31983	-13.7967	-19.2085	0	1	0
11041	19	1	0	2.53684	-13.1776	-16.9483	0	1	0
11044	19	1	0	3.33949	-13.0047	-17.8047	0	1	0
34198	57	1	0	9.49663	-15.4003	-19.2128	0	0	1
11045	19	2	0	3.73462	-12.7533	-16.8584	0	1	0
31626	53	2	0	4.32165	-13.5147	-17.4651	0	0	0
18612	32	2	0	4.70856	-12.4935	-18.7112	0	0	0
31613	53	2	0	3.42873	-11.9661	-16.3261	0	0	0
11046	19	2	0	4.03094	-12.2606	-17.7863	0	1	0
17661	30	2	0	4.23994	-13.5028	-18.4993	0	0	0
31617	53	2	0	4.58453	-13.1145	-16.4359	0	0	0
19736	33	2	0	9.52571	-14.2257	-13.9257	0	0	0
18611	32	2	0	4.86944	-12.6109	-17.255	0	0	0
31623	53	2	0	5.92868	-12.563	-17.4137	0	0	0
18609	32	2	0	6.58644	-11.7071	-18.4825	0	0	0
19787	33	2	0	7.36746	-12.8723	-16.8501	0	0	0
19789	33	1	0	8.03579	-11.9218	-17.3242	0	0	0
19788	33	2	0	6.9294	-12.3737	-17.7238	0	0	0
19786	33	1	0	7.79228	-12.9527	-17.8081	0	0	0
31621	53	1	0	6.09439	-13.1963	-16.6024	0	0	0
31622	53	2	0	6.71038	-12.7582	-15.9491	0	0	0
1627	3	1	0	8.34267	-12.0427	-18.743	0	0	1
1630	3	1	0	8.99295	-12.8814	-18.5265	0	0	1
19791	33	2	0	8.31601	-12.41	-16.5091	0	0	0
1631	3	2	0	8.73991	-13.8516	-18.8522	0	0	1
1640	3	2	0	10.4469	-12.2612	-16.2326	0	0	1
1632	3	2	0	9.70001	-13.3217	-19.0147	0	0	1
20763	35	2	0	-5.72006	-11.7676	-16.2031	0	0	0
1784	3	2	0	15.8928	-13.3278	-14.1261	0	0	1
31587	53	2	0	-0.165645	-11.7059	-15.3939	0	0	0
1639	3	1	0	10.3903	-12.2146	-17.3005	0	0	1
1643	3	2	0	11.3381	-13.2741	-16.5803	0	0	1
3058	6	1	0	11.3373	-12.44	-18.596	0	0	1
1642	3	1	0	11.3898	-12.2297	-16.7796	0	0	1
39418	66	1	0	1.51071	-19.0235	-16.2673	0	0	0
39320	66	2	0	-2.31273	-11.7699	-17.4502	0	0	0
44836	75	1	0	6.67352	-18.25	-19.0398	0	1	0
3055	6	1	0	11.8906	-13.3012	-19.0366	0	0	1
1796	3	2	0	13.2184	-12.5984	-16.8173	0	0	1
1649	3	2	0	13.1495	-12.9376	-18.1097	0	0	1
1648	3	1	0	12.3975	-12.2616	-17.9024	0	0	1
38591	65	2	0	15.3724	-16.2668	-13.9375	0	0	0
1651	3	1	0	13.4312	-11.8992	-18.2012	0	0	1
1790	3	2	0	14.7133	-12.1484	-16.7429	0	0	1
1636	3	1	0	9.27746	-12.4891	-17.2437	0	0	1
18520	31	1	0	15.161	-13.4894	-18.2661	0	1	0
17629	30	1	0	1.60242	-11.8903	-18.7934	0	0	0
1795	3	1	0	13.7545	-11.6853	-17.024	0	0	1
1797	3	2	0	13.968	-12.5492	-17.4772	0	0	1
18519	31	2	0	15.3803	-12.3334	-17.6243	0	1	0
18517	31	1	0	14.9113	-13.2174	-17.2116	0	1	0
19719	33	2	0	13.272	-13.7257	-16.0981	0	0	0
12296	21	2	0	13.9628	-14.2551	-18.912	-1	0	0
18518	31	2	0	15.9447	-13.1111	-17.2355	0	1	0
18524	31	2	0	16.2187	-12.736	-18.2935	0	1	0
8416	15	1	0	-17.2069	-11.7755	-17.8872	0	0	0
18416	31	2	0	17.7508	-12.8819	-18.681	0	1	0
18531	31	2	0	15.6654	-11.8129	-18.4842	0	1	0
39708	67	2	0	16.8557	-12.5328	-17.4371	0	0	0
39710	67	2	0	16.2405	-12.9191	-16.2223	0	0	0
39707	67	2	0	17.8068	-12.971	-16.9037	0	0	0
12255	21	2	0	19.3488	-16.9379	-18.8918	-1	0	0
5499	10	2	0	18.7429	-13.7676	-16.6158	0	0	0
18419	31	2	0	18.5858	-13.3673	-17.5659	0	1	0
18418	31	1	0	18.8641	-13.3618	-18.5631	0	1	0
5492	10	2	0	18.1722	-12.0245	-17.9889	0	0	0
18448	31	1	0	-18.431	-18.7419	-16.3895	1	1	0
18445	31	1	0	-18.689	-17.7288	-16.6285	1	1	0
12230	21	2	0	-18.1612	-18.6093	-15.2431	0	0	0
29473	50	1	0	-19.1317	-18.606	-14.3687	0	1	0
31530	53	2	0	6.38092	-14.3485	-13.9126	0	0	0
12227	21	2	0	-17.5897	-18.139	-14.4846	0	0	0
12229	21	1	0	-17.2889	-19.0266	-15.2345	0	0	0
12191	21	2	0	-16.846	-17.8771	-15.3815	0	0	0
29777	50	2	0	-15.6909	-18.6913	-15.9548	0	1	0
12231	21	2	0	-16.3153	-19.1206	-15.1162	0	0	0
12226	21	1	0	-16.8858	-18.8984	-14.1793	0	0	0
12232	21	1	0	-17.1771	-18.5897	-16.2838	0	0	0
12212	21	2	0	-15.8729	-18.127	-14.8876	0	0	0
18534	31	2	0	17.2236	-11.8152	-18.4434	0	1	0
12233	21	2	0	-16.3826	-17.9863	-16.4431	0	0	0
12211	21	1	0	-14.9068	-17.8436	-14.6938	0	0	0
12210	21	2	0	-16.6712	-17.4969	-14.3301	0	0	0
5912	10	2	0	-15.1148	-17.8776	-16.2908	1	0	0
17616	30	2	0	2.97948	-12.0451	-17.2516	0	0	0
5927	10	2	0	-14.0669	-18.4749	-16.1205	1	0	0
14657	25	2	0	0.948171	-12.1104	-17.9374	0	0	0
5928	10	2	0	-14.0334	-17.5083	-15.6885	1	0	0
5926	10	1	0	-13.1517	-17.9445	-15.9571	1	0	0
18430	31	1	0	17.6371	-15.5947	-19.2438	0	1	0
12213	21	2	0	-13.9787	-18.3575	-14.9065	0	0	0
12254	21	2	0	18.44	-17.2068	-19.168	-1	0	0
5935	10	1	0	-11.2025	-18.8463	-16.5984	1	0	0
44495	75	2	0	11.5862	-18.821	-14.4109	0	1	0
5502	10	2	0	19.1822	-12.4078	-17.8359	0	0	0
5929	10	1	0	-12.2876	-18.6475	-16.0737	1	0	0
11131	19	1	0	-1.52357	-19.361	-15.0516	0	1	0
5930	10	2	0	-12.2862	-18.2453	-15.1014	1	0	0
12313	21	1	0	13.8123	-16.6422	-19.2612	-1	0	0
5891	10	2	0	-16.9462	-16.2899	-19.1459	1	0	0
36519	61	2	0	-9.78125	-18.3386	-16.7635	0	0	0
19678	33	1	0	10.2671	-17.9147	-19.3133	0	0	0
29798	50	2	0	-10.9501	-18.5507	-14.6894	0	1	0
36517	61	1	0	-10.4484	-18.2628	-15.9736	0	0	0
36516	61	2	0	-9.07885	-17.6657	-16.3493	0	0	0
29823	50	2	0	-10.0617	-18.6232	-14.0041	0	1	0
12297	21	2	0	15.6276	-15.3404	-18.3661	-1	0	0
4982	9	2	0	-7.8791	-18.089	-16.3755	0	0	1
5021	9	2	0	-4.73014	-12.1979	-18.9063	0	0	1
39326	66	2	0	-4.20147	-11.8122	-16.1608	0	0	0
18378	31	2	0	15.9001	-19.2332	-15.6893	0	1	0
36511	61	1	0	-8.65772	-18.2899	-15.5544	0	0	0
36513	61	2	0	-9.35436	-18.8261	-15.9922	0	0	0
36512	61	2	0	-9.28272	-18.5304	-14.7885	0	0	0
4970	9	2	0	-6.75264	-19.0522	-17.6141	0	0	1
39647	67	2	0	14.6197	-11.8376	-14.3115	0	0	0
14459	25	2	0	-5.76953	-18.0081	-14.6313	0	0	0
39368	66	2	0	-6.6814	-18.1494	-15.95	0	0	0
14444	25	2	0	-7.37353	-18.8997	-14.788	0	0	0
39367	66	1	0	-7.05142	-17.2486	-16.4725	0	0	0
39366	66	2	0	-6.76373	-17.6974	-15.0543	0	0	0
5495	10	2	0	-19.2224	-11.8706	-16.1873	1	0	0
14458	25	1	0	-5.54612	-18.9934	-14.6237	0	0	0
11182	19	1	0	-4.51182	-19.1394	-16.4142	0	1	0
39374	66	2	0	-5.60201	-18.1748	-15.7747	0	0	0
11185	19	1	0	-4.57602	-18.8152	-15.313	0	1	0
11187	19	2	0	-4.60082	-17.8932	-14.9637	0	1	0
39378	66	2	0	-3.9565	-17.9669	-15.9654	0	0	0
19652	33	2	0	8.43788	-19.322	-19.3857	0	0	0
3559	6	1	0	-17.0043	-12.5227	-19.321	1	0	1
39392	66	2	0	-2.87175	-19.0179	-16.0851	0	0	0
11186	19	2	0	-4.26372	-18.8488	-14.3418	0	1	0
11192	19	2	0	-3.44185	-18.665	-15.0477	0	1	0
39396	66	2	0	-2.62054	-17.9414	-14.8025	0	0	0
11132	19	2	0	-2.50332	-19.1234	-15.0054	0	1	0
39686	67	2	0	19.1729	-11.9638	-14.2295	0	0	0
39419	66	2	0	2.23493	-19.266	-15.5428	0	0	0
12320	21	2	0	12.0626	-17.3025	-19.3721	-1	0	0
35861	60	2	0	0.58205	-18.803	-14.1813	0	0	0
11129	19	2	0	-1.4367	-18.0309	-14.3717	0	1	0
11128	19	1	0	-0.769628	-18.7369	-14.5819	0	1	0
5530	10	1	0	-15.7326	-11.6521	-16.4879	1	0	0
11072	19	2	0	0.957807	-13.1705	-14.1381	0	1	0
39394	66	1	0	-1.9916	-17.6027	-15.5077	0	0	0
39425	66	2	0	-0.163571	-18.6655	-16.4714	0	0	0
39400	66	1	0	-0.380005	-17.2444	-15.6122	0	0	0
11130	19	2	0	-0.960841	-18.2776	-15.4177	0	1	0
8414	15	2	0	-17.9369	-12.2265	-17.0016	0	0	0
35865	60	2	0	1.96462	-18.6239	-14.5792	0	0	0
39403	66	1	0	0.425267	-18.0048	-15.7017	0	0	0
39405	66	2	0	0.802438	-18.8502	-15.2096	0	0	0
39408	66	2	0	1.92991	-17.1966	-14.5286	0	0	0
39411	66	2	0	2.24428	-18.2263	-15.5548	0	0	0
39409	66	1	0	2.27995	-17.24	-15.8641	0	0	0
39417	66	2	0	3.03968	-18.6463	-16.0837	0	0	0
17594	30	2	0	5.91627	-11.7911	-14.405	0	0	0
39302	66	2	0	-3.81601	-12.5163	-14.028	0	0	0
14510	25	2	0	-0.131014	-12.248	-16.4943	0	0	0
31655	53	2	0	4.01083	-18.4421	-16.246	0	0	0
31495	53	1	0	3.61687	-18.2454	-14.0666	0	0	0
31497	53	2	0	2.80236	-17.9404	-14.6592	0	0	0
31652	53	2	0	5.14951	-18.2875	-16.1539	0	0	0
39704	67	2	0	18.0989	-11.742	-15.3933	0	0	0
31660	53	1	0	3.81368	-18.8805	-15.1831	0	0	0
31496	53	2	0	3.78314	-17.6669	-14.9622	0	0	0
31641	53	2	0	5.8643	-17.7102	-16.5638	0	0	0
31663	53	1	0	4.67971	-19.0111	-14.4998	0	0	0
31664	53	2	0	4.73596	-18.1186	-15.0817	0	0	0
19749	33	2	0	9.58873	-18.1259	-13.9123	0	0	0
36345	61	2	0	-11.0803	-13.4275	-14.0938	0	0	0
39698	67	2	0	16.4374	-13.3313	-15.1565	0	0	0
44902	75	1	0	6.8658	-17.1088	-15.3984	0	1	0
44813	75	2	0	5.76776	-19.0738	-16.4277	0	1	0
31653	53	2	0	5.71302	-18.4502	-17.2476	0	0	0
31667	53	2	0	5.62199	-18.3302	-14.3816	0	0	0
44907	75	2	0	6.11412	-18.0361	-15.5288	0	1	0
44905	75	1	0	7.03319	-18.0434	-15.9713	0	1	0
31325	53	2	0	7.41031	-18.056	-14.1032	0	0	0
44819	75	2	0	8.8972	-18.949	-16.989	0	1	0
44911	75	1	0	7.85396	-18.9816	-14.5275	0	1	0
44910	75	2	0	8.06169	-17.7964	-14.9559	0	1	0
39331	66	1	0	-5.48531	-12.0708	-15.0356	0	0	0
44913	75	2	0	8.74564	-18.4903	-14.6159	0	1	0
44908	75	1	0	7.90628	-18.5468	-15.5721	0	1	0
44909	75	2	0	8.83633	-18.5756	-15.8879	0	1	0
19751	33	2	0	9.67088	-18.0742	-15.1662	0	0	0
14975	25	2	0	-11.8343	-15.7849	-19.2743	0	0	0
1775	3	2	0	13.6074	-12.0258	-14.7531	0	0	1
19690	33	1	0	11.1836	-18.0791	-16.43	0	0	0
44492	75	2	0	9.76547	-19.001	-14.4854	0	1	0
29475	50	2	0	-18.8606	-17.593	-14.0397	0	1	0
19692	33	2	0	10.1617	-18.1211	-16.3553	0	0	0
19752	33	2	0	10.6149	-18.5621	-15.1676	0	0	0
19750	33	1	0	10.4895	-17.5302	-14.8115	0	0	0
19753	33	1	0	11.5451	-17.6055	-15.2149	0	0	0
36485	61	2	0	-9.15904	-16.4349	-14.7427	0	0	0
1785	3	2	0	16.1484	-12.2416	-14.1725	0	0	1
44504	75	2	0	11.5952	-19.0245	-15.3719	0	1	0
19755	33	2	0	12.1893	-17.8869	-14.4231	0	0	0
44501	75	2	0	12.8762	-19.0176	-14.5559	0	1	0
38605	65	1	0	14.0434	-17.3551	-15.3774	0	0	0
19704	33	2	0	13.6013	-16.6707	-16.7172	0	0	0
11127	19	2	0	0.137229	-17.72	-14.6426	0	1	0
38606	65	2	0	13.3896	-17.8156	-16.0548	0	0	0
38604	65	2	0	13.6434	-18.5044	-15.0176	0	0	0
18351	31	2	0	15.1739	-19.2714	-14.9924	0	1	0
18352	31	1	0	14.7531	-19.2476	-16.6209	0	1	0
38602	65	1	0	14.6335	-18.2	-15.1116	0	0	0
38599	65	1	0	14.9334	-17.4942	-14.3601	0	0	0
38603	65	2	0	14.6166	-17.8777	-16.1221	0	0	0
39697	67	1	0	17.0054	-12.5061	-15.3166	0	0	0
38597	65	2	0	15.6592	-17.5141	-16.2849	0	0	0
18353	31	2	0	15.5538	-18.618	-16.5378	0	1	0
38598	65	2	0	15.7236	-18.2703	-15.4202	0	0	0
29490	50	2	0	16.1031	-19.111	-14.4228	-1	1	0
18379	31	1	0	17.1783	-18.81	-16.8237	0	1	0
18384	31	2	0	17.6672	-18.6389	-15.3872	0	1	0
18382	31	1	0	16.7746	-18.4539	-15.8608	0	1	0
18386	31	2	0	17.3863	-17.8122	-14.759	0	1	0
18452	31	2	0	-19.0255	-19.0101	-15.4604	1	1	0
18447	31	2	0	-19.314	-17.462	-15.9019	1	1	0
29474	50	2	0	19.1438	-18.2035	-15.1515	-1	1	0
29486	50	2	0	17.2464	-18.7098	-14.2165	-1	1	0
18381	31	2	0	18.0922	-18.3684	-17.018	0	1	0
8419	15	1	0	-17.8983	-11.7077	-18.7704	0	0	0
18451	31	1	0	19.2755	-18.5646	-16.2026	0	1	0
19691	33	2	0	10.9374	-19.1106	-16.2328	0	0	0
39328	66	1	0	-4.35848	-11.9982	-14.9737	0	0	0
29471	50	2	0	18.6186	-19.2696	-15.3703	-1	1	0
18446	31	2	0	-18.5592	-16.6999	-16.4574	1	1	0
20735	35	2	0	-9.5045	-11.6661	-17.274	0	0	0
12193	21	1	0	-17.2024	-16.8212	-16.2458	0	0	0
12192	21	2	0	-18.6645	-17.7725	-15.0468	0	0	0
12185	21	2	0	-18.3173	-16.839	-14.6091	0	0	0
18401	31	2	0	19.1219	-17.0101	-14.545	0	1	0
18402	31	2	0	-18.8063	-16.4682	-15.5426	1	1	0
14654	25	2	0	-0.388233	-12.3151	-17.7666	0	0	0
12190	21	1	0	-17.7801	-17.4003	-15.4847	0	0	0
12208	21	1	0	-15.6977	-17.1456	-14.3212	0	0	0
36486	61	2	0	-9.81831	-15.5242	-14.1717	0	0	0
14622	25	2	0	-2.07762	-11.9278	-19.1409	0	0	0
12187	21	1	0	-17.0639	-16.7098	-14.9287	0	0	0
12196	21	1	0	-16.3593	-16.0386	-16.1656	0	0	0
12202	21	1	0	-15.5967	-17.0181	-15.6449	0	0	0
12203	21	2	0	-16.0456	-16.3189	-15.0356	0	0	0
36569	61	2	0	-15.5798	-15.7622	-14.1191	0	0	0
12204	21	2	0	-14.7559	-16.9684	-16.2602	0	0	0
12207	21	2	0	-14.6645	-16.873	-14.0288	0	0	0
12205	21	1	0	-14.9644	-16.5313	-14.8997	0	0	0
12206	21	2	0	-14.9297	-16.0552	-15.8242	0	0	0
12134	21	2	0	-13.4058	-16.8688	-15.1502	0	0	0
12135	21	2	0	-14.4801	-15.7954	-14.0328	0	0	0
5923	10	1	0	-12.9624	-16.862	-16.3154	1	0	0
36518	61	2	0	-11.3645	-18.1273	-15.5578	0	0	0
5924	10	2	0	-12.2339	-16.2663	-15.9687	1	0	0
5934	10	2	0	-11.4855	-17.0728	-16.4762	1	0	0
29802	50	2	0	-11.9202	-17.5177	-14.3757	0	1	0
5925	10	2	0	-12.2069	-17.3819	-15.835	1	0	0
12131	21	2	0	-11.6236	-16.5632	-14.2005	0	0	0
36524	61	2	0	-11.387	-16.7222	-15.3243	0	0	0
12137	21	2	0	-13.0658	-17.761	-14.6108	0	0	0
12133	21	1	0	-13.7309	-16.4113	-14.328	0	0	0
7137	12	2	0	-11.4151	-15.5652	-16.7669	0	1	0
34199	57	2	0	10.3726	-15.9456	-19.3103	0	0	1
36523	61	1	0	-10.4306	-16.4045	-15.0601	0	0	0
36520	61	1	0	-10.4522	-17.0924	-15.9554	0	0	0
36515	61	2	0	-9.84293	-17.485	-14.4786	0	0	0
36514	61	1	0	-9.57422	-17.6777	-15.4364	0	0	0
36526	61	1	0	-9.59393	-16.1299	-15.7267	0	0	0
36525	61	2	0	-10.8411	-17.221	-14.5808	0	0	0
36527	61	2	0	-9.57568	-16.021	-16.7943	0	0	0
10986	19	2	0	-1.4016	-15.4106	-13.9577	0	1	0
36528	61	2	0	-8.88756	-16.8286	-15.7641	0	0	0
36508	61	1	0	-8.07689	-17.5553	-14.9762	0	0	0
36510	61	2	0	-7.41641	-16.9282	-14.4617	0	0	0
36483	61	2	0	-8.11696	-16.1099	-14.9745	0	0	0
36505	61	1	0	-8.58974	-17.2898	-13.9929	0	0	0
36495	61	2	0	-7.3297	-15.7673	-14.0348	0	0	0
39369	66	2	0	-7.97979	-17.1018	-15.9964	0	0	0
14505	25	2	0	-1.23501	-11.8742	-13.9964	0	0	0
39364	66	1	0	-6.93618	-16.7432	-15.445	0	0	0
39365	66	2	0	-6.1244	-16.6345	-14.8438	0	0	0
36493	61	1	0	-7.59281	-14.7925	-14.3861	0	0	0
39356	66	2	0	-7.54734	-15.0573	-17.086	0	0	0
39353	66	2	0	-7.77083	-14.2962	-15.6203	0	0	0
39351	66	2	0	-5.99062	-15.3408	-14.7267	0	0	0
14468	25	2	0	-5.15503	-17.2391	-14.4101	0	0	0
14477	25	2	0	-5.38354	-16.0377	-13.971	0	0	0
35725	60	1	0	-3.30923	-18.4314	-13.9203	0	0	0
39361	66	1	0	-5.96652	-16.7484	-16.0056	0	0	0
39381	66	2	0	-4.48221	-15.7077	-15.895	0	0	0
14479	25	1	0	-4.46465	-15.6064	-14.7113	0	0	0
14480	25	2	0	-4.18443	-16.5319	-14.9753	0	0	0
39362	66	2	0	-5.16604	-17.1687	-15.477	0	0	0
14469	25	2	0	-4.00098	-17.3653	-14.248	0	0	0
39383	66	2	0	-2.22387	-16.7256	-16.4401	0	0	0
14482	25	1	0	-3.32894	-15.7403	-14.6964	0	0	0
14484	25	2	0	-3.28487	-15.8978	-15.6951	0	0	0
14485	25	1	0	-2.63605	-16.6115	-14.9806	0	0	0
14487	25	2	0	-3.39127	-17.2226	-15.2646	0	0	0
14486	25	2	0	-2.19645	-15.887	-14.3919	0	0	0
11000	19	2	0	-1.55944	-15.7954	-16.8806	0	1	0
39395	66	2	0	-2.87282	-17.9322	-15.8756	0	0	0
39399	66	2	0	-0.812764	-16.5275	-16.4072	0	0	0
39397	66	1	0	-1.22026	-17.4749	-16.2986	0	0	0
39401	66	2	0	-0.760543	-17.3594	-14.6678	0	0	0
14488	25	1	0	-1.51392	-16.581	-15.1843	0	0	0
14491	25	1	0	-0.543156	-15.9809	-15.393	0	0	0
14490	25	2	0	-1.84203	-16.9519	-14.2972	0	0	0
14489	25	2	0	-2.12667	-15.8297	-15.7139	0	0	0
12189	21	2	0	-16.8497	-15.774	-14.6303	0	0	0
11094	19	2	0	-0.927802	-16.2593	-14.2885	0	1	0
39404	66	2	0	0.65115	-17.083	-16.1955	0	0	0
39406	66	1	0	1.32437	-17.3825	-15.3244	0	0	0
14493	25	2	0	0.129581	-15.7787	-16.1063	0	0	0
39402	66	2	0	0.456654	-16.7891	-15.1418	0	0	0
39407	66	2	0	1.14412	-17.9837	-14.463	0	0	0
11066	19	2	0	1.27753	-16.1869	-15.6891	0	1	0
11067	19	2	0	0.934382	-15.7452	-14.7447	0	1	0
39410	66	2	0	3.2809	-17.6369	-15.7459	0	0	0
44861	75	2	0	1.80492	-16.4627	-16.6009	0	1	0
11063	19	2	0	2.0391	-15.8301	-14.6958	0	1	0
44870	75	2	0	4.18423	-16.439	-14.4946	0	1	0
31508	53	2	0	3.13677	-16.9751	-14.0395	0	0	0
44863	75	1	0	3.84746	-16.3478	-16.4908	0	1	0
11062	19	1	0	1.6788	-14.8593	-14.4919	0	1	0
44865	75	2	0	3.24808	-16.5199	-15.6318	0	1	0
44867	75	2	0	4.29334	-17.4309	-16.4551	0	1	0
31640	53	2	0	5.0897	-16.0382	-16.3607	0	0	0
44868	75	2	0	5.02286	-17.0293	-14.7743	0	1	0
44866	75	1	0	4.37007	-16.8982	-15.5831	0	1	0
44869	75	1	0	4.4436	-15.8328	-15.3474	0	1	0
14507	25	2	0	-1.57749	-12.0556	-15.3198	0	0	0
44876	75	2	0	5.57001	-16.9733	-15.8006	0	1	0
44875	75	1	0	5.62722	-16.0097	-15.349	0	1	0
44880	75	2	0	5.90915	-15.4012	-14.1766	0	1	0
44877	75	2	0	5.99894	-16.5229	-14.5717	0	1	0
44891	75	2	0	7.04423	-16.1917	-15.9611	0	1	0
31322	53	2	0	7.13572	-16.6143	-14.3667	0	0	0
17658	30	2	0	4.54564	-14.1297	-19.2856	0	0	0
31319	53	2	0	7.91199	-16.4951	-15.1179	0	0	0
44903	75	2	0	6.56131	-17.7384	-14.6524	0	1	0
8415	15	2	0	-17.6062	-11.8359	-16.0393	0	0	0
44890	75	1	0	7.86445	-15.6994	-16.1786	0	1	0
44892	75	2	0	8.73726	-15.9876	-15.7211	0	1	0
31316	53	2	0	9.28827	-17.0659	-15.3734	0	0	0
31318	53	1	0	8.43249	-16.5972	-14.2876	0	0	0
31315	53	1	0	9.47178	-16.3599	-14.6409	0	0	0
31317	53	2	0	9.74758	-15.817	-15.4693	0	0	0
19761	33	2	0	10.7777	-15.9372	-15.834	0	0	0
19758	33	2	0	10.2057	-16.8481	-16.0769	0	0	0
19756	33	1	0	11.244	-16.9208	-16.0907	0	0	0
31312	53	1	0	10.6185	-16.3162	-14.6478	0	0	0
19757	33	2	0	11.6477	-16.3528	-15.3809	0	0	0
19760	33	2	0	11.5242	-15.1968	-15.9761	0	0	0
38609	65	2	0	12.7058	-16.8696	-14.07	0	0	0
14466	25	2	0	-6.33823	-17.3697	-14.0907	0	0	0
19701	33	2	0	12.3341	-16.0515	-17.63	0	0	0
19754	33	2	0	12.4152	-17.1395	-15.455	0	0	0
12188	21	2	0	-17.368	-16.6581	-13.9047	0	0	0
31305	53	2	0	12.5264	-15.9425	-14.4717	0	0	0
19702	33	1	0	12.6011	-16.5427	-16.587	0	0	0
38610	65	2	0	13.7827	-16.6545	-14.1516	0	0	0
19703	33	2	0	12.4721	-15.865	-15.8233	0	0	0
39458	66	2	0	-0.595568	-18.549	-19.1391	0	0	0
38596	65	1	0	15.4233	-17.2941	-15.3363	0	0	0
38607	65	2	0	14.3866	-16.5333	-15.8641	0	0	0
19712	33	2	0	13.5994	-16.1674	-15.0615	0	0	0
38600	65	2	0	14.5858	-16.4759	-14.768	0	0	0
38594	65	2	0	15.0891	-15.7291	-15.6183	0	0	0
38593	65	1	0	15.929	-16.3545	-15.6442	0	0	0
18385	31	1	0	16.7183	-17.4705	-15.371	0	1	0
18387	31	2	0	17.2782	-17.1182	-16.1382	0	1	0
18388	31	1	0	16.2632	-17.1332	-14.3695	0	1	0
18394	31	1	0	17.3909	-16.2404	-15.0298	0	1	0
38590	65	1	0	16.0028	-15.8775	-14.6936	0	0	0
38608	65	1	0	13.3738	-17.4945	-14.5422	0	0	0
18396	31	2	0	17.2001	-15.3061	-15.4879	0	1	0
18536	31	2	0	16.4983	-13.6934	-19.0496	0	1	0
18398	31	2	0	18.4789	-17.8363	-15.9294	0	1	0
18397	31	1	0	18.1153	-16.9983	-15.42	0	1	0
18400	31	1	0	19.0264	-16.2592	-15.1779	0	1	0
18403	31	1	0	19.3035	-15.7933	-16.1978	0	1	0
1633	3	1	0	9.42729	-11.8743	-18.192	0	0	1
31532	53	2	0	6.55567	-12.8265	-14.0316	0	0	0
31518	53	2	0	3.50491	-14.9169	-14.3892	0	0	0
12184	21	1	0	-17.9534	-15.972	-14.9294	0	0	0
12181	21	1	0	-18.7936	-15.2889	-15.2461	0	0	0
5513	10	2	0	-16.6976	-14.7209	-15.2609	1	0	0
12186	21	2	0	-17.2573	-15.6431	-15.5607	0	0	0
12182	21	2	0	-18.2999	-15.6922	-16.0528	0	0	0
12178	21	1	0	-18.8891	-14.7482	-14.2289	0	0	0
31529	53	2	0	5.24078	-14.6083	-13.8769	0	0	0
5876	10	2	0	-15.0956	-14.4496	-15.4798	1	0	0
36563	61	2	0	-16.2932	-12.889	-14.4148	0	0	0
44496	75	2	0	10.6539	-18.4344	-14.053	0	1	0
12197	21	2	0	-15.7315	-15.4481	-15.5708	0	0	0
36568	61	1	0	-15.7679	-14.8255	-14.4115	0	0	0
5514	10	2	0	-16.9237	-14.0465	-16.0224	1	0	0
36565	61	1	0	-15.0468	-13.9328	-14.5033	0	0	0
5874	10	2	0	-14.2675	-14.9426	-16.0981	1	0	0
36567	61	2	0	-14.1785	-14.5014	-14.4174	0	0	0
36548	61	2	0	-12.9435	-15.7361	-15.3163	0	0	0
36549	61	2	0	-13.4284	-15.3487	-14.1119	0	0	0
7142	12	2	0	-13.4905	-15.6483	-16.2901	0	1	0
36547	61	1	0	-12.8574	-14.8414	-14.742	0	0	0
36570	61	2	0	-14.9205	-15.333	-14.8971	0	0	0
18355	31	1	0	13.8346	-19.2893	-17.324	0	1	0
11133	19	2	0	-0.8511	-19.1498	-15.8784	0	1	0
12132	21	2	0	-12.4206	-16.6712	-14.9924	0	0	0
36540	61	2	0	-11.6134	-14.3444	-14.1202	0	0	0
12130	21	1	0	-12.6134	-16.1324	-14.1294	0	0	0
36546	61	2	0	-12.1718	-15.1113	-15.7796	0	0	0
36539	61	2	0	-11.1396	-14.7878	-16.0986	0	0	0
36544	61	1	0	-12.6065	-14.1863	-15.6935	0	0	0
36538	61	1	0	-11.407	-14.6064	-15.131	0	0	0
36536	61	2	0	-11.8702	-15.6842	-14.873	0	0	0
36531	61	2	0	-11.1911	-15.8107	-15.839	0	0	0
36535	61	1	0	-10.9312	-15.3751	-14.5016	0	0	0
36532	61	1	0	-10.2283	-14.5071	-14.723	0	0	0
36529	61	1	0	-10.3019	-15.2481	-15.5981	0	0	0
36476	61	2	0	-10.2938	-14.1972	-15.9815	0	0	0
36533	61	2	0	-10.5742	-13.5896	-15.0453	0	0	0
36487	61	1	0	-8.92032	-14.3907	-14.4564	0	0	0
36482	61	2	0	-8.3894	-14.7095	-16.5674	0	0	0
36481	61	1	0	-8.31591	-15.3579	-15.6714	0	0	0
36484	61	1	0	-9.0847	-15.3994	-14.8423	0	0	0
36478	61	1	0	-9.07856	-14.4786	-15.7055	0	0	0
36479	61	2	0	-8.63733	-13.5918	-15.9939	0	0	0
8396	14	2	0	-16.1064	-12.0435	-13.8818	1	0	0
12217	21	1	0	-15.3736	-18.8817	-14.0671	0	0	0
36490	61	1	0	-7.96517	-13.749	-14.5916	0	0	0
39352	66	1	0	-6.78636	-14.572	-15.3818	0	0	0
39349	66	1	0	-5.70837	-14.4846	-15.0977	0	0	0
39347	66	2	0	-5.55491	-15.3495	-15.8881	0	0	0
39350	66	2	0	-6.22766	-14.1964	-14.2156	0	0	0
39354	66	2	0	-6.97394	-13.9072	-16.1799	0	0	0
20754	35	2	0	-5.74022	-13.7934	-16.0538	0	0	0
5858	10	2	0	-13.3247	-12.1128	-18.2356	1	0	0
14478	25	2	0	-4.87834	-14.407	-14.2657	0	0	0
14481	25	2	0	-5.16338	-16.17	-15.1273	0	0	0
39348	66	2	0	-4.48901	-14.527	-16.6554	0	0	0
39346	66	1	0	-4.77911	-14.6761	-15.6619	0	0	0
39345	66	2	0	-3.52638	-13.9661	-14.136	0	0	0
39342	66	2	0	-3.66035	-15.0173	-16.2929	0	0	0
39343	66	1	0	-3.855	-14.4212	-14.9975	0	0	0
39340	66	1	0	-3.62933	-13.9331	-16.0404	0	0	0
10988	19	2	0	-2.86771	-14.9513	-15.4218	0	1	0
10993	19	1	0	-2.43275	-14.1623	-16.5287	0	1	0
10987	19	1	0	-2.06855	-14.7602	-14.7979	0	1	0
1770	3	2	0	12.3424	-11.6522	-15.2638	0	0	1
10985	19	2	0	-2.15261	-13.7359	-14.2993	0	1	0
12180	21	2	0	-17.9244	-15.0037	-14.3222	0	0	0
14492	25	2	0	-0.0513259	-15.5334	-14.6157	0	0	0
14496	25	2	0	-1.03019	-15.2329	-15.986	0	0	0
10989	19	2	0	-1.02211	-14.8116	-14.9407	0	1	0
14501	25	2	0	-0.771185	-13.8612	-14.5764	0	0	0
14499	25	2	0	-0.900517	-14.2359	-16.3626	0	0	0
14494	25	1	0	-0.114057	-14.8941	-15.6324	0	0	0
11071	19	1	0	0.359453	-14.1686	-14.1751	0	1	0
31303	53	1	0	12.2365	-15.0506	-13.9742	0	0	0
11065	19	1	0	1.38806	-15.179	-15.5246	0	1	0
14495	25	2	0	0.521765	-14.5377	-16.3701	0	0	0
14497	25	1	0	-0.149554	-13.8092	-15.8762	0	0	0
11068	19	1	0	0.782877	-14.2779	-15.2109	0	1	0
11054	19	2	0	1.55611	-14.1198	-16.4106	0	1	0
31526	53	2	0	3.77662	-13.5808	-14.5926	0	0	0
11069	19	2	0	1.77673	-14.0943	-15.3127	0	1	0
11064	19	2	0	1.92617	-13.9231	-14.0779	0	1	0
11058	19	2	0	2.28314	-15.8199	-15.8831	0	1	0
11060	19	2	0	2.7994	-13.935	-14.8531	0	1	0
11057	19	2	0	3.75243	-14.6656	-15.5358	0	1	0
11059	19	1	0	2.55383	-14.8488	-15.1838	0	1	0
11056	19	1	0	3.15919	-15.285	-16.0765	0	1	0
11061	19	2	0	2.96998	-15.7564	-15.0741	0	1	0
31610	53	2	0	3.94772	-13.6298	-15.6886	0	0	0
31604	53	2	0	1.94923	-13.06	-14.6495	0	0	0
44872	75	1	0	5.17825	-15.0466	-15.6546	0	1	0
11051	19	2	0	3.54382	-13.813	-16.6565	0	1	0
44873	75	2	0	4.33568	-15.1739	-16.3318	0	1	0
44874	75	2	0	4.76502	-14.1629	-15.483	0	1	0
31619	53	2	0	5.75883	-14.2516	-16.2193	0	0	0
44882	75	2	0	5.54893	-13.8932	-14.7857	0	1	0
20733	35	2	0	-9.1762	-12.4671	-15.5527	0	0	0
44889	75	2	0	7.73951	-15.5909	-14.7347	0	1	0
31634	53	2	0	6.15256	-15.3307	-16.3679	0	0	0
44885	75	2	0	6.83512	-13.8674	-16.0678	0	1	0
44878	75	1	0	6.60213	-15.5164	-14.994	0	1	0
44879	75	2	0	6.95389	-15.1816	-14.111	0	1	0
44886	75	2	0	7.04701	-14.8083	-16.6833	0	1	0
44884	75	1	0	7.2992	-14.7061	-15.6858	0	1	0
44881	75	1	0	6.30598	-14.4994	-15.1204	0	1	0
44883	75	2	0	7.13263	-13.7321	-14.9101	0	1	0
44887	75	1	0	8.32607	-15.0666	-15.4238	0	1	0
19739	33	2	0	7.79532	-14.5037	-14.276	0	0	0
19738	33	1	0	8.57544	-15.1488	-14.1231	0	0	0
19735	33	1	0	9.61391	-14.9332	-14.5823	0	0	0
19737	33	2	0	9.09873	-14.1528	-14.8188	0	0	0
19799	33	2	0	8.6482	-12.6886	-15.4613	0	0	0
19728	33	2	0	11.3872	-14.6284	-15.0628	0	0	0
19732	33	1	0	9.72005	-14.4688	-15.5835	0	0	0
19733	33	2	0	10.417	-14.9577	-16.1371	0	0	0
31314	53	2	0	10.6013	-15.3122	-15.0655	0	0	0
19725	33	2	0	11.2745	-14.0729	-15.9195	0	0	0
31313	53	2	0	11.3804	-15.6783	-14.5523	0	0	0
19734	33	2	0	10.2382	-13.7518	-16.0718	0	0	0
19730	33	2	0	10.7678	-14.6547	-14.2588	0	0	0
19729	33	1	0	10.2937	-13.9761	-14.8077	0	0	0
19726	33	1	0	11.341	-13.5971	-14.9332	0	0	0
19722	33	2	0	12.3931	-13.3825	-14.4081	0	0	0
19720	33	1	0	12.7824	-14.0478	-15.0451	0	0	0
19708	33	1	0	12.968	-14.9823	-16.1709	0	0	0
19713	33	2	0	12.9657	-15.2103	-14.9693	0	0	0
19711	33	1	0	13.8553	-15.2819	-15.4562	0	0	0
19723	33	1	0	12.1062	-13.5809	-15.7772	0	0	0
31304	53	2	0	11.6933	-14.2325	-13.9624	0	0	0
5533	10	1	0	-14.6606	-12.017	-16.5603	1	0	0
19721	33	2	0	12.986	-14.1207	-14.0786	0	0	0
19717	33	1	0	13.8963	-13.9344	-15.334	0	0	0
19714	33	1	0	14.1332	-14.6545	-14.5719	0	0	0
19715	33	2	0	14.8245	-14.631	-15.3467	0	0	0
38592	65	2	0	15.0918	-15.4304	-14.6617	0	0	0
19718	33	2	0	14.4421	-14.1109	-16.2071	0	0	0
1781	3	2	0	15.8577	-14.11	-15.3522	0	0	1
18506	31	2	0	16.854	-16.0484	-16.3718	0	1	0
1782	3	2	0	15.7647	-14.3044	-14.2459	0	0	1
38595	65	2	0	16.0566	-15.3672	-15.792	0	0	0
18509	31	2	0	16.9823	-14.1411	-15.5151	0	1	0
38584	65	1	0	16.941	-15.3092	-14.1938	0	0	0
38585	65	2	0	16.8464	-14.265	-14.408	0	0	0
1768	3	1	0	11.6377	-11.7748	-14.4201	0	0	1
5508	10	2	0	18.9579	-14.7197	-16.0401	0	0	0
18395	31	2	0	18.1277	-16.0283	-14.3582	0	1	0
18406	31	1	0	18.2157	-15.9956	-16.0272	0	1	0
38586	65	2	0	17.792	-14.7769	-14.4051	0	0	0
18411	31	2	0	18.005	-14.2063	-15.8029	0	1	0
12183	21	2	0	-18.8007	-14.2988	-15.3054	0	0	0
18407	31	2	0	18.3309	-15.1854	-15.337	0	1	0
12179	21	2	0	18.9453	-15.087	-14.3148	-1	0	0
39693	67	2	0	18.7992	-14.0651	-15.0135	0	0	0
5501	10	2	0	-18.5578	-12.8569	-16.4382	1	0	0
8393	14	2	0	-18.502	-12.6466	-14.0647	1	0	0
5509	10	1	0	-18.1375	-13.8633	-16.0458	1	0	0
5506	10	1	0	-18.9122	-14.4941	-16.5063	1	0	0
5511	10	2	0	-17.5467	-12.9286	-16.2318	1	0	0
5516	10	2	0	-18.2877	-13.6841	-14.4511	1	0	0
5510	10	2	0	-17.8274	-14.8156	-15.8227	1	0	0
5515	10	1	0	-17.3293	-13.406	-14.1919	1	0	0
5519	10	2	0	-18.5123	-12.8577	-15.3639	1	0	0
5520	10	2	0	-16.5455	-12.6985	-15.417	1	0	0
20746	35	1	0	-7.2135	-11.6879	-16.9446	0	0	0
5512	10	1	0	-17.4552	-14.0465	-15.1205	1	0	0
36561	61	2	0	-15.7746	-13.4057	-15.3609	0	0	0
36562	61	1	0	-15.3058	-12.773	-14.546	0	0	0
5518	10	1	0	-17.4935	-12.6865	-15.0573	1	0	0
36559	61	1	0	-15.0037	-12.7913	-15.5642	0	0	0
5535	10	2	0	-14.4471	-12.9261	-16.9839	1	0	0
1777	3	1	0	14.4888	-13.1997	-13.9136	0	0	1
1653	3	2	0	13.9115	-12.4051	-18.991	0	0	1
36564	61	2	0	-14.3347	-12.3838	-14.6644	0	0	0
36556	61	1	0	-13.9688	-13.1733	-15.2455	0	0	0
36557	61	2	0	-13.6258	-13.8571	-15.9793	0	0	0
36558	61	2	0	-13.8282	-12.6796	-16.1034	0	0	0
36553	61	1	0	-13.0864	-13.4182	-14.7005	0	0	0
39496	66	1	0	-5.05189	-17.1425	-19.1298	0	0	0
36545	61	2	0	-12.6911	-13.1323	-15.7909	0	0	0
36458	61	2	0	-12.0956	-11.7252	-14.5619	0	0	0
36543	61	2	0	-12.2054	-12.7379	-14.5484	0	0	0
36541	61	1	0	-11.9631	-13.6265	-14.9985	0	0	0
36542	61	2	0	-11.5878	-13.3046	-15.9072	0	0	0
36555	61	2	0	-13.1035	-12.3848	-14.9725	0	0	0
1774	3	1	0	13.502	-13.0647	-14.3753	0	0	1
20732	35	2	0	-8.15395	-12.0607	-16.1212	0	0	0
36534	61	2	0	-10.2684	-14.0345	-13.8804	0	0	0
36341	61	2	0	-10.1492	-12.4445	-15.1183	0	0	0
11025	19	2	0	0.050091	-16.6771	-19.3654	0	1	0
36344	61	2	0	-11.1351	-12.7561	-15.0151	0	0	0
36466	61	1	0	-10.8952	-12.5621	-16.3154	0	0	0
36467	61	2	0	-9.93725	-12.1078	-16.1806	0	0	0
36468	61	2	0	-10.1943	-13.1287	-15.9244	0	0	0
1783	3	1	0	15.4033	-12.7079	-14.7428	0	0	1
36473	61	2	0	-9.02146	-12.4746	-16.6849	0	0	0
36554	61	2	0	-13.9227	-13.2302	-14.1379	0	0	0
20730	35	2	0	-9.34149	-12.2991	-14.4542	0	0	0
5525	10	2	0	-16.3134	-11.8167	-14.9667	1	0	0
36480	61	2	0	-9.51151	-13.5991	-15.2352	0	0	0
20750	35	2	0	-7.66942	-13.0445	-16.0947	0	0	0
20726	35	2	0	-8.11845	-12.2341	-14.3807	0	0	0
20749	35	1	0	-7.04465	-12.1158	-15.912	0	0	0
36492	61	2	0	-8.55521	-12.9992	-14.9231	0	0	0
39333	66	2	0	-6.48417	-12.0353	-14.8458	0	0	0
20751	35	2	0	-7.35738	-12.6248	-15.0003	0	0	0
20752	35	1	0	-6.27731	-12.8576	-15.8791	0	0	0
20753	35	2	0	-6.65397	-13.3787	-14.9816	0	0	0
35481	60	2	0	-6.76328	-12.7572	-14.0898	0	0	0
31320	53	2	0	8.66763	-17.5639	-14.1666	0	0	0
39330	66	2	0	-4.85293	-12.8107	-14.4842	0	0	0
31310	53	2	0	11.6857	-16.8237	-14.2861	0	0	0
39335	66	2	0	-4.75048	-13.5713	-16.2346	0	0	0
39338	66	2	0	-4.32587	-12.9265	-16.93	0	0	0
39337	66	1	0	-3.91945	-12.8682	-16.0227	0	0	0
39334	66	1	0	-4.9943	-12.6867	-15.82	0	0	0
39336	66	2	0	-5.49585	-13.3427	-15.1329	0	0	0
39344	66	2	0	-4.43742	-13.6213	-15.2489	0	0	0
36509	61	2	0	-7.58234	-18.034	-14.2756	0	0	0
5531	10	2	0	-16.5644	-12.2106	-16.2629	1	0	0
10990	19	1	0	-2.42859	-13.8689	-15.4428	0	1	0
10991	19	2	0	-3.21942	-13.4173	-14.9497	0	1	0
39339	66	2	0	-3.31872	-12.2889	-16.6279	0	0	0
39323	66	2	0	-3.07268	-12.1195	-15.6655	0	0	0
39324	66	2	0	-2.32527	-12.0369	-16.3728	0	0	0
10992	19	2	0	-2.25651	-12.8834	-15.3708	0	1	0
39305	66	2	0	-1.90771	-12.6222	-14.4304	0	0	0
10997	19	2	0	-1.90933	-13.055	-16.3742	0	1	0
14509	25	1	0	-0.63851	-13.0835	-16.7579	0	0	0
14511	25	2	0	-1.25998	-12.3704	-17.1198	0	0	0
14508	25	2	0	-1.31388	-13.6326	-15.3954	0	0	0
14503	25	1	0	-0.697561	-12.4273	-14.6409	0	0	0
14506	25	1	0	-0.86815	-12.7935	-15.7049	0	0	0
36340	61	1	0	-10.421	-11.6582	-14.5692	0	0	0
14883	25	2	0	-6.06417	-11.7221	-18.6717	0	0	0
31601	53	2	0	1.44632	-12.2501	-15.5609	0	0	0
31605	53	2	0	1.53482	-12.0607	-14.4879	0	0	0
14500	25	1	0	-0.0500747	-13.2441	-14.9474	0	0	0
11070	19	2	0	1.1818	-13.3042	-15.2832	0	1	0
18399	31	2	0	18.1216	-17.1609	-14.4154	0	1	0
14502	25	2	0	0.377111	-12.6819	-15.6832	0	0	0
31586	53	2	0	0.522973	-12.2252	-14.7083	0	0	0
1788	3	2	0	14.1191	-12.9634	-16.2684	0	0	1
31608	53	2	0	3.55989	-12.2537	-14.6292	0	0	0
11055	19	2	0	2.69094	-14.0397	-16.0142	0	1	0
11042	19	2	0	2.18582	-12.3637	-16.4986	0	1	0
31603	53	1	0	2.48556	-12.2399	-14.8472	0	0	0
31607	53	2	0	2.34139	-13.0271	-15.6219	0	0	0
31606	53	1	0	3.25023	-12.8048	-15.4157	0	0	0
31615	53	1	0	5.21111	-12.3445	-16.0799	0	0	0
31616	53	2	0	5.19389	-11.8036	-15.1986	0	0	0
31527	53	2	0	4.47256	-14.5008	-14.5928	0	0	0
31618	53	1	0	5.51491	-13.3161	-15.6416	0	0	0
31611	53	2	0	4.44772	-12.6179	-14.3173	0	0	0
31612	53	1	0	4.2936	-11.7263	-15.8851	0	0	0
31609	53	1	0	4.35793	-12.7626	-15.3073	0	0	0
31535	53	2	0	5.53787	-12.7473	-14.4366	0	0	0
29478	50	2	0	18.3526	-18.4633	-14.3663	-1	1	0
44871	75	2	0	4.72903	-15.4221	-14.4307	0	1	0
31620	53	2	0	6.3419	-13.181	-15.0789	0	0	0
19796	33	2	0	6.66045	-12.1192	-15.0573	0	0	0
19797	33	2	0	7.59384	-12.6259	-14.6761	0	0	0
19795	33	1	0	7.62039	-12.1638	-15.5697	0	0	0
1786	3	1	0	14.4148	-12.6184	-15.3498	0	0	1
39615	67	2	0	8.59739	-12.2664	-14.4118	0	0	0
36463	61	1	0	-10.9541	-11.6807	-15.6364	0	0	0
1637	3	2	0	9.63497	-12.8902	-16.3384	0	0	1
19800	33	2	0	8.17717	-13.4972	-14.7793	0	0	0
19798	33	1	0	7.80363	-13.2245	-15.7045	0	0	0
39618	67	2	0	9.26905	-13.1091	-14.4319	0	0	0
8432	15	2	0	-15.5436	-11.8263	-18.3987	0	0	0
39620	67	2	0	9.57518	-12.2422	-14.8137	0	0	0
14522	25	2	0	0.741973	-14.9302	-19.3827	0	0	0
1769	3	2	0	11.2092	-11.9094	-15.3181	0	0	1
39696	67	2	0	16.8847	-13.0149	-13.9679	0	0	0
19727	33	2	0	10.9029	-12.9106	-15.5964	0	0	0
39619	67	1	0	10.3778	-12.737	-14.2907	0	0	0
19731	33	2	0	9.88867	-13.2044	-15.3161	0	0	0
1641	3	2	0	10.4155	-13.2471	-17.0344	0	0	1
17634	30	2	0	3.49996	-11.7337	-18.642	0	0	0
39689	67	2	0	19.0007	-13.9863	-14.0477	0	0	0
5489	10	2	0	18.2282	-11.76	-19.0372	0	0	0
1773	3	2	0	12.0068	-12.6799	-15.0351	0	0	1
1771	3	1	0	12.5888	-12.3424	-14.2536	0	0	1
1794	3	2	0	12.4725	-12.3836	-16.0014	0	0	1
1776	3	2	0	13.1003	-12.8861	-15.3323	0	0	1
12218	21	2	0	-14.4117	-18.935	-14.3098	0	0	0
17633	30	2	0	3.53032	-12.8237	-18.9256	0	0	0
1787	3	2	0	15.1154	-13.3105	-15.856	0	0	1
1780	3	1	0	15.0536	-13.7451	-14.7368	0	0	1
18389	31	2	0	16.3182	-18.1454	-14.6012	0	1	0
38601	65	2	0	15.3624	-18.4037	-14.0497	0	0	0
18610	32	1	0	5.17128	-11.9634	-18.0305	0	0	0
7128	12	2	0	-11.0919	-18.2459	-19.3282	0	1	0
11096	19	2	0	1.05998	-16.8955	-13.9307	0	1	0
29469	50	2	0	-17.9967	-19.0766	-13.9636	0	1	0
5517	10	2	0	-16.9643	-14.3369	-14.1474	1	0	0
36343	61	1	0	-11.1626	-12.3619	-14.0666	0	0	0
8418	15	2	0	-16.2588	-11.8	-17.5116	0	0	0
39304	66	1	0	-2.55064	-12.0176	-13.9544	0	0	0
31514	53	2	0	3.37838	-15.977	-13.9523	0	0	0
36576	61	2	0	-15.9347	-13.7466	-13.9918	0	0	0
39695	67	2	0	17.2323	-11.8875	-13.8906	0	0	0
29800	50	1	0	-11.9292	-18.4335	-13.9191	0	1	0
12114	21	2	0	-10.3817	-16.5176	-13.9416	0	0	0
36353	61	2	0	-13.8622	-11.7409	-13.9366	0	0	0
18391	31	1	0	17.1478	-16.5791	-13.9891	0	1	0
35726	60	2	0	-2.93967	-17.4745	-13.9393	0	0	0
19680	33	2	0	10.6096	-16.9553	-19.2403	0	0	0
7104	12	2	0	-9.02276	-18.146	-19.2014	0	1	0
19716	33	2	0	14.7832	-14.9631	-13.8672	0	0	0
30729	52	2	0	8.62313	-13.7116	-13.8673	0	0	0
12215	21	2	0	-13.9542	-18.0328	-13.8678	0	0	0
38619	65	2	0	13.3494	-15.4145	-13.8891	0	0	0
36550	61	1	0	-13.017	-14.1606	-13.8994	0	0	0
1621	3	1	0	9.37109	-11.9587	-19.3883	0	0	1
7112	12	2	0	-10.1204	-17.765	-19.3702	0	1	0
3059	6	2	0	10.6165	-12.6144	-19.329	0	0	1
5011	9	1	0	-3.02692	-13.7358	-19.3868	0	0	1
11117	19	2	0	-0.304821	-19.3356	-10.6142	0	1	0
29521	50	1	0	-18.6826	-19.2294	-13.0222	0	1	0
29524	50	1	0	-18.8242	-18.6955	-12.075	0	1	0
29522	50	2	0	-18.2334	-18.3262	-13.228	0	1	0
29525	50	2	0	-18.2509	-17.8994	-12.3385	0	1	0
12164	21	2	0	-19.2903	-17.5881	-12.8701	0	0	0
36491	61	2	0	-8.00599	-13.1902	-13.7439	0	0	0
12220	21	1	0	-15.9668	-18.6989	-13.1309	0	0	0
28793	48	2	0	-16.3633	-18.6074	-11.7343	1	0	0
31404	53	2	0	6.49303	-19.2934	-11.185	0	0	0
12223	21	1	0	-17.0573	-18.9056	-13.0622	0	0	0
1772	3	2	0	12.8547	-12.6043	-13.2142	0	0	1
29529	50	2	0	-17.3931	-18.6041	-11.7863	0	1	0
12222	21	2	0	-16.1515	-17.6627	-13.1803	0	0	0
1779	3	2	0	15.2167	-13.6648	-13.3239	0	0	1
12224	21	2	0	-17.1797	-18.0065	-13.4444	0	0	0
12221	21	2	0	-15.0972	-18.4502	-12.5775	0	0	0
23687	40	2	0	-13.8742	-18.6345	-12.095	0	1	0
31481	53	2	0	5.55103	-17.2383	-13.7321	0	0	0
39622	67	1	0	10.4719	-11.8086	-13.7093	0	0	0
28783	48	1	0	-13.7921	-17.465	-11.3982	1	0	0
31311	53	2	0	11.1655	-15.4057	-12.9613	0	0	0
23690	40	2	0	-13.9466	-19.1516	-13.2076	0	1	0
35833	60	1	0	1.18705	-19.32	-9.08975	0	0	0
29820	50	2	0	-12.2279	-19.2288	-12.9581	0	1	0
29805	50	2	0	-13.0185	-18.4715	-13.4129	0	1	0
29809	50	1	0	-12.492	-19.1729	-11.7079	0	1	0
29803	50	1	0	-12.288	-17.9087	-12.9767	0	1	0
29804	50	2	0	-12.5212	-17.1203	-12.3306	0	1	0
29808	50	2	0	-11.9304	-17.5535	-11.5588	0	1	0
35723	60	2	0	-3.94254	-19.2525	-13.4342	0	0	0
29806	50	1	0	-11.7901	-18.4116	-12.0991	0	1	0
14433	25	2	0	-10.4715	-18.2928	-12.1484	0	0	0
14431	25	1	0	-9.78898	-18.6148	-12.8054	0	0	0
29513	50	2	0	18.5037	-19.3742	-11.2614	-1	1	0
35759	60	2	0	-3.0579	-19.1647	-9.71661	0	0	0
19278	33	2	0	9.5374	-18.84	-9.55477	0	0	0
29807	50	2	0	-11.2564	-17.6543	-12.4917	0	1	0
39616	67	1	0	9.61013	-12.7638	-13.5164	0	0	0
11090	19	2	0	-2.84708	-16.3633	-13.6559	0	1	0
14428	25	1	0	-9.22203	-19.0721	-12.038	0	0	0
14438	25	2	0	-8.02469	-18.7025	-13.3657	0	0	0
14432	25	2	0	-10.2266	-17.8021	-13.2114	0	0	0
14425	25	1	0	-8.31615	-19.1348	-11.4193	0	0	0
14423	25	2	0	-8.63697	-18.2765	-12.5646	0	0	0
35658	60	2	0	2.53624	-18.7986	-9.01531	0	0	0
11237	19	2	0	-4.90593	-19.1428	-11.8045	0	1	0
14430	25	2	0	-9.3456	-18.1226	-11.5051	0	0	0
11249	19	2	0	-8.15342	-18.141	-11.0338	0	1	0
14422	25	1	0	-7.72671	-18.5335	-12.1756	0	0	0
14424	25	2	0	-7.2355	-18.0732	-12.9093	0	0	0
11248	19	1	0	-7.27461	-18.6563	-10.9154	0	1	0
14454	25	2	0	-6.37413	-18.4491	-13.5363	0	0	0
11246	19	2	0	-5.96164	-19.0805	-12.5435	0	1	0
12174	21	2	0	-17.0836	-15.5578	-13.5803	0	0	0
14417	25	2	0	-6.31178	-17.8223	-12.4193	0	0	0
11245	19	1	0	-6.39181	-18.6663	-11.7153	0	1	0
14463	25	2	0	-4.83467	-18.9252	-12.8457	0	0	0
11247	19	2	0	-5.73103	-17.9572	-11.4123	0	1	0
35721	60	2	0	-3.97316	-18.4811	-12.2562	0	0	0
14465	25	2	0	-5.29321	-17.9132	-12.5521	0	0	0
29818	50	1	0	-11.2572	-19.3799	-13.2482	0	1	0
35709	60	2	0	-4.03274	-17.333	-12.0573	0	0	0
35704	60	1	0	-4.67276	-17.6151	-10.4033	0	0	0
35706	60	2	0	-4.70469	-17.9758	-11.4317	0	0	0
35707	60	1	0	-3.73687	-17.3618	-11.0535	0	0	0
35719	60	1	0	-3.25351	-17.8637	-12.6086	0	0	0
35722	60	1	0	-3.0983	-18.9439	-12.8677	0	0	0
35715	60	2	0	-2.12094	-18.3291	-12.6192	0	0	0
35713	60	1	0	-2.51538	-18.0735	-11.6886	0	0	0
35716	60	1	0	-2.63412	-17.043	-12.1617	0	0	0
18970	32	1	0	16.9015	-13.5054	-10.4261	0	0	0
35718	60	2	0	-2.74229	-16.3511	-11.4102	0	0	0
35730	60	2	0	-1.85063	-19.1832	-13.4365	0	0	0
11122	19	1	0	0.0628011	-18.3488	-12.7774	0	1	0
11108	19	2	0	-1.20466	-17.6268	-12.2147	0	1	0
11107	19	1	0	-0.369169	-17.7581	-11.6373	0	1	0
11126	19	2	0	-1.2298	-18.1628	-13.3889	0	1	0
11123	19	2	0	0.68147	-17.855	-13.427	0	1	0
31430	53	2	0	1.05621	-18.0281	-12.4225	0	0	0
11110	19	1	0	0.459788	-18.563	-11.6137	0	1	0
11244	19	2	0	-7.20345	-19.1642	-12.973	0	1	0
35761	60	1	0	-1.37563	-18.8371	-10.0362	0	0	0
11100	19	2	0	0.969638	-17.0541	-12.6895	0	1	0
35487	60	2	0	-4.27754	-13.4006	-13.7088	0	0	0
36551	61	2	0	-13.7961	-14.6569	-13.3576	0	0	0
29984	50	2	0	-3.71255	-19.1261	-8.71048	0	1	0
11112	19	2	0	0.964492	-17.7125	-11.3257	0	1	0
14476	25	1	0	-4.77754	-15.2935	-13.7052	0	0	0
31429	53	1	0	1.94646	-17.7183	-12.0634	0	0	0
31501	53	1	0	3.42114	-18.499	-12.4181	0	0	0
31504	53	1	0	2.50767	-18.3049	-13.107	0	0	0
31503	53	2	0	4.11037	-17.8572	-11.9956	0	0	0
36502	61	1	0	-8.73786	-16.196	-13.7857	0	0	0
31426	53	1	0	2.1881	-18.8063	-12.0483	0	0	0
18968	32	2	0	17.63	-11.9512	-9.54042	0	0	0
31416	53	2	0	4.71119	-17.7838	-11.216	0	0	0
31489	53	1	0	4.62445	-18.8213	-12.9479	0	0	0
31486	53	1	0	5.18524	-18.0513	-12.3943	0	0	0
31487	53	2	0	5.68286	-18.9258	-12.3238	0	0	0
31506	53	2	0	1.77526	-17.7238	-13.5401	0	0	0
35835	60	2	0	0.440265	-19.2277	-9.82077	0	0	0
12169	21	1	0	-18.6783	-16.4863	-13.516	0	0	0
31413	53	2	0	5.59343	-18.4652	-11.0701	0	0	0
31330	53	1	0	6.94833	-18.9554	-13.143	0	0	0
31332	53	2	0	6.22809	-18.1736	-13.3878	0	0	0
31327	53	1	0	7.37315	-17.9985	-12.6444	0	0	0
31361	53	2	0	6.62212	-18.654	-12.0021	0	0	0
31365	53	2	0	6.77826	-18.2078	-10.8668	0	0	0
31401	53	2	0	7.80411	-18.8567	-10.31	0	0	0
11073	19	2	0	-0.452029	-14.0682	-13.5808	0	1	0
31360	53	1	0	7.50533	-18.8099	-11.4397	0	0	0
31328	53	2	0	7.28037	-16.9948	-12.3428	0	0	0
44490	75	2	0	8.48576	-19.1511	-12.463	0	1	0
44489	75	2	0	9.38206	-18.5071	-12.0466	0	1	0
31329	53	2	0	8.39248	-18.1442	-12.2998	0	0	0
31309	53	1	0	11.1359	-16.1858	-13.6079	0	0	0
31509	53	2	0	2.21763	-16.4728	-13.7031	0	0	0
44488	75	1	0	9.32644	-18.8773	-12.985	0	1	0
44474	75	2	0	10.1176	-18.3383	-11.0673	0	1	0
44473	75	1	0	10.4227	-18.9371	-11.8499	0	1	0
14504	25	2	0	-0.823676	-12.7332	-13.6105	0	0	0
44482	75	1	0	11.2941	-17.8665	-12.7612	0	1	0
18310	31	1	0	13.0524	-19.1984	-9.05243	0	1	0
18313	31	1	0	13.0072	-18.8449	-10.14	0	1	0
44479	75	1	0	12.1167	-18.678	-12.9897	0	1	0
44477	75	2	0	12.309	-18.9435	-11.9094	0	1	0
38613	65	2	0	13.1469	-18.4188	-12.6895	0	0	0
44480	75	2	0	12.4555	-17.7793	-13.3736	0	1	0
18317	31	2	0	12.1871	-18.5633	-10.8818	0	1	0
44476	75	1	0	11.4226	-19.2419	-12.3036	0	1	0
38627	65	2	0	12.815	-17.936	-11.5821	0	0	0
18332	31	2	0	14.4722	-18.8619	-13.4114	0	1	0
38628	65	2	0	13.8695	-18.2091	-10.7471	0	0	0
18274	31	1	0	14.9106	-18.1385	-11.7268	0	1	0
18276	31	2	0	14.7792	-17.2572	-12.1279	0	1	0
18271	31	1	0	15.4716	-18.6979	-12.6055	0	1	0
18285	31	2	0	13.4195	-18.8612	-11.5547	0	1	0
38612	65	2	0	14.5575	-17.9329	-12.9639	0	0	0
38611	65	1	0	13.6454	-17.9193	-13.4699	0	0	0
29810	50	2	0	-11.77	-19.3194	-10.9792	0	1	0
29826	50	2	0	-9.08088	-19.0395	-13.7942	0	1	0
18392	31	2	0	17.1033	-17.1627	-13.1289	0	1	0
18272	31	2	0	16.0502	-18.9059	-13.4303	0	1	0
39962	67	2	0	18.6019	-13.6741	-9.3993	0	0	0
18268	31	1	0	16.1473	-17.8989	-12.3911	0	1	0
18265	31	1	0	16.4486	-18.7988	-11.8281	0	1	0
18270	31	2	0	16.8471	-18.2681	-13.0781	0	1	0
18267	31	2	0	17.0278	-18.0382	-11.4951	0	1	0
29483	50	2	0	17.7593	-18.0166	-13.5347	-1	1	0
29476	50	1	0	18.9504	-18.8287	-13.5775	-1	1	0
29480	50	2	0	17.8788	-18.3591	-12.0087	-1	1	0
39685	67	1	0	19.101	-12.6369	-13.4555	0	0	0
29479	50	1	0	18.6979	-18.635	-12.5009	-1	1	0
19746	33	2	0	9.97585	-15.0829	-13.5726	0	0	0
18255	31	2	0	18.6741	-18.3124	-11.2907	0	1	0
29482	50	1	0	17.7994	-18.9875	-13.1281	-1	1	0
12171	21	2	0	-18.0139	-17.2329	-13.267	0	0	0
29527	50	1	0	-18.2127	-18.5186	-11.1205	0	1	0
12165	21	2	0	-17.9893	-16.6712	-12.3456	0	0	0
12173	21	2	0	-18.1104	-15.4302	-12.4347	0	0	0
12157	21	1	0	-18.3267	-15.7988	-11.227	0	0	0
12160	21	1	0	-19.2336	-16.4177	-11.1929	0	0	0
12163	21	1	0	-18.8745	-17.0779	-12.0173	0	0	0
12166	21	1	0	-19.0291	-16.1378	-12.5268	0	0	0
12148	21	1	0	-16.7833	-16.6608	-11.9578	0	0	0
12145	21	1	0	-15.6967	-17.0575	-12.0898	0	0	0
12146	21	2	0	-15.6174	-17.9912	-11.77	0	0	0
12149	21	2	0	-17.1208	-17.1575	-12.731	0	0	0
12151	21	1	0	-16.3101	-15.6871	-11.687	0	0	0
12147	21	2	0	-15.99	-16.2535	-12.6609	0	0	0
12150	21	2	0	-17.1482	-16.1935	-12.7635	0	0	0
12152	21	2	0	-15.8491	-16.3857	-11.1669	0	0	0
12216	21	2	0	-15.3457	-16.9843	-13.2387	0	0	0
12143	21	2	0	-15.1689	-15.7004	-12.9426	0	0	0
12144	21	2	0	-14.5916	-17.4937	-12.089	0	0	0
12142	21	1	0	-14.7692	-16.4675	-12.3877	0	0	0
12139	21	1	0	-13.9234	-16.7445	-13.0923	0	0	0
36596	61	2	0	-13.6258	-16.5577	-11.9186	0	0	0
36598	61	1	0	-14.2109	-15.3017	-11.4583	0	0	0
12129	21	2	0	-13.0667	-15.8582	-12.4475	0	0	0
12141	21	2	0	-13.5877	-17.7555	-12.7746	0	0	0
12136	21	1	0	-13.188	-17.221	-13.7642	0	0	0
12138	21	2	0	-12.2374	-16.9097	-13.3842	0	0	0
28784	48	2	0	-12.8857	-17.0641	-11.2188	1	0	0
12102	21	2	0	-11.5728	-16.6003	-11.9989	0	0	0
12128	21	2	0	-11.9146	-15.9546	-12.8193	0	0	0
36597	61	2	0	-12.3803	-16.0239	-11.3953	0	0	0
36595	61	1	0	-13.3524	-15.9629	-11.1757	0	0	0
12113	21	2	0	-11.2627	-16.8232	-13.2371	0	0	0
12109	21	1	0	-10.232	-16.8723	-12.5238	0	0	0
12112	21	1	0	-10.6731	-15.9916	-13.0816	0	0	0
36286	61	1	0	-11.7658	-11.6963	-9.97408	0	0	0
12116	21	2	0	-11.5821	-15.4735	-11.8385	0	0	0
36440	61	2	0	-10.4466	-16.0869	-11.6661	0	0	0
36439	61	1	0	-9.58816	-15.5692	-11.3802	0	0	0
12110	21	2	0	-9.3327	-16.4874	-12.1123	0	0	0
36503	61	2	0	-9.1977	-16.8419	-13.2051	0	0	0
12111	21	2	0	-9.43859	-17.5208	-12.364	0	0	0
14420	25	2	0	-8.44322	-17.4324	-11.6634	0	0	0
36501	61	2	0	-8.3256	-16.6091	-12.3241	0	0	0
36435	61	2	0	-8.06532	-15.5012	-12.2503	0	0	0
36436	61	1	0	-8.52916	-15.9781	-11.3036	0	0	0
14421	25	2	0	-7.40722	-16.4934	-12.0194	0	0	0
14419	25	1	0	-7.46812	-17.5016	-11.9193	0	0	0
14416	25	1	0	-6.41623	-17.0523	-11.7028	0	0	0
36499	61	1	0	-7.85995	-16.1895	-13.1355	0	0	0
14414	25	2	0	-7.06126	-17.1796	-13.3857	0	0	0
14407	25	1	0	-5.95756	-15.148	-11.9563	0	0	0
14413	25	1	0	-6.44378	-16.7159	-12.7664	0	0	0
36500	61	2	0	-7.09932	-15.7337	-12.5633	0	0	0
29544	50	2	0	-18.9996	-19.0889	-9.88841	0	1	0
14464	25	1	0	-5.59739	-17.4597	-13.4323	0	0	0
14472	25	2	0	-3.74799	-16.3994	-11.992	0	0	0
44912	75	2	0	8.19365	-18.4586	-13.6889	0	1	0
14475	25	2	0	-4.70568	-15.6514	-11.6889	0	0	0
14406	25	2	0	-5.48903	-16.3535	-11.1622	0	0	0
14470	25	1	0	-4.55055	-16.4146	-12.5785	0	0	0
31284	53	2	0	10.6903	-11.7668	-11.0746	0	0	0
35720	60	2	0	-3.46855	-17.0072	-13.1317	0	0	0
35717	60	2	0	-2.76985	-16.1089	-12.5523	0	0	0
14471	25	2	0	-3.77482	-16.0334	-13.1247	0	0	0
11088	19	2	0	-1.92854	-15.937	-11.9618	0	1	0
11089	19	1	0	-1.88698	-16.3239	-13.3143	0	1	0
10976	19	2	0	-3.41865	-15.4432	-11.5817	0	1	0
35708	60	2	0	-4.49955	-16.6348	-11.1717	0	0	0
11093	19	2	0	-1.94891	-17.4794	-13.3005	0	1	0
11098	19	1	0	-0.0445455	-16.7741	-12.6676	0	1	0
11092	19	1	0	-1.03997	-17.0466	-13.4892	0	1	0
11091	19	2	0	-1.38283	-16.5774	-12.5178	0	1	0
11095	19	1	0	0.0344067	-16.9419	-13.7534	0	1	0
11099	19	2	0	-0.594944	-16.0667	-13.198	0	1	0
11105	19	2	0	-1.70306	-17.0244	-11.5531	0	1	0
11104	19	1	0	-0.756975	-16.6898	-11.6228	0	1	0
38549	65	2	0	18.0094	-18.614	-8.44441	0	0	0
31512	53	2	0	1.96009	-16.4505	-12.6759	0	0	0
11102	19	2	0	0.853957	-15.9997	-12.2993	0	1	0
11231	19	2	0	-4.27671	-19.3646	-10.9411	0	1	0
31431	53	2	0	1.7745	-16.9541	-11.4413	0	0	0
11101	19	1	0	0.374835	-16.6493	-11.6984	0	1	0
35619	60	2	0	1.82915	-15.9385	-11.7271	0	0	0
31510	53	1	0	2.96928	-16.2111	-12.7202	0	0	0
31432	53	1	0	3.02614	-17.4822	-11.9098	0	0	0
31434	53	2	0	3.77593	-16.82	-11.866	0	0	0
31513	53	1	0	3.54549	-15.3635	-13.1695	0	0	0
31507	53	1	0	2.72597	-17.2307	-13.1652	0	0	0
1778	3	2	0	14.0186	-12.3901	-13.4477	0	0	1
31433	53	2	0	2.79272	-16.5548	-11.5606	0	0	0
31498	53	1	0	3.85548	-17.7419	-13.1326	0	0	0
31491	53	2	0	4.70197	-19.0016	-11.934	0	0	0
31499	53	2	0	3.92486	-16.773	-13.4835	0	0	0
31488	53	2	0	4.87494	-17.1623	-12.773	0	0	0
31463	53	2	0	4.43659	-15.5182	-11.1803	0	0	0
31478	53	2	0	4.50651	-16.116	-12.7966	0	0	0
31477	53	1	0	5.33342	-15.5802	-12.5252	0	0	0
31473	53	2	0	5.72102	-16.0318	-11.2081	0	0	0
31440	53	2	0	4.92316	-16.7851	-11.6189	0	0	0
12170	21	2	0	19.1145	-16.04	-13.5822	-1	0	0
31485	53	2	0	6.58131	-17.0558	-13.2348	0	0	0
31480	53	1	0	5.71427	-16.4645	-13.1196	0	0	0
31483	53	1	0	6.02284	-17.3488	-12.4675	0	0	0
31484	53	2	0	6.39692	-17.0313	-11.6038	0	0	0
31323	53	2	0	6.62061	-16.0626	-13.5666	0	0	0
31373	53	2	0	7.44376	-16.1444	-11.5082	0	0	0
31475	53	2	0	6.46605	-16.3175	-12.3137	0	0	0
44487	75	2	0	9.42985	-17.6832	-12.8994	0	1	0
31326	53	2	0	8.65992	-16.9746	-13.2202	0	0	0
31370	53	2	0	9.4135	-16.7066	-12.2972	0	0	0
31369	53	1	0	9.11333	-16.3372	-11.3952	0	0	0
31366	53	1	0	8.36055	-17.0809	-11.798	0	0	0
19745	33	2	0	9.96586	-15.6888	-12.6377	0	0	0
19744	33	1	0	9.93617	-16.1693	-13.5642	0	0	0
19741	33	1	0	8.91906	-15.7754	-13.31	0	0	0
35705	60	2	0	-5.22967	-18.4373	-10.6695	0	0	0
44485	75	1	0	10.2821	-18.2512	-13.0272	0	1	0
44486	75	2	0	10.1	-17.8438	-12.162	0	1	0
44483	75	2	0	11.3931	-17.6988	-13.7595	0	1	0
19748	33	2	0	10.5586	-16.8439	-12.9836	0	0	0
38643	65	2	0	11.5705	-16.3693	-11.8891	0	0	0
44484	75	2	0	11.3659	-17.4288	-11.8259	0	1	0
38642	65	2	0	10.3436	-16.3909	-11.5728	0	0	0
31306	53	1	0	12.1958	-15.9021	-13.2377	0	0	0
31307	53	2	0	11.8386	-16.8745	-13.0419	0	0	0
38514	65	2	0	-18.7159	-13.6425	-8.88013	1	0	0
38641	65	1	0	11.1766	-16.4739	-11.0175	0	0	0
31308	53	2	0	12.2101	-15.6095	-12.2344	0	0	0
38637	65	2	0	12.6619	-16.9471	-11.9191	0	0	0
38621	65	2	0	12.9042	-16.7515	-13.0165	0	0	0
38620	65	1	0	13.3457	-15.952	-12.5401	0	0	0
38623	65	1	0	13.9996	-16.43	-11.7766	0	0	0
23684	40	2	0	-13.7123	-19.2857	-10.4184	0	1	0
11276	19	2	0	-7.8913	-19.001	-9.48704	0	1	0
18269	31	2	0	15.7756	-16.8936	-12.3132	0	1	0
38616	65	2	0	13.6637	-17.5581	-12.2524	0	0	0
38617	65	1	0	14.1415	-15.8778	-13.3258	0	0	0
38614	65	1	0	14.0155	-16.9597	-13.0178	0	0	0
38615	65	2	0	15.0126	-16.9977	-13.2885	0	0	0
18390	31	2	0	15.9658	-17.6375	-13.5166	0	1	0
38624	65	2	0	15.0287	-16.3158	-11.7235	0	0	0
38574	65	2	0	16.9291	-17.0218	-12.0632	0	0	0
38573	65	2	0	16.176	-16.8581	-11.2185	0	0	0
38572	65	1	0	17.1792	-16.7139	-11.1246	0	0	0
38575	65	1	0	17.0549	-15.8462	-11.7605	0	0	0
38577	65	2	0	16.0751	-15.9992	-11.9024	0	0	0
38580	65	2	0	16.1167	-16.3601	-13.1476	0	0	0
29481	50	2	0	18.2694	-17.6342	-12.5962	-1	1	0
12161	21	2	0	19.2046	-15.5135	-11.4854	-1	0	0
38576	65	2	0	17.9075	-15.9851	-12.2746	0	0	0
12167	21	2	0	18.8909	-16.7508	-12.6384	-1	0	0
12168	21	2	0	18.8842	-15.5421	-12.5186	-1	0	0
38565	65	2	0	18.3833	-17.0563	-11.6637	0	0	0
12175	21	1	0	-19.1088	-14.9804	-13.1663	0	0	0
12154	21	1	0	-17.2892	-15.3704	-11.2178	0	0	0
12177	21	2	0	-19.1739	-14.9415	-12.1326	0	0	0
8384	14	2	0	-17.8526	-14.5354	-12.8994	1	0	0
12156	21	2	0	-17.224	-14.7591	-11.9954	0	0	0
8380	14	1	0	19.369	-13.9451	-11.6533	0	0	0
8383	14	1	0	-18.4611	-14.0157	-12.274	1	0	0
8385	14	2	0	-17.4806	-13.7253	-12.1329	1	0	0
12172	21	1	0	-18.1249	-15.5378	-13.4178	0	0	0
36571	61	1	0	-15.919	-14.8029	-13.2733	0	0	0
12153	21	2	0	-16.1001	-15.2508	-10.7914	0	0	0
36578	61	2	0	-16.5693	-13.4693	-11.861	0	0	0
36573	61	2	0	-16.5834	-15.2765	-12.6576	0	0	0
36581	61	2	0	-15.6024	-14.3784	-11.1093	0	0	0
29605	50	1	0	-14.2341	-19.3386	-9.06707	0	1	0
12140	21	2	0	-13.9507	-15.6538	-13.109	0	0	0
36600	61	2	0	-15.1057	-15.5793	-11.0208	0	0	0
36577	61	1	0	-16.1445	-14.3317	-12.1105	0	0	0
36579	61	2	0	-15.4809	-15.0881	-11.9986	0	0	0
36572	61	2	0	-14.897	-14.5842	-13.2377	0	0	0
36552	61	2	0	-13.492	-13.505	-13.1995	0	0	0
36580	61	1	0	-15.1235	-13.9176	-11.8526	0	0	0
36599	61	2	0	-14.3513	-14.9206	-12.3668	0	0	0
36585	61	2	0	-13.9149	-13.9686	-12.4247	0	0	0
12126	21	2	0	-12.8192	-14.2481	-12.8301	0	0	0
36583	61	1	0	-14.1236	-13.6432	-11.451	0	0	0
12127	21	1	0	-12.6729	-15.4282	-13.2616	0	0	0
12125	21	2	0	-11.2394	-13.928	-13.1721	0	0	0
12124	21	1	0	-11.9293	-14.6528	-12.9226	0	0	0
12121	21	1	0	-12.204	-14.2994	-11.9075	0	0	0
12122	21	2	0	-13.0799	-13.735	-11.863	0	0	0
12123	21	2	0	-13.0193	-14.9195	-12.0298	0	0	0
35727	60	2	0	-2.30284	-18.3017	-13.7369	0	0	0
12118	21	1	0	-11.1158	-14.1742	-11.8958	0	0	0
12115	21	1	0	-10.8444	-15.1301	-12.4299	0	0	0
12117	21	2	0	-10.8312	-14.9048	-13.3717	0	0	0
36442	61	1	0	-9.84283	-14.5193	-11.6967	0	0	0
36446	61	2	0	-10.2816	-13.9414	-12.7625	0	0	0
39621	67	2	0	10.6691	-13.489	-13.7235	0	0	0
36537	61	2	0	-11.5495	-15.6235	-13.7169	0	0	0
36443	61	2	0	-9.50104	-15.0918	-12.4497	0	0	0
36445	61	1	0	-9.34846	-13.857	-12.3888	0	0	0
36504	61	2	0	-8.88557	-15.7995	-12.8193	0	0	0
36434	61	2	0	-7.73501	-14.4306	-12.0194	0	0	0
36433	61	1	0	-8.56633	-14.9018	-11.6077	0	0	0
36431	61	2	0	-8.2979	-13.6024	-11.7862	0	0	0
36497	61	2	0	-8.63161	-14.6322	-12.717	0	0	0
36489	61	2	0	-9.51129	-14.6361	-13.6331	0	0	0
36447	61	2	0	-8.54789	-13.2624	-12.7716	0	0	0
14411	25	2	0	-5.70292	-14.898	-13.1316	0	0	0
36496	61	1	0	-8.10984	-15.092	-13.4181	0	0	0
36498	61	2	0	-7.64365	-14.2834	-12.9983	0	0	0
35483	60	2	0	-6.22228	-13.9334	-13.2192	0	0	0
14408	25	2	0	-6.59591	-14.8301	-12.6711	0	0	0
35497	60	1	0	-6.09842	-13.7969	-11.9808	0	0	0
35486	60	2	0	-5.14727	-14.0456	-13.2494	0	0	0
14473	25	1	0	-4.50132	-15.2189	-12.5834	0	0	0
14412	25	2	0	-6.451	-15.4452	-13.5579	0	0	0
14410	25	1	0	-5.77642	-15.8122	-12.8521	0	0	0
35492	60	2	0	-5.15185	-14.4024	-12.2805	0	0	0
14474	25	2	0	-3.95607	-14.5572	-13.1915	0	0	0
10980	19	2	0	-3.89684	-14.4322	-11.8317	0	1	0
35504	60	2	0	-6.74315	-14.4114	-10.0269	0	0	0
14405	25	2	0	-4.77463	-15.4039	-10.6131	0	0	0
18305	31	2	0	10.5553	-19.3415	-9.30224	0	1	0
11086	19	1	0	-1.65656	-15.4106	-12.794	0	1	0
11087	19	2	0	-2.34066	-15.2144	-13.5254	0	1	0
10975	19	1	0	-2.70599	-14.6701	-11.5002	0	1	0
10978	19	1	0	-3.12443	-14.0869	-12.4054	0	1	0
10979	19	2	0	-3.11971	-15.0285	-12.6963	0	1	0
10981	19	1	0	-2.35701	-13.9323	-13.2443	0	1	0
35580	60	2	0	-3.22838	-13.6976	-11.2341	0	0	0
18275	31	2	0	14.2458	-18.8436	-12.2428	0	1	0
10977	19	2	0	-1.72002	-14.8099	-11.8631	0	1	0
11085	19	2	0	-0.473663	-15.149	-13.5937	0	1	0
11084	19	2	0	-0.61236	-14.771	-11.5009	0	1	0
11083	19	1	0	-0.693598	-14.737	-12.6375	0	1	0
11082	19	2	0	-0.457093	-13.1889	-12.6413	0	1	0
11080	19	1	0	0.177686	-14.033	-12.5939	0	1	0
35582	60	2	0	-0.964061	-13.7631	-11.5548	0	0	0
10983	19	2	0	-1.37596	-13.8648	-12.8646	0	1	0
11076	19	2	0	0.340089	-15.2013	-12.5196	0	1	0
11075	19	2	0	1.36277	-15.1787	-12.6147	0	1	0
11081	19	2	0	1.03643	-14.096	-12.072	0	1	0
11077	19	1	0	1.02777	-13.8548	-13.2564	0	1	0
11074	19	1	0	0.706943	-14.8892	-13.4463	0	1	0
11079	19	2	0	2.01146	-14.2256	-13.1166	0	1	0
35589	60	2	0	0.12984	-14.0314	-11.4026	0	0	0
35614	60	1	0	2.04058	-14.7513	-11.4498	0	0	0
31511	53	2	0	2.34587	-15.4014	-12.4204	0	0	0
31464	53	2	0	3.62737	-15.6846	-11.7983	0	0	0
31516	53	1	0	2.7182	-14.8533	-13.7612	0	0	0
31519	53	1	0	3.38125	-14.0944	-13.2838	0	0	0
31517	53	2	0	1.8888	-15.3961	-13.499	0	0	0
31521	53	2	0	3.04225	-14.646	-12.3655	0	0	0
31417	53	1	0	3.75743	-19.2981	-11.3217	0	0	0
35613	60	2	0	3.16413	-14.6309	-11.3586	0	0	0
31462	53	1	0	4.29299	-14.8958	-11.9391	0	0	0
35612	60	2	0	2.99297	-13.2349	-12.5215	0	0	0
35611	60	1	0	2.70311	-13.8002	-11.6906	0	0	0
31515	53	2	0	4.54487	-15.0794	-13.1563	0	0	0
31466	53	2	0	5.26895	-14.9571	-11.3158	0	0	0
31411	53	1	0	5.04572	-19.2677	-10.8152	0	0	0
31465	53	1	0	5.10346	-14.088	-11.8324	0	0	0
31467	53	2	0	5.17177	-14.1692	-12.9185	0	0	0
31528	53	1	0	5.63556	-13.6616	-13.6736	0	0	0
31471	53	1	0	6.24447	-15.2017	-10.9023	0	0	0
11119	19	1	0	-0.817577	-18.8383	-12.283	0	1	0
19740	33	2	0	8.05566	-14.9833	-13.1616	0	0	0
35485	60	1	0	-5.28054	-13.0566	-13.4692	0	0	0
31479	53	2	0	5.99902	-15.1084	-13.13	0	0	0
31468	53	1	0	6.13942	-14.2201	-11.4415	0	0	0
31474	53	1	0	6.34756	-15.3725	-12.0195	0	0	0
31476	53	2	0	7.29092	-15.5062	-12.5139	0	0	0
30735	52	2	0	7.24847	-13.9657	-11.6916	0	0	0
30731	52	2	0	7.01808	-14.5949	-12.9735	0	0	0
30741	52	2	0	7.36511	-13.2938	-10.1265	0	0	0
29477	50	2	0	18.7933	-17.7558	-13.6623	-1	1	0
31377	53	2	0	9.03197	-14.1932	-11.6262	0	0	0
31375	53	1	0	8.71831	-14.8587	-10.8658	0	0	0
19743	33	2	0	8.3731	-16.2971	-12.4931	0	0	0
30733	52	1	0	8.10083	-13.4453	-11.8728	0	0	0
30734	52	2	0	8.14007	-14.461	-12.1553	0	0	0
19742	33	2	0	9.18431	-14.9061	-12.7873	0	0	0
31292	53	2	0	9.70974	-15.3982	-11.5929	0	0	0
31295	53	2	0	10.8341	-15.3708	-11.8521	0	0	0
31291	53	1	0	10.0908	-14.433	-11.3969	0	0	0
31296	53	2	0	11.1576	-14.3945	-11.7425	0	0	0
31294	53	1	0	10.4491	-14.612	-12.4548	0	0	0
44475	75	2	0	11.161	-18.4861	-11.25	0	1	0
38649	65	2	0	10.7826	-13.8735	-10.2566	0	0	0
38645	65	2	0	12.1749	-15.5893	-11.1867	0	0	0
31301	53	2	0	12.1506	-14.266	-12.0157	0	0	0
31297	53	1	0	11.364	-14.1732	-12.9011	0	0	0
31300	53	1	0	12.372	-14.6375	-12.9718	0	0	0
31298	53	2	0	12.0424	-13.3902	-13.2312	0	0	0
38622	65	2	0	13.4184	-15.4851	-11.6694	0	0	0
8355	14	2	0	13.7506	-14.9676	-10.257	0	0	0
19199	32	2	0	15.086	-13.818	-12.0224	0	0	0
31302	53	2	0	13.0764	-14.5608	-12.165	0	0	0
38589	65	2	0	15.2813	-15.6228	-12.892	0	0	0
38618	65	2	0	13.7187	-14.9524	-12.9944	0	0	0
8361	14	2	0	13.0598	-13.7313	-13.0696	0	0	0
19200	32	2	0	14.4431	-15.3432	-12.139	0	0	0
19198	32	1	0	14.6358	-14.6201	-11.4631	0	0	0
8360	14	2	0	14.7013	-14.5266	-12.7924	0	0	0
31494	53	2	0	2.75663	-19.2108	-13.7637	0	0	0
11361	19	2	0	-10.8262	-19.1014	-11.3778	0	1	0
8370	14	2	0	16.5169	-14.3513	-12.1895	0	0	0
35714	60	2	0	-2.29165	-19.118	-11.6851	0	0	0
38588	65	2	0	15.7001	-14.5989	-12.9938	0	0	0
38578	65	1	0	16.8637	-15.7715	-12.9129	0	0	0
8376	14	2	0	17.1006	-14.8382	-11.282	0	0	0
38581	65	1	0	17.0127	-14.6951	-13.2684	0	0	0
38582	65	2	0	16.4306	-13.8513	-13.3744	0	0	0
38571	65	2	0	16.3525	-15.6829	-10.7763	0	0	0
38564	65	2	0	18.0658	-15.2825	-11.4483	0	0	0
12176	21	2	0	18.685	-14.7817	-13.2562	-1	0	0
8381	14	2	0	18.5979	-14.5051	-12.0842	0	0	0
8375	14	2	0	17.5266	-14.7	-12.2441	0	0	0
38583	65	2	0	17.7685	-13.9838	-13.2976	0	0	0
8374	14	1	0	17.5856	-14.0221	-11.5515	0	0	0
8377	14	1	0	18.445	-13.5465	-11.0661	0	0	0
38579	65	2	0	17.848	-15.5374	-13.1789	0	0	0
8389	14	1	0	-18.0866	-13.1666	-12.9682	1	0	0
8391	14	2	0	-17.7267	-12.5136	-12.3184	1	0	0
39952	67	1	0	-18.2124	-11.8528	-11.4107	1	0	0
8386	14	1	0	-18.9825	-12.971	-12.4484	1	0	0
39953	67	2	0	-18.2153	-12.8966	-11.5264	1	0	0
11371	19	1	0	-10.1414	-18.5851	-8.95881	0	1	0
38511	65	2	0	18.5409	-12.5783	-8.89699	0	0	0
8390	14	2	0	-18.8095	-13.5496	-13.6181	1	0	0
8399	14	2	0	-16.9324	-14.1112	-13.0097	1	0	0
36574	61	1	0	-15.7563	-13.7502	-12.9463	0	0	0
8398	14	1	0	-16.8262	-13.1397	-12.9926	1	0	0
8400	14	2	0	-16.7158	-12.36	-12.3439	1	0	0
36575	61	2	0	-15.818	-12.835	-12.3143	0	0	0
28794	48	2	0	-15.6006	-19.3007	-11.9494	1	0	0
8395	14	1	0	-17.053	-12.173	-13.4674	1	0	0
38512	65	1	0	-18.8857	-12.6783	-8.47449	1	0	0
14461	25	1	0	-5.12933	-18.4555	-13.6891	0	0	0
36582	61	2	0	-14.6926	-13.2611	-12.5684	0	0	0
38587	65	1	0	15.9703	-15.3972	-13.6898	0	0	0
36300	61	2	0	-14.9208	-12.668	-11.7618	0	0	0
36351	61	2	0	-13.906	-12.4881	-13.3076	0	0	0
36302	61	2	0	-15.3218	-12.6581	-13.3395	0	0	0
36284	61	2	0	-12.7404	-12.2636	-11.5014	0	0	0
36346	61	1	0	-11.973	-12.2925	-13.2728	0	0	0
36349	61	1	0	-12.9557	-12.6661	-13.6082	0	0	0
36350	61	2	0	-12.5797	-13.1718	-12.733	0	0	0
36296	61	2	0	-13.2651	-11.8902	-12.7346	0	0	0
36347	61	2	0	-11.7227	-12.5119	-12.3577	0	0	0
35479	60	1	0	-6.2771	-11.9676	-13.5216	0	0	0
12120	21	2	0	-11.6319	-13.3525	-11.7076	0	0	0
36420	61	2	0	-9.97177	-12.1124	-8.88191	0	0	0
35627	60	2	0	0.982606	-16.6862	-8.34857	0	0	0
36449	61	2	0	-10.6987	-12.8686	-11.7801	0	0	0
36453	61	2	0	-10.9516	-13.0338	-12.7875	0	0	0
36451	61	1	0	-10.5026	-12.2106	-13.0548	0	0	0
36448	61	1	0	-9.87121	-12.9098	-12.3435	0	0	0
36450	61	2	0	-9.99688	-13.1337	-13.339	0	0	0
11372	19	2	0	-10.3942	-17.6175	-8.49309	0	1	0
12059	21	2	0	-17.0099	-12.4613	-8.52139	0	0	0
14415	25	2	0	-6.37538	-16.3828	-13.7193	0	0	0
36270	61	2	0	-8.64721	-12.5707	-11.7127	0	0	0
30732	52	2	0	7.48539	-13.5327	-13.7593	0	0	0
35484	60	2	0	-7.19413	-13.3824	-12.9152	0	0	0
36266	61	2	0	-7.82927	-12.627	-12.3265	0	0	0
20727	35	2	0	-9.00244	-12.2124	-13.003	0	0	0
35498	60	2	0	-7.05211	-13.6151	-11.7108	0	0	0
35494	60	1	0	-5.52715	-12.7627	-12.0374	0	0	0
18980	32	2	0	17.6586	-13.0001	-8.49642	0	0	0
35482	60	1	0	-6.26964	-12.9637	-13.0397	0	0	0
36488	61	2	0	-9.01021	-13.6625	-13.7182	0	0	0
35496	60	2	0	-5.92311	-12.096	-11.3931	0	0	0
35478	60	2	0	-7.43595	-12.187	-13.3601	0	0	0
36267	61	2	0	-7.09188	-12.2615	-11.5707	0	0	0
35500	60	1	0	-5.55777	-13.7536	-10.9476	0	0	0
35491	60	1	0	-4.72411	-13.4641	-12.4127	0	0	0
35493	60	2	0	-4.47359	-13.1848	-11.4192	0	0	0
35495	60	2	0	-4.84505	-11.9273	-11.7953	0	0	0
19185	32	2	0	12.9964	-12.8878	-8.61241	0	0	0
35488	60	1	0	-4.65855	-12.4185	-12.834	0	0	0
39297	66	2	0	-3.80666	-12.3852	-11.9377	0	0	0
35502	60	2	0	-4.74499	-14.3856	-11.0957	0	0	0
36255	61	2	0	-5.26197	-12.5064	-10.76	0	0	0
18278	31	2	0	15.4934	-19.1339	-10.8567	0	1	0
39300	66	2	0	-3.71384	-13.1411	-12.8636	0	0	0
39298	66	1	0	-2.82805	-12.8738	-12.4138	0	0	0
29537	50	2	0	-17.5902	-18.7196	-8.33448	0	1	0
39296	66	2	0	-3.39968	-12.7914	-10.8226	0	0	0
39295	66	1	0	-2.94887	-12.1978	-11.4781	0	0	0
29565	50	2	0	19.0217	-19.1557	-9.10086	-1	1	0
35578	60	1	0	-2.302	-13.622	-10.9161	0	0	0
35579	60	2	0	-2.08104	-13.7457	-11.9774	0	0	0
18283	31	1	0	14.1502	-19.3696	-11.0211	0	1	0
39960	67	2	0	18.3607	-12.6654	-9.95712	0	0	0
39299	66	2	0	-1.90269	-12.9779	-12.8997	0	0	0
31562	53	2	0	-1.47936	-12.6972	-12.0182	0	0	0
31554	53	2	0	0.291952	-12.5878	-11.2303	0	0	0
31578	53	2	0	0.167036	-12.1045	-12.88	0	0	0
35574	60	2	0	-1.21523	-12.2174	-10.0883	0	0	0
11124	19	2	0	0.669977	-19.038	-13.1321	0	1	0
11078	19	2	0	0.247891	-13.1471	-13.3733	0	1	0
31550	53	2	0	0.785906	-13.1341	-12.339	0	0	0
31551	53	2	0	1.86317	-13.0929	-13.0972	0	0	0
31549	53	1	0	1.24937	-12.3084	-12.7114	0	0	0
35595	60	2	0	1.14888	-13.4091	-11.3108	0	0	0
31552	53	1	0	1.19241	-12.2922	-11.6293	0	0	0
31548	53	2	0	1.92548	-13.066	-12.0158	0	0	0
31546	53	1	0	2.27244	-12.0639	-12.3569	0	0	0
31547	53	2	0	2.30858	-12.1983	-11.3084	0	0	0
31544	53	2	0	3.4564	-12.3416	-12.7747	0	0	0
31543	53	1	0	2.68799	-12.3363	-13.4041	0	0	0
35609	60	2	0	3.6301	-12.2935	-11.7552	0	0	0
31522	53	1	0	4.19547	-13.5354	-12.7693	0	0	0
8378	14	2	0	18.4003	-12.4818	-11.3949	0	0	0
11266	19	1	0	-5.82921	-18.9599	-8.51093	0	1	0
31545	53	2	0	3.60279	-12.8076	-13.6753	0	0	0
31524	53	2	0	4.10228	-13.364	-11.7283	0	0	0
31534	53	1	0	5.53686	-12.3804	-13.4667	0	0	0
31577	53	2	0	0.00984649	-11.7474	-13.7994	0	0	0
31537	53	1	0	4.50143	-12.066	-13.1293	0	0	0
31523	53	2	0	5.13287	-13.0962	-12.566	0	0	0
30745	52	1	0	5.77183	-12.5963	-11.3067	0	0	0
31469	53	2	0	6.14302	-14.23	-12.4585	0	0	0
31533	53	2	0	6.3383	-12.1267	-12.4717	0	0	0
30746	52	2	0	5.31461	-12.0648	-12.1112	0	0	0
40040	67	2	0	16.9259	-12.2501	-8.985	0	0	0
30747	52	2	0	4.74261	-12.5288	-11.2472	0	0	0
30739	52	1	0	6.93367	-13.0328	-10.9711	0	0	0
18973	32	1	0	16.9358	-13.6834	-9.28485	0	0	0
31531	53	1	0	6.36706	-13.0301	-13.0295	0	0	0
30740	52	2	0	6.76977	-13.1128	-12.032	0	0	0
30730	52	1	0	7.47122	-13.7346	-12.7399	0	0	0
30717	52	2	0	7.67666	-12.0805	-13.7862	0	0	0
30713	52	2	0	6.9819	-12.0523	-11.4951	0	0	0
30736	52	1	0	8.02302	-12.7648	-11.0217	0	0	0
31287	53	2	0	9.10642	-13.0423	-11.5336	0	0	0
30728	52	2	0	9.11937	-13.8224	-12.8207	0	0	0
30727	52	1	0	8.36122	-13.1264	-13.0812	0	0	0
30724	52	1	0	8.54225	-12.2068	-12.5362	0	0	0
30725	52	2	0	8.94288	-12.0269	-11.6513	0	0	0
18964	32	1	0	16.2083	-12.0485	-10.8477	0	0	0
31290	53	2	0	10.1575	-13.4497	-12.6751	0	0	0
8351	14	2	0	12.362	-12.8313	-11.4794	0	0	0
39617	67	2	0	9.66594	-12.5963	-12.5305	0	0	0
31288	53	1	0	10.4767	-13.4373	-11.7235	0	0	0
39623	67	2	0	10.8057	-12.5215	-13.0659	0	0	0
31289	53	2	0	10.7328	-12.4965	-12.0971	0	0	0
10982	19	2	0	-2.91194	-13.1829	-13.6644	0	1	0
8348	14	2	0	11.7795	-13.7598	-11.1489	0	0	0
31299	53	2	0	11.5475	-13.2935	-12.3082	0	0	0
8358	14	2	0	13.2053	-13.2037	-12.23	0	0	0
39632	67	2	0	13.1646	-11.6734	-12.9762	0	0	0
39630	67	2	0	11.7573	-12.4281	-13.3526	0	0	0
8356	14	1	0	13.9872	-13.5049	-11.6002	0	0	0
8357	14	2	0	13.7956	-12.6504	-11.1326	0	0	0
35629	60	1	0	2.09442	-15.2902	-8.80056	0	0	0
31553	53	2	0	1.20846	-12.0205	-10.6132	0	0	0
8359	14	1	0	13.9924	-13.8296	-12.6784	0	0	0
8362	14	1	0	14.5825	-12.9105	-12.5018	0	0	0
8365	14	1	0	15.5401	-12.7539	-11.804	0	0	0
8363	14	2	0	15.4037	-12.6374	-13.2097	0	0	0
13566	23	2	0	14.1502	-11.6427	-10.686	-1	0	0
8366	14	2	0	14.6556	-12.2584	-11.4367	0	0	0
8364	14	2	0	13.8535	-12.2323	-12.3233	0	0	0
8368	14	1	0	16.4849	-13.4426	-11.701	0	0	0
18962	32	2	0	15.3833	-11.7988	-12.4558	0	0	0
8369	14	2	0	16.093	-13.179	-12.6632	0	0	0
18963	32	2	0	16.6149	-12.1023	-12.7807	0	0	0
36506	61	2	0	-8.1193	-17.4104	-13.1041	0	0	0
11378	19	2	0	-12.5029	-19.2182	-10.2535	0	1	0
31321	53	1	0	7.60398	-16.1806	-13.5838	0	0	0
35642	60	2	0	4.06055	-18.1933	-8.51152	0	0	0
39683	67	2	0	18.1392	-12.1588	-12.3746	0	0	0
8371	14	1	0	17.4774	-12.9983	-11.9774	0	0	0
39687	67	2	0	18.115	-12.7371	-13.4288	0	0	0
31277	53	2	0	9.76226	-11.9661	-8.72833	0	0	0
8373	14	2	0	17.2033	-13.0827	-12.9654	0	0	0
11120	19	2	0	-0.720796	-19.1724	-13.2312	0	1	0
8372	14	2	0	18.369	-13.4382	-12.2511	0	0	0
8387	14	2	0	19.2399	-13.7169	-12.8114	0	0	0
8388	14	2	0	19.2748	-12.1784	-12.1404	0	0	0
18966	32	2	0	16.3501	-11.9198	-9.82852	0	0	0
18254	31	2	0	19.0936	-18.1785	-10.2389	0	1	0
29528	50	2	0	-19.1521	-18.9807	-10.8841	0	1	0
29542	50	1	0	-18.0005	-18.806	-9.88995	0	1	0
29539	50	1	0	-18.6523	-18.1047	-9.38305	0	1	0
29540	50	2	0	-18.739	-18.6778	-8.55966	0	1	0
29801	50	2	0	-11.1263	-17.8238	-13.7512	0	1	0
29536	50	1	0	-17.7611	-17.7923	-8.77523	0	1	0
35768	60	2	0	0.197114	-18.8571	-8.83253	0	0	0
28792	48	1	0	-15.9473	-19.2041	-11.043	1	0	0
29531	50	2	0	-17.036	-18.2176	-10.2955	0	1	0
28797	48	2	0	-15.6947	-18.8739	-9.05386	1	0	0
36301	61	1	0	-15.0136	-11.7188	-13.5607	0	0	0
28799	48	2	0	-17.0208	-19.3351	-8.94412	1	0	0
36566	61	2	0	-14.7977	-13.5906	-13.6254	0	0	0
28798	48	1	0	-16.7171	-18.3281	-9.18687	1	0	0
28795	48	1	0	-16.1705	-19.0298	-9.93633	1	0	0
28742	48	2	0	-15.4312	-17.0325	-9.0511	1	0	0
29530	50	1	0	-17.5055	-17.6262	-10.9191	0	1	0
31331	53	2	0	5.96165	-19.1737	-13.3658	0	0	0
28786	48	1	0	-14.5443	-18.3667	-11.1645	1	0	0
28789	48	1	0	-15.5285	-18.2889	-10.5926	1	0	0
18306	31	2	0	10.2873	-19.0727	-10.3286	0	1	0
29606	50	2	0	-13.5216	-18.6278	-9.48836	0	1	0
29607	50	2	0	-14.7286	-18.4732	-9.12898	0	1	0
28787	48	2	0	-14.383	-18.2648	-10.1621	1	0	0
19180	32	1	0	13.0152	-11.6931	-8.7904	0	0	0
28790	48	2	0	-15.7821	-17.9213	-9.57579	1	0	0
29811	50	2	0	-12.6782	-18.303	-11.2581	0	1	0
11379	19	2	0	-12.6049	-18.1462	-9.67043	0	1	0
11377	19	1	0	-12.2528	-18.986	-9.28975	0	1	0
35490	60	2	0	-5.03753	-11.6649	-13.3982	0	0	0
31263	53	2	0	6.868	-11.9328	-8.42481	0	0	0
12098	21	2	0	-11.816	-17.9243	-10.4298	0	0	0
28785	48	2	0	-13.3365	-18.0455	-10.5915	1	0	0
12108	21	2	0	-10.9954	-18.0852	-11.1707	0	0	0
18965	32	2	0	15.247	-12.1867	-10.561	0	0	0
10095	17	2	0	-11.5851	-17.7925	-9.04307	0	0	0
31492	53	1	0	3.81841	-19.2623	-13.6155	0	0	0
11374	19	1	0	-11.1138	-19.0687	-9.27316	0	1	0
11376	19	2	0	-11.4438	-18.7854	-10.1601	0	1	0
12105	21	2	0	-10.7925	-18.0552	-9.70401	0	0	0
11362	19	1	0	-10.0645	-18.6416	-10.2619	0	1	0
11364	19	2	0	-9.69441	-17.7098	-10.5307	0	1	0
11363	19	2	0	-9.3277	-19.1436	-10.7548	0	1	0
11368	19	1	0	-9.58017	-17.6352	-9.29657	0	1	0
11365	19	1	0	-9.09016	-18.5665	-9.62841	0	1	0
11367	19	2	0	-8.36492	-18.919	-10.2957	0	1	0
11275	19	1	0	-7.64897	-18.7212	-8.55597	0	1	0
11265	19	2	0	-5.77782	-18.4142	-9.74609	0	1	0
18256	31	1	0	17.9253	-19.2291	-10.1023	0	1	0
11251	19	1	0	-6.83539	-17.66	-10.581	0	1	0
11273	19	2	0	-6.81914	-18.6497	-9.62616	0	1	0
11252	19	2	0	-7.67561	-18.0374	-10.1217	0	1	0
11258	19	2	0	-7.24089	-17.7303	-9.07189	0	1	0
31324	53	1	0	7.69698	-17.314	-13.4684	0	0	0
29979	50	2	0	-4.70783	-18.6321	-9.55472	0	1	0
11253	19	2	0	-5.85395	-17.634	-10.3477	0	1	0
11263	19	1	0	-5.40512	-17.944	-8.87451	0	1	0
11264	19	2	0	-5.08214	-17.1986	-9.49643	0	1	0
35701	60	1	0	-3.92825	-17.4968	-9.58477	0	0	0
29985	50	2	0	-4.19888	-17.9581	-8.65826	0	1	0
35703	60	2	0	-4.13589	-16.6233	-9.94313	0	0	0
18974	32	2	0	16.2627	-12.8341	-9.41129	0	0	0
24165	41	2	0	0.934753	-13.606	-8.33918	0	1	0
35710	60	1	0	-3.04081	-18.1209	-10.6443	0	0	0
35711	60	2	0	-2.30336	-18.0955	-9.85436	0	0	0
35702	60	2	0	-3.29238	-18.2402	-9.17946	0	0	0
28788	48	2	0	-14.7599	-19.3735	-10.9792	1	0	0
14467	25	1	0	-4.66355	-16.9014	-13.5891	0	0	0
35699	60	2	0	-2.3041	-17.3621	-8.94375	0	0	0
36129	61	2	0	-3.20139	-14.3295	-8.33821	0	0	0
18967	32	1	0	17.2256	-12.4461	-10.3727	0	0	0
35762	60	2	0	-1.71429	-18.2596	-10.8816	0	0	0
39671	67	2	0	17.4815	-11.9171	-11.434	0	0	0
35765	60	2	0	-1.22492	-18.6222	-8.90465	0	0	0
[truncated: 132,939 more rows]

## Sheet: 5%_initial
	46500	atoms
	44925	bonds
	0	angles
	0	dihedrals
	4	atom	types
	2	bond	types
	0	angle	types
	0	dihedral	types
	-19.3683	19.3683	xlo	xhi
	-19.3683	19.3683	ylo	yhi
	-19.3683	19.3683	zlo	zhi
Atoms
	atom_index	molecular_index	atom_type	charge	x	y	z	x_flag	y_flag	z_flag
	1	1	1	0	-15.5251	11.2435	-1.6403	0	0	0
	2	1	2	0	-16.3767	10.9142	-1.1218	0	0	0
	3	1	2	0	-14.9242	11.9176	-2.176	0	0	0
	4	1	1	0	-15.6929	10.6046	-0.6989	0	0	0
	5	1	2	0	-15.443	11.4515	-0.1307	0	0	0
	6	1	2	0	-14.7609	11.0616	-0.8576	0	0	0
	7	1	1	0	-14.8635	11.3139	-0.3361	0	0	0
	8	1	2	0	-15.397	11.8032	0.4244	0	0	0
	9	1	2	0	-14.1623	12.0948	-0.3044	0	0	0
	10	1	1	0	-15.3918	12.0235	-1.0708	0	0	0
	11	1	2	0	-16.0241	12.7833	-0.7168	0	0	0
	12	1	2	0	-15.3086	13.0689	-1.018	0	0	0
	13	1	1	0	-15.9074	12.3959	-2.0289	0	0	0
	14	1	2	0	-15.6049	11.3921	-1.9705	0	0	0
	15	1	2	0	-15.2001	12.8314	-2.6712	0	0	0
	16	1	1	0	-16.1791	13.1713	-1.2243	0	0	0
	17	1	2	0	-15.1552	13.3642	-1.3544	0	0	0
	18	1	2	0	-16.4669	12.181	-1.027	0	0	0
	19	1	1	0	-16.3881	13.1495	-2.3549	0	0	0
	20	1	2	0	-17.3451	13.554	-2.5063	0	0	0
	21	1	2	0	-15.9947	12.3124	-1.858	0	0	0
	22	1	1	0	-16.1903	12.779	-1.2844	0	0	0
	23	1	2	0	-15.2864	12.9442	-0.7762	0	0	0
	24	1	2	0	-15.8292	12.6122	-2.2561	0	0	0
	25	1	1	0	-15.9249	13.3421	-0.3174	0	0	0
	26	1	2	0	-16.0964	13.7539	0.6331	0	0	0
	27	1	3	-1	-16.569	12.5194	-0.2133	0	0	0
	28	1	1	0	-16.147	14.2558	0.3447	0	0	0
	29	1	2	0	-15.2924	13.7693	-0.0234	0	0	0
	30	1	2	0	-16.2415	13.2154	0.4507	0	0	0
	31	1	1	0	-16.9317	14.6733	-0.3849	0	0	0
	32	1	2	0	-16.1092	14.2142	0.0791	0	0	0
	33	1	2	0	-15.9159	14.4761	-0.2066	0	0	0
	34	1	1	0	-17.1391	13.8312	-1.1401	0	0	0
	35	1	2	0	-17.9214	14.0961	-1.7884	0	0	0
	36	1	2	0	-17.0682	13.99	-0.1047	0	0	0
	37	1	1	0	-18.2509	14.1037	-1.0303	0	0	0
	38	1	2	0	-19.0973	14.7004	-0.8569	0	0	0
	39	1	2	0	-17.6143	14.3353	-0.228	0	0	0
	40	1	1	0	-17.4469	13.2894	-0.9159	0	0	0
	41	1	2	0	-17.6881	12.2693	-0.9758	0	0	0
	42	1	2	0	-17.1057	14.2823	-0.9042	0	0	0
	43	1	1	0	-18.3597	13.3372	-1.6138	0	0	0
	44	1	2	0	-18.8327	13.6995	-2.4783	0	0	0
	45	1	2	0	-18.4246	13.9434	-0.7589	0	0	0
	46	1	1	0	-17.4135	13.7304	-2.1358	0	0	0
	47	1	2	0	-18.3893	13.5032	-2.45	0	0	0
	48	1	2	0	-18.1996	13.4574	-2.7761	0	0	0
	49	1	1	0	-17.2467	14.8618	-2.0142	0	0	0
	50	1	2	0	-17.6522	15.7126	-2.4769	0	0	0
	51	1	2	0	-18.0655	14.9351	-2.6674	0	0	0
	52	1	1	0	-17.396	14.3263	-1.0075	0	0	0
	53	1	2	0	-18.0271	15.1052	-1.3197	0	0	0
	54	1	2	0	-18.3339	14.6592	-0.6728	0	0	0
	55	1	1	0	-17.1822	14.4688	0.1134	0	0	0
	56	1	2	0	-17.6776	15.3817	-0.0405	0	0	0
	57	1	2	0	-18.1838	14.7139	-0.085	0	0	0
	58	1	1	0	-16.8001	13.7825	-0.7265	0	0	0
	59	1	2	0	-17.2412	12.9842	-0.2062	0	0	0
	60	1	2	0	-16.432	13.1296	-1.4618	0	0	0
	61	1	1	0	-15.896	14.477	-0.8776	0	0	0
	62	1	2	0	-15.121	14.9326	-0.3351	0	0	0
	63	1	2	0	-16.4205	15.3859	-0.8405	0	0	0
	64	1	1	0	-15.4564	15.2393	-0.1372	0	0	0
	65	1	2	0	-15.4048	15.7987	-1.0243	0	0	0
	66	1	2	0	-16.4805	15.4232	-0.2785	0	0	0
	67	1	1	0	-14.4164	15.3341	-0.6189	0	0	0
	68	1	2	0	-14.9921	14.7795	-1.2997	0	0	0
	69	1	2	0	-14.6265	15.3287	0.4098	0	0	0
	70	1	1	0	-13.8219	14.616	-1.2923	0	0	0
	71	1	2	0	-13.6051	15.6308	-1.1316	0	0	0
	72	1	2	0	-12.8909	15.016	-1.0171	0	0	0
	73	1	1	0	-14.4591	14.4201	-0.3552	0	0	0
	74	1	2	0	-15.0546	14.5369	-1.2121	0	0	0
	75	1	2	0	-14.1584	15.0975	0.3886	0	0	0
	76	1	1	0	-13.7156	13.5466	-0.4373	0	0	0
	77	1	2	0	-13.2722	13.7911	0.4826	0	0	0
	78	1	2	0	-14.4209	13.7099	-1.1977	0	0	0
	79	1	1	0	-12.9164	12.9272	-0.985	0	0	0
	80	1	2	0	-13.0527	12.4655	-1.9182	0	0	0
	81	1	2	0	-13.77	12.9175	-0.3737	0	0	0
	82	1	1	0	-13.1207	11.8052	-0.8371	0	0	0
	83	1	2	0	-13.842	11.9919	-1.577	0	0	0
	84	1	2	0	-13.1584	11.1964	0.0176	0	0	0
	85	1	1	0	-13.7349	11.2614	-1.6431	0	0	0
	86	1	2	0	-12.8969	11.8788	-1.7815	0	0	0
	87	1	2	0	-14.1844	12.2001	-1.5044	0	0	0
	88	1	1	0	-14.5451	11.5248	-2.4155	0	0	0
	89	1	2	0	-14.2049	12.4184	-2.8492	0	0	0
	90	1	3	-1	-13.5566	11.1839	-2.3203	0	0	0
	91	1	1	0	-13.7002	12.2966	-2.3023	0	0	0
	92	1	2	0	-12.8392	11.6995	-2.2341	0	0	0
	93	1	2	0	-12.7742	11.8017	-2.3102	0	0	0
	94	1	1	0	-14.6835	12.5164	-1.7479	0	0	0
	95	1	2	0	-14.978	11.7035	-1.1521	0	0	0
	96	1	2	0	-14.0499	12.438	-0.9143	0	0	0
	97	1	1	0	-14.6173	11.9591	-2.7517	0	0	0
	98	1	2	0	-14.6338	12.7888	-2.1084	0	0	0
	99	1	2	0	-14.2883	12.8101	-3.2714	0	0	0
	100	1	1	0	-13.8626	12.8205	-2.8559	0	0	0
	101	1	2	0	-14.1618	12.6038	-3.8388	0	0	0
	102	1	2	0	-13.2515	12.0142	-3.1367	0	0	0
	103	1	1	0	-13.2255	13.5107	-3.5193	0	0	0
	104	1	2	0	-12.4292	13.5232	-2.835	0	0	0
	105	1	2	0	-12.5492	12.8073	-3.907	0	0	0
	106	1	1	0	-13.0812	12.5316	-4.105	0	0	0
	107	1	2	0	-12.57	11.6199	-4.2046	0	0	0
	108	1	2	0	-13.1643	12.6458	-5.1455	0	0	0
	109	1	1	0	-13.7934	13.2573	-4.6423	0	0	0
	110	1	2	0	-14.1285	12.44	-4.0746	0	0	0
	111	1	2	0	-14.6133	13.8029	-4.2782	0	0	0
	112	1	1	0	-12.9746	13.3417	-5.4454	0	0	0
	113	1	2	0	-13.1711	14.2352	-4.93	0	0	0
	114	1	2	0	-13.1968	13.016	-6.4185	0	0	0
	115	1	1	0	-11.8666	13.3017	-5.1399	0	0	0
	116	1	2	0	-12.5278	12.7399	-4.5487	0	0	0
	117	1	2	0	-10.9353	13.0868	-4.7052	0	0	0
	118	1	1	0	-11.5725	13.8307	-4.1621	0	0	0
	119	1	2	0	-11.3817	14.2263	-3.2083	0	0	0
	120	1	2	0	-11.3327	12.8157	-4.2833	0	0	0
	121	1	1	0	-10.4891	13.7668	-4.5425	0	0	0
	122	1	2	0	-9.7904	14.5097	-4.2927	0	0	0
	123	1	2	0	-9.6094	13.4651	-5.0299	0	0	0
	124	1	1	0	-11.5152	13.8026	-4.0244	0	0	0
	125	1	2	0	-11.7561	14.1342	-3.0577	0	0	0
	126	1	2	0	-12.4062	13.9931	-3.5026	0	0	0
	127	1	1	0	-10.7873	14.4466	-3.4095	0	0	0
	128	1	2	0	-11.6758	14.694	-3.9115	0	0	0
	129	1	2	0	-10.1233	15.2331	-3.2021	0	0	0
	130	1	1	0	-9.9206	13.8814	-2.9077	0	0	0
	131	1	2	0	-10.931	13.9835	-2.641	0	0	0
	132	1	2	0	-10.0017	14.9147	-3.0755	0	0	0
	133	1	1	0	-9.7835	12.9512	-3.5698	0	0	0
	134	1	3	-1	-9.7269	13.412	-2.6281	0	0	0
	135	1	2	0	-9.9429	13.9737	-3.3925	0	0	0
	136	1	1	0	-9.7149	12.533	-2.5007	0	0	0
	137	1	2	0	-9.8946	11.5818	-2.094	0	0	0
	138	1	2	0	-9.1641	13.3889	-2.2425	0	0	0
	139	1	1	0	-10.0079	12.1378	-1.4613	0	0	0
	140	1	2	0	-10.7327	12.8974	-1.4777	0	0	0
	141	1	2	0	-10.0323	12.2652	-2.5032	0	0	0
	142	1	1	0	-9.607	11.1717	-1.9392	0	0	0
	143	1	3	-1	-8.7106	11.0814	-2.4785	0	0	0
	144	1	2	0	-9.3681	12.1642	-2.1848	0	0	0
	145	1	1	0	-8.5238	11.4682	-1.6912	0	0	0
	146	1	2	0	-7.812	10.7146	-1.5243	0	0	0
	147	1	2	0	-8.5511	12.0553	-0.8211	0	0	0
	148	1	1	0	-8.3571	10.3512	-1.4743	0	0	0
	149	1	2	0	-7.3433	10.2053	-1.7056	0	0	0
	150	1	2	0	-8.9991	9.9405	-0.7521	0	0	0
	151	1	1	0	-8.2607	9.209	-1.3817	0	0	0
	152	1	2	0	-7.9396	10.112	-1.8106	0	0	0
	153	1	2	0	-8.5253	10.1637	-1.7297	0	0	0
	154	1	1	0	-7.4932	8.5762	-0.8046	0	0	0
	155	1	2	0	-6.7483	9.0539	-0.2393	0	0	0
	156	1	2	0	-7.5326	9.5324	-0.3726	0	0	0
	157	1	1	0	-7.92	7.8765	-1.6113	0	0	0
	158	1	3	-1	-8.0183	7.3608	-2.5206	0	0	0
	159	1	2	0	-8.3094	6.9046	-1.6908	0	0	0
	160	1	1	0	-6.9551	8.0602	-2.2094	0	0	0
	161	1	2	0	-6.7692	7.035	-2.0793	0	0	0
	162	1	2	0	-6.2773	8.7675	-2.5873	0	0	0
	163	1	1	0	-7.6248	8.9094	-2.6006	0	0	0
	164	1	2	0	-8.0654	7.9601	-2.5157	0	0	0
	165	1	2	0	-6.9821	9.4629	-3.2195	0	0	0
	166	1	1	0	-8.0394	8.0927	-1.9051	0	0	0
	167	1	2	0	-8.0505	7.9117	-0.8709	0	0	0
	168	1	2	0	-8.5479	7.2021	-1.6801	0	0	0
	169	1	1	0	-7.2369	7.3077	-2.1546	0	0	0
	170	1	2	0	-7.3565	7.6734	-1.1776	0	0	0
	171	1	2	0	-7.4226	6.5245	-2.8288	0	0	0
	172	1	1	0	-6.84	6.378	-2.7027	0	0	0
	173	1	2	0	-6.3903	5.8465	-3.4887	0	0	0
	174	1	2	0	-6.6735	7.4129	-2.7641	0	0	0
	175	1	1	0	-7.267	5.7051	-3.5318	0	0	0
	176	1	2	0	-7.6852	5.1188	-2.7677	0	0	0
	177	1	2	0	-8.2532	5.5051	-3.8317	0	0	0
	178	1	1	0	-6.2332	5.4686	-3.0871	0	0	0
	179	1	2	0	-7.1286	4.9855	-2.8275	0	0	0
	180	1	2	0	-5.6402	4.6109	-3.2106	0	0	0
	181	1	1	0	-5.8452	6.1409	-2.2386	0	0	0
	182	1	2	0	-6.6326	5.4731	-2.0472	0	0	0
	183	1	2	0	-6.6633	5.512	-2.4331	0	0	0
	184	1	1	0	-6.8182	6.0247	-2.8405	0	0	0
	185	1	2	0	-7.6112	6.5983	-2.4604	0	0	0
	186	1	2	0	-6.3462	5.1061	-2.6507	0	0	0
	187	1	1	0	-7.0586	4.9003	-2.8194	0	0	0
	188	1	2	0	-7.3731	4.629	-3.7838	0	0	0
	189	1	2	0	-6.5025	5.5329	-3.4463	0	0	0
	190	1	1	0	-5.9866	5.2752	-3.0004	0	0	0
	191	1	2	0	-6.7423	4.6034	-3.2834	0	0	0
	192	1	2	0	-5.0525	5.0809	-3.4387	0	0	0
	193	1	1	0	-7.0098	4.7609	-2.8952	0	0	0
	194	1	2	0	-6.6718	4.2101	-3.7227	0	0	0
	195	1	2	0	-7.2093	5.7052	-2.4816	0	0	0
	196	1	1	0	-6.3408	4.275	-3.6945	0	0	0
	197	1	2	0	-7.0374	4.9217	-3.2483	0	0	0
	198	1	2	0	-6.5297	5.2257	-3.2908	0	0	0
	199	1	1	0	-6.2952	4.6312	-4.787	0	0	0
	200	1	3	-1	-6.3279	5.6528	-5.0275	0	0	0
	201	1	2	0	-6.839	3.7667	-5.0304	0	0	0
	202	1	1	0	-5.6081	4.376	-5.6731	0	0	0
	203	1	2	0	-5.348	4.5898	-6.6677	0	0	0
	204	1	2	0	-4.7432	4.3639	-5.0779	0	0	0
	205	1	1	0	-5.287	5.0202	-6.5701	0	0	0
	206	1	2	0	-5.0501	5.0536	-5.5477	0	0	0
	207	1	2	0	-5.9027	4.6936	-7.3554	0	0	0
	208	1	1	0	-4.1546	5.1049	-6.7515	0	0	0
	209	1	2	0	-5.1291	4.7951	-6.5132	0	0	0
	210	1	2	0	-3.9312	6.1285	-6.6815	0	0	0
	211	1	1	0	-4.9348	5.2961	-7.5744	0	0	0
	212	1	2	0	-4.0307	5.709	-7.9131	0	0	0
	213	1	2	0	-4.9682	4.8799	-6.611	0	0	0
	214	1	1	0	-4.1843	5.9472	-8.1535	0	0	0
	215	1	2	0	-5.0993	5.4332	-8.1198	0	0	0
	216	1	2	0	-4.9394	6.6371	-7.9163	0	0	0
	217	1	1	0	-3.4399	5.7658	-7.2959	0	0	0
	218	1	2	0	-2.771	5.0181	-7.6058	0	0	0
	219	1	2	0	-3.5396	4.7699	-6.9785	0	0	0
	220	1	1	0	-4.5161	6.1218	-7.4896	0	0	0
	221	1	2	0	-4.8677	6.7514	-8.2528	0	0	0
	222	1	2	0	-4.7466	6.255	-6.4739	0	0	0
	223	1	1	0	-4.2156	7.172	-7.849	0	0	0
	224	1	2	0	-3.3933	7.0511	-7.2074	0	0	0
	225	1	2	0	-4.3763	8.107	-7.3991	0	0	0
	226	1	1	0	-3.8104	8.2416	-7.7298	0	0	0
	227	1	2	0	-3.2741	8.69	-8.5133	0	0	0
	228	1	2	0	-2.8588	8.6773	-7.6451	0	0	0
	229	1	1	0	-4.8154	8.184	-7.1738	0	0	0
	230	1	2	0	-4.8043	8.8327	-7.9994	0	0	0
	231	1	2	0	-3.8965	8.6921	-7.1696	0	0	0
	232	1	1	0	-5.8626	8.6486	-7.2744	0	0	0
	233	1	2	0	-5.3542	9.2464	-6.5768	0	0	0
	234	1	2	0	-6.8048	8.2054	-7.1392	0	0	0
	235	1	1	0	-6.4935	9.5868	-7.4843	0	0	0
	236	1	2	0	-7.4955	9.7254	-7.7661	0	0	0
	237	1	2	0	-6.9139	9.2931	-8.4006	0	0	0
	238	1	1	0	-7.1937	9.5495	-8.3958	0	0	0
	239	1	2	0	-6.6358	8.8298	-7.8731	0	0	0
	240	1	2	0	-8.152	9.9593	-8.2681	0	0	0
	241	1	1	0	-7.7875	9.706	-9.3682	0	0	0
	242	1	2	0	-7.3459	8.9899	-9.9964	0	0	0
	243	1	2	0	-7.455	8.7114	-9.317	0	0	0
	244	1	1	0	-8.4968	9.9932	-10.2266	0	0	0
	245	1	2	0	-7.7048	10.546	-9.8148	0	0	0
	246	1	3	-1	-9.4819	10.024	-10.5886	0	0	0
	247	1	1	0	-9.6351	9.8684	-10.3319	0	0	0
	248	1	2	0	-9.6774	8.9617	-10.8598	0	0	0
	249	1	2	0	-10.3626	9.1214	-10.4557	0	0	0
	250	1	1	0	-9.9922	9.0715	-11.0802	0	0	0
	251	1	2	0	-9.8787	10.0288	-11.4963	0	0	0
	252	1	2	0	-9.364	8.2825	-11.3727	0	0	0
	253	1	1	0	-9.7466	9.9292	-11.8057	0	0	0
	254	1	2	0	-8.7159	10.1297	-11.799	0	0	0
	255	1	2	0	-9.7337	9.4357	-12.7324	0	0	0
	256	1	1	0	-10.0474	11.0212	-11.6066	0	0	0
	257	1	2	0	-9.5223	10.6094	-10.7958	0	0	0
	258	1	2	0	-10.8696	10.4235	-11.3434	0	0	0
	259	1	1	0	-10.9861	10.6927	-12.1839	0	0	0
	260	1	2	0	-11.2567	11.6819	-12.4094	0	0	0
	261	1	3	-1	-11.1172	10.0275	-12.9856	0	0	0
	262	1	1	0	-11.9714	10.1362	-11.9788	0	0	0
	263	1	2	0	-10.9433	10.2982	-11.8395	0	0	0
	264	1	2	0	-11.431	9.7603	-12.7969	0	0	0
	265	1	1	0	-11.1509	9.5667	-11.4088	0	0	0
	266	1	2	0	-10.977	8.5464	-11.5856	0	0	0
	267	1	2	0	-11.34	9.3452	-10.4	0	0	0
	268	1	1	0	-11.8055	10.476	-11.1499	0	0	0
	269	1	2	0	-11.2844	11.1055	-10.4906	0	0	0
	270	1	2	0	-11.6634	10.9734	-10.2361	0	0	0
	271	1	1	0	-12.8702	10.1337	-11.4178	0	0	0
	272	1	2	0	-12.5391	11.1167	-11.5805	0	0	0
	273	1	2	0	-12.4419	10.4645	-12.3176	0	0	0
	274	1	1	0	-12.6937	10.1037	-12.5537	0	0	0
	275	1	2	0	-13.0738	9.323	-11.9633	0	0	0
	276	1	2	0	-12.8797	9.1962	-13.0481	0	0	0
	277	1	1	0	-13.0669	9.3933	-11.73	0	0	0
	278	1	2	0	-13.6111	10.2197	-12.0814	0	0	0
	279	1	2	0	-13.1908	10.3132	-12.2209	0	0	0
	280	1	1	0	-14.0996	8.9762	-11.4435	0	0	0
	281	1	2	0	-14.7818	8.3567	-11.9468	0	0	0
	282	1	2	0	-14.246	8.711	-12.4489	0	0	0
	283	1	1	0	-14.2264	8.9216	-10.3018	0	0	0
	284	1	2	0	-13.7752	8.1274	-9.7839	0	0	0
	285	1	2	0	-13.3382	8.3665	-10.2283	0	0	0
	286	1	1	0	-15.0749	8.1477	-10.362	0	0	0
	287	1	2	0	-15.7714	7.5429	-9.8603	0	0	0
	288	1	2	0	-14.4866	8.9493	-10.6995	0	0	0
	289	1	1	0	-14.3936	8.7439	-9.6529	0	0	0
	290	1	3	-1	-14.6348	7.793	-10.0273	0	0	0
	291	1	2	0	-14.3112	9.2668	-10.5597	0	0	0
	292	1	1	0	-15.4547	8.6078	-9.2308	0	0	0
	293	1	2	0	-14.7496	7.8992	-9.5522	0	0	0
	294	1	2	0	-15.8304	7.674	-8.932	0	0	0
	295	1	1	0	-15.4559	8.517	-8.0844	0	0	0
	296	1	2	0	-15.8758	9.3304	-7.57	0	0	0
	297	1	2	0	-14.6155	8.9469	-8.5442	0	0	0
	298	1	1	0	-16.3705	7.9896	-8.5402	0	0	0
	299	1	2	0	-15.9248	8.9316	-8.4118	0	0	0
	300	1	2	0	-16.1072	7.2336	-9.2196	0	0	0
	301	1	1	0	-16.5405	8.6044	-9.4971	0	0	0
	302	1	3	-1	-15.9865	9.1765	-10.1814	0	0	0
	303	1	2	0	-16.4375	9.6292	-9.7013	0	0	0
	304	1	1	0	-16.6175	9.7508	-9.4479	0	0	0
	305	1	2	0	-17.2814	10.1408	-8.734	0	0	0
	306	1	2	0	-17.5924	9.9539	-9.115	0	0	0
	307	1	1	0	-17.4682	9.0872	-9.0497	0	0	0
	308	1	2	0	-16.6601	8.9098	-8.4032	0	0	0
	309	1	2	0	-17.0193	9.7168	-9.7601	0	0	0
	310	1	1	0	-17.5878	9.6959	-8.0814	0	0	0
	311	1	2	0	-17.5929	8.7595	-8.5564	0	0	0
	312	1	2	0	-17.5077	9.3189	-9.0581	0	0	0
	313	1	1	0	-17.1356	9.8454	-7.0346	0	0	0
	314	1	2	0	-16.5924	9.3332	-6.2963	0	0	0
	315	1	2	0	-17.4214	10.843	-6.875	0	0	0
	316	1	1	0	-17.1908	8.8851	-7.665	0	0	0
	317	1	2	0	-16.9334	8.7253	-8.6703	0	0	0
	318	1	2	0	-16.6918	9.1909	-8.5367	0	0	0
	319	1	1	0	-18.143	9.2949	-8.1629	0	0	0
	320	1	2	0	-18.4877	8.4765	-7.6026	0	0	0
	321	1	2	0	-18.1223	9.2977	-7.1132	0	0	0
	322	1	1	0	-18.4347	9.6465	-9.2183	0	0	0
	323	1	2	0	-18.6171	9.7244	-10.2494	0	0	0
	324	1	2	0	-19.1517	10.0456	-9.8734	0	0	0
	325	1	1	0	-18.7692	8.6405	-8.7728	0	0	0
	326	1	2	0	-18.1219	7.9005	-8.404	0	0	0
	327	1	2	0	-18.9037	9.0656	-7.8222	0	0	0
	328	1	1	0	19.2993	7.8571	-9.2851	-1	0	0
	329	1	2	0	18.3781	8.2083	-8.9236	-1	0	0
	330	1	2	0	19.1882	8.5792	-10.0393	-1	0	0
	331	1	1	0	-18.6309	8.3612	-9.9317	0	0	0
	332	1	2	0	-18.759	7.3197	-9.8969	0	0	0
	333	1	2	0	-18.045	7.5112	-10.1233	0	0	0
	334	1	1	0	-17.8338	9.0751	-10.353	0	0	0
	335	1	2	0	-18.1172	8.304	-9.6991	0	0	0
	336	1	2	0	-18.2469	8.131	-10.5543	0	0	0
	337	1	1	0	-18.4071	9.992	-10.7443	0	0	0
	338	1	2	0	-17.8113	10.0004	-9.8797	0	0	0
	339	1	3	-1	-18.2975	10.4872	-9.8249	0	0	0
	340	1	1	0	-18.8835	10.1666	-9.7123	0	0	0
	341	1	2	0	-19.2775	10.5901	-8.836	0	0	0
	342	1	2	0	19.0832	10.0449	-9.0086	-1	0	0
	343	1	1	0	19.1678	9.446	-10.29	-1	0	0
	344	1	2	0	18.7811	8.9222	-9.4662	-1	0	0
	345	1	2	0	19.274	9.6598	-9.2675	-1	0	0
	346	1	1	0	-18.9898	8.4568	-10.3845	0	0	0
	347	1	2	0	18.9029	8.0581	-9.9033	-1	0	0
	348	1	2	0	19.2157	7.7173	-9.8614	-1	0	0
	349	1	1	0	-18.4276	7.9171	-11.2301	0	0	0
	350	1	2	0	-17.933	8.6321	-11.8188	0	0	0
	351	1	2	0	-19.2544	7.2746	-11.1516	0	0	0
	352	1	1	0	-19.0706	7.4833	-10.381	0	0	0
	353	1	2	0	-18.0658	7.1844	-10.321	0	0	0
	354	1	2	0	-18.2024	6.9863	-10.062	0	0	0
	355	1	1	0	-18.9304	8.6248	-10.3747	0	0	0
	356	1	2	0	-18.4488	8.8868	-11.2702	0	0	0
	357	1	2	0	-19.0514	7.8592	-11.0831	0	0	0
	358	1	1	0	-17.9787	9.2694	-10.4108	0	0	0
	359	1	2	0	-16.9766	9.1645	-10.1153	0	0	0
	360	1	2	0	-17.4376	9.9621	-10.9851	0	0	0
	361	1	1	0	-18.6671	9.3376	-11.3294	0	0	0
	362	1	2	0	19.1366	9.6252	-11.7161	-1	0	0
	363	1	2	0	-18.228	8.3984	-11.4953	0	0	0
	364	1	1	0	19.2318	9.5951	-12.0741	-1	0	0
	365	1	2	0	-18.6396	9.8789	-12.597	0	0	0
	366	1	2	0	19.2847	10.2389	-12.9019	-1	0	0
	367	1	1	0	18.1835	9.7956	-11.6458	-1	0	0
	368	1	2	0	18.4219	10.5264	-12.361	-1	0	0
	369	1	2	0	18.6526	9.1103	-11.0032	-1	0	0
	370	1	1	0	18.6173	10.858	-11.5714	-1	0	0
	371	1	2	0	18.594	11.3578	-10.6482	-1	0	0
	372	1	2	0	18.0849	9.9594	-11.4638	-1	0	0
	373	1	1	0	18.9713	11.8924	-11.2147	-1	0	0
	374	1	2	0	17.9345	11.9478	-11.0586	-1	0	0
	375	1	2	0	-19.0075	11.3078	-10.7828	0	0	0
	376	1	1	0	-19.2507	12.7521	-11.7793	0	0	0
	377	1	2	0	19.0131	13.2662	-12.5634	-1	0	0
	378	1	2	0	18.9369	12.0379	-11.2398	-1	0	0
	379	1	1	0	-18.6204	12.4651	-10.8613	0	0	0
	380	1	2	0	-18.6902	11.4208	-10.9454	0	0	0
	381	1	2	0	-19.211	11.8677	-11.4912	0	0	0
	382	1	1	0	-19.1218	11.4375	-10.9843	0	0	0
	383	1	2	0	18.5914	11.4488	-10.7496	-1	0	0
	384	1	2	0	-18.1027	11.5047	-11.2278	0	0	0
	385	1	1	0	-18.2654	11.9639	-11.5428	0	0	0
	386	1	2	0	-18.485	11.065	-11.0466	0	0	0
	387	1	2	0	-17.31	11.7412	-11.1683	0	0	0
	388	1	1	0	-18.765	12.7932	-10.9222	0	0	0
	389	1	2	0	-18.8969	12.5318	-11.9306	0	0	0
	390	1	2	0	-18.9075	11.7552	-10.9907	0	0	0
	391	1	1	0	-18.7217	12.4436	-12.017	0	0	0
	392	1	2	0	19.0096	12.1471	-12.0812	-1	0	0
	393	1	2	0	-18.3467	13.1714	-11.3596	0	0	0
	394	1	1	0	-18.4401	11.6424	-12.7923	0	0	0
	395	1	2	0	-18.8065	12.5994	-13.0212	0	0	0
	396	1	2	0	-18.9411	12.5505	-12.9559	0	0	0
	397	1	1	0	-18.3403	10.513	-12.9846	0	0	0
	398	1	3	-1	-17.3227	10.721	-13.1385	0	0	0
	399	1	2	0	-18.2747	10.7392	-11.9613	0	0	0
	400	1	1	0	-18.0947	11.6273	-13.1278	0	0	0
	401	1	2	0	-18.0935	11.5458	-14.1747	0	0	0
	402	1	3	-1	-18.0193	10.645	-12.7645	0	0	0
	403	1	1	0	-18.8728	12.0336	-12.3848	0	0	0
	404	1	2	0	-18.4483	11.2208	-11.8732	0	0	0
	405	1	2	0	19.2982	11.2457	-11.9824	-1	0	0
	406	1	1	0	19.2202	12.6967	-11.7003	-1	0	0
	407	1	2	0	18.6285	11.8884	-11.3856	-1	0	0
	408	1	2	0	-18.619	13.2308	-11.5909	0	0	0
	409	1	1	0	18.2382	12.5434	-12.2788	-1	0	0
	410	1	2	0	17.2522	12.8752	-12.4212	-1	0	0
	411	1	2	0	17.7065	13.1785	-11.6335	-1	0	0
	412	1	1	0	18.3442	13.6153	-12.6819	-1	0	0
	413	1	2	0	18.2774	13.0248	-13.5476	-1	0	0
	414	1	2	0	18.2402	13.0649	-13.57	-1	0	0
	415	1	1	0	18.1247	12.5243	-12.3919	-1	0	0
	416	1	3	-1	19.1491	12.649	-12.1984	-1	0	0
	417	1	2	0	18.961	11.9644	-12.0926	-1	0	0
	418	1	1	0	18.294	12.9186	-11.325	-1	0	0
	419	1	2	0	17.7974	12.3025	-12.0151	-1	0	0
	420	1	2	0	19.284	13.2649	-11.2753	-1	0	0
	421	1	1	0	17.7552	11.9032	-11.2923	-1	0	0
	422	1	2	0	18.5273	12.0661	-10.5996	-1	0	0
	423	1	3	-1	18.3927	11.3012	-11.8699	-1	0	0
	424	1	1	0	17.8533	10.7787	-11.0721	-1	0	0
	425	1	2	0	18.4628	9.9291	-11.1671	-1	0	0
	426	1	2	0	17.1816	10.0245	-10.785	-1	0	0
	427	1	1	0	18.3993	11.0422	-12.0493	-1	0	0
	428	1	2	0	17.8049	10.2723	-12.4448	-1	0	0
	429	1	2	0	18.5702	12.0571	-11.8413	-1	0	0
	430	1	1	0	18.3604	10.2927	-12.9206	-1	0	0
	431	1	2	0	18.3164	9.5937	-12.1383	-1	0	0
	432	1	2	0	19.0695	9.5788	-12.6205	-1	0	0
	433	1	1	0	17.3933	10.0645	-12.3417	-1	0	0
	434	1	2	0	17.5114	9.0363	-12.1644	-1	0	0
	435	1	2	0	18.0042	9.8574	-13.1702	-1	0	0
	436	1	1	0	17.7477	10.3511	-11.2859	-1	0	0
	437	1	2	0	18.5102	9.6454	-11.4381	-1	0	0
	438	1	2	0	17.2096	10.4616	-12.1808	-1	0	0
	439	1	1	0	18.4013	10.0624	-10.3849	-1	0	0
	440	1	2	0	17.654	10.7768	-10.5684	-1	0	0
	441	1	2	0	19.1835	10.5689	-10.8687	-1	0	0
	442	1	1	0	18.5493	10.2372	-11.5118	-1	0	0
	443	1	2	0	18.115	11.1504	-11.7945	-1	0	0
	444	1	2	0	17.6903	10.436	-12.082	-1	0	0
	445	1	1	0	18.9588	9.6655	-12.4218	-1	0	0
	446	1	2	0	18.4397	10.1682	-11.6599	-1	0	0
	447	1	2	0	18.8929	9.097	-13.3021	-1	0	0
	448	1	1	0	18.4892	8.6516	-12.1498	-1	0	0
	449	1	2	0	18.7287	9.5934	-11.7521	-1	0	0
	450	1	2	0	17.5172	8.5359	-12.5295	-1	0	0
	451	1	1	0	18.2488	9.7141	-12.5183	-1	0	0
	452	1	2	0	17.582	10.0282	-11.7704	-1	0	0
	453	1	2	0	17.9143	8.8508	-13.0136	-1	0	0
	454	1	1	0	18.0293	9.6568	-13.6457	-1	0	0
	455	1	2	0	18.2813	9.7984	-12.6362	-1	0	0
	456	1	2	0	17.5832	9.1465	-12.8438	-1	0	0
	457	1	1	0	17.7879	9.2977	-12.5802	-1	0	0
	458	1	2	0	17.3358	10.2444	-12.5361	-1	0	0
	459	1	2	0	16.8423	8.868	-12.7336	-1	0	0
	460	1	1	0	18.8602	9.2221	-12.9888	-1	0	0
	461	1	2	0	-18.878	8.8967	-12.9929	0	0	0
	462	1	2	0	-19.26	8.4762	-12.5809	0	0	0
	463	1	1	0	-19.1738	9.6683	-13.7824	0	0	0
	464	1	2	0	-18.2808	9.4691	-13.2672	0	0	0
	465	1	2	0	-18.9268	10.634	-13.4524	0	0	0
	466	1	1	0	-18.9647	10.6496	-14.3444	0	0	0
	467	1	3	-1	18.9768	11.3347	-14.3766	-1	0	0
	468	1	2	0	-18.8601	10.4762	-15.3747	0	0	0
	469	1	1	0	-18.7583	10.8026	-13.2235	0	0	0
	470	1	2	0	-18.2434	10.1526	-13.8677	0	0	0
	471	1	2	0	-18.5564	10.3521	-14.1502	0	0	0
	472	1	1	0	18.9185	11.0559	-13.5911	-1	0	0
	473	1	3	-1	-19.2316	11.8519	-13.9445	0	0	0
	474	1	2	0	18.5169	10.1373	-13.279	-1	0	0
	475	1	1	0	17.8603	10.8742	-13.1792	-1	0	0
	476	1	2	0	18.8172	11.0275	-13.5831	-1	0	0
	477	1	2	0	17.3588	10.0282	-13.5471	-1	0	0
	478	1	1	0	18.5555	11.6193	-12.6462	-1	0	0
	479	1	2	0	18.3624	10.7631	-12.0698	-1	0	0
	480	1	2	0	18.8876	12.56	-12.9737	-1	0	0
	481	1	1	0	18.0906	10.5887	-12.8565	-1	0	0
	482	1	2	0	18.8157	10.0951	-13.4336	-1	0	0
	483	1	2	0	17.3429	11.0514	-12.2826	-1	0	0
	484	1	1	0	18.5879	10.0579	-11.9657	-1	0	0
	485	1	2	0	18.7203	9.0286	-12.1255	-1	0	0
	486	1	2	0	19.2725	9.3845	-12.3902	-1	0	0
	487	1	1	0	18.6446	10.8854	-12.7623	-1	0	0
	488	1	2	0	18.1302	10.8196	-11.8493	-1	0	0
	489	1	2	0	18.845	11.834	-12.3591	-1	0	0
	490	1	1	0	-18.9856	10.6078	-12.6155	0	0	0
	491	1	2	0	-18.3565	10.54	-11.7776	0	0	0
	492	1	2	0	-18.2644	9.8979	-12.8953	0	0	0
	493	1	1	0	-18.0306	10.5814	-11.9754	0	0	0
	494	1	2	0	-18.7176	11.0727	-11.3515	0	0	0
	495	1	2	0	-18.0989	10.7098	-10.9355	0	0	0
	496	1	1	0	-18.3956	9.591	-11.5189	0	0	0
	497	1	2	0	-18.1808	10.183	-12.3591	0	0	0
	498	1	2	0	-17.5784	9.014	-11.1999	0	0	0
	499	1	1	0	-17.4934	10.1951	-11.1399	0	0	0
	500	1	3	-1	-17.0918	10.9905	-11.6954	0	0	0
	501	1	2	0	-17.1467	9.5753	-11.9134	0	0	0
	502	1	1	0	-18.0209	9.7111	-12.0399	0	0	0
	503	1	2	0	-17.9898	9.8516	-10.9998	0	0	0
	504	1	3	-1	-17.3308	8.9633	-11.7809	0	0	0
	505	1	1	0	-18.8957	9.9289	-12.7539	0	0	0
	506	1	2	0	-18.1519	9.8258	-12.02	0	0	0
	507	1	2	0	-18.2247	10.7359	-12.7218	0	0	0
	508	1	1	0	19.0551	10.1005	-13.5759	-1	0	0
	509	1	2	0	18.7468	9.5126	-14.3895	-1	0	0
	510	1	2	0	-18.7016	10.4744	-13.5255	0	0	0
	511	1	1	0	19.1778	9.0052	-13.2477	-1	0	0
	512	1	2	0	18.4249	9.5902	-12.8078	-1	0	0
	513	1	2	0	-18.9329	9.4639	-12.5403	0	0	0
	514	1	1	0	-18.8251	8.9097	-12.3672	0	0	0
	515	1	2	0	-19.3033	8.8536	-11.4341	0	0	0
	516	1	2	0	-18.7118	9.3911	-13.2935	0	0	0
	517	1	1	0	18.953	8.2822	-12.2667	-1	0	0
	518	1	2	0	18.7864	7.9458	-13.2474	-1	0	0
	519	1	2	0	-19.0092	8.7166	-12.8272	0	0	0
	520	1	1	0	19.2926	9.2858	-12.7138	-1	0	0
	521	1	2	0	19.3432	10.2033	-13.222	-1	0	0
	522	1	2	0	18.4978	9.9298	-12.9508	-1	0	0
	523	1	1	0	-18.6851	8.4448	-12.9119	0	0	0
	524	1	2	0	-19.2973	9.0835	-12.3465	0	0	0
	525	1	2	0	-18.2025	8.0074	-12.0883	0	0	0
	526	1	1	0	-18.9767	8.903	-13.9256	0	0	0
	527	1	2	0	19.0893	9.3039	-14.6271	-1	0	0
	528	1	2	0	-19.2382	9.7705	-14.4562	0	0	0
	529	1	1	0	-18.1937	8.173	-13.5056	0	0	0
	530	1	2	0	-18.6276	8.4148	-12.5806	0	0	0
	531	1	2	0	-17.979	9.192	-13.6396	0	0	0
	532	1	1	0	-17.7244	7.4312	-12.7626	0	0	0
	533	1	2	0	-17.6784	7.5527	-13.8045	0	0	0
	534	1	2	0	-17.2826	7.5853	-13.7025	0	0	0
	535	1	1	0	-17.0556	8.2579	-12.3246	0	0	0
	536	1	2	0	-17.1613	8.3815	-13.3619	0	0	0
	537	1	2	0	-16.3241	8.7799	-12.8676	0	0	0
	538	1	1	0	-17.4005	7.7932	-13.3184	0	0	0
	539	1	2	0	-17.635	6.8073	-13.593	0	0	0
	540	1	2	0	-17.6004	7.4461	-12.3478	0	0	0
	541	1	1	0	-16.5502	8.4992	-13.6364	0	0	0
	542	1	2	0	-16.2581	8.5412	-12.6287	0	0	0
	543	1	2	0	-16.624	9.3757	-14.2097	0	0	0
	544	1	1	0	-16.1855	9.2683	-14.4096	0	0	0
	545	1	2	0	-15.6042	9.1342	-13.5456	0	0	0
	546	1	2	0	-16.299	8.7362	-15.3077	0	0	0
	547	1	1	0	-16.0197	8.9791	-13.309	0	0	0
	548	1	2	0	-15.7295	8.622	-14.2528	0	0	0
	549	1	2	0	-15.3015	9.6304	-13.7122	0	0	0
	550	1	1	0	-16.1181	9.8558	-12.5713	0	0	0
	551	1	2	0	-15.6296	10.6183	-12.0397	0	0	0
	552	1	2	0	-16.1988	8.811	-12.505	0	0	0
	553	1	1	0	-15.8185	10.392	-11.5991	0	0	0
	554	1	2	0	-16.6853	9.8346	-11.8	0	0	0
	555	1	2	0	-15.2928	9.5227	-11.8644	0	0	0
	556	1	1	0	-16.3523	10.6903	-10.6251	0	0	0
	557	1	2	0	-15.7675	10.6535	-11.4964	0	0	0
	558	1	2	0	-17.0797	10.3835	-9.9328	0	0	0
	559	1	1	0	-15.2351	10.8029	-10.3768	0	0	0
	560	1	2	0	-14.9916	11.0411	-9.3836	0	0	0
	561	1	2	0	-15.4039	10.0974	-9.6178	0	0	0
	562	1	1	0	-15.5045	10.5545	-9.2868	0	0	0
	563	1	2	0	-14.7481	11.1754	-9.6673	0	0	0
	564	1	2	0	-16.2496	11.01	-8.7038	0	0	0
	565	1	1	0	-15.8428	10.8546	-10.3441	0	0	0
	566	1	2	0	-15.1891	10.6333	-9.5529	0	0	0
	567	1	2	0	-16.4251	10.8208	-9.471	0	0	0
	568	1	1	0	-16.0059	10.2342	-11.2986	0	0	0
	569	1	2	0	-16.9208	9.7221	-11.2435	0	0	0
	570	1	2	0	-16.7112	10.8291	-11.7997	0	0	0
	571	1	1	0	-16.9577	10.5739	-11.8474	0	0	0
	572	1	2	0	-16.9371	10.9156	-10.8548	0	0	0
	573	1	2	0	-16.8001	11.1699	-12.6974	0	0	0
	574	1	1	0	-17.7336	10.1428	-12.5786	0	0	0
	575	1	2	0	-17.7474	9.2883	-11.9685	0	0	0
	576	1	2	0	-18.2622	10.7553	-11.9094	0	0	0
	577	1	1	0	-17.2685	11.0344	-12.0206	0	0	0
	578	1	2	0	-17.7464	10.4757	-12.7703	0	0	0
	579	1	2	0	-18.0997	11.1207	-11.3849	0	0	0
	580	1	1	0	-16.6985	12.0267	-11.9071	0	0	0
	581	1	2	0	-15.7653	12.5079	-11.9135	0	0	0
	582	1	2	0	-17.016	12.8462	-12.4815	0	0	0
	583	1	1	0	-17.3258	12.6011	-11.1331	0	0	0
	584	1	2	0	-17.3318	12.2177	-10.1556	0	0	0
	585	1	2	0	-18.2409	13.0969	-10.9944	0	0	0
	586	1	1	0	-16.237	12.5487	-11.4993	0	0	0
	587	1	2	0	-16.4039	12.1026	-12.4351	0	0	0
	588	1	2	0	-16.4974	11.9804	-12.343	0	0	0
	589	1	1	0	-15.5309	11.7683	-11.0355	0	0	0
	590	1	2	0	-15.3585	12.8004	-10.9486	0	0	0
	591	1	2	0	-15.9804	10.8204	-10.993	0	0	0
	592	1	1	0	-15.616	11.3138	-12.0885	0	0	0
	593	1	2	0	-15.8613	11.2556	-11.0692	0	0	0
	594	1	2	0	-15.7755	11.3979	-13.1229	0	0	0
	595	1	1	0	-15.5794	12.4434	-11.8761	0	0	0
	596	1	2	0	-16.0234	12.0235	-12.73	0	0	0
	597	1	2	0	-16.5691	12.7809	-11.9715	0	0	0
	598	1	1	0	-16.1245	13.2647	-12.4686	0	0	0
	599	1	2	0	-16.7643	13.7448	-13.1488	0	0	0
	600	1	3	-1	-16.0826	14.3137	-12.4872	0	0	0
	601	2	1	0	-7.4602	-15.2148	3.3235	0	0	0
	602	2	2	0	-8.2271	-15.0591	4.0236	0	0	0
	603	2	2	0	-6.9473	-15.4032	4.2202	0	0	0
	604	2	1	0	-6.5322	-15.8823	3.1978	0	0	0
	605	2	2	0	-6.534	-15.0876	3.8841	0	0	0
	606	2	2	0	-7.5202	-15.6423	2.9352	0	0	0
	607	2	1	0	-7.0489	-16.3954	4.0879	0	0	0
	608	2	2	0	-7.1753	-15.6654	3.3438	0	0	0
	609	2	2	0	-8.0189	-16.2535	4.4641	0	0	0
	610	2	1	0	-6.4376	-17.2782	4.4995	0	0	0
	611	2	2	0	-5.3917	-17.2371	4.583	0	0	0
	612	2	2	0	-7.1687	-17.8179	3.9734	0	0	0
	613	2	1	0	-6.0366	-18.1781	5.0927	0	0	0
	614	2	2	0	-5.8219	-18.5471	6.052	0	0	0
	615	2	2	0	-6.7974	-18.8755	5.2858	0	0	0
	616	2	1	0	-7.0787	-17.7162	5.2449	0	0	0
	617	2	2	0	-7.9076	-17.4345	4.6651	0	0	0
	618	2	2	0	-6.6635	-17.8924	4.2967	0	0	0
	619	2	1	0	-7.1612	-18.0433	4.1455	0	0	0
	620	2	2	0	-6.87	-18.2419	5.1345	0	0	0
	621	2	2	0	-6.6881	-17.6064	3.3162	0	0	0
	622	2	1	0	-6.2452	-17.3571	4.033	0	0	0
	623	2	2	0	-5.2046	-17.2343	4.1005	0	0	0
	624	2	2	0	-6.2972	-18.1539	3.3511	0	0	0
	625	2	1	0	-5.3949	-16.6035	4.2103	0	0	0
	626	2	2	0	-5.9766	-17.3879	4.596	0	0	0
	627	2	3	-1	-4.6646	-17.143	4.7376	0	0	0
	628	2	1	0	-5.4277	-17.4034	5.036	0	0	0
	629	2	2	0	-5.6044	-17.5562	6.0596	0	0	0
	630	2	2	0	-5.3816	-18.1838	4.3351	0	0	0
	631	2	1	0	-4.7316	-17.8355	5.8429	0	0	0
	632	2	2	0	-4.67	-16.9946	5.2171	0	0	0
	633	2	2	0	-4.492	-17.5741	6.8312	0	0	0
	634	2	1	0	-4.5192	-18.2932	4.8095	0	0	0
	635	2	2	0	-3.6926	-18.0717	4.2012	0	0	0
	636	2	2	0	-4.8651	-19.1035	4.2384	0	0	0
	637	2	1	0	-5.5285	-18.7991	4.5908	0	0	0
	638	2	2	0	-4.8548	-18.3968	3.8931	0	0	0
	639	2	2	0	-5.0351	-19.3071	5.366	0	0	0
	640	2	1	0	-4.5939	19.3608	4.9321	0	-1	0
	641	2	2	0	-4.6329	18.4076	4.4935	0	-1	0
	642	2	2	0	-4.8282	18.5161	4.3541	0	-1	0
	643	2	1	0	-4.262	18.5298	5.6545	0	-1	0
	644	2	2	0	-4.7516	19.3362	5.1936	0	-1	0
	645	2	2	0	-4.8333	18.4818	6.5341	0	-1	0
	646	2	1	0	-5.3789	18.7862	5.7506	0	-1	0
	647	2	2	0	-4.3496	18.9489	5.6223	0	-1	0
	648	2	2	0	-4.8641	-19.3135	5.0935	0	0	0
	649	2	1	0	-5.0855	-18.8413	5.8312	0	0	0
	650	2	2	0	-5.8335	-19.2099	5.193	0	0	0
	651	2	2	0	-6.094	-18.5667	5.9308	0	0	0
	652	2	1	0	-6.0845	19.3481	5.9894	0	-1	0
	653	2	2	0	-6.5773	18.6448	6.5936	0	-1	0
	654	2	2	0	-5.3801	-18.6421	5.7674	0	0	0
	655	2	1	0	-5.7345	-18.3008	5.859	0	0	0
	656	2	2	0	-5.4005	-17.946	6.7891	0	0	0
	657	2	2	0	-4.7811	-18.1476	6.2714	0	0	0
	658	2	1	0	-5.7064	-18.5605	6.9789	0	0	0
	659	2	2	0	-5.8289	-19.1502	7.8391	0	0	0
	660	2	2	0	-5.5148	-18.1402	6.036	0	0	0
	661	2	1	0	-5.1639	-17.8836	6.224	0	0	0
	662	2	2	0	-5.2654	-16.9443	6.6821	0	0	0
	663	2	2	0	-4.6961	-17.0552	5.7796	0	0	0
	664	2	1	0	-5.7939	-18.4414	7.0079	0	0	0
	665	2	2	0	-5.193	-17.9204	7.6934	0	0	0
	666	2	2	0	-6.7802	-18.0994	6.8945	0	0	0
	667	2	1	0	-4.7143	-18.3304	7.388	0	0	0
	668	2	2	0	-5.2548	-18.689	6.5623	0	0	0
	669	2	2	0	-3.8032	-17.8267	7.525	0	0	0
	670	2	1	0	-5.6032	-17.878	6.8156	0	0	0
	671	2	2	0	-4.6895	-17.4251	7.0655	0	0	0
	672	2	2	0	-6.2632	-18.5679	6.3788	0	0	0
	673	2	1	0	-4.6593	-17.2308	6.9285	0	0	0
	674	2	2	0	-3.7543	-17.6828	6.6472	0	0	0
	675	2	2	0	-5.3256	-17.8242	7.482	0	0	0
	676	2	1	0	-4.9416	-18.338	7.0583	0	0	0
	677	2	2	0	-5.5115	-17.6695	7.6335	0	0	0
	678	2	2	0	-4.228	-19.0677	7.3049	0	0	0
	679	2	1	0	-5.3323	-17.3776	7.5557	0	0	0
	680	2	2	0	-5.3495	-17.493	6.5122	0	0	0
	681	2	2	0	-5.9322	-17.9711	8.1804	0	0	0
	682	2	1	0	-4.4808	-18.088	7.2513	0	0	0
	683	2	2	0	-4.5032	-18.2096	8.294	0	0	0
	684	2	2	0	-5.4971	-18.1395	7.5102	0	0	0
	685	2	1	0	-4.2845	-17.2406	8.0036	0	0	0
	686	2	2	0	-4.7223	-16.4844	7.4214	0	0	0
	687	2	2	0	-5.0717	-17.3648	7.32	0	0	0
	688	2	1	0	-4.7599	-17.0725	9.0372	0	0	0
	689	2	2	0	-4.2043	-16.1844	8.9662	0	0	0
	690	2	2	0	-5.6229	-16.5177	9.2605	0	0	0
	691	2	1	0	-3.7796	-16.6892	8.5738	0	0	0
	692	2	2	0	-3.3763	-15.7818	8.2329	0	0	0
	693	2	2	0	-3.4083	-17.1592	9.4362	0	0	0
	694	2	1	0	-3.4014	-15.6195	8.3864	0	0	0
	695	2	2	0	-3.5375	-14.6065	8.6266	0	0	0
	696	2	2	0	-2.642	-16.3439	8.4188	0	0	0
	697	2	1	0	-2.8272	-16.5576	8.0506	0	0	0
	698	2	2	0	-3.1397	-16.5149	9.0521	0	0	0
	699	2	2	0	-2.4015	-16.9487	7.1741	0	0	0
	700	2	1	0	-3.6313	-16.1225	8.7482	0	0	0
	701	2	2	0	-4.5707	-16.3358	8.3306	0	0	0
	702	2	2	0	-2.6163	-16.3509	8.606	0	0	0
	703	2	1	0	-3.6869	-16.2572	9.8889	0	0	0
	704	2	2	0	-3.0033	-16.7478	10.517	0	0	0
	705	2	2	0	-3.5094	-17.2753	10.0748	0	0	0
	706	2	1	0	-3.9938	-17.3532	9.724	0	0	0
	707	2	2	0	-4.5045	-17.1747	8.8241	0	0	0
	708	2	2	0	-3.5919	-17.1929	10.6807	0	0	0
	709	2	1	0	-5.0461	-17.4016	9.2628	0	0	0
	710	2	2	0	-4.1882	-17.1691	8.7038	0	0	0
	711	2	2	0	-4.2787	-18.0077	9.6452	0	0	0
	712	2	1	0	-3.921	-17.3495	9.0309	0	0	0
	713	2	2	0	-3.2875	-17.5781	8.2253	0	0	0
	714	2	2	0	-3.3706	-17.0675	9.8794	0	0	0
	715	2	1	0	-4.0508	-18.1609	8.2263	0	0	0
	716	2	2	0	-3.1073	-17.9273	8.6236	0	0	0
	717	2	2	0	-5.0083	-18.5743	8.1053	0	0	0
	718	2	1	0	-3.7679	-18.2498	7.1152	0	0	0
	719	2	2	0	-3.0015	-17.5403	7.0069	0	0	0
	720	2	2	0	-2.7268	-18.1216	7.0684	0	0	0
	721	2	1	0	-3.1162	-17.315	7.2703	0	0	0
	722	2	2	0	-2.4659	-18.0891	6.9871	0	0	0
	723	2	2	0	-3.3091	-18.1579	6.6747	0	0	0
	724	2	1	0	-3.0104	-18.2331	6.5861	0	0	0
	725	2	2	0	-3.5293	-18.8839	5.9458	0	0	0
	726	2	2	0	-2.7036	-18.6171	5.6582	0	0	0
	727	2	1	0	-3.5639	-17.293	6.2225	0	0	0
	728	2	2	0	-3.3003	-16.3366	5.8784	0	0	0
	729	2	2	0	-3.5155	-18.2716	5.845	0	0	0
	730	2	1	0	-4.7093	-17.3865	6.2675	0	0	0
	731	2	2	0	-3.9093	-17.1779	6.9148	0	0	0
	732	2	2	0	-3.6856	-17.1882	6.1435	0	0	0
	733	2	1	0	-4.5243	-17.2056	5.1469	0	0	0
	734	2	2	0	-4.22	-17.3565	4.1534	0	0	0
	735	2	2	0	-4.8727	-16.2986	4.749	0	0	0
	736	2	1	0	-4.501	-18.3517	5.0561	0	0	0
	737	2	2	0	-3.8196	-18.8677	5.666	0	0	0
	738	2	2	0	-4.4729	-17.648	5.8349	0	0	0
	739	2	1	0	-3.5414	-18.982	5.1225	0	0	0
	740	2	2	0	-2.6931	19.31	4.692	0	-1	0
	741	2	2	0	-3.8729	-18.1107	4.6393	0	0	0
	742	2	1	0	-3.4392	-18.5885	4.0467	0	0	0
	743	2	2	0	-3.9307	-17.9982	4.7626	0	0	0
	744	2	3	-1	-3.5216	-19.014	5.0031	0	0	0
	745	2	1	0	-2.95	-18.8494	5.0542	0	0	0
	746	2	2	0	-3.9172	-18.9576	5.4483	0	0	0
	747	2	3	-1	-1.9238	-18.9906	4.8824	0	0	0
	748	2	1	0	-2.1455	19.0703	4.9645	0	-1	0
	749	2	2	0	-2.7627	18.3369	5.3929	0	-1	0
	750	2	2	0	-2.2843	18.0516	5.1777	0	-1	0
	751	2	1	0	-3.1307	19.0444	4.3719	0	-1	0
	752	2	2	0	-3.0642	19.3226	5.3822	0	-1	0
	753	2	2	0	-4.1303	19.3636	4.4099	0	-1	0
	754	2	1	0	-4.1309	18.7873	4.8779	0	-1	0
	755	2	2	0	-4.1475	19.3599	3.9979	0	-1	0
	756	2	2	0	-3.6188	18.1917	4.1811	0	-1	0
	757	2	1	0	-3.1003	18.3846	4.5646	0	-1	0
	758	2	2	0	-3.3203	19.1059	5.2952	0	-1	0
	759	2	2	0	-3.8506	18.978	4.1317	0	-1	0
	760	2	1	0	-2.59	17.5058	5.1029	0	-1	0
	761	2	2	0	-3.1389	18.4003	5.1349	0	-1	0
	762	2	2	0	-3.108	16.5932	5.065	0	-1	0
	763	2	1	0	-2.6197	18.5783	4.6889	0	-1	0
	764	2	2	0	-2.9194	17.9261	5.4553	0	-1	0
	765	2	2	0	-3.5497	19.0271	4.4986	0	-1	0
	766	2	1	0	-1.6665	18.0015	4.404	0	-1	0
	767	2	2	0	-1.7899	18.4378	3.4569	0	-1	0
	768	2	2	0	-0.6198	17.9213	4.3836	0	-1	0
	769	2	1	0	-1.255	19.0753	4.3943	0	-1	0
	770	2	2	0	-0.5453	-19.1045	3.8569	0	0	0
	771	2	2	0	-1.0996	-18.8041	4.9806	0	0	0
	772	2	1	0	-1.4733	-18.8109	3.6515	0	0	0
	773	2	2	0	-2.4666	-18.9095	3.9773	0	0	0
	774	2	2	0	-1.3207	18.9375	3.972	0	-1	0
	775	2	1	0	-2.5634	-19.1691	3.7288	0	0	0
	776	2	3	-1	-2.7539	-18.5105	2.9335	0	0	0
	777	2	2	0	-2.9635	-18.3102	4.1811	0	0	0
	778	2	1	0	-2.6987	19.2783	2.624	0	-1	0
	779	2	3	-1	-2.1988	-18.5535	2.4396	0	0	0
	780	2	3	-1	-3.7037	19.0801	2.3936	0	-1	0
	781	2	1	0	-3.4785	18.6251	2.0875	0	-1	0
	782	2	2	0	-3.2452	18.2733	1.1261	0	-1	0
	783	2	2	0	-4.1787	18.5163	1.3127	0	-1	0
	784	2	1	0	-2.8594	18.3587	3.0193	0	-1	0
	785	2	2	0	-3.6443	17.6847	2.8405	0	-1	0
	786	2	2	0	-1.9924	18.7891	2.6124	0	-1	0
	787	2	1	0	-1.9212	18.8966	3.4105	0	-1	0
	788	2	2	0	-0.888	18.7119	3.3788	0	-1	0
	789	2	2	0	-1.023	19.2832	3.0281	0	-1	0
	790	2	1	0	-1.6705	-18.7225	3.3061	0	0	0
	791	2	2	0	-2.6543	-18.9763	3.5708	0	0	0
	792	2	2	0	-1.4687	19.1097	3.8	0	-1	0
	793	2	1	0	-0.7589	-18.9013	2.6282	0	0	0
	794	2	2	0	-0.5127	-17.9604	3.0238	0	0	0
	795	2	3	-1	0.2329	-18.6917	2.9021	0	0	0
	796	2	1	0	-1.891	-18.7578	2.4859	0	0	0
	797	2	2	0	-0.9568	-18.6819	2.0125	0	0	0
	798	2	2	0	-2.6252	-19.2047	1.8829	0	0	0
	799	2	1	0	-1.5987	-18.0172	1.6561	0	0	0
	800	2	2	0	-1.5778	-17.2492	0.9404	0	0	0
	801	2	2	0	-1.3644	-17.6051	0.7192	0	0	0
	802	2	1	0	-2.3435	-18.7325	2.1622	0	0	0
	803	2	2	0	-2.9107	-18.2486	1.4228	0	0	0
	804	2	2	0	-2.2729	19.1463	1.5607	0	-1	0
	805	2	1	0	-2.6085	18.9554	2.5528	0	-1	0
	806	2	2	0	-2.7079	17.9943	2.9638	0	-1	0
	807	2	2	0	-2.105	-19.0924	1.9407	0	0	0
	808	2	1	0	-2.003	-18.8835	2.1652	0	0	0
	809	2	3	-1	-1.1947	-18.3593	1.7478	0	0	0
	810	2	2	0	-2.7763	-18.594	2.8139	0	0	0
	811	2	1	0	-1.4726	-18.8019	1.1481	0	0	0
	812	2	2	0	-0.8925	-18.5794	1.9946	0	0	0
	813	2	2	0	-1.6441	-19.229	0.2044	0	0	0
	814	2	1	0	-1.4	-17.9959	0.3311	0	0	0
	815	2	2	0	-0.8925	-17.161	-0.0534	0	0	0
	816	2	2	0	-0.7825	-18.1047	1.1733	0	0	0
	817	2	1	0	-0.2786	-18.1095	0.1027	0	0	0
	818	2	2	0	-0.9686	-18.6576	0.6737	0	0	0
	819	2	2	0	-0.354	-17.3045	-0.5673	0	0	0
	820	2	1	0	-0.1332	-19.2413	0.2456	0	0	0
	821	2	2	0	0.0162	18.8713	-0.5855	0	-1	0
	822	2	2	0	0.1546	-19.0187	1.2306	0	0	0
	823	2	1	0	0.4022	-18.9931	1.2326	0	0	0
	824	2	2	0	-0.0967	-18.5247	2.029	0	0	0
	825	2	2	0	0.3945	18.6939	1.2619	0	-1	0
	826	2	1	0	0.5679	18.6179	1.0642	0	-1	0
	827	2	2	0	0.0558	19.2271	0.3792	0	-1	0
	828	2	2	0	-0.4591	18.5366	0.861	0	-1	0
	829	2	1	0	-0.2362	19.3023	1.5198	0	-1	0
	830	2	2	0	-0.5759	18.3914	1.1232	0	-1	0
	831	2	2	0	-0.9373	18.6592	1.9641	0	-1	0
	832	2	1	0	0.3127	-18.4423	1.7125	0	0	0
	833	2	2	0	1.2842	-18.5125	1.3203	0	0	0
	834	2	2	0	0.8922	-18.8733	2.4746	0	0	0
	835	2	1	0	-0.1353	-18.4623	2.7714	0	0	0
	836	2	2	0	0.9031	-18.3852	2.9068	0	0	0
	837	2	2	0	-1.0839	-18.858	2.9861	0	0	0
	838	2	1	0	0.7586	-18.495	2.0487	0	0	0
	839	2	2	0	0.3185	-19.0489	1.2727	0	0	0
	840	2	2	0	1.7712	-18.7682	1.9989	0	0	0
	841	2	1	0	0.144	-19.2408	2.672	0	0	0
	842	2	2	0	-0.8117	-18.8093	2.6175	0	0	0
	843	2	2	0	1.0949	-18.802	2.5959	0	0	0
	844	2	1	0	-0.3718	-18.7966	3.5989	0	0	0
	845	2	2	0	-0.256	19.035	3.0792	0	-1	0
	846	2	2	0	0.0784	-19.313	2.8032	0	0	0
	847	2	1	0	0.1889	-17.8069	3.4296	0	0	0
	848	2	2	0	0.3562	-16.7737	3.513	0	0	0
	849	2	2	0	0.9437	-17.9553	2.7149	0	0	0
	850	2	1	0	-0.8637	-17.3659	3.5714	0	0	0
	851	2	2	0	-0.3519	-16.9911	4.4081	0	0	0
	852	2	2	0	-1.13	-18.2488	3.0694	0	0	0
	853	2	1	0	-0.2075	-18.2612	3.872	0	0	0
	854	2	2	0	-0.5587	-18.9924	4.5388	0	0	0
	855	2	2	0	-0.3581	-17.6897	3.0041	0	0	0
	856	2	1	0	0.6921	-17.5876	4.116	0	0	0
	857	2	2	0	-0.27	-17.9681	3.9366	0	0	0
	858	2	2	0	0.8685	-17.2257	5.0857	0	0	0
	859	2	1	0	-0.4081	-17.8729	3.9402	0	0	0
	860	2	2	0	-0.4562	-17.5733	4.9454	0	0	0
	861	2	2	0	-0.4965	-18.7502	4.5103	0	0	0
	862	2	1	0	0.398	-17.0675	3.785	0	0	0
	863	2	2	0	-0.4271	-16.8885	4.4093	0	0	0
	864	2	2	0	0.4843	-16.984	2.7419	0	0	0
	865	2	1	0	-0.6622	-16.8155	3.4178	0	0	0
	866	2	2	0	-1.6548	-16.7344	3.085	0	0	0
	867	2	2	0	-0.7854	-16.6925	4.4532	0	0	0
	868	2	1	0	-0.4614	-16.037	2.5955	0	0	0
	869	2	2	0	0.4904	-16.017	3.0384	0	0	0
	870	2	2	0	-0.7241	-16.9712	2.1944	0	0	0
	871	2	1	0	-1.4277	-15.5497	2.9846	0	0	0
	872	2	2	0	-2.2399	-15.9529	2.4554	0	0	0
	873	2	2	0	-0.8613	-16.1883	3.5961	0	0	0
	874	2	1	0	-2.0921	-15.4506	3.918	0	0	0
	875	2	2	0	-1.6697	-14.8535	3.1647	0	0	0
	876	2	2	0	-1.1694	-15.8619	3.6318	0	0	0
	877	2	1	0	-1.0559	-14.958	3.996	0	0	0
	878	2	2	0	-0.3741	-14.4598	3.372	0	0	0
	879	2	2	0	-2.0757	-14.7265	4.0904	0	0	0
	880	2	1	0	-1.5219	-13.9155	3.8597	0	0	0
	881	2	2	0	-2.1651	-13.402	4.5117	0	0	0
	882	2	2	0	-1.3037	-14.4133	4.7581	0	0	0
	883	2	1	0	-2.0679	-14.5632	4.6375	0	0	0
	884	2	3	-1	-1.2174	-14.4627	4.0299	0	0	0
	885	2	2	0	-1.5315	-15.4341	4.8748	0	0	0
	886	2	1	0	-1.8672	-14.9293	3.5659	0	0	0
	887	2	2	0	-0.9518	-14.5433	3.2259	0	0	0
	888	2	2	0	-2.0507	-15.7568	4.1855	0	0	0
	889	2	1	0	-0.9989	-14.8997	4.3194	0	0	0
	890	2	2	0	-1.616	-15.5734	4.8369	0	0	0
	891	2	2	0	-1.6748	-15.1657	3.5612	0	0	0
	892	2	1	0	-1.3007	-15.8617	4.8726	0	0	0
	893	2	3	-1	-2.1324	-15.6194	5.4659	0	0	0
	894	2	2	0	-0.3558	-16.2592	4.6452	0	0	0
	895	2	1	0	-1.2849	-16.2868	5.941	0	0	0
	896	2	2	0	-0.6203	-16.7803	5.2949	0	0	0
	897	2	2	0	-0.5506	-16.4213	6.6794	0	0	0
	898	2	1	0	-1.8166	-15.2706	5.8573	0	0	0
	899	2	2	0	-2.7776	-15.6877	5.9284	0	0	0
	900	2	2	0	-1.3281	-14.7677	5.0756	0	0	0
	901	2	1	0	-2.3965	-16.1015	5.3135	0	0	0
	902	2	2	0	-2.2666	-16.705	4.4641	0	0	0
	903	2	2	0	-1.892	-15.9631	4.4031	0	0	0
	904	2	1	0	-2.0651	-16.7318	6.2165	0	0	0
	905	2	2	0	-1.1413	-16.5489	6.6808	0	0	0
	906	2	2	0	-1.6536	-16.6688	5.2525	0	0	0
	907	2	1	0	-0.9982	-16.5626	6.6109	0	0	0
	908	2	2	0	-1.4357	-15.6269	6.4223	0	0	0
	909	2	2	0	-1.4771	-16.5893	7.5449	0	0	0
	910	2	1	0	-1.0497	-17.6921	6.4012	0	0	0
	911	2	2	0	-1.002	-18.6382	6.8543	0	0	0
	912	2	2	0	-1.0651	-16.8253	5.809	0	0	0
	913	2	1	0	-1.1554	-16.5937	6.0776	0	0	0
	914	2	2	0	-1.9918	-16.9301	6.6159	0	0	0
	915	2	2	0	-0.6043	-15.7141	5.9193	0	0	0
	916	2	1	0	-1.3412	-17.4703	6.7984	0	0	0
	917	2	2	0	-1.736	-17.15	5.8797	0	0	0
	918	2	2	0	-0.6989	-16.6924	7.0898	0	0	0
	919	2	1	0	-0.2362	-17.1523	6.7807	0	0	0
	920	2	2	0	0.764	-17.3594	7.0242	0	0	0
	921	2	2	0	-1.1609	-17.1832	7.2771	0	0	0
	922	2	1	0	-1.0624	-17.07	7.5764	0	0	0
	923	2	2	0	-0.3368	-17.0095	6.8199	0	0	0
	924	2	2	0	-0.0627	-16.8817	7.8362	0	0	0
	925	2	1	0	-1.0809	-17.6951	6.6113	0	0	0
	926	2	2	0	-1.0625	-18.5375	7.2379	0	0	0
	927	2	2	0	-1.6083	-17.2114	5.8429	0	0	0
	928	2	1	0	-0.9789	-18.797	6.9243	0	0	0
	929	2	2	0	-1.853	-18.9126	7.4944	0	0	0
	930	2	2	0	-0.7599	-18.5179	5.936	0	0	0
	931	2	1	0	0.0754	-18.4947	7.27	0	0	0
	932	2	2	0	-0.0668	-18.3738	8.3033	0	0	0
	933	2	2	0	0.5489	-18.9051	8.1125	0	0	0
	934	2	1	0	0.5357	-17.4514	7.4186	0	0	0
	935	2	3	-1	0.3398	-18.1914	6.6999	0	0	0
	936	2	2	0	0.2518	-16.6812	8.0734	0	0	0
	937	2	1	0	0.4349	-17.0685	8.4983	0	0	0
	938	2	2	0	0.4383	-18.0325	8.9145	0	0	0
	939	2	2	0	-0.209	-17.8914	8.6015	0	0	0
	940	2	1	0	1.263	-17.2582	7.7232	0	0	0
	941	2	2	0	0.4155	-16.6837	7.9561	0	0	0
	942	2	2	0	2.0307	-17.6418	8.3282	0	0	0
	943	2	1	0	1.2462	-17.6093	8.8182	0	0	0
	944	2	3	-1	0.7182	-17.7812	9.7093	0	0	0
	945	2	2	0	2.0824	-17.522	8.1892	0	0	0
	946	2	1	0	1.9705	-16.734	8.64	0	0	0
	947	2	2	0	0.9425	-16.6599	8.4393	0	0	0
	948	2	3	-1	1.4781	-15.8076	8.5974	0	0	0
	949	2	1	0	0.9931	-16.2175	8.3229	0	0	0
	950	2	2	0	1.1337	-16.7905	7.4544	0	0	0
	951	2	2	0	0.7528	-15.3094	8.7922	0	0	0
	952	2	1	0	0.9711	-16.9108	7.4057	0	0	0
	953	2	2	0	1.8471	-16.5127	7.8259	0	0	0
	954	2	2	0	1.1968	-16.3994	6.5168	0	0	0
	955	2	1	0	1.5607	-16.504	8.3054	0	0	0
	956	2	2	0	2.1554	-16.1141	7.5329	0	0	0
	957	2	2	0	0.8261	-15.8557	8.683	0	0	0
	958	2	1	0	1.2138	-16.9633	7.3098	0	0	0
	959	2	2	0	0.2495	-17.1553	6.9415	0	0	0
	960	2	2	0	1.0665	-17.5138	6.4279	0	0	0
	961	2	1	0	1.8007	-16.0364	6.9649	0	0	0
	962	2	2	0	2.2691	-15.2405	6.4653	0	0	0
	963	2	2	0	2.7055	-16.5528	6.8336	0	0	0
	964	2	1	0	2.5923	-16.8675	7.0379	0	0	0
	965	2	2	0	3.4428	-17.3426	7.4294	0	0	0
	966	2	2	0	3.034	-17.2152	6.1511	0	0	0
	967	2	1	0	1.7235	-17.6113	6.9178	0	0	0
	968	2	2	0	1.2645	-16.7169	6.6149	0	0	0
	969	2	2	0	0.8821	-17.4958	7.5352	0	0	0
	970	2	1	0	2.7301	-18.1658	6.9613	0	0	0
	971	2	2	0	2.3659	-19.0354	7.4236	0	0	0
	972	2	2	0	2.4245	-18.4501	5.9978	0	0	0
	973	2	1	0	1.5991	-17.9604	6.997	0	0	0
	974	2	2	0	1.9449	-18.9497	7.0617	0	0	0
	975	2	2	0	1.6438	-16.9207	6.8571	0	0	0
	976	2	1	0	2.5277	-17.3704	7.3319	0	0	0
	977	2	2	0	2.9439	-17.872	6.5088	0	0	0
	978	2	2	0	2.5113	-16.839	6.4265	0	0	0
	979	2	1	0	1.8157	-16.8079	8.0384	0	0	0
	980	2	2	0	2.0892	-17.7677	7.7121	0	0	0
	981	2	2	0	0.8797	-16.4867	8.3896	0	0	0
	982	2	1	0	2.7036	-16.1006	8.2223	0	0	0
	983	2	2	0	1.8355	-15.9803	8.8006	0	0	0
	984	2	2	0	2.9415	-15.7685	9.1896	0	0	0
	985	2	1	0	1.8035	-15.3884	8.294	0	0	0
	986	2	2	0	1.3262	-16.2806	8.5745	0	0	0
	987	2	2	0	1.9522	-16.3165	7.8261	0	0	0
	988	2	1	0	0.8573	-15.3983	8.9476	0	0	0
	989	2	2	0	1.8351	-15.6773	9.2092	0	0	0
	990	2	2	0	1.3187	-15.4986	8.0097	0	0	0
	991	2	1	0	0.6485	-16.4396	9.3885	0	0	0
	992	2	2	0	-0.0134	-16.9527	10.0219	0	0	0
	993	2	2	0	-0.2726	-15.9879	9.1646	0	0	0
	994	2	1	0	0.6253	-15.3194	9.1297	0	0	0
	995	2	2	0	0.4228	-15.6459	8.1525	0	0	0
	996	2	2	0	0.4319	-15.2594	8.0994	0	0	0
	997	2	1	0	-0.3964	-15.7029	8.7671	0	0	0
	998	2	2	0	-1.1691	-16.3839	8.9711	0	0	0
	999	2	2	0	0.0118	-14.8565	9.2357	0	0	0
	1000	2	1	0	-0.1176	-14.6064	8.5606	0	0	0
	1001	2	2	0	-0.9766	-15.1353	8.852	0	0	0
	1002	2	2	0	0.9174	-14.6972	8.7128	0	0	0
	1003	2	1	0	1.0212	-14.4599	8.4959	0	0	0
	1004	2	2	0	0.2392	-14.1367	9.1176	0	0	0
	1005	2	2	0	-0.0096	-14.5909	8.3449	0	0	0
	1006	2	1	0	0.7087	-14.5129	9.6014	0	0	0
	1007	2	2	0	1.6411	-14.761	9.1871	0	0	0
	1008	2	2	0	1.3244	-14.4253	8.7554	0	0	0
	1009	2	1	0	0.2033	-15.4107	10.1122	0	0	0
	1010	2	3	-1	0.5481	-14.4716	10.4311	0	0	0
	1011	2	2	0	0.4914	-16.3288	10.5325	0	0	0
	1012	2	1	0	1.0495	-15.9434	10.6803	0	0	0
	1013	2	2	0	0.3172	-15.2191	10.8843	0	0	0
	1014	2	2	0	0.2794	-15.9586	9.9667	0	0	0
	1015	2	1	0	0.1986	-16.6575	10.978	0	0	0
	1016	2	2	0	-0.6185	-16.2199	11.4714	0	0	0
	1017	2	2	0	0.1851	-17.6945	10.8139	0	0	0
	1018	2	1	0	0.3814	-17.0716	12.0352	0	0	0
	1019	2	2	0	0.6265	-16.2217	11.4694	0	0	0
	1020	2	2	0	1.2158	-17.1193	12.6707	0	0	0
	1021	2	1	0	1.2284	-17.8409	11.9194	0	0	0
	1022	2	2	0	1.4676	-18.4622	11.1075	0	0	0
	1023	2	2	0	2.1756	-18.2898	11.9809	0	0	0
	1024	2	1	0	1.2329	-18.9374	12.266	0	0	0
	1025	2	2	0	0.5353	19.0349	12.4442	0	-1	0
	1026	2	3	-1	1.9145	-19.1588	11.4986	0	0	0
	1027	2	1	0	0.5721	-18.118	12.729	0	0	0
	1028	2	2	0	0.4041	-17.1463	13.0899	0	0	0
	1029	2	2	0	0.3052	-18.5962	11.8332	0	0	0
	1030	2	1	0	0.0362	-18.813	11.986	0	0	0
	1031	2	2	0	1.0726	-18.6987	12.11	0	0	0
	1032	2	2	0	0.503	19.028	12.2735	0	-1	0
	1033	2	1	0	0.3054	-18.7461	10.8699	0	0	0
	1034	2	2	0	-0.0378	-19.001	9.9109	0	0	0
	1035	2	2	0	-0.0145	-19.0684	9.9232	0	0	0
	1036	2	1	0	-0.4031	19.0859	10.8221	0	-1	0
	1037	2	3	-1	-0.469	19.1763	9.7781	0	-1	0
	1038	2	2	0	-1.3913	-19.3158	10.9393	0	0	0
	1039	2	1	0	-1.0934	-19.1275	10.0657	0	0	0
	1040	2	2	0	-0.5115	-18.3379	9.6909	0	0	0
	1041	2	2	0	-0.7067	-19.0667	11.04	0	0	0
	1042	2	1	0	-1.8426	-18.6564	10.8	0	0	0
	1043	2	2	0	-0.9242	-19.0744	10.5097	0	0	0
	1044	2	2	0	-0.8874	-18.2412	10.6671	0	0	0
	1045	2	1	0	-2.3223	19.2777	10.1304	0	-1	0
	1046	2	2	0	-1.7732	-18.971	9.3802	0	0	0
	1047	2	2	0	-2.9925	-18.8913	9.555	0	0	0
	1048	2	1	0	-1.8335	-18.7116	10.8551	0	0	0
	1049	2	2	0	-1.6432	19.2598	10.1617	0	-1	0
	1050	2	2	0	-1.9851	-17.7325	10.5073	0	0	0
	1051	2	1	0	-0.9579	-18.0905	10.4427	0	0	0
	1052	2	2	0	-1.8945	-17.6557	10.2524	0	0	0
	1053	2	2	0	-1.9102	-17.7298	10.6987	0	0	0
	1054	2	1	0	-1.5822	-19.0433	10.6005	0	0	0
	1055	2	2	0	-2.4515	19.1908	10.9077	0	-1	0
	1056	2	2	0	-2.3969	-18.4959	10.9735	0	0	0
	1057	2	1	0	-1.2897	19.2276	11.6105	0	-1	0
	1058	2	2	0	-0.7954	18.4636	12.1344	0	-1	0
	1059	2	2	0	-0.9043	-19.338	10.6489	0	0	0
	1060	2	1	0	-2.2936	-19.2117	12.0864	0	0	0
	1061	2	2	0	-1.4805	-18.98	12.7091	0	0	0
	1062	2	2	0	-2.4396	18.6442	12.6392	0	-1	0
	1063	2	1	0	-1.5158	-19.0058	12.9081	0	0	0
	1064	2	2	0	-0.9344	-18.5617	12.1549	0	0	0
	1065	2	2	0	-1.6689	-17.9836	12.7232	0	0	0
	1066	2	1	0	-1.2205	19.2556	13.9128	0	-1	0
	1067	2	2	0	-1.6126	18.8496	14.7983	0	-1	0
	1068	2	2	0	-0.7902	19.0832	12.9707	0	-1	0
	1069	2	1	0	-2.1701	19.1673	14.5556	0	-1	0
	1070	2	2	0	-2.9989	19.2128	15.1985	0	-1	0
	1071	2	2	0	-1.8608	-19.0904	15.4373	0	0	0
	1072	2	1	0	-1.3686	-18.7448	14.5732	0	0	0
	1073	2	2	0	-1.1246	-18.2979	13.6549	0	0	0
	1074	2	2	0	-1.6669	19.1739	13.9861	0	-1	0
	1075	2	1	0	-2.2682	-18.9467	13.8858	0	0	0
	1076	2	2	0	-2.7528	18.9844	13.4179	0	-1	0
	1077	2	2	0	-2.4151	-17.9071	13.8954	0	0	0
	1078	2	1	0	-1.6414	-18.8547	14.8456	0	0	0
	1079	2	3	-1	-1.0333	19.0269	14.8052	0	-1	0
	1080	2	2	0	-1.4869	-17.9222	14.3883	0	0	0
	1081	2	1	0	-2.7104	-18.6876	15.2355	0	0	0
	1082	2	2	0	-3.4515	-19.2556	14.7553	0	0	0
	1083	2	2	0	-3.3591	-19.3106	15.7773	0	0	0
	1084	2	1	0	-3.8557	-18.5996	15.1822	0	0	0
	1085	2	2	0	-3.0999	-19.2947	14.9633	0	0	0
	1086	2	2	0	-2.9184	-18.2187	15.4631	0	0	0
	1087	2	1	0	-4.0328	19.0039	15.2672	0	-1	0
	1088	2	2	0	-4.5606	18.5955	16.0778	0	-1	0
	1089	2	2	0	-3.4293	-19.2333	14.5679	0	0	0
	1090	2	1	0	-5.1457	18.7152	15.2895	0	-1	0
	1091	2	2	0	-5.8992	18.3082	15.8971	0	-1	0
	1092	2	2	0	-5.7715	17.906	15.0529	0	-1	0
	1093	2	1	0	-4.2348	18.6406	15.9875	0	-1	0
	1094	2	2	0	-3.3738	18.095	15.7356	0	-1	0
	1095	2	2	0	-5.2446	18.4199	16.1724	0	-1	0
	1096	2	1	0	-3.9261	19.2668	16.9014	0	-1	0
	1097	2	2	0	-4.9204	-19.3045	16.6071	0	0	0
	1098	2	2	0	-3.4365	18.8778	17.7449	0	-1	0
	1099	2	1	0	-4.6572	-18.7106	17.3615	0	0	0
	1100	2	2	0	-5.451	-18.9859	17.9912	0	0	0
	1101	2	2	0	-4.1731	-18.2626	18.1785	0	0	0
	1102	2	1	0	-5.6202	-19.2552	17.0477	0	0	0
	1103	2	2	0	-6.6607	-19.232	16.9082	0	0	0
	1104	2	2	0	-4.6916	-19.3048	17.5352	0	0	0
	1105	2	1	0	-5.0457	-18.8695	16.1293	0	0	0
	1106	2	2	0	-4.1037	-19.2723	15.8995	0	0	0
	1107	2	2	0	-4.9345	-18.4186	15.1875	0	0	0
	1108	2	1	0	-4.2728	19.2224	15.5729	0	-1	0
	1109	2	2	0	-4.8819	-19.1821	14.7848	0	0	0
	1110	2	2	0	-4.3425	-18.4693	15.496	0	0	0
	1111	2	1	0	-4.9204	-19.1187	16.4371	0	0	0
	1112	2	2	0	-4.1536	-18.5868	15.9557	0	0	0
	1113	2	2	0	-5.3203	-19.2078	15.4703	0	0	0
	1114	2	1	0	-3.9014	-18.8372	16.8897	0	0	0
	1115	2	2	0	-3.0437	-18.6698	17.4718	0	0	0
	1116	2	2	0	-4.7715	19.3185	16.9787	0	-1	0
	1117	2	1	0	-2.8394	-18.3962	16.9019	0	0	0
	1118	2	2	0	-3.3039	-17.7803	16.1895	0	0	0
	1119	2	2	0	-2.6144	19.3406	16.6733	0	-1	0
	1120	2	1	0	-3.2773	-17.3717	17.1868	0	0	0
	1121	2	2	0	-2.5831	-18.0646	17.5615	0	0	0
	1122	2	2	0	-3.7944	-17.2913	16.2765	0	0	0
	1123	2	1	0	-2.6101	-16.5863	16.6763	0	0	0
	1124	2	2	0	-3.5788	-16.8658	16.9697	0	0	0
	1125	2	2	0	-2.2266	-17.5535	16.5351	0	0	0
	1126	2	1	0	-2.2729	-15.4886	16.7382	0	0	0
	1127	2	2	0	-2.0097	-16.488	16.9238	0	0	0
	1128	2	2	0	-1.9413	-14.9011	17.5428	0	0	0
	1129	2	1	0	-3.2709	-14.9518	16.9341	0	0	0
	1130	2	3	-1	-3.0095	-15.1229	15.9317	0	0	0
	1131	2	3	-1	-3.3528	-14.0504	16.402	0	0	0
	1132	2	1	0	-4.3456	-15.3165	16.7486	0	0	0
	1133	2	2	0	-4.5771	-15.7675	15.8291	0	0	0
	1134	2	2	0	-4.7157	-15.3852	17.7288	0	0	0
	1135	2	1	0	-3.6081	-16.0965	16.3362	0	0	0
	1136	2	2	0	-3.9813	-17.0393	16.6089	0	0	0
	1137	2	2	0	-3.7933	-15.0645	16.3921	0	0	0
	1138	2	1	0	-4.7388	-15.932	16.4666	0	0	0
	1139	2	2	0	-3.8697	-16.4878	16.6623	0	0	0
	1140	2	2	0	-4.3211	-15.1641	15.8849	0	0	0
	1141	2	1	0	-4.4782	-16.7371	15.6878	0	0	0
	1142	2	2	0	-5.2625	-16.0816	15.4477	0	0	0
	1143	2	3	-1	-3.5069	-16.6298	16.072	0	0	0
	1144	2	1	0	-5.2322	-15.9704	15.2802	0	0	0
	1145	2	2	0	-5.1551	-15.2549	14.5156	0	0	0
	1146	2	2	0	-5.0454	-15.7027	14.2822	0	0	0
	1147	2	1	0	-5.2115	-17.1096	15.4363	0	0	0
	1148	2	2	0	-6.178	-16.7101	15.5304	0	0	0
	1149	2	2	0	-4.1927	-17.3405	15.3306	0	0	0
	1150	2	1	0	-4.1589	-17.5726	15.4488	0	0	0
	1151	2	2	0	-3.3147	-17.0019	15.7019	0	0	0
	1152	2	2	0	-3.3071	-17.5615	16.0627	0	0	0
	1153	2	1	0	-3.4206	-16.7131	15.2521	0	0	0
	1154	2	2	0	-4.0638	-17.5154	15.4645	0	0	0
	1155	2	2	0	-4.1157	-16.9598	14.5049	0	0	0
	1156	2	1	0	-2.8929	-15.9732	15.9568	0	0	0
	1157	2	2	0	-1.9015	-16.2997	15.8428	0	0	0
	1158	2	2	0	-3.1863	-14.9667	16.0145	0	0	0
	1159	2	1	0	-3.5547	-16.9137	15.9494	0	0	0
	1160	2	2	0	-4.574	-16.669	15.8897	0	0	0
	1161	2	2	0	-3.0068	-16.3057	15.2916	0	0	0
	1162	2	1	0	-3.0342	-15.8905	16.0185	0	0	0
	1163	2	2	0	-3.6927	-16.6297	16.3686	0	0	0
	1164	2	2	0	-3.2667	-15.3975	15.1211	0	0	0
	1165	2	1	0	-3.5483	-16.1925	15.0351	0	0	0
	1166	2	2	0	-3.8433	-15.6811	14.1667	0	0	0
	1167	2	2	0	-4.0975	-16.6254	15.8183	0	0	0
	1168	2	1	0	-4.4632	-16.7834	15.404	0	0	0
	1169	2	2	0	-5.4045	-16.5266	15.0161	0	0	0
	1170	2	2	0	-3.8741	-17.6514	15.4491	0	0	0
	1171	2	1	0	-3.409	-16.7786	14.9445	0	0	0
	1172	2	2	0	-2.5905	-17.3404	15.2864	0	0	0
	1173	2	2	0	-3.5999	-17.7422	14.5737	0	0	0
	1174	2	1	0	-3.0237	-16.2045	15.8635	0	0	0
	1175	2	2	0	-2.4708	-15.8094	15.063	0	0	0
	1176	2	2	0	-3.4921	-15.2703	15.9649	0	0	0
	1177	2	1	0	-2.2106	-16.356	15.0645	0	0	0
	1178	2	2	0	-2.3137	-17.3661	15.332	0	0	0
	1179	2	2	0	-2.6595	-17.023	15.7399	0	0	0
	1180	2	1	0	-2.2267	-15.4085	15.716	0	0	0
	1181	2	2	0	-2.6786	-14.9699	14.8759	0	0	0
	1182	2	2	0	-1.587	-14.7584	15.1958	0	0	0
	1183	2	1	0	-1.9148	-15.7459	16.7702	0	0	0
	1184	2	2	0	-2.5364	-14.9629	16.4494	0	0	0
	1185	2	2	0	-2.3282	-15.1733	17.5472	0	0	0
	1186	2	1	0	-1.7698	-16.0595	17.8671	0	0	0
	1187	2	2	0	-0.9166	-15.8908	17.2787	0	0	0
	1188	2	2	0	-1.2949	-16.962	17.6171	0	0	0
	1189	2	1	0	-1.7758	-14.9122	17.9461	0	0	0
	1190	2	2	0	-1.4502	-14.6728	18.9152	0	0	0
	1191	2	2	0	-2.5134	-14.9948	17.2035	0	0	0
	1192	2	1	0	-0.9698	-14.7415	18.7485	0	0	0
	1193	2	2	0	-1.653	-14.2636	-19.3497	0	0	1
	1194	2	2	0	-1.0972	-15.7637	18.9522	0	0	0
	1195	2	1	0	-1.5719	-14.9847	-19.0389	0	0	1
	1196	2	2	0	-2.5079	-15.259	19.3088	0	0	0
	1197	2	2	0	-0.6765	-15.4219	-18.7079	0	0	1
	1198	2	1	0	-2.6053	-14.6367	-18.6734	0	0	1
	1199	2	2	0	-2.009	-15.3533	-18.1903	0	0	1
	1200	2	2	0	-1.6832	-14.1598	-18.831	0	0	1
	1201	3	1	0	6.2088	14.2906	10.9536	0	0	0
	1202	3	2	0	5.3869	13.9129	10.4203	0	0	0
	1203	3	2	0	5.9417	14.6464	11.9047	0	0	0
	1204	3	1	0	5.562	14.5083	11.8793	0	0	0
	1205	3	2	0	5.478	14.1388	10.9	0	0	0
	1206	3	3	-1	6.2938	13.9075	11.4253	0	0	0
	1207	3	1	0	5.6936	14.2035	12.9803	0	0	0
	1208	3	2	0	5.0824	13.7951	13.7301	0	0	0
	1209	3	3	-1	5.0012	13.4279	13.1275	0	0	0
	1210	3	1	0	4.6853	14.6752	13.2688	0	0	0
	1211	3	2	0	5.5424	14.2103	12.8794	0	0	0
	1212	3	2	0	4.574	14.0122	12.4622	0	0	0
	1213	3	1	0	5.4536	14.7901	14.1167	0	0	0
	1214	3	2	0	6.0604	14.7621	14.9731	0	0	0
	1215	3	2	0	4.9087	15.4423	13.5001	0	0	0
	1216	3	1	0	4.5396	15.4661	14.2903	0	0	0
	1217	3	2	0	4.2941	16.4615	14.5168	0	0	0
	1218	3	2	0	3.8241	15.185	13.5751	0	0	0
	1219	3	1	0	4.1972	16.5521	14.4509	0	0	0
	1220	3	3	-1	3.6479	16.2072	15.2766	0	0	0
	1221	3	2	0	3.4604	16.6708	13.7123	0	0	0
	1222	3	1	0	4.5218	15.5326	14.8725	0	0	0
	1223	3	2	0	5.544	15.7698	14.9079	0	0	0
	1224	3	2	0	4.2311	15.4123	13.8708	0	0	0
	1225	3	1	0	4.6043	14.4185	14.5993	0	0	0
	1226	3	2	0	4.3388	15.0416	15.4017	0	0	0
	1227	3	2	0	3.931	13.6264	14.7469	0	0	0
	1228	3	1	0	5.2718	15.2765	14.2241	0	0	0
	1229	3	2	0	4.3259	14.9873	13.872	0	0	0
	1230	3	2	0	4.4002	15.5547	13.7091	0	0	0
	1231	3	1	0	5.5027	14.3033	14.7917	0	0	0
	1232	3	2	0	6.2253	13.5506	14.6742	0	0	0
	1233	3	3	-1	5.2466	13.3803	15.2217	0	0	0
	1234	3	1	0	4.9777	15.167	15.3403	0	0	0
	1235	3	2	0	4.5724	14.9483	14.3967	0	0	0
	1236	3	2	0	4.2745	14.4117	15.5342	0	0	0
	1237	3	1	0	5.2056	15.4891	14.2602	0	0	0
	1238	3	2	0	4.7822	14.737	14.8581	0	0	0
	1239	3	2	0	5.7685	15.5381	15.1452	0	0	0
	1240	3	1	0	4.2992	15.0205	14.7905	0	0	0
	1241	3	3	-1	4.8611	15.2646	13.9378	0	0	0
	1242	3	2	0	4.2497	15.7592	14.0459	0	0	0
	1243	3	1	0	4.0657	15.5405	15.7893	0	0	0
	1244	3	2	0	4.4897	15.3794	16.7363	0	0	0
	1245	3	2	0	4.247	14.5514	16.0917	0	0	0
	1246	3	1	0	4.9076	16.106	15.2472	0	0	0
	1247	3	2	0	4.4998	17.0652	15.3742	0	0	0
	1248	3	2	0	4.0022	15.9042	15.7391	0	0	0
	1249	3	1	0	3.8911	16.3922	15.7024	0	0	0
	1250	3	2	0	4.0544	15.7253	16.4967	0	0	0
	1251	3	2	0	3.8442	17.1842	16.3903	0	0	0
	1252	3	1	0	4.8323	16.4964	16.355	0	0	0
	1253	3	2	0	3.7991	16.4971	16.542	0	0	0
	1254	3	2	0	5.6193	17.1747	16.507	0	0	0
	1255	3	1	0	4.0132	15.7342	16.6211	0	0	0
	1256	3	2	0	4.5335	14.8543	16.3813	0	0	0
	1257	3	2	0	3.7218	15.8182	15.6158	0	0	0
	1258	3	1	0	3.2687	16.0329	15.7971	0	0	0
	1259	3	2	0	2.9297	16.5899	16.6201	0	0	0
	1260	3	2	0	3.4281	16.429	14.8378	0	0	0
	1261	3	1	0	2.8982	16.498	14.8128	0	0	0
	1262	3	2	0	3.5377	17.2069	14.3756	0	0	0
	1263	3	2	0	3.9029	16.3568	14.542	0	0	0
	1264	3	1	0	3.8014	16.5962	14.1076	0	0	0
	1265	3	2	0	4.3324	15.8082	14.5545	0	0	0
	1266	3	3	-1	3.3799	17.044	13.2566	0	0	0
	1267	3	1	0	3.7324	15.8441	14.9749	0	0	0
	1268	3	2	0	4.6086	15.3034	15.181	0	0	0
	1269	3	2	0	4.753	15.892	14.7329	0	0	0
	1270	3	1	0	3.0851	15.4364	14.1163	0	0	0
	1271	3	2	0	2.4315	14.6321	14.2855	0	0	0
	1272	3	2	0	3.4509	16.3729	13.8137	0	0	0
	1273	3	1	0	2.0572	14.9207	14.1179	0	0	0
	1274	3	2	0	2.1986	15.2307	13.1247	0	0	0
	1275	3	3	-1	1.1811	15.2066	14.6211	0	0	0
	1276	3	1	0	0.9785	15.2943	13.9786	0	0	0
	1277	3	2	0	1.5143	15.7218	14.774	0	0	0
	1278	3	2	0	1.7771	15.6199	14.5775	0	0	0
	1279	3	1	0	0.0474	15.2191	13.3079	0	0	0
	1280	3	2	0	1.0132	15.6058	13.4502	0	0	0
	1281	3	2	0	0.6849	14.385	13.2917	0	0	0
	1282	3	1	0	-0.7476	14.4246	13.5513	0	0	0
	1283	3	2	0	-0.6926	14.9336	14.4681	0	0	0
	1284	3	2	0	0.1141	14.6257	14.1167	0	0	0
	1285	3	1	0	0.3833	14.3541	13.7478	0	0	0
	1286	3	2	0	0.527	13.3636	13.4305	0	0	0
	1287	3	2	0	0.5449	13.9417	12.7958	0	0	0
	1288	3	1	0	0.4606	15.4293	13.3471	0	0	0
	1289	3	2	0	1.2224	15.627	12.6521	0	0	0
	1290	3	2	0	-0.5797	15.3977	13.2081	0	0	0
	1291	3	1	0	0.9664	15.5472	12.3211	0	0	0
	1292	3	2	0	1.5731	16.0307	11.6135	0	0	0
	1293	3	2	0	1.9625	15.8289	12.4974	0	0	0
	1294	3	1	0	1.2992	16.5409	11.8474	0	0	0
	1295	3	2	0	0.7271	15.6803	11.6615	0	0	0
	1296	3	2	0	0.7209	15.6656	11.8034	0	0	0
	1297	3	1	0	0.6677	16.2537	12.7645	0	0	0
	1298	3	2	0	-0.07	15.5326	12.5688	0	0	0
	1299	3	2	0	-0.138	15.7433	12.3254	0	0	0
	1300	3	1	0	1.6775	16.0963	12.2373	0	0	0
	1301	3	2	0	2.4407	16.8143	12.3045	0	0	0
	1302	3	2	0	1.0649	16.222	11.3939	0	0	0
	1303	3	1	0	0.7461	16.5512	11.7393	0	0	0
	1304	3	2	0	1.0708	17.0879	12.5813	0	0	0
	1305	3	2	0	-0.3007	16.472	11.7171	0	0	0
	1306	3	1	0	-0.2373	16.8243	12.2691	0	0	0
	1307	3	2	0	-0.0703	17.7617	12.7119	0	0	0
	1308	3	2	0	-0.9095	17.6204	12.139	0	0	0
	1309	3	1	0	-0.2863	17.3564	13.2874	0	0	0
	1310	3	3	-1	-1.1817	17.4092	12.7416	0	0	0
	1311	3	2	0	-0.7865	16.6545	13.8871	0	0	0
	1312	3	1	0	-1.34	17.6062	12.9005	0	0	0
	1313	3	3	-1	-2.1873	16.9871	12.9367	0	0	0
	1314	3	2	0	-1.2644	16.586	13.1368	0	0	0
	1315	3	1	0	-1.5873	17.2474	13.9647	0	0	0
	1316	3	2	0	-2.3127	16.5457	14.2545	0	0	0
	1317	3	2	0	-1.3467	17.3918	14.9765	0	0	0
	1318	3	1	0	-0.9323	17.0735	14.8938	0	0	0
	1319	3	2	0	-0.7193	16.7557	13.916	0	0	0
	1320	3	3	-1	-1.833	17.4061	15.3188	0	0	0
	1321	3	1	0	-0.7339	17.5255	15.9325	0	0	0
	1322	3	2	0	-1.7732	17.5577	16.0787	0	0	0
	1323	3	2	0	-1.7636	17.4891	15.7305	0	0	0
	1324	3	1	0	-0.3299	17.845	14.9043	0	0	0
	1325	3	2	0	-1.3626	17.6651	14.9636	0	0	0
	1326	3	2	0	0.5455	18.3448	15.1983	0	0	0
	1327	3	1	0	-0.4124	16.7742	14.493	0	0	0
	1328	3	2	0	0.43	16.7274	15.118	0	0	0
	1329	3	2	0	-0.2216	17.6614	15.0212	0	0	0
	1330	3	1	0	0.5485	17.232	14.0576	0	0	0
	1331	3	2	0	1.3154	17.9197	13.8539	0	0	0
	1332	3	2	0	1.1424	17.3599	14.9139	0	0	0
	1333	3	1	0	0.0542	16.1964	13.9818	0	0	0
	1334	3	2	0	0.3187	15.7824	14.9097	0	0	0
	1335	3	2	0	-0.9217	15.8661	14.1845	0	0	0
	1336	3	1	0	-0.0119	16.6737	15.0259	0	0	0
	1337	3	2	0	-0.4302	17.5095	14.5474	0	0	0
	1338	3	2	0	1.0065	16.5116	14.8284	0	0	0
	1339	3	1	0	-0.6023	15.7209	14.769	0	0	0
	1340	3	2	0	0.194	15.3931	15.3698	0	0	0
	1341	3	2	0	0.2809	16.2736	14.8989	0	0	0
	1342	3	1	0	-0.7942	16.8232	14.5034	0	0	0
	1343	3	2	0	-0.9406	17.0918	13.499	0	0	0
	1344	3	2	0	-0.3458	17.6919	14.1203	0	0	0
	1345	3	1	0	0.2718	16.8697	14.9325	0	0	0
	1346	3	2	0	-0.2846	17.5438	14.3506	0	0	0
	1347	3	2	0	-0.3559	16.9091	14.0917	0	0	0
	1348	3	1	0	0.2421	16.0892	14.0884	0	0	0
	1349	3	2	0	0.9301	16.6994	14.5953	0	0	0
	1350	3	2	0	-0.0797	15.77	15.0355	0	0	0
	1351	3	1	0	-0.0005	15.4888	15.0387	0	0	0
	1352	3	2	0	-0.2652	15.9112	15.9628	0	0	0
	1353	3	2	0	-0.0553	16.5229	14.8655	0	0	0
	1354	3	1	0	0.6981	16.0729	14.3363	0	0	0
	1355	3	2	0	0.9843	16.034	13.3269	0	0	0
	1356	3	2	0	0.7912	16.4291	13.353	0	0	0
	1357	3	1	0	-0.4062	15.7623	14.4184	0	0	0
	1358	3	2	0	-0.065	16.1491	15.333	0	0	0
	1359	3	2	0	-1.3855	15.8101	14.794	0	0	0
	1360	3	1	0	-0.5844	14.6659	14.7161	0	0	0
	1361	3	2	0	-0.2476	15.6064	14.3927	0	0	0
	1362	3	2	0	-0.6467	14.086	15.5893	0	0	0
	1363	3	1	0	-0.9764	15.7332	14.5436	0	0	0
	1364	3	2	0	-0.6852	16.1205	15.4751	0	0	0
	1365	3	2	0	-0.962	14.7202	14.2676	0	0	0
	1366	3	1	0	-0.9624	14.9973	15.4271	0	0	0
	1367	3	2	0	-0.6958	14.4947	14.5446	0	0	0
	1368	3	2	0	-0.2541	14.8662	16.1911	0	0	0
	1369	3	1	0	-1.356	13.9372	15.6366	0	0	0
	1370	3	2	0	-0.542	13.2936	15.4764	0	0	0
	1371	3	2	0	-1.6438	13.8175	16.6393	0	0	0
	1372	3	1	0	-0.7328	14.4615	14.8247	0	0	0
	1373	3	2	0	0.0126	14.9275	15.3989	0	0	0
	1374	3	2	0	0.0883	14.9902	14.4389	0	0	0
	1375	3	1	0	0.1592	14.6278	14.1181	0	0	0
	1376	3	2	0	-0.6951	15.2128	14.2927	0	0	0
	1377	3	2	0	0.9861	15.2745	14.0978	0	0	0
	1378	3	1	0	0.9648	13.8319	14.3186	0	0	0
	1379	3	2	0	0.1908	14.5048	14.0932	0	0	0
	1380	3	2	0	1.1617	13.1155	15.0605	0	0	0
	1381	3	1	0	1.3023	14.1252	15.3781	0	0	0
	1382	3	2	0	0.8888	13.1672	15.2602	0	0	0
	1383	3	2	0	2	13.413	15.0486	0	0	0
	1384	3	1	0	1.4491	14.6939	16.3667	0	0	0
	1385	3	2	0	2.4031	15.1261	16.2913	0	0	0
	1386	3	2	0	1.6917	13.9437	17.0602	0	0	0
	1387	3	1	0	2.1846	14.6499	17.2497	0	0	0
	1388	3	2	0	1.8834	15.5364	16.7743	0	0	0
	1389	3	2	0	1.768	13.7471	16.9123	0	0	0
	1390	3	1	0	1.1282	14.2238	17.4075	0	0	0
	1391	3	2	0	0.182	14.468	17.0234	0	0	0
	1392	3	2	0	0.5289	15.0782	17.5229	0	0	0
	1393	3	1	0	0.9494	13.1511	17.7817	0	0	0
	1394	3	2	0	0.5391	14.0426	17.4084	0	0	0
	1395	3	2	0	0.3266	12.5823	17.1563	0	0	0
	1396	3	1	0	0.5847	12.5395	18.6847	0	0	0
	1397	3	2	0	-0.3442	12.9585	18.4315	0	0	0
	1398	3	2	0	0.6294	13.3067	17.9691	0	0	0
	1399	3	1	0	0.0425	12.9865	17.7743	0	0	0
	1400	3	2	0	-0.6094	12.9073	18.5936	0	0	0
	1401	3	2	0	-0.1436	13.9059	18.2461	0	0	0
	1402	3	1	0	-0.2207	12.3995	16.8211	0	0	0
	1403	3	2	0	-0.5619	11.9093	15.9575	0	0	0
	1404	3	2	0	-0.3143	13.3783	16.4526	0	0	0
	1405	3	1	0	-0.0804	12.1191	15.7147	0	0	0
	1406	3	2	0	0.5388	12.8607	15.3035	0	0	0
	1407	3	2	0	0.0058	12.2398	14.6752	0	0	0
	1408	3	1	0	0.7447	11.8475	16.4683	0	0	0
	1409	3	2	0	0.9837	10.8252	16.4813	0	0	0
	1410	3	2	0	1.3873	11.9654	15.6463	0	0	0
	1411	3	1	0	-0.3435	11.5214	16.6468	0	0	0
	1412	3	2	0	-0.5267	11.339	17.6645	0	0	0
	1413	3	2	0	0.1177	10.6621	17.036	0	0	0
	1414	3	1	0	-0.5837	12.6453	16.608	0	0	0
	1415	3	2	0	-1.0588	12.1382	15.8209	0	0	0
	1416	3	2	0	-1.0783	13.5708	16.5721	0	0	0
	1417	3	1	0	-1.1429	12.4801	17.5992	0	0	0
	1418	3	2	0	-1.3871	11.8986	16.7598	0	0	0
	1419	3	2	0	-0.9565	13.0188	18.4811	0	0	0
	1420	3	1	0	-1.5169	12.0136	16.6169	0	0	0
	1421	3	2	0	-0.756	12.1831	17.3203	0	0	0
	1422	3	2	0	-2.2707	12.5367	17.1274	0	0	0
	1423	3	1	0	-0.9772	11.9984	15.6015	0	0	0
	1424	3	2	0	-1.3164	11.654	14.6694	0	0	0
	1425	3	2	0	-1.2287	11.1459	16.1606	0	0	0
	1426	3	1	0	-0.439	11.6759	14.6378	0	0	0
	1427	3	2	0	-0.1448	11.8138	13.6393	0	0	0
	1428	3	2	0	-1.2849	12.14	15.052	0	0	0
	1429	3	1	0	0.091	12.6395	14.9742	0	0	0
	1430	3	2	0	-0.1772	11.7201	14.5438	0	0	0
	1431	3	2	0	1.0866	12.9683	15.0295	0	0	0
	1432	3	1	0	0.7366	13.5909	14.9503	0	0	0
	1433	3	2	0	0.5564	14.2839	14.1824	0	0	0
	1434	3	2	0	1.4431	14.1052	15.5325	0	0	0
	1435	3	1	0	0.7259	12.7998	14.1158	0	0	0
	1436	3	2	0	0.5359	11.7695	14.1855	0	0	0
	1437	3	2	0	1.3877	12.259	13.5059	0	0	0
	1438	3	1	0	-0.1231	12.3674	13.4718	0	0	0
	1439	3	2	0	-0.714	11.6766	13.9973	0	0	0
	1440	3	2	0	-0.0411	11.8254	14.3673	0	0	0
	1441	3	1	0	0.8118	12.3616	14.1414	0	0	0
	1442	3	2	0	0.0198	12.1135	13.4982	0	0	0
	1443	3	2	0	1.2713	12.7882	13.2992	0	0	0
	1444	3	1	0	0.4859	11.2601	14.0869	0	0	0
	1445	3	2	0	-0.3445	11.833	13.7959	0	0	0
	1446	3	3	-1	-0.3075	11.9219	13.8999	0	0	0
	1447	3	1	0	0.9542	10.3681	13.5324	0	0	0
	1448	3	2	0	1.6939	9.9696	14.1621	0	0	0
	1449	3	2	0	0.6057	10.1257	14.4928	0	0	0
	1450	3	1	0	1.0023	11.3038	12.8656	0	0	0
	1451	3	2	0	0.4913	10.6927	12.1815	0	0	0
	1452	3	2	0	0.6983	11.6349	11.9167	0	0	0
	1453	3	1	0	2.0156	11.8359	12.9777	0	0	0
	1454	3	2	0	1.9684	10.8901	13.4313	0	0	0
	1455	3	2	0	1.9932	11.593	13.999	0	0	0
	1456	3	1	0	2.6773	12.1419	12.0883	0	0	0
	1457	3	2	0	1.9423	11.4861	11.7249	0	0	0
	1458	3	2	0	3.2103	11.3755	11.6077	0	0	0
	1459	3	1	0	3.0883	11.2365	12.666	0	0	0
	1460	3	2	0	4.012	11.72	12.7909	0	0	0
	1461	3	2	0	3.6178	10.5589	13.2685	0	0	0
	1462	3	1	0	4.1608	11.2711	13.0796	0	0	0
	1463	3	2	0	4.9144	11.0197	12.393	0	0	0
	1464	3	2	0	3.7993	12.1352	13.5542	0	0	0
	1465	3	1	0	3.2747	11.962	13.3245	0	0	0
	1466	3	2	0	3.4575	11.1438	13.9567	0	0	0
	1467	3	2	0	2.3328	11.6846	13.6965	0	0	0
	1468	3	1	0	2.8075	11.8732	14.3716	0	0	0
	1469	3	2	0	2.5945	11.9551	13.3467	0	0	0
	1470	3	2	0	1.7947	11.9317	14.1008	0	0	0
	1471	3	1	0	2.407	10.8186	14.5948	0	0	0
	1472	3	2	0	2.3159	10.4724	13.6078	0	0	0
	1473	3	2	0	3.3918	11.1469	14.7528	0	0	0
	1474	3	1	0	2.6242	11.6902	15.3129	0	0	0
	1475	3	2	0	2.7868	12.7065	15.5209	0	0	0
	1476	3	3	-1	2.6279	12.42	14.558	0	0	0
	1477	3	1	0	2.8047	10.6186	14.9368	0	0	0
	1478	3	2	0	2.8718	9.7247	14.3899	0	0	0
	1479	3	2	0	2.3389	9.6885	15.08	0	0	0
	1480	3	1	0	3.7258	9.9467	15.0871	0	0	0
	1481	3	2	0	4.172	10.5794	15.7965	0	0	0
	1482	3	2	0	4.1275	10.8064	14.6376	0	0	0
	1483	3	1	0	3.2572	10.7024	15.8163	0	0	0
	1484	3	2	0	3.8896	10.1058	15.2276	0	0	0
	1485	3	2	0	3.5031	11.3954	15.0668	0	0	0
	1486	3	1	0	2.1605	11.0428	15.8778	0	0	0
	1487	3	2	0	2.1094	10.0381	15.5769	0	0	0
	1488	3	2	0	2.0247	12.0244	15.5305	0	0	0
	1489	3	1	0	3.2327	10.6757	15.6828	0	0	0
	1490	3	2	0	4.1614	10.1962	15.7836	0	0	0
	1491	3	2	0	3.0751	11.2039	14.7891	0	0	0
	1492	3	1	0	3.0016	11.7032	15.2209	0	0	0
	1493	3	2	0	2.9656	11.3489	14.2331	0	0	0
	1494	3	2	0	3.7794	12.2487	15.6681	0	0	0
	1495	3	1	0	3.2412	10.6848	15.6984	0	0	0
	1496	3	2	0	2.1917	10.6802	15.7312	0	0	0
	1497	3	2	0	3.0895	9.6524	15.8151	0	0	0
	1498	3	1	0	3.3063	10.0575	14.7367	0	0	0
	1499	3	2	0	2.4703	10.1851	15.359	0	0	0
	1500	3	2	0	3.3631	10.9602	14.2034	0	0	0
	1501	3	1	0	2.6964	9.586	13.8834	0	0	0
	1502	3	2	0	1.7539	9.6577	13.4264	0	0	0
	1503	3	2	0	1.9236	8.8757	13.8553	0	0	0
	1504	3	1	0	2.6532	10.704	14.1492	0	0	0
	1505	3	2	0	2.6917	10.2786	15.1084	0	0	0
	1506	3	2	0	2.475	9.7429	14.5327	0	0	0
	1507	3	1	0	3.7986	10.6534	14.0602	0	0	0
	1508	3	2	0	3.3639	11.0666	14.9221	0	0	0
	1509	3	2	0	3.7992	10.2875	15.0444	0	0	0
	1510	3	1	0	4.7155	11.2466	14.4206	0	0	0
	1511	3	2	0	5.7339	11.059	14.5947	0	0	0
	1512	3	2	0	5.4047	12.0268	14.283	0	0	0
	1513	3	1	0	3.6574	11.1858	14.8669	0	0	0
	1514	3	2	0	4.3503	10.5429	15.3241	0	0	0
	1515	3	2	0	4.2468	10.3954	14.5058	0	0	0
	1516	3	1	0	3.8177	11.4233	13.7532	0	0	0
	1517	3	2	0	3.9161	10.6593	13.0397	0	0	0
	1518	3	2	0	3.3384	10.7011	14.3457	0	0	0
	1519	3	1	0	3.2751	10.4335	13.5332	0	0	0
	1520	3	2	0	2.7307	9.6328	13.127	0	0	0
	1521	3	2	0	3.7331	11.1502	14.1489	0	0	0
	1522	3	1	0	3.3417	10.0425	14.6127	0	0	0
	1523	3	2	0	3.0776	9.8454	15.6096	0	0	0
	1524	3	2	0	2.5647	10.5603	14.1323	0	0	0
	1525	3	1	0	4.1129	10.8494	14.8895	0	0	0
	1526	3	2	0	5.0996	11.1478	15.0895	0	0	0
	1527	3	2	0	5.0282	11.2478	15.2152	0	0	0
	1528	3	1	0	4.7939	11.6192	14.3736	0	0	0
	1529	3	2	0	5.6567	11.525	13.7827	0	0	0
	1530	3	2	0	4.655	12.4905	13.8044	0	0	0
	1531	3	1	0	5.5725	12.1335	15.0457	0	0	0
	1532	3	2	0	6.1003	12.8661	15.5817	0	0	0
	1533	3	2	0	5.7817	12.2468	14.023	0	0	0
	1534	3	1	0	6.2122	12.8842	15.6371	0	0	0
	1535	3	3	-1	7.192	13.1661	15.8879	0	0	0
	1536	3	2	0	5.2388	12.7572	15.2643	0	0	0
	1537	3	1	0	5.4817	13.6646	16.0613	0	0	0
	1538	3	2	0	5.643	14.3249	16.8616	0	0	0
	1539	3	2	0	5.6601	14.6723	15.8265	0	0	0
	1540	3	1	0	5.7166	13.6138	17.1859	0	0	0
	1541	3	2	0	5.2969	13.495	16.2308	0	0	0
	1542	3	2	0	6.4105	14.384	17.3526	0	0	0
	1543	3	1	0	6.6122	13.2185	16.5826	0	0	0
	1544	3	2	0	6.5296	14.2514	16.4128	0	0	0
	1545	3	2	0	6.3863	13.8764	17.3691	0	0	0
	1546	3	1	0	5.9107	12.3388	16.8204	0	0	0
	1547	3	2	0	5.397	13.2376	16.9959	0	0	0
	1548	3	2	0	5.6834	11.3437	16.5741	0	0	0
	1549	3	1	0	5.6366	13.1824	17.5524	0	0	0
	1550	3	3	-1	5.9133	14.134	17.2057	0	0	0
	1551	3	2	0	5.6245	14.2319	17.5807	0	0	0
	1552	3	1	0	4.8277	12.788	16.8364	0	0	0
	1553	3	2	0	4.5183	12.5053	15.8736	0	0	0
	1554	3	2	0	4.116	12.6748	17.6001	0	0	0
	1555	3	1	0	5.7481	13.422	17.1071	0	0	0
	1556	3	2	0	6.007	13.0442	18.0519	0	0	0
	1557	3	2	0	5.6974	13.4921	16.0607	0	0	0
	1558	3	1	0	4.9014	12.8018	17.577	0	0	0
	1559	3	3	-1	4.156	13.5337	17.4718	0	0	0
	1560	3	2	0	5.0296	12.1689	16.7491	0	0	0
	1561	3	1	0	4.2082	12.8054	16.6594	0	0	0
	1562	3	2	0	3.7252	12.6249	17.5741	0	0	0
	1563	3	2	0	3.369	12.228	16.4049	0	0	0
	1564	3	1	0	4.6049	11.7263	16.6334	0	0	0
	1565	3	2	0	5.5248	11.2651	16.842	0	0	0
	1566	3	2	0	5.4241	12.3454	16.4139	0	0	0
	1567	3	1	0	4.3608	10.9363	17.4327	0	0	0
	1568	3	2	0	3.9324	10.245	16.7686	0	0	0
	1569	3	2	0	4.72	10.266	18.1566	0	0	0
	1570	3	1	0	5.3211	11.5572	17.311	0	0	0
	1571	3	2	0	6.2747	11.8969	17.5901	0	0	0
	1572	3	2	0	5.1047	10.6313	16.8655	0	0	0
	1573	3	1	0	5.1116	12.4917	16.6744	0	0	0
	1574	3	2	0	5.8209	11.8698	16.2132	0	0	0
	1575	3	2	0	5.4353	13.3803	17.1306	0	0	0
	1576	3	1	0	4.0081	12.3818	16.9789	0	0	0
	1577	3	2	0	4.8851	12.0778	17.4697	0	0	0
	1578	3	2	0	4.8143	11.9658	17.5076	0	0	0
	1579	3	1	0	4.7915	11.5465	16.874	0	0	0
	1580	3	2	0	3.9623	10.9472	16.6379	0	0	0
	1581	3	2	0	4.4617	12.1136	16.0542	0	0	0
	1582	3	1	0	3.6949	11.83	17.0728	0	0	0
	1583	3	2	0	4.5009	11.1581	17.1099	0	0	0
	1584	3	2	0	4.6047	12.1827	16.685	0	0	0
	1585	3	1	0	3.0386	12.5873	17.6369	0	0	0
	1586	3	2	0	2.7551	11.6828	17.1851	0	0	0
	1587	3	2	0	3.3961	13.4712	18.0767	0	0	0
	1588	3	1	0	4.0791	12.9627	17.9513	0	0	0
	1589	3	2	0	4.0519	12.2048	18.6775	0	0	0
	1590	3	2	0	4.1427	12.1678	18.6343	0	0	0
	1591	3	1	0	3.3761	13.495	18.6894	0	0	0
	1592	3	2	0	2.6116	12.8209	18.9416	0	0	0
	1593	3	2	0	2.4069	13.8446	18.8917	0	0	0
	1594	3	1	0	3.1985	14.6229	18.827	0	0	0
	1595	3	2	0	2.3047	14.6705	18.2779	0	0	0
	1596	3	2	0	3.8604	15.1999	-19.3339	0	0	1
	1597	3	1	0	4.207	14.1142	18.6107	0	0	0
	1598	3	2	0	5.0169	13.7687	18.0387	0	0	0
	1599	3	2	0	3.5761	13.4121	19.0706	0	0	0
	1600	3	1	0	4.3513	13.2458	17.8707	0	0	0
	1601	3	2	0	3.5603	12.8513	17.304	0	0	0
	1602	3	2	0	5.2846	13.5208	17.4759	0	0	0
	1603	3	1	0	3.7846	12.6859	17.0414	0	0	0
	1604	3	2	0	2.7715	12.9615	17.0569	0	0	0
	1605	3	2	0	3.2215	13.108	17.8206	0	0	0
	1606	3	1	0	4.0225	13.6244	16.4208	0	0	0
	1607	3	2	0	3.9842	14.6237	16.7407	0	0	0
	1608	3	2	0	4.422	14.089	17.2734	0	0	0
	1609	3	1	0	4.2258	12.5239	16.6855	0	0	0
	1610	3	2	0	5.1342	12.1633	17.0693	0	0	0
	1611	3	2	0	3.9604	12.0993	17.6084	0	0	0
	1612	3	1	0	5.2383	11.9834	16.7583	0	0	0
	1613	3	2	0	6.148	11.471	16.6475	0	0	0
	1614	3	2	0	5.1907	13.0015	16.506	0	0	0
	1615	3	1	0	4.841	10.9216	16.9518	0	0	0
	1616	3	2	0	5.8001	10.5728	17.199	0	0	0
	1617	3	2	0	5.4722	11.0046	16.1167	0	0	0
	1618	3	1	0	4.8568	10.7505	15.8147	0	0	0
	1619	3	2	0	5.5817	10.0644	16.1406	0	0	0
	1620	3	2	0	4.9882	9.8452	15.2992	0	0	0
	1621	3	1	0	4.1701	10.2152	16.566	0	0	0
	1622	3	2	0	3.199	9.8293	16.4634	0	0	0
	1623	3	2	0	3.2857	10.781	16.5731	0	0	0
	1624	3	1	0	3.6312	10.1277	15.5539	0	0	0
	1625	3	2	0	4.024	9.4072	16.2089	0	0	0
	1626	3	2	0	4.4229	10.801	15.7028	0	0	0
	1627	3	1	0	3.9477	11.1452	15.1215	0	0	0
	1628	3	3	-1	4.1369	11.59	16.0536	0	0	0
	1629	3	2	0	3.3443	12.0033	15.1648	0	0	0
	1630	3	1	0	3.6246	11.1096	16.2246	0	0	0
	1631	3	2	0	2.592	10.9385	16.1407	0	0	0
	1632	3	3	-1	3.5208	10.9261	15.1959	0	0	0
	1633	3	1	0	3.785	10.0911	15.7153	0	0	0
	1634	3	2	0	3.193	9.7003	14.9412	0	0	0
	1635	3	2	0	4.6912	10.0493	15.1865	0	0	0
	1636	3	1	0	4.0046	11.1928	15.9613	0	0	0
	1637	3	2	0	3.2277	11.8484	16.2244	0	0	0
	1638	3	2	0	4.9385	11.6626	15.8637	0	0	0
	1639	3	1	0	3.0259	10.9395	16.5094	0	0	0
	1640	3	2	0	2.2964	11.6861	16.3961	0	0	0
	1641	3	2	0	3.4566	11.483	15.7211	0	0	0
	1642	3	1	0	3.4996	9.9898	16.9525	0	0	0
	1643	3	2	0	4.5062	10.2802	16.8814	0	0	0
	1644	3	2	0	4.5097	10.1584	17.1845	0	0	0
	1645	3	1	0	3.6687	10.8476	17.6995	0	0	0
	1646	3	2	0	2.9291	11.5889	17.6212	0	0	0
	1647	3	2	0	3.9451	9.9164	17.3009	0	0	0
	1648	3	1	0	2.9817	11.4958	18.3557	0	0	0
	1649	3	2	0	3.6806	11.405	17.5773	0	0	0
	1650	3	3	-1	3.4374	11.4725	17.41	0	0	0
	1651	3	1	0	3.4032	12.09	17.4659	0	0	0
	1652	3	2	0	3.8929	12.8576	16.943	0	0	0
	1653	3	2	0	3.925	12.677	18.1627	0	0	0
	1654	3	1	0	3.8709	11.1111	17.0843	0	0	0
	1655	3	2	0	3.5263	12.0775	17.3077	0	0	0
	1656	3	2	0	4.3468	10.1768	17.0285	0	0	0
	1657	3	1	0	3.985	11.263	15.9501	0	0	0
	1658	3	2	0	3.3538	12.0999	15.8897	0	0	0
	1659	3	2	0	4.9026	11.1759	15.4471	0	0	0
	1660	3	1	0	4.9169	10.6613	16.2536	0	0	0
	1661	3	2	0	4.5413	10.6923	17.2336	0	0	0
	1662	3	2	0	4.5673	10.9336	17.2055	0	0	0
	1663	3	1	0	4.5499	11.6525	16.7067	0	0	0
	1664	3	2	0	4.3824	11.0719	15.848	0	0	0
	1665	3	2	0	4.3265	11.7764	17.7252	0	0	0
	1666	3	1	0	5.2075	11.4349	15.7887	0	0	0
	1667	3	2	0	5.2101	10.9493	16.7197	0	0	0
	1668	3	2	0	4.4449	11.7448	15.137	0	0	0
	1669	3	1	0	6.2893	11.2884	15.427	0	0	0
	1670	3	2	0	6.2578	10.3389	15.8741	0	0	0
	1671	3	2	0	6.4801	11.5134	14.4193	0	0	0
	1672	3	1	0	6.2249	12.3914	15.7463	0	0	0
	1673	3	2	0	5.6488	11.7784	16.3747	0	0	0
	1674	3	2	0	6.2971	11.5157	16.3213	0	0	0
	1675	3	1	0	7.1672	13.023	15.9347	0	0	0
	1676	3	2	0	6.1629	13.327	15.8972	0	0	0
	1677	3	2	0	6.5949	12.1586	16.1012	0	0	0
	1678	3	1	0	7.0646	12.8689	14.7997	0	0	0
	1679	3	2	0	6.3163	13.5998	14.8913	0	0	0
	1680	3	2	0	6.3247	13.4555	15.2592	0	0	0
	1681	3	1	0	6.6193	12.622	13.7686	0	0	0
	1682	3	2	0	7.0421	13.0215	14.6428	0	0	0
	1683	3	3	-1	6.2912	11.6444	13.5708	0	0	0
	1684	3	1	0	7.3182	11.9699	14.408	0	0	0
	1685	3	2	0	7.0638	12.8275	13.8581	0	0	0
	1686	3	2	0	6.8191	12.7758	14.8595	0	0	0
	1687	3	1	0	7.0272	12.976	14.8829	0	0	0
	1688	3	2	0	7.4117	13.621	15.6168	0	0	0
	1689	3	2	0	7.6278	12.8768	14.0274	0	0	0
	1690	3	1	0	7.79	13.0379	15.7412	0	0	0
	1691	3	2	0	7.6246	12.5181	16.6383	0	0	0
	1692	3	2	0	7.6142	12.4841	14.8667	0	0	0
	1693	3	1	0	8.8827	13.279	15.4759	0	0	0
	1694	3	2	0	8.684	12.4183	16.0435	0	0	0
	1695	3	2	0	8.817	12.8709	16.4411	0	0	0
	1696	3	1	0	8.9098	13.0132	14.3573	0	0	0
	1697	3	2	0	8.4644	13.8787	14.7511	0	0	0
	1698	3	2	0	8.2779	12.3335	14.8485	0	0	0
	1699	3	1	0	9.2672	14.0951	14.202	0	0	0
	1700	3	2	0	9.7015	14.7541	14.8945	0	0	0
	1701	3	2	0	8.8911	14.5362	15.0775	0	0	0
	1702	3	1	0	8.2024	14.3939	14.5176	0	0	0
	1703	3	2	0	7.9544	14.5952	13.5173	0	0	0
	1704	3	2	0	8.6047	14.43	13.5483	0	0	0
	1705	3	1	0	8.0728	15.3104	13.8351	0	0	0
	1706	3	2	0	8.3425	16.0243	14.5563	0	0	0
	1707	3	2	0	8.5022	16.2679	13.8704	0	0	0
	1708	3	1	0	8.1881	16.1891	13.1023	0	0	0
	1709	3	2	0	8.116	17.1469	12.6781	0	0	0
	1710	3	2	0	7.7527	17.1432	13.1524	0	0	0
	1711	3	1	0	9.0359	16.6642	12.4875	0	0	0
	1712	3	2	0	8.2899	15.9457	12.66	0	0	0
	1713	3	2	0	9.9443	17.0288	12.8675	0	0	0
	1714	3	1	0	8.4835	17.5875	12.0815	0	0	0
	1715	3	2	0	7.8096	17.5215	11.2789	0	0	0
	1716	3	2	0	8.0206	16.6764	12.3226	0	0	0
	1717	3	1	0	7.9097	16.5915	12.0461	0	0	0
	1718	3	2	0	7.2828	15.7616	12.1904	0	0	0
	1719	3	2	0	8.8797	16.9618	11.8894	0	0	0
	1720	3	1	0	8.5682	17.0649	11.2308	0	0	0
	1721	3	2	0	9.3482	17.7198	11.4863	0	0	0
	1722	3	2	0	9.464	16.6081	10.9285	0	0	0
	1723	3	1	0	9.5913	17.4885	10.9202	0	0	0
	1724	3	2	0	8.8706	17.3787	11.6759	0	0	0
	1725	3	2	0	10.1875	16.6256	10.8703	0	0	0
	1726	3	1	0	9.0037	16.6083	10.4702	0	0	0
	1727	3	2	0	8.3613	16.9646	11.2204	0	0	0
	1728	3	2	0	8.1902	16.133	10.9337	0	0	0
	1729	3	1	0	9.2292	15.9907	11.4138	0	0	0
	1730	3	2	0	9.9941	16.2725	10.7519	0	0	0
	1731	3	2	0	9.9042	16.5258	12.0143	0	0	0
	1732	3	1	0	9.5212	17.0531	11.7435	0	0	0
	1733	3	2	0	9.6902	16.0215	11.6445	0	0	0
	1734	3	2	0	8.5492	16.7669	12.0191	0	0	0
	1735	3	1	0	10.3547	17.3524	11.0099	0	0	0
	1736	3	2	0	10.9905	17.8952	11.6453	0	0	0
	1737	3	2	0	9.8135	17.2023	10.1228	0	0	0
	1738	3	1	0	11.1351	18.1216	11.3588	0	0	0
	1739	3	2	0	10.8455	18.8355	12.0723	0	0	0
	1740	3	2	0	11.6187	17.7994	12.2334	0	0	0
	1741	3	1	0	11.6603	18.1094	12.3818	0	0	0
	1742	3	2	0	11.9743	18.2169	13.378	0	0	0
	1743	3	2	0	11.8142	19.0434	11.9274	0	0	0
	1744	3	1	0	10.7902	17.6836	11.7622	0	0	0
	1745	3	2	0	9.7914	17.9769	11.624	0	0	0
	1746	3	2	0	10.8586	18.4592	12.4666	0	0	0
	1747	3	1	0	11.4725	17.3702	12.6332	0	0	0
	1748	3	2	0	10.4919	17.5506	12.9624	0	0	0
	1749	3	2	0	10.6092	17.4531	13.2251	0	0	0
	1750	3	1	0	11.9237	16.9698	11.6541	0	0	0
	1751	3	2	0	11.9808	17.8558	11.0935	0	0	0
	1752	3	2	0	12.6452	16.2801	11.98	0	0	0
	1753	3	1	0	11.6042	18.0666	11.5222	0	0	0
	1754	3	2	0	12.5475	18.3981	11.8427	0	0	0
	1755	3	2	0	11.8507	17.1804	12.0284	0	0	0
	1756	3	1	0	10.9553	18.0738	10.5727	0	0	0
	1757	3	2	0	11.9145	18.4872	10.4655	0	0	0
	1758	3	2	0	11.4871	17.9113	11.4634	0	0	0
	1759	3	1	0	11.5709	18.3635	9.6456	0	0	0
	1760	3	2	0	10.6972	18.9392	9.558	0	0	0
	1761	3	2	0	11.4756	17.3785	9.2947	0	0	0
	1762	3	1	0	12.4287	19.1153	9.4988	0	0	0
	1763	3	2	0	12.4368	-19.1101	8.5817	0	1	0
	1764	3	3	-1	11.6022	19.1315	10.1462	0	0	0
	1765	3	1	0	11.8169	18.5197	10.2692	0	0	0
	1766	3	2	0	11.6318	17.5015	10.092	0	0	0
	1767	3	2	0	11.8838	17.72	10.9462	0	0	0
	1768	3	1	0	10.9729	17.8779	9.824	0	0	0
	1769	3	2	0	11.8827	17.8191	10.3449	0	0	0
	1770	3	2	0	11.4371	18.7587	9.4904	0	0	0
	1771	3	1	0	10.0511	17.2181	9.6304	0	0	0
	1772	3	2	0	10.8877	17.6041	10.134	0	0	0
	1773	3	2	0	9.004	17.2325	9.7064	0	0	0
	1774	3	1	0	10.1635	18.3616	9.6792	0	0	0
	1775	3	2	0	10.6279	18.6603	10.5723	0	0	0
	1776	3	2	0	10.7047	17.5702	9.2509	0	0	0
	1777	3	1	0	9.3542	17.6409	9.2943	0	0	0
	1778	3	2	0	10.0835	16.8949	9.4122	0	0	0
	1779	3	2	0	8.6118	17.4143	8.5872	0	0	0
	1780	3	1	0	8.7831	18.5877	9.6104	0	0	0
	1781	3	2	0	9.5029	19.2696	9.2647	0	0	0
	1782	3	2	0	8.5659	18.6119	10.6374	0	0	0
	1783	3	1	0	8.2559	-19.1679	9.8975	0	1	0
	1784	3	2	0	7.4134	19.2102	9.3835	0	0	0
	1785	3	2	0	8.2254	18.8133	9.1687	0	0	0
	1786	3	1	0	9.1814	18.9262	9.6668	0	0	0
	1787	3	2	0	9.2172	-19.1362	10.4709	0	1	0
	1788	3	2	0	8.5805	-19.1743	9.0865	0	1	0
	1789	3	1	0	8.1783	19.2784	9.2285	0	0	0
	1790	3	2	0	8.6861	18.4562	8.8181	0	0	0
	1791	3	2	0	8.9541	-19.03	8.6652	0	1	0
	1792	3	1	0	8.9882	-18.6457	9.3089	0	1	0
	1793	3	2	0	8.6673	-18.493	8.3209	0	1	0
	1794	3	2	0	8.7505	-19.1464	10.2007	0	1	0
	1795	3	1	0	7.9562	-18.5948	8.8041	0	1	0
	1796	3	2	0	8.568	-17.7543	8.9517	0	1	0
	1797	3	2	0	7.1193	-17.9656	8.8831	0	1	0
	1798	3	1	0	6.9211	-18.7583	8.3304	0	1	0
	1799	3	2	0	6.8245	-18.514	7.3138	0	1	0
	1800	3	2	0	7.08	19.3266	9.1382	0	0	0
	1801	4	1	0	-16.2115	15.4355	-15.057	0	0	0
	1802	4	2	0	-15.7679	14.9533	-14.2365	0	0	0
	1803	4	2	0	-17.1939	15.6354	-14.7449	0	0	0
	1804	4	1	0	-15.3495	15.0215	-14.4182	0	0	0
	1805	4	3	-1	-15.5618	15.6251	-13.5857	0	0	0
	1806	4	2	0	-15.9729	14.1897	-14.2702	0	0	0
	1807	4	1	0	-14.76	15.2612	-15.3761	0	0	0
	1808	4	2	0	-15.317	14.8073	-16.1417	0	0	0
	1809	4	2	0	-15.308	16.0072	-15.8717	0	0	0
	1810	4	1	0	-14.8707	14.74	-14.357	0	0	0
	1811	4	2	0	-14.9166	14.5898	-15.3952	0	0	0
	1812	4	2	0	-15.6507	15.1098	-13.7593	0	0	0
	1813	4	1	0	-15.6556	15.1661	-13.6325	0	0	0
	1814	4	2	0	-15.015	15.1135	-12.8022	0	0	0
	1815	4	2	0	-15.5622	16.0004	-13.002	0	0	0
	1816	4	1	0	-16.0835	16.0652	-13.0573	0	0	0
	1817	4	2	0	-15.0398	16.1782	-13.0381	0	0	0
	1818	4	2	0	-15.3335	15.4488	-12.6572	0	0	0
	1819	4	1	0	-16.8363	16.905	-13.2819	0	0	0
	1820	4	2	0	-17.0432	16.0925	-13.914	0	0	0
	1821	4	2	0	-16.2996	17.1079	-12.4026	0	0	0
	1822	4	1	0	-16.6573	15.837	-12.8951	0	0	0
	1823	4	3	-1	-17.5828	15.739	-12.409	0	0	0
	1824	4	2	0	-16.1101	16.0506	-13.7654	0	0	0
	1825	4	1	0	-17.6717	16.3768	-12.9401	0	0	0
	1826	4	2	0	-16.8964	17.0198	-13.237	0	0	0
	1827	4	2	0	-18.5389	16.966	-12.882	0	0	0
	1828	4	1	0	-16.7458	16.2397	-13.6084	0	0	0
	1829	4	2	0	-17.3583	16.6	-14.3814	0	0	0
	1830	4	2	0	-16.0603	16.2039	-14.4029	0	0	0
	1831	4	1	0	-17.1919	15.1985	-13.8073	0	0	0
	1832	4	2	0	-18.1969	15.166	-13.5051	0	0	0
	1833	4	2	0	-17.4349	16.1714	-13.4958	0	0	0
	1834	4	1	0	-16.6385	14.3322	-13.2919	0	0	0
	1835	4	2	0	-15.7048	14.3504	-13.7719	0	0	0
	1836	4	2	0	-16.8666	13.656	-14.0621	0	0	0
	1837	4	1	0	-16.562	14.6241	-14.4016	0	0	0
	1838	4	2	0	-15.9153	14.6044	-13.5747	0	0	0
	1839	4	2	0	-16.6225	15.2637	-13.5711	0	0	0
	1840	4	1	0	-17.1057	13.8668	-13.7282	0	0	0
	1841	4	2	0	-17.8301	13.9829	-12.977	0	0	0
	1842	4	2	0	-17.2	14.3301	-14.6658	0	0	0
	1843	4	1	0	-17.7896	13.6184	-14.6188	0	0	0
	1844	4	2	0	-18.1934	13.7409	-13.6573	0	0	0
	1845	4	2	0	-17.3941	13.5081	-13.6524	0	0	0
	1846	4	1	0	-18.2526	13.2799	-13.622	0	0	0
	1847	4	2	0	-17.3323	13.2012	-14.1214	0	0	0
	1848	4	2	0	-18.8016	13.1713	-14.5104	0	0	0
	1849	4	1	0	-18.1444	13.8766	-12.6448	0	0	0
	1850	4	2	0	-17.5807	14.079	-11.7824	0	0	0
	1851	4	2	0	-18.4781	14.7825	-12.2321	0	0	0
	1852	4	1	0	-18.2232	14.783	-13.3482	0	0	0
	1853	4	2	0	-18.7492	13.8763	-13.4104	0	0	0
	1854	4	2	0	-17.269	15.2154	-13.4187	0	0	0
	1855	4	1	0	-17.239	14.6512	-12.7682	0	0	0
	1856	4	2	0	-16.806	15.1704	-13.5717	0	0	0
	1857	4	2	0	-17.5684	14.7452	-11.7757	0	0	0
	1858	4	1	0	-18.0374	14.1065	-12.1451	0	0	0
	1859	4	2	0	-17.9059	14.7532	-12.9618	0	0	0
	1860	4	2	0	-18.4761	14.0845	-13.0989	0	0	0
	1861	4	1	0	-17.5122	14.8952	-11.4936	0	0	0
	1862	4	2	0	-17.2555	15.8799	-11.7524	0	0	0
	1863	4	2	0	-17.3376	15.1491	-10.4898	0	0	0
	1864	4	1	0	-18.5039	14.3935	-11.1981	0	0	0
	1865	4	2	0	19.3316	14.1499	-11.6789	-1	0	0
	1866	4	2	0	-19.0527	13.8905	-11.9386	0	0	0
	1867	4	1	0	-18.3949	13.398	-11.7634	0	0	0
	1868	4	2	0	-17.505	13.4106	-11.2063	0	0	0
	1869	4	2	0	-18.7909	12.5576	-12.2527	0	0	0
	1870	4	1	0	-18.4095	12.8425	-12.7703	0	0	0
	1871	4	2	0	-18.4228	12.9867	-11.7303	0	0	0
	1872	4	2	0	-18.6279	12.871	-11.7436	0	0	0
	1873	4	1	0	19.1801	12.872	-12.8484	-1	0	0
	1874	4	2	0	-18.8433	13.3401	-13.4606	0	0	0
	1875	4	2	0	18.6487	13.1582	-11.9892	-1	0	0
	1876	4	1	0	18.9262	13.9936	-12.8562	-1	0	0
	1877	4	2	0	18.3106	14.6579	-12.3248	-1	0	0
	1878	4	2	0	18.4622	14.7426	-13.4274	-1	0	0
	1879	4	1	0	18.8999	13.4543	-11.8409	-1	0	0
	1880	4	2	0	18.4911	13.9921	-11.0371	-1	0	0
	1881	4	2	0	-18.8159	13.6971	-11.8014	0	0	0
	1882	4	1	0	17.9367	13.1784	-12.4053	-1	0	0
	1883	4	2	0	17.4988	12.3429	-12.8666	-1	0	0
	1884	4	2	0	17.6431	14.1511	-12.1405	-1	0	0
	1885	4	1	0	17.3971	14.0184	-12.976	-1	0	0
	1886	4	2	0	18.2185	14.2349	-13.5932	-1	0	0
	1887	4	2	0	17.8798	14.3435	-12.102	-1	0	0
	1888	4	1	0	17.348	15.1295	-13.2683	-1	0	0
	1889	4	2	0	17.4323	15.7876	-14.0821	-1	0	0
	1890	4	2	0	17.585	15.3605	-12.2718	-1	0	0
	1891	4	1	0	17.8243	14.2981	-13.9043	-1	0	0
	1892	4	2	0	16.8624	14.2818	-14.325	-1	0	0
	1893	4	2	0	18.7091	14.5534	-13.3999	-1	0	0
	1894	4	1	0	17.8705	14.6098	-12.7983	-1	0	0
	1895	4	3	-1	17.3341	13.7158	-12.6736	-1	0	0
	1896	4	2	0	17.4825	15.3365	-13.4492	-1	0	0
	1897	4	1	0	17.9302	14.8513	-11.6755	-1	0	0
	1898	4	2	0	18.7128	14.5598	-11.0391	-1	0	0
	1899	4	2	0	16.9847	15.1537	-12.0176	-1	0	0
	1900	4	1	0	16.8907	15.0294	-11.2171	-1	0	0
	1901	4	2	0	17.0115	14.1966	-10.5891	-1	0	0
	1902	4	2	0	16.8315	15.9378	-11.7403	-1	0	0
	1903	4	1	0	15.7624	15.1985	-11.3617	-1	0	0
	1904	4	2	0	15.8417	15.5106	-10.3623	-1	0	0
	1905	4	2	0	15.7365	16.2368	-11.5153	-1	0	0
	1906	4	1	0	16.1586	14.6324	-12.281	-1	0	0
	1907	4	2	0	16.8309	14.4686	-13.0707	-1	0	0
	1908	4	2	0	15.6828	13.6965	-12.2936	-1	0	0
	1909	4	1	0	15.551	15.5694	-12.0065	-1	0	0
	1910	4	2	0	14.8352	14.8366	-12.237	-1	0	0
	1911	4	2	0	16.2557	15.9178	-11.3105	-1	0	0
	1912	4	1	0	16.0799	15.5763	-13.0276	-1	0	0
	1913	4	2	0	16.4948	15.7441	-13.9775	-1	0	0
	1914	4	2	0	15.611	15.6471	-13.9645	-1	0	0
	1915	4	1	0	16.1187	14.6269	-13.6755	-1	0	0
	1916	4	2	0	17.1617	14.5684	-13.5693	-1	0	0
	1917	4	2	0	15.583	14.3535	-12.8148	-1	0	0
	1918	4	1	0	16.335	15.7564	-13.6848	-1	0	0
	1919	4	2	0	16.9828	15.4023	-14.4314	-1	0	0
	1920	4	2	0	15.523	15.1629	-13.9865	-1	0	0
	1921	4	1	0	16.9074	14.8457	-13.278	-1	0	0
	1922	4	2	0	16.8577	14.8728	-12.2295	-1	0	0
	1923	4	2	0	16.2381	14.5114	-12.5412	-1	0	0
	1924	4	1	0	17.7741	14.5641	-12.5765	-1	0	0
	1925	4	2	0	17.2587	14.6348	-11.6644	-1	0	0
	1926	4	2	0	17.4794	14.9805	-11.6588	-1	0	0
	1927	4	1	0	17.6752	14.2521	-13.6789	-1	0	0
	1928	4	2	0	17.6066	15.2335	-13.3121	-1	0	0
	1929	4	2	0	17.4491	14.094	-12.6658	-1	0	0
	1930	4	1	0	18.5439	13.5729	-14.0052	-1	0	0
	1931	4	2	0	17.6348	13.082	-14.1924	-1	0	0
	1932	4	2	0	17.8962	13.5166	-13.1807	-1	0	0
	1933	4	1	0	19.0375	13.8207	-15.0139	-1	0	0
	1934	4	2	0	-19.2919	13.1709	-15.7311	0	0	0
	1935	4	2	0	-18.7685	13.7922	-15.4995	0	0	0
	1936	4	1	0	19.1253	12.8875	-14.3477	-1	0	0
	1937	4	2	0	-19.1903	11.9947	-14.7058	0	0	0
	1938	4	2	0	-18.7793	13.0865	-14.9566	0	0	0
	1939	4	1	0	18.767	13.9032	-14.7507	-1	0	0
	1940	4	3	-1	19.1972	13.0739	-15.2301	-1	0	0
	1941	4	2	0	17.9475	14.1388	-14.138	-1	0	0
	1942	4	1	0	18.5878	14.4615	-15.74	-1	0	0
	1943	4	2	0	18.013	15.3346	-15.8387	-1	0	0
	1944	4	3	-1	18.384	15.4897	-15.6786	-1	0	0
	1945	4	1	0	17.8786	14.3802	-16.6417	-1	0	0
	1946	4	2	0	16.997	14.3258	-16.0739	-1	0	0
	1947	4	2	0	18.1403	13.6891	-17.3876	-1	0	0
	1948	4	1	0	18.284	13.9451	-17.6259	-1	0	0
	1949	4	2	0	17.5105	13.5238	-18.1975	-1	0	0
	1950	4	2	0	17.3662	14.0475	-17.1263	-1	0	0
	1951	4	1	0	19.2476	14.5025	-17.3374	-1	0	0
	1952	4	2	0	18.2144	14.4957	-17.1506	-1	0	0
	1953	4	2	0	-19.2685	15.5138	-17.5139	0	0	0
	1954	4	1	0	18.2678	14.38	-17.927	-1	0	0
	1955	4	3	-1	18.3335	14.9922	-18.7775	-1	0	0
	1956	4	2	0	17.3726	14.1922	-17.4114	-1	0	0
	1957	4	1	0	19.3485	14.743	-18.0783	-1	0	0
	1958	4	2	0	18.8443	14.6649	-18.9959	-1	0	0
	1959	4	2	0	18.3292	14.9302	-17.9096	-1	0	0
	1960	4	1	0	-18.7913	13.9054	-18.593	0	0	0
	1961	4	2	0	19.0901	14.5004	-18.7244	-1	0	0
	1962	4	2	0	-17.9168	14.1923	-19.0983	0	0	0
	1963	4	1	0	-18.1223	13.8638	-17.6585	0	0	0
	1964	4	2	0	-17.3742	13.215	-17.3095	0	0	0
	1965	4	2	0	-17.6353	14.1035	-18.5574	0	0	0
	1966	4	1	0	-17.2495	14.523	-18.0137	0	0	0
	1967	4	2	0	-16.9568	14.3458	-19.0064	0	0	0
	1968	4	2	0	-17.5986	14.5941	-19.0014	0	0	0
	1969	4	1	0	-16.9213	15.055	-17.0484	0	0	0
	1970	4	2	0	-17.109	16.0576	-17.2975	0	0	0
	1971	4	2	0	-17.3777	15.2809	-16.1301	0	0	0
	1972	4	1	0	-16.545	16.1412	-17.0816	0	0	0
	1973	4	2	0	-16.4522	15.2803	-17.6755	0	0	0
	1974	4	3	-1	-16.4477	15.3866	-16.358	0	0	0
	1975	4	1	0	-15.6376	15.6709	-17.6087	0	0	0
	1976	4	2	0	-15.0249	15.6752	-18.4614	0	0	0
	1977	4	2	0	-15.3356	14.8425	-17.0385	0	0	0
	1978	4	1	0	-14.917	16.3219	-16.9927	0	0	0
	1979	4	2	0	-14.4573	17.0372	-17.6088	0	0	0
	1980	4	2	0	-15.0775	16.2205	-18.0254	0	0	0
	1981	4	1	0	-13.873	15.8466	-17.0733	0	0	0
	1982	4	2	0	-13.4197	15.5825	-17.9829	0	0	0
	1983	4	2	0	-14.1665	16.5428	-16.3442	0	0	0
	1984	4	1	0	-14.9178	15.5177	-17.4234	0	0	0
	1985	4	2	0	-15.9287	15.6011	-17.1522	0	0	0
	1986	4	2	0	-15.6448	14.9199	-17.8889	0	0	0
	1987	4	1	0	-14.6204	14.4337	-17.1806	0	0	0
[truncated: 89,444 more rows]

## Sheet: 5%_equil
46500	atoms
4	atom	types
44925	bonds
2	bond	types
-26.4658	26.4658	xlo	xhi
-26.4658	26.4658	ylo	yhi
-26.4658	26.4658	zlo	zhi
Masses
1	1.25
2	1
3	1
4	1
Bond	Coeffs	#	fene
1	30	1.5	1	1
2	30	1.5	1	1
Atoms	#	full
atom_index	molecular_index	atom_type	charge	x	y	z	x_flag	y_flag	z_flag
15049	26	1	0	-21.5647	-22.0157	-22.9482	1	0	0
15044	26	2	0	-23.2796	-22.0149	-23.9078	1	0	0
15045	26	2	0	-23.6115	-21.0259	-23.6933	1	0	0
28004	47	2	0	-24.4412	-22.6096	-18.6566	1	1	0
18123	31	2	0	-21.8863	-25.6109	-23.1012	0	1	1
14644	25	1	0	-23.7595	-24.2634	-23.0442	1	0	0
15052	26	1	0	-20.6288	-22.4285	-22.8752	1	0	0
15050	26	2	0	-20.9584	-21.2694	-22.3784	1	0	0
15054	26	2	0	-19.8222	-21.9239	-22.9212	1	0	0
14641	25	1	0	-23.033	-24.073	-22.6449	1	0	0
15053	26	2	0	-20.3513	-22.1638	-21.8748	1	0	0
15039	26	2	0	-23.181	-22.0701	-21.6829	1	0	0
9551	16	2	0	-25.7912	-21.3033	-24.6985	1	0	0
14652	25	2	0	-25.4295	-22.9934	-24.448	1	0	0
9538	16	1	0	-24.5489	-18.3383	-25.9305	1	0	0
27858	47	2	0	-23.0732	-25.5277	-19.0543	1	1	0
44745	75	2	0	-23.6838	-20.7879	-25.431	1	0	1
14636	25	2	0	-23.3123	-23.1429	-21.2811	1	0	0
27862	47	1	0	-23.9988	-24.9052	-17.4612	1	1	0
28021	47	1	0	-24.7559	-20.4901	-15.867	1	1	0
23444	40	3	-1	-23.2431	-25.0793	-13.2295	1	1	0
15111	26	2	0	-18.1675	-17.2437	-25.8667	1	0	0
18121	31	1	0	-22.0456	-25.7824	-24.0722	0	1	1
9550	16	1	0	-26.428	-20.7226	-24.9669	1	0	0
28015	47	1	0	-26.2382	-21.2481	-16.8557	1	1	0
14638	25	1	0	-22.552	-23.827	-21.6795	1	0	0
15068	26	2	0	-19.7209	-24.3078	-24.7685	1	0	0
18116	31	2	0	-21.0024	-24.8699	-25.6611	0	1	1
15058	26	1	0	-20.8091	-23.7071	-21.8101	1	0	0
15065	26	2	0	-19.2812	-24.8105	-23.8209	1	0	0
15059	26	2	0	-21.5524	-23.5052	-21.2664	1	0	0
15062	26	2	0	-19.2965	-24.1487	-22.6015	1	0	0
15061	26	1	0	-20.2757	-24.2772	-22.5023	1	0	0
15055	26	1	0	-21.1398	-23.0307	-22.2768	1	0	0
15084	26	2	0	-17.2484	-22.1571	-22.5441	1	0	0
15080	26	2	0	-18.264	-21.3639	-24.3154	1	0	0
15071	26	2	0	-19.1666	-22.8813	-23.2221	1	0	0
15067	26	1	0	-20.2091	-23.6988	-24.1762	1	0	0
15056	26	2	0	-21.31	-22.4693	-21.675	1	0	0
15072	26	2	0	-20.2582	-22.167	-24.5016	1	0	0
15077	26	2	0	-18.0287	-23.6403	-25.0621	1	0	0
15073	26	1	0	-19.3985	-23.0935	-24.6867	1	0	0
15076	26	1	0	-18.4899	-22.9701	-24.3807	1	0	0
15081	26	2	0	-17.246	-22.7839	-23.8245	1	0	0
15078	26	2	0	-18.0441	-23.7073	-23.9433	1	0	0
15070	26	1	0	-19.9685	-22.7794	-23.9542	1	0	0
15074	26	3	-1	-19.2626	-22.1403	-25.3385	1	0	0
15075	26	2	0	-20.078	-23.2271	-25.2846	1	0	0
15082	26	1	0	-17.9369	-21.7903	-23.1449	1	0	0
15079	26	1	0	-17.8558	-22.1624	-24.0651	1	0	0
15090	26	2	0	-17.4891	-19.8144	-24.2689	1	0	0
9518	16	2	0	-26.1415	-21.6364	-22.7277	1	0	0
15083	26	2	0	-18.8223	-21.6046	-22.6435	1	0	0
15085	26	1	0	-17.4158	-21.0746	-23.5999	1	0	0
15069	26	2	0	-21.0794	-23.4546	-23.9564	1	0	0
28041	47	2	0	-25.4115	-17.9061	-14.9385	1	1	0
28020	47	2	0	-25.3769	-21.28	-15.3127	1	1	0
15086	26	3	-1	-17.2476	-21.0589	-24.4688	1	0	0
4014	7	2	0	-19.7044	-26.0307	-24.585	0	1	1
44751	75	2	0	-21.2815	-18.5978	-26.2415	1	0	1
27859	47	1	0	-23.5374	-24.4566	-18.1731	1	1	0
4012	7	1	0	-18.9241	-25.8482	-23.7757	0	1	1
9535	16	1	0	-24.5217	-18.2336	-24.9612	1	0	0
28016	47	2	0	-26.406	-22.1167	-16.2875	1	1	0
14645	25	2	0	-23.8109	-23.2947	-23.1689	1	0	0
44927	75	2	0	-25.9932	-17.6601	-18.4431	1	0	1
27852	47	2	0	-21.5064	-26.2572	-18.5839	1	1	0
15036	26	3	-1	-22.6896	-19.4396	-22.3663	1	0	0
28037	47	2	0	-24.7733	-18.8766	-14.2449	1	1	0
28002	47	2	0	-25.4304	-23.283	-18.6216	1	1	0
27857	47	2	0	-22.1874	-24.6616	-19.5591	1	1	0
9547	16	1	0	-26.2243	-20.0668	-25.5722	1	0	0
27849	47	2	0	-20.2658	-24.4464	-18.5376	1	1	0
46344	1419	4	1	-22.3646	-17.9316	-23.9083	2	3	-7
23422	40	1	0	-19.665	-26.1721	-13.6004	1	1	0
15035	26	2	0	-23.8314	-19.752	-22.2168	1	0	0
9540	16	2	0	-23.8529	-17.9206	-26.3386	1	0	0
9539	16	2	0	-24.2562	-19.2572	-25.6524	1	0	0
45837	912	4	1	-16.22	-22.9433	-23.2925	2	2	-3
9548	16	2	0	-26.3856	-19.1418	-25.3263	1	0	0
28084	47	1	0	-26.2045	-21.3387	-12.007	1	1	0
28013	47	2	0	-26.1813	-22.3608	-17.3576	1	1	0
28019	47	2	0	-24.7703	-21.2667	-16.8856	1	1	0
28095	47	2	0	-23.4977	-22.2815	-10.017	1	1	0
28178	47	2	0	-23.91	-16.9053	-9.63111	1	1	0
9552	16	2	0	-26.1967	-21.2876	-25.7439	1	0	0
28007	47	2	0	-24.4439	-20.8827	-18.8504	1	1	0
14630	25	2	0	-24.475	-24.4746	-19.8463	1	0	0
27885	47	2	0	-24.204	-26.4104	-16.2421	1	1	0
23448	40	2	0	-24.8302	-23.1955	-11.4803	1	1	0
27787	47	1	0	-16.1333	-24.0863	-21.9088	1	1	0
28179	47	2	0	-24.7538	-15.9841	-10.182	1	1	0
9549	16	2	0	-25.2205	-20.4593	-25.5735	1	0	0
28090	47	1	0	-24.7113	-22.144	-10.9451	1	1	0
28092	47	2	0	-23.823	-22.5664	-10.8783	1	1	0
15095	26	2	0	-20.1387	-19.0357	-23.2909	1	0	0
28163	47	2	0	-24.8193	-17.7441	-9.02822	1	1	0
15108	26	2	0	-19.1662	-18.2413	-26.3995	1	0	0
15094	26	1	0	-19.0812	-19.1451	-23.1285	1	0	0
15103	26	1	0	-19.1314	-17.6372	-24.7543	1	0	0
15091	26	1	0	-18.4257	-19.6881	-23.3811	1	0	0
15101	26	2	0	-19.4753	-18.5432	-25.0934	1	0	0
15106	26	1	0	-19.3815	-17.3432	-25.733	1	0	0
15102	26	2	0	-19.645	-19.1816	-24.2722	1	0	0
15100	26	1	0	-18.9257	-18.4739	-24.2449	1	0	0
15097	26	1	0	-18.4965	-18.3064	-23.4657	1	0	0
15099	26	2	0	-17.8281	-17.474	-23.8728	1	0	0
28088	47	2	0	-24.8684	-20.7259	-11.9752	1	1	0
14631	25	2	0	-24.427	-24.4889	-21.7017	1	0	0
15104	26	2	0	-18.5891	-18.3535	-25.1756	1	0	0
4009	7	1	0	-18.2707	-26.096	-24.4511	0	1	1
15088	26	1	0	-17.6614	-20.2056	-23.3961	1	0	0
28039	47	1	0	-25.7462	-18.6887	-14.5651	1	1	0
15107	26	2	0	-18.7587	-16.5332	-25.4525	1	0	0
15105	26	2	0	-19.3254	-17.1148	-23.9854	1	0	0
15096	26	2	0	-19.5278	-19.2406	-22.3175	1	0	0
14661	25	2	0	-23.9427	-24.4663	-26.4095	1	0	0
18119	31	2	0	-20.4307	-25.3025	-24.5528	0	1	1
28170	47	2	0	-25.7431	-17.8523	-10.9742	1	1	0
27780	47	2	0	-17.3591	-25.8707	-20.8627	1	1	0
14642	25	2	0	-23.5076	-24.8183	-22.1297	1	0	0
14621	25	2	0	-24.7972	-26.2328	-19.7321	1	0	0
15089	26	2	0	-17.1904	-19.4086	-23.2567	1	0	0
23466	40	2	0	-26.1305	-24.025	-9.64301	1	1	0
23454	40	2	0	-25.9542	-24.9746	-10.7892	1	1	0
14656	25	1	0	-25.2219	-24.8559	-25.8621	1	0	0
28040	47	3	-1	-25.6387	-18.9869	-15.4882	1	1	0
15109	26	1	0	-18.8823	-17.0099	-26.4513	1	0	0
27361	46	1	0	-20.4786	-24.0787	-8.85072	1	0	0
9544	16	1	0	-25.6934	-19.7572	-26.3522	1	0	0
35793	60	2	0	-17.6046	-21.0769	-26.2234	0	1	1
46291	1366	4	1	-22.5247	-25.8524	-21.0038	-3	3	-2
9530	16	2	0	-24.1879	-18.7165	-21.7335	1	0	0
18129	31	2	0	-24.088	-26.3234	-23.6989	0	1	1
27851	47	2	0	-20.8288	-25.4204	-19.2852	1	1	0
15051	26	2	0	-21.5824	-21.1081	-23.4451	1	0	0
15048	26	2	0	-22.6259	-22.9784	-23.829	1	0	0
15046	26	1	0	-22.2627	-22.105	-23.563	1	0	0
15043	26	1	0	-22.6806	-21.2144	-23.5947	1	0	0
15047	26	2	0	-21.5431	-22.4982	-24.0324	1	0	0
15040	26	1	0	-23.2294	-21.4275	-22.7131	1	0	0
15041	26	2	0	-23.2404	-22.4781	-22.7904	1	0	0
15042	26	2	0	-24.0536	-21.8154	-22.2421	1	0	0
15037	26	1	0	-23.2861	-21.1824	-21.7349	1	0	0
15038	26	2	0	-23.8731	-21.6653	-21.061	1	0	0
27878	47	2	0	-24.3913	-25.2001	-14.6985	1	1	0
45094	169	4	1	-21.8216	-20.7869	-21.36	0	-4	2
27881	47	2	0	-25.8182	-25.8355	-15.4557	1	1	0
28009	47	1	0	-25.7878	-21.2718	-18.6473	1	1	0
14633	25	2	0	-23.9971	-22.7756	-20.2282	1	0	0
28043	47	2	0	-25.5048	-17.3006	-14.0332	1	1	0
23424	40	2	0	-20.3974	-25.7083	-13.918	1	1	0
28014	47	2	0	-25.2054	-21.9933	-17.8697	1	1	0
23446	40	1	0	-24.6433	-24.0821	-12.1413	1	1	0
9522	16	2	0	-25.3017	-22.0407	-21.3251	1	0	0
27875	47	2	0	-24.6561	-24.0095	-14.2839	1	1	0
27866	47	2	0	-25.3444	-23.5164	-17.6474	1	1	0
15003	26	2	0	-24.6642	-18.0781	-15.7885	1	0	0
15001	26	1	0	-23.7199	-18.0037	-15.2963	1	0	0
27873	47	2	0	-25.1369	-24.7915	-16.0451	1	1	0
27860	47	2	0	-23.8644	-24.0234	-18.9621	1	1	0
28012	47	1	0	-26.0887	-21.414	-17.7648	1	1	0
27867	47	2	0	-24.8065	-24.2468	-18.2227	1	1	0
46182	1257	4	1	-22.0651	-25.8719	-12.8767	3	0	2
14646	25	2	0	-24.7174	-24.0703	-22.8368	1	0	0
15002	26	2	0	-23.1541	-18.7868	-14.7752	1	0	0
27997	47	1	0	-26.2265	-24.5092	-18.7147	1	1	0
28008	47	2	0	-23.7381	-21.6908	-18.7811	1	1	0
27868	47	1	0	-25.2165	-23.7021	-16.6293	1	1	0
27870	47	2	0	-25.981	-23.1234	-16.4712	1	1	0
27869	47	2	0	-26.0689	-24.2823	-16.2893	1	1	0
27877	47	1	0	-25.3332	-24.895	-14.7062	1	1	0
27871	47	1	0	-24.9785	-23.8646	-15.7212	1	1	0
27872	47	2	0	-24.206	-23.8308	-16.3582	1	1	0
27874	47	1	0	-25.4639	-24.0004	-14.9251	1	1	0
20474	35	2	0	-18.1501	-17.6679	-9.12038	1	0	0
27865	47	1	0	-24.7906	-24.2708	-17.3175	1	1	0
27314	46	2	0	-16.056	-20.4227	-17.3865	1	0	0
28010	47	3	-1	-25.3598	-20.4828	-18.3649	1	1	0
27876	47	2	0	-25.656	-24.1295	-13.9467	1	1	0
27377	46	2	0	-23.7391	-24.0144	-9.02868	1	0	0
27354	46	2	0	-19.5751	-24.5823	-10.9045	1	0	0
23746	40	1	0	-21.4253	-16.6695	-10.01	1	1	0
35792	60	2	0	-17.2292	-21.7913	-25.4251	0	1	1
28138	47	1	0	-19.7637	-20.1092	-9.17622	1	1	0
44928	75	2	0	-25.1466	-18.5161	-18.5225	1	0	1
14632	25	1	0	-23.834	-23.6986	-20.576	1	0	0
44748	75	2	0	-22.2465	-19.8911	-25.5856	1	0	1
15063	26	2	0	-19.8396	-24.9937	-22.1964	1	0	0
15066	26	2	0	-21.0302	-24.9678	-23.8295	1	0	0
15060	26	2	0	-19.9021	-23.3293	-21.7115	1	0	0
15064	26	1	0	-20.2248	-24.4874	-23.5904	1	0	0
15057	26	2	0	-21.8342	-23.562	-22.4878	1	0	0
23825	40	2	0	-17.6945	-16.216	-19.4337	1	1	0
27337	46	1	0	-18.5967	-20.6753	-13.7802	1	0	0
15020	26	2	0	-20.1453	-20.6135	-19.3624	1	0	0
15004	26	1	0	-23.012	-18.2344	-15.9469	1	0	0
15012	26	2	0	-22.7173	-18.8091	-17.5742	1	0	0
15007	26	1	0	-22.7043	-19.0673	-16.3513	1	0	0
15008	26	2	0	-22.3553	-19.892	-16.1711	1	0	0
15006	26	2	0	-23.7184	-17.5276	-16.2602	1	0	0
15009	26	2	0	-23.4065	-18.4871	-16.9847	1	0	0
15010	26	1	0	-21.8846	-19.1753	-17.0316	1	0	0
15013	26	1	0	-21.5097	-19.7421	-17.671	1	0	0
15015	26	2	0	-20.8369	-20.4843	-17.2532	1	0	0
15026	26	2	0	-20.8822	-20.7625	-20.8215	1	0	0
27793	47	1	0	-17.5204	-24.0399	-21.3247	1	1	0
27795	47	2	0	-17.0881	-23.2588	-21.9383	1	1	0
27797	47	2	0	-17.4126	-24.8611	-20.1717	1	1	0
28127	47	2	0	-19.2625	-19.4055	-13.4484	1	1	0
27854	47	2	0	-21.5536	-25.2192	-17.0867	1	1	0
27846	47	2	0	-20.8388	-26.0209	-16.9657	1	1	0
44744	75	2	0	-22.2145	-20.9771	-26.1667	1	0	1
28026	47	3	-1	-24.0914	-21.5988	-15.8736	1	1	0
27796	47	1	0	-18.0252	-24.2458	-20.6133	1	1	0
27791	47	2	0	-16.3456	-22.8874	-21.243	1	1	0
27790	47	1	0	-16.648	-23.766	-21.0429	1	1	0
28011	47	2	0	-26.0328	-21.2093	-19.6651	1	1	0
27800	47	2	0	-19.4312	-23.5934	-20.8154	1	1	0
15005	26	2	0	-22.6763	-17.7409	-16.584	1	0	0
27798	47	2	0	-17.467	-23.467	-20.209	1	1	0
27799	47	1	0	-18.7357	-23.6435	-20.2072	1	1	0
15034	26	1	0	-22.9763	-20.2696	-21.9403	1	0	0
15029	26	2	0	-21.4688	-19.8351	-19.6989	1	0	0
23751	40	2	0	-22.6833	-17.1538	-9.83016	1	1	0
44922	75	2	0	-25.4361	-18.5521	-20.8018	1	0	1
14651	25	2	0	-25.7221	-23.7563	-25.1055	1	0	0
15033	26	2	0	-21.872	-19.3371	-21.4995	1	0	0
27236	46	2	0	-16.3899	-23.1875	-12.7786	1	0	0
44914	75	1	0	-25.3223	-17.4259	-21.6465	1	0	1
15030	26	2	0	-21.7603	-18.9495	-20.0395	1	0	0
15028	26	1	0	-21.9833	-19.6847	-20.5033	1	0	0
15025	26	1	0	-20.994	-19.7847	-20.9505	1	0	0
15027	26	2	0	-20.97	-19.9198	-22.0127	1	0	0
15031	26	1	0	-22.78	-19.6619	-21.0593	1	0	0
44913	75	2	0	-23.771	-16.9249	-21.9503	1	0	1
46141	1216	4	1	-24.7864	-21.1752	-14.0528	-3	-1	3
15032	26	2	0	-22.9792	-18.8196	-21.502	1	0	0
44909	75	2	0	-24.5276	-17.0426	-23.6449	1	0	1
23451	40	2	0	-24.3837	-24.4593	-10.8748	1	1	0
44908	75	1	0	-24.1528	-16.4464	-22.8927	1	0	1
44743	75	1	0	-23.165	-20.5787	-26.2664	1	0	1
44907	75	2	0	-23.3735	-16.6269	-24.4059	1	0	1
20471	35	2	0	-16.7802	-18.4414	-10.012	1	0	0
23453	40	2	0	-26.1904	-23.7814	-12.1168	1	1	0
28018	47	1	0	-25.5125	-20.8976	-16.3008	1	1	0
28166	47	3	-1	-26.3482	-19.0604	-8.98727	1	1	0
14647	25	1	0	-24.0355	-24.2342	-23.881	1	0	0
44910	75	2	0	-23.4904	-17.1916	-23.3618	1	0	1
44912	75	2	0	-24.9428	-15.9991	-21.604	1	0	1
44911	75	1	0	-24.6559	-16.9424	-22.1775	1	0	1
9533	16	2	0	-25.4642	-18.5343	-24.197	1	0	0
44917	75	1	0	-26.2054	-17.9959	-21.2752	1	0	1
44916	75	2	0	-24.3994	-17.7596	-21.359	1	0	1
14637	25	3	-1	-22.4055	-24.8832	-20.5537	1	0	0
27360	46	2	0	-20.6627	-22.7459	-8.98851	1	0	0
9525	16	2	0	-24.998	-19.3609	-22.0007	1	0	0
44915	75	2	0	-25.8817	-17.0567	-22.4105	1	0	1
23778	40	2	0	-21.1308	-16.1827	-12.3186	1	1	0
14639	25	2	0	-22.5341	-24.6808	-21.8271	1	0	0
27812	47	2	0	-18.9675	-22.6028	-16.9791	1	1	0
4007	7	2	0	-17.2308	-26.0397	-23.7733	0	1	1
45502	577	4	1	-25.4864	-20.0315	-17.4596	-2	2	5
35784	60	2	0	-16.5504	-23.9841	-26.0486	0	1	1
27821	47	2	0	-18.0925	-22.3518	-15.321	1	1	0
28098	47	2	0	-25.2164	-20.2022	-9.84851	1	1	0
27999	47	2	0	-25.6703	-25.0644	-19.2388	1	1	0
21699	37	2	0	-16.0822	-16.6751	-24.5363	1	0	1
14629	25	1	0	-24.4363	-24.4311	-20.8199	1	0	0
27350	46	2	0	-18.0538	-23.388	-10.3809	1	0	0
15098	26	2	0	-18.8594	-17.5483	-22.8476	1	0	0
9521	16	2	0	-24.8608	-21.1131	-20.9978	1	0	0
15024	26	3	-1	-19.5471	-19.7517	-20.8604	1	0	0
15093	26	2	0	-18.8184	-20.566	-22.9148	1	0	0
27811	47	1	0	-18.5976	-21.9721	-17.7784	1	1	0
15019	26	1	0	-20.3747	-19.7199	-19.2669	1	0	0
15021	26	2	0	-19.6707	-19.23	-18.7125	1	0	0
15022	26	1	0	-20.2372	-19.5508	-20.3522	1	0	0
15092	26	2	0	-18.394	-19.3284	-24.159	1	0	0
15023	26	2	0	-20.0555	-18.7	-20.2389	1	0	0
15014	26	2	0	-21.1308	-18.965	-17.9826	1	0	0
15016	26	1	0	-20.7606	-19.9576	-18.3941	1	0	0
15017	26	2	0	-20.0106	-19.5646	-17.5698	1	0	0
15018	26	3	-1	-20.5347	-20.9885	-18.3503	1	0	0
14643	25	2	0	-22.662	-24.9805	-22.8695	1	0	0
18115	31	1	0	-21.8015	-25.4735	-25.564	0	1	1
9526	16	1	0	-25.0965	-19.749	-23.0505	1	0	0
28089	47	2	0	-25.4248	-21.8796	-12.3478	1	1	0
23452	40	1	0	-26.0415	-24.4141	-11.4743	1	1	0
9527	16	2	0	-25.5175	-20.7139	-22.9574	1	0	0
27822	47	2	0	-16.525	-21.9771	-15.2298	1	1	0
20468	35	2	0	-16.6702	-16.4089	-9.95651	1	0	0
14657	25	2	0	-26.2667	-25.1693	-25.3194	1	0	0
28174	47	1	0	-25.7154	-16.3336	-9.33347	1	1	0
27864	47	2	0	-24.4419	-25.1957	-16.7241	1	1	0
27823	47	1	0	-16.8799	-23.2842	-16.1626	1	1	0
46487	1562	4	1	-20.5906	-26.3456	-23.3713	-5	3	0
46242	1317	4	1	-20.0457	-21.7637	-17.8107	4	3	4
27233	46	2	0	-16.3687	-24.4456	-13.9129	1	0	0
23747	40	2	0	-21.5363	-17.6558	-9.69425	1	1	0
14659	25	1	0	-24.3893	-25.2836	-26.3917	1	0	0
14648	25	2	0	-23.7184	-23.3863	-24.1587	1	0	0
44926	75	1	0	-26.1101	-18.6174	-18.3983	1	0	1
28001	47	2	0	-25.7095	-24.1336	-20.2995	1	1	0
28123	47	1	0	-19.8412	-18.3662	-12.0588	1	1	0
14650	25	1	0	-24.8129	-23.8326	-24.4293	1	0	0
27783	47	2	0	-16.4149	-25.1336	-21.8463	1	1	0
9555	16	2	0	-25.9735	-22.1378	-25.1852	1	0	0
9536	16	2	0	-24.1514	-17.3891	-24.9689	1	0	0
27332	46	2	0	-18.2536	-20.0416	-16.1893	1	0	0
35781	60	2	0	-18.1041	-23.6759	-26.2088	0	1	1
28023	47	2	0	-25.2066	-19.9355	-15.2508	1	1	0
23589	40	2	0	-19.3563	-26.2822	-10.4343	1	1	0
27880	47	1	0	-25.0405	-25.8841	-14.9528	1	1	0
45765	840	4	1	-19.5411	-21.48	-26.3772	2	5	3
27238	46	1	0	-16.1578	-24.1575	-12.0664	1	0	0
46388	1463	4	1	-23.6807	-16.8637	-13.179	2	-2	0
27879	47	2	0	-26.2163	-24.7378	-15.2331	1	1	0
27855	47	2	0	-21.6842	-24.1798	-18.8832	1	1	0
27237	46	2	0	-16.9647	-24.1326	-12.9549	1	0	0
23750	40	2	0	-23.0049	-16.1235	-8.88412	1	1	0
23430	40	2	0	-20.6628	-24.8991	-13.1248	1	1	0
23429	40	2	0	-19.1914	-25.1394	-12.9065	1	1	0
23428	40	1	0	-20.0909	-25.5373	-12.5035	1	1	0
23432	40	2	0	-20.8436	-24.0343	-12.5355	1	1	0
23431	40	1	0	-20.583	-24.894	-12.0546	1	1	0
44923	75	1	0	-26.2539	-18.1663	-19.2835	1	0	1
28029	47	2	0	-23.008	-19.7882	-15.3855	1	1	0
28027	47	1	0	-23.7444	-19.9434	-14.9188	1	1	0
28028	47	2	0	-24.42	-19.2767	-15.2932	1	1	0
27824	47	2	0	-15.9718	-23.2328	-16.6166	1	1	0
27856	47	1	0	-22.6089	-24.8209	-18.6754	1	1	0
27853	47	1	0	-21.8366	-24.717	-17.9883	1	1	0
27882	47	2	0	-24.997	-25.9558	-13.9788	1	1	0
28086	47	2	0	-26.2957	-20.7115	-12.7705	1	1	0
28003	47	1	0	-25.2123	-22.6752	-19.4061	1	1	0
45520	595	4	1	-18.0916	-16.4387	-13.5128	3	-4	-1
27235	46	1	0	-16.0201	-23.9912	-13.0114	1	0	0
27813	47	2	0	-17.7956	-22.8299	-18.0448	1	1	0
14666	25	2	0	-25.2319	-26.3681	-25.6214	1	0	0
28091	47	2	0	-24.747	-22.8567	-10.3129	1	1	0
27326	46	2	0	-17.2701	-18.4421	-14.6556	1	0	0
20470	35	1	0	-16.417	-17.8291	-9.14428	1	0	0
27834	47	3	-1	-16.58	-25.4903	-15.6478	1	1	0
9524	16	2	0	-24.4746	-20.7759	-22.0122	1	0	0
15011	26	2	0	-21.2605	-18.4263	-17.1313	1	0	0
27807	47	2	0	-17.1478	-22.129	-19.0627	1	1	0
27842	47	2	0	-19.897	-24.9403	-16.0437	1	1	0
27845	47	2	0	-19.3939	-26.2493	-17.5009	1	1	0
28124	47	2	0	-19.7172	-17.8243	-13.055	1	1	0
36704	62	2	0	-24.6886	-26.272	-10.1789	1	1	0
28177	47	1	0	-24.769	-16.5013	-9.32441	1	1	0
27847	47	1	0	-20.1911	-25.2101	-18.0937	1	1	0
27850	47	1	0	-21.145	-25.3762	-18.3866	1	1	0
23447	40	2	0	-24.9405	-24.366	-12.9816	1	1	0
27356	46	2	0	-18.8403	-24.2888	-10.2021	1	0	0
23433	40	2	0	-20.5388	-24.2827	-11.4412	1	1	0
27840	47	2	0	-18.4059	-25.0307	-17.3948	1	1	0
14649	25	2	0	-23.4132	-24.3656	-24.6513	1	0	0
27838	47	1	0	-18.3994	-25.5497	-16.5983	1	1	0
27839	47	2	0	-18.4162	-26.4173	-16.1112	1	1	0
27841	47	1	0	-19.3714	-25.4243	-16.6622	1	1	0
27844	47	1	0	-20.0168	-25.5729	-17.2343	1	1	0
27843	47	2	0	-19.6061	-25.9562	-15.8739	1	1	0
27801	47	2	0	-18.2583	-23.8741	-19.414	1	1	0
27330	46	2	0	-19.0407	-19.1131	-16.2874	1	0	0
28171	47	1	0	-26.2758	-17.3529	-9.62564	1	1	0
27327	46	2	0	-16.729	-19.2442	-15.162	1	0	0
27817	47	1	0	-16.892	-22.214	-16.598	1	1	0
27805	47	1	0	-17.9289	-22.4508	-19.3919	1	1	0
27829	47	1	0	-16.1856	-24.7277	-16.8314	1	1	0
27831	47	2	0	-16.5438	-23.9058	-17.2139	1	1	0
27335	46	3	-1	-19.9929	-20.5712	-14.6672	1	0	0
28006	47	1	0	-24.8485	-21.7327	-18.9955	1	1	0
27835	47	1	0	-17.4365	-25.7844	-16.7341	1	1	0
45417	492	4	1	-16.7596	-24.8033	-15.0004	0	-3	-1
27808	47	1	0	-18.4779	-21.8431	-18.8559	1	1	0
28129	47	1	0	-19.0745	-19.1407	-11.4986	1	1	0
27810	47	2	0	-18.1195	-20.9712	-18.7075	1	1	0
9537	16	2	0	-25.1374	-17.5768	-25.2174	1	0	0
27331	46	1	0	-19.0368	-20.0849	-15.6311	1	0	0
27832	47	1	0	-16.4684	-25.6981	-16.7039	1	1	0
9529	16	1	0	-24.5407	-18.9123	-22.8213	1	0	0
27820	47	1	0	-17.2268	-22.5008	-15.643	1	1	0
28131	47	2	0	-19.1091	-20.064	-11.8916	1	1	0
27359	46	2	0	-19.8065	-22.347	-9.24907	1	0	0
28025	47	2	0	-23.7197	-20.9293	-16.7411	1	1	0
23743	40	1	0	-20.7025	-15.9455	-9.93088	1	1	0
18125	31	2	0	-22.9859	-26.209	-24.9581	0	1	1
28032	47	2	0	-23.1366	-19.9216	-13.8467	1	1	0
28034	47	2	0	-24.1754	-18.2436	-13.2621	1	1	0
28030	47	1	0	-24.0892	-19.84	-14.0986	1	1	0
28035	47	2	0	-24.9884	-18.9145	-12.5272	1	1	0
28031	47	2	0	-24.8879	-20.2575	-13.9541	1	1	0
18117	31	2	0	-22.0437	-24.608	-26.0081	0	1	1
28033	47	1	0	-24.429	-19.2659	-13.3417	1	1	0
45104	179	4	1	-20.4838	-21.0337	-15.4648	9	2	0
28024	47	1	0	-23.826	-20.6459	-15.6634	1	1	0
23749	40	1	0	-22.2266	-16.3285	-9.54068	1	1	0
28036	47	1	0	-25.3521	-18.9341	-13.563	1	1	0
14628	25	2	0	-25.356	-25.438	-20.5934	1	0	0
27809	47	2	0	-19.502	-22.2564	-18.6338	1	1	0
14627	25	2	0	-24.1382	-25.4694	-19.8801	1	0	0
27815	47	2	0	-18.1234	-23.0723	-16.9933	1	1	0
28087	47	1	0	-25.2692	-21.4574	-11.4877	1	1	0
28100	47	2	0	-23.0194	-21.2717	-10.5328	1	1	0
23425	40	1	0	-20.4764	-26.4318	-12.8324	1	1	0
9534	16	2	0	-23.4936	-18.3397	-23.7801	1	0	0
27336	46	2	0	-18.3874	-20.8572	-14.8414	1	0	0
27863	47	2	0	-24.4837	-25.3156	-18.0756	1	1	0
9520	16	1	0	-25.6303	-21.1389	-21.5875	1	0	0
27357	46	2	0	-18.9008	-22.6011	-10.0524	1	0	0
28137	47	2	0	-19.8678	-20.918	-10.9208	1	1	0
28094	47	2	0	-24.4713	-22.1694	-9.42457	1	1	0
46228	1303	4	1	-26.2116	-19.6005	-11.9677	2	3	3
28112	47	2	0	-20.8381	-18.4155	-10.5853	1	1	0
27806	47	2	0	-18.4616	-22.8962	-18.864	1	1	0
27333	46	2	0	-18.9089	-20.7953	-16.3337	1	0	0
14654	25	2	0	-25.2108	-25.5659	-24.6259	1	0	0
14574	25	2	0	-26.0529	-26.1951	-24.3357	1	0	0
27320	46	2	0	-17.2088	-20.2514	-16.1382	1	0	0
27239	46	3	-1	-16.9989	-24.5708	-11.9586	1	0	0
27794	47	2	0	-18.4525	-24.0447	-21.7799	1	1	0
27323	46	3	-1	-17.5595	-17.8897	-15.5241	1	0	0
14635	25	1	0	-22.9489	-24.0036	-20.8318	1	0	0
27329	46	2	0	-19.635	-19.1081	-15.2666	1	0	0
27802	47	1	0	-18.368	-22.7463	-20.3187	1	1	0
27321	46	2	0	-17.5497	-18.4021	-16.9046	1	0	0
27318	46	2	0	-17.8953	-19.5753	-17.4715	1	0	0
27226	46	1	0	-16.2305	-26.0636	-13.0959	1	0	0
28038	47	3	-1	-25.7891	-19.603	-12.9656	1	1	0
36705	62	2	0	-25.6931	-25.6912	-9.38337	1	1	0
27325	46	1	0	-17.7288	-19.2505	-15.0527	1	0	0
27313	46	1	0	-16.3278	-19.4929	-17.6916	1	0	0
27819	47	2	0	-15.9658	-22.1542	-16.4489	1	1	0
27322	46	1	0	-17.3943	-18.8421	-15.864	1	0	0
27365	46	2	0	-21.7606	-23.7215	-9.79615	1	0	0
27317	46	2	0	-17.0915	-17.8477	-17.9352	1	0	0
27316	46	1	0	-17.1205	-18.9754	-17.5578	1	0	0
27324	46	2	0	-16.4616	-18.3872	-16.1424	1	0	0
27319	46	1	0	-17.1129	-19.3856	-16.6212	1	0	0
28000	47	1	0	-25.8075	-23.5841	-19.4097	1	1	0
27334	46	1	0	-19.0856	-20.3378	-14.4378	1	0	0
27328	46	1	0	-18.717	-19.1818	-15.2673	1	0	0
27240	46	2	0	-16.8653	-23.5233	-11.8364	1	0	0
27227	46	2	0	-16.9951	-25.6687	-13.6927	1	0	0
27788	47	2	0	-16.0241	-23.1939	-22.2768	1	1	0
28136	47	2	0	-20.4619	-20.1859	-10.7066	1	1	0
27848	47	2	0	-20.0821	-26.1705	-18.4762	1	1	0
14653	25	1	0	-25.2014	-24.6224	-24.7692	1	0	0
27352	46	1	0	-19.432	-23.4987	-10.9547	1	0	0
9523	16	1	0	-25.3411	-20.2903	-21.9839	1	0	0
44920	75	1	0	-25.7174	-17.9489	-20.0802	1	0	1
27355	46	1	0	-19.3149	-23.4036	-10.0145	1	0	0
27366	46	2	0	-21.3164	-25.0713	-9.4689	1	0	0
23999	40	2	0	-19.5925	-19.7328	-26.4066	1	1	0
28130	47	2	0	-18.1148	-19.0061	-11.832	1	1	0
28022	47	2	0	-24.7113	-19.9021	-16.6515	1	1	0
28134	47	2	0	-18.0538	-19.4755	-10.5364	1	1	0
28103	47	2	0	-22.8152	-20.7364	-11.6556	1	1	0
14634	25	2	0	-24.5423	-23.1404	-21.0889	1	0	0
28005	47	2	0	-24.7227	-23.577	-19.3901	1	1	0
28106	47	2	0	-21.5535	-21.3972	-10.8838	1	1	0
27803	47	2	0	-18.0325	-22.9134	-21.246	1	1	0
27371	46	2	0	-22.4193	-24.9458	-8.82842	1	0	0
35783	60	2	0	-17.4503	-24.5475	-25.6063	0	1	1
20467	35	1	0	-16.056	-16.9893	-9.51211	1	0	0
23445	40	2	0	-23.6343	-25.4294	-12.0303	1	1	0
23449	40	1	0	-25.1054	-24.5852	-11.4417	1	1	0
18118	31	1	0	-21.4218	-25.554	-24.696	0	1	1
28139	47	2	0	-20.1221	-20.9001	-9.30734	1	1	0
27351	46	2	0	-18.1829	-23.7302	-11.6086	1	0	0
23450	40	2	0	-25.3652	-25.3954	-11.5365	1	1	0
27998	47	2	0	-26.0161	-24.2779	-17.8396	1	1	0
23440	40	1	0	-23.1085	-24.0612	-12.0212	1	1	0
23439	40	2	0	-22.3075	-24.6107	-12.7377	1	1	0
23442	40	2	0	-23.3894	-23.0324	-12.4587	1	1	0
23441	40	2	0	-22.9528	-24.6446	-11.2481	1	1	0
23437	40	1	0	-22.0277	-23.9045	-12.1586	1	1	0
23434	40	1	0	-21.4974	-24.6704	-11.5575	1	1	0
23435	40	2	0	-21.2594	-24.2861	-10.665	1	1	0
23443	40	1	0	-23.8099	-24.6233	-12.4894	1	1	0
23438	40	2	0	-22.0051	-23.018	-11.5847	1	1	0
23436	40	2	0	-21.2877	-25.6494	-11.6581	1	1	0
45225	300	4	1	-17.7947	-21.0617	-15.8489	-3	-2	0
28165	47	1	0	-25.621	-18.6792	-9.38966	1	1	0
27342	46	2	0	-19.0831	-21.8593	-14.1291	1	0	0
45274	349	4	1	-18.2233	-22.046	-25.5964	3	0	3
18112	31	1	0	-21.8219	-25.7967	-26.4093	0	1	1
28126	47	1	0	-19.2666	-18.9016	-12.5911	1	1	0
27804	47	2	0	-18.4611	-21.862	-20.7347	1	1	0
4020	7	2	0	-19.3638	-26.2663	-22.2266	0	1	1
27343	46	1	0	-18.7451	-22.083	-12.5497	1	0	0
27814	47	1	0	-17.9024	-22.1687	-17.0496	1	1	0
14626	25	1	0	-24.4399	-25.6603	-20.7227	1	0	0
27826	47	1	0	-16.317	-24.0419	-16.1477	1	1	0
14640	25	2	0	-22.4121	-22.9317	-21.9229	1	0	0
28042	47	1	0	-26.3425	-17.9749	-14.3005	1	1	0
28121	47	2	0	-21.0994	-18.31	-13.0044	1	1	0
9528	16	2	0	-24.9867	-20.1854	-23.9076	1	0	0
27828	47	2	0	-17.2428	-24.5857	-15.8595	1	1	0
28115	47	2	0	-22.7745	-18.0432	-11.7253	1	1	0
27340	46	1	0	-18.6752	-21.5461	-13.3063	1	0	0
27345	46	2	0	-18.7515	-23.0795	-12.3652	1	0	0
27339	46	2	0	-19.2141	-20.3049	-13.0229	1	0	0
27349	46	1	0	-18.5155	-23.0337	-11.0845	1	0	0
23748	40	2	0	-20.5927	-17.4376	-9.88697	1	1	0
44921	75	2	0	-24.8046	-17.7422	-20.3736	1	0	1
27224	46	2	0	-16.3808	-25.8613	-11.8927	1	0	0
28133	47	2	0	-18.9896	-19.249	-9.53284	1	1	0
27344	46	2	0	-17.8011	-21.7971	-12.5255	1	0	0
9532	16	1	0	-24.4629	-18.4948	-23.9068	1	0	0
27348	46	2	0	-17.9929	-22.6201	-11.8885	1	0	0
28093	47	1	0	-24.2924	-21.6323	-10.2283	1	1	0
27346	46	1	0	-18.6664	-22.0533	-11.3005	1	0	0
27228	46	2	0	-16.455	-25.2374	-12.8528	1	0	0
27792	47	3	-1	-16.4263	-23.7836	-20.0143	1	1	0
27353	46	2	0	-19.5604	-23.8557	-11.764	1	0	0
27816	47	2	0	-17.3558	-22.0256	-17.7719	1	1	0
46332	1407	4	1	-16.6517	-23.4237	-10.4602	2	-1	-2
15087	26	2	0	-16.5818	-21.2392	-23.2642	1	0	0
4011	7	2	0	-18.3426	-25.5554	-25.2565	0	1	1
28097	47	2	0	-23.898	-20.8997	-9.35379	1	1	0
28044	47	2	0	-26.1243	-17.1399	-15.0025	1	1	0
27347	46	2	0	-19.1958	-21.3248	-11.5222	1	0	0
28109	47	2	0	-21.0655	-19.0477	-9.71309	1	1	0
28104	47	2	0	-22.018	-19.6036	-11.2645	1	1	0
28168	47	1	0	-26.2167	-18.1842	-9.97042	1	1	0
27861	47	2	0	-23.0998	-25.3675	-18.016	1	1	0
45267	342	4	1	-25.7739	-20.0226	-19.5977	3	2	0
28140	47	2	0	-20.1489	-19.1382	-8.84881	1	1	0
27789	47	2	0	-16.2561	-23.9415	-22.8408	1	1	0
28128	47	2	0	-18.398	-18.5038	-12.8415	1	1	0
28108	47	1	0	-21.9631	-19.4651	-10.1231	1	1	0
28110	47	2	0	-21.231	-19.4659	-10.7006	1	1	0
28099	47	1	0	-23.4976	-20.2479	-10.4942	1	1	0
28102	47	1	0	-22.7123	-20.167	-10.9171	1	1	0
28107	47	2	0	-21.6422	-21.1576	-9.79925	1	1	0
28105	47	1	0	-21.957	-20.5007	-10.4257	1	1	0
28096	47	1	0	-24.4056	-20.6915	-10.1888	1	1	0
27372	46	2	0	-21.9555	-23.3604	-8.91352	1	0	0
28101	47	2	0	-23.7762	-19.932	-11.4564	1	1	0
27818	47	2	0	-16.6518	-21.368	-17.0936	1	1	0
44888	75	2	0	-21.6646	-15.9291	-21.1696	1	0	1
27341	46	2	0	-19.6022	-21.4842	-12.9501	1	0	0
28135	47	1	0	-19.5487	-20.3737	-10.247	1	1	0
28111	47	1	0	-21.8196	-18.5431	-10.4397	1	1	0
28118	47	2	0	-21.9906	-17.2317	-12.5373	1	1	0
28122	47	2	0	-20.6662	-17.3824	-12.8775	1	1	0
27358	46	1	0	-19.9395	-23.3178	-9.36985	1	0	0
23423	40	2	0	-19.4243	-25.6572	-14.4231	1	1	0
28120	47	1	0	-20.7484	-17.9525	-12.0547	1	1	0
28116	47	2	0	-22.2691	-17.7241	-10.8318	1	1	0
14655	25	2	0	-24.3652	-25.127	-24.7322	1	0	0
28113	47	2	0	-22.5071	-18.2837	-9.74276	1	1	0
28119	47	2	0	-22.3856	-18.7457	-12.9283	1	1	0
28125	47	2	0	-20.2182	-18.7784	-11.3334	1	1	0
44886	75	2	0	-20.665	-16.0955	-21.6872	1	0	1
28117	47	1	0	-21.8271	-18.1753	-12.3282	1	1	0
27825	47	2	0	-16.0893	-22.9488	-15.5594	1	1	0
28114	47	1	0	-21.8608	-18.407	-11.3321	1	1	0
27338	46	2	0	-17.6951	-20.5902	-13.4373	1	0	0
45628	703	4	1	-23.3807	-24.5967	-19.8142	5	-3	-3
23585	40	2	0	-20.4378	-26.3112	-10.4723	1	1	0
28132	47	1	0	-19.1188	-19.5054	-10.4793	1	1	0
14658	25	2	0	-25.8807	-24.0082	-26.1744	1	0	0
27837	47	2	0	-17.9733	-26.2468	-17.5433	1	1	0
4013	7	2	0	-19.8085	-25.5573	-23.4751	0	1	1
9531	16	2	0	-25.4521	-18.7376	-23.1181	1	0	0
27312	46	2	0	-16.0989	-18.3675	-17.9838	1	0	0
23829	40	2	0	-17.3126	-16.0312	-20.5318	1	1	0
27362	46	2	0	-20.2201	-24.5324	-9.70281	1	0	0
28161	47	2	0	-23.3762	-18.9446	-9.39281	1	1	0
35789	60	2	0	-16.3293	-22.845	-26.1006	0	1	1
28162	47	1	0	-24.6525	-18.6439	-9.04072	1	1	0
28176	47	2	0	-25.9067	-16.3382	-10.2429	1	1	0
27243	46	2	0	-16.0843	-22.7131	-11.3289	1	0	0
21702	37	2	0	-16.1272	-17.8162	-26.0038	1	0	1
27778	47	1	0	-16.3466	-26.1242	-20.6503	1	1	0
27364	46	1	0	-21.5137	-24.2832	-8.89994	1	0	0
44905	75	1	0	-23.8644	-16.1574	-23.8027	1	0	1
23780	40	2	0	-20.4774	-16.1009	-13.992	1	1	0
27777	47	2	0	-16.0726	-25.7926	-19.2993	1	1	0
35791	60	1	0	-17.2304	-21.8852	-26.4301	0	1	1
1906	4	1	0	-24.9165	-18.1223	-3.46457	1	1	0
45095	170	4	1	-24.4684	-24.6121	-0.746989	6	-2	3
23480	40	2	0	-25.1714	-24.6739	-7.92402	1	1	0
20480	35	2	0	-18.1384	-19.4816	-7.52473	1	0	0
23558	40	2	0	-19.9574	-23.645	-4.39219	1	1	0
23489	40	2	0	-25.2842	-26.213	-5.7362	1	1	0
23562	40	2	0	-18.5909	-24.8156	-4.9745	1	1	0
23557	40	1	0	-19.4279	-24.0438	-5.05455	1	1	0
23560	40	1	0	-19.304	-24.8242	-5.57925	1	1	0
28159	47	1	0	-23.6509	-18.5463	-8.54157	1	1	0
19073	32	2	0	-23.7172	-22.896	4.87628	1	1	0
1894	4	1	0	-24.2797	-20.675	-5.67355	1	1	0
36849	62	2	0	-19.2097	-25.5067	6.59843	1	1	0
1892	4	2	0	-25.0601	-22.5469	-5.35509	1	1	0
27378	46	2	0	-25.0309	-23.5823	-8.30867	1	0	0
27387	46	2	0	-22.8754	-22.0568	-7.10325	1	0	0
27373	46	1	0	-23.3138	-24.3805	-8.15844	1	0	0
27376	46	1	0	-24.1221	-23.9457	-8.17457	1	0	0
27379	46	1	0	-23.7564	-22.8406	-7.9348	1	0	0
41517	70	3	-1	-25.5	-17.0741	-0.0480074	1	0	0
27382	46	1	0	-23.5798	-22.937	-6.98822	1	0	0
27384	46	2	0	-24.4541	-23.0708	-7.16227	1	0	0
24438	41	2	0	-17.7942	-25.8162	4.70977	1	0	0
27380	46	2	0	-22.8199	-22.9174	-7.93971	1	0	0
27383	46	2	0	-23.6708	-23.772	-6.47654	1	0	0
20475	35	3	-1	-16.9089	-16.4333	-8.32486	1	0	0
35183	59	2	0	-21.7283	-18.0786	2.64153	1	0	0
23499	40	2	0	-22.6212	-26.3445	-4.68864	1	1	0
23485	40	1	0	-24.318	-25.5738	-6.17089	1	1	0
36831	62	2	0	-16.8932	-26.2925	8.50126	1	1	0
23484	40	2	0	-24.1333	-25.3946	-7.51243	1	1	0
23482	40	1	0	-24.8228	-25.3676	-6.88471	1	1	0
15636	27	2	0	-16.7756	-17.6465	5.96263	1	0	0
36850	62	1	0	-21.1091	-25.2767	6.52961	1	1	0
23481	40	2	0	-26.4207	-25.5509	-8.20596	1	1	0
36864	62	2	0	-23.4594	-25.3783	6.12103	1	1	0
23488	40	1	0	-24.489	-26.0228	-5.20835	1	1	0
23616	40	2	0	-17.4355	-26.3901	-6.7373	1	1	0
23552	40	2	0	-19.9657	-23.5006	-2.89482	1	1	0
23563	40	1	0	-19.7601	-25.5635	-6.06219	1	1	0
19068	32	2	0	-25.4115	-23.4634	4.58181	1	1	0
23565	40	2	0	-19.3478	-25.0119	-6.72145	1	1	0
23561	40	2	0	-18.3808	-25.0141	-5.87573	1	1	0
23564	40	2	0	-19.9161	-25.8196	-5.11677	1	1	0
41515	70	1	0	-25.8951	-16.3618	0.513183	1	0	0
45614	689	4	1	-20.2066	-25.4233	-4.10389	3	0	2
20523	35	2	0	-16.6339	-22.1408	-8.58585	1	0	0
20537	35	2	0	-18.3642	-20.3245	-4.07246	1	0	0
20586	35	2	0	-20.7379	-16.6847	-3.63902	1	0	0
19150	32	1	0	-26.4598	-22.87	1.97986	1	1	0
20481	35	2	0	-18.334	-19.0036	-8.5616	1	0	0
23551	40	1	0	-19.1016	-23.8118	-3.19903	1	1	0
23559	40	2	0	-18.652	-23.8234	-5.62474	1	1	0
23628	40	2	0	-16.6822	-25.6515	-5.33131	1	1	0
23626	40	1	0	-16.198	-25.0985	-5.86929	1	1	0
20531	35	2	0	-18.8637	-20.5411	-6.28813	1	0	0
20515	35	1	0	-16.8658	-23.5301	-7.64144	1	0	0
19145	32	2	0	-25.7901	-21.4727	2.58192	1	1	0
20535	35	2	0	-18.89	-22.9224	-5.1517	1	0	0
20532	35	2	0	-19.7084	-21.2122	-6.81899	1	0	0
20518	35	1	0	-17.3727	-22.911	-7.15781	1	0	0
20533	35	1	0	-18.9114	-21.862	-5.21403	1	0	0
20530	35	1	0	-19.313	-21.5728	-6.05901	1	0	0
20527	35	1	0	-18.5308	-21.5386	-6.68134	1	0	0
20524	35	1	0	-18.0396	-21.5601	-7.52125	1	0	0
20534	35	2	0	-19.735	-21.3537	-4.90431	1	0	0
20521	35	1	0	-17.2329	-22.0954	-7.82986	1	0	0
20526	35	2	0	-18.2388	-22.2017	-8.17717	1	0	0
20525	35	2	0	-19.0028	-21.1737	-7.72688	1	0	0
23556	40	2	0	-18.0374	-24.0761	-4.22939	1	1	0
27375	46	2	0	-23.2062	-25.3314	-8.29767	1	0	0
23549	40	2	0	-19.2757	-25.7266	-3.17249	1	1	0
20520	35	2	0	-17.4173	-23	-6.22848	1	0	0
36879	62	2	0	-21.2268	-26.188	2.26467	1	1	0
20522	35	2	0	-17.1453	-21.6253	-6.8665	1	0	0
20519	35	2	0	-18.0745	-23.1334	-7.65611	1	0	0
23555	40	2	0	-18.924	-25.264	-3.97964	1	1	0
19061	32	2	0	-25.3114	-24.6836	5.86759	1	1	0
23538	40	2	0	-21.7903	-23.6264	-1.47123	1	1	0
41514	70	2	0	-26.3236	-17.164	1.44934	1	0	0
20512	35	1	0	-15.8922	-23.3488	-7.29405	1	0	0
1898	4	2	0	-24.6254	-20.8271	-4.45814	1	1	0
23554	40	1	0	-18.8889	-24.272	-4.03729	1	1	0
1903	4	1	0	-24.551	-18.9402	-3.65838	1	1	0
15606	27	2	0	-16.1966	-24.1667	3.19309	1	0	0
28182	47	2	0	-24.2291	-16.6677	-8.35312	1	1	0
1888	4	1	0	-25.4315	-21.1718	-6.02352	1	1	0
1900	4	1	0	-23.8878	-19.0832	-4.36287	1	1	0
20483	35	2	0	-16.1209	-19.4619	-8.06223	1	0	0
36848	62	2	0	-20.3072	-24.8149	7.35752	1	1	0
19057	32	1	0	-25.1745	-23.7866	7.47964	1	1	0
23504	40	2	0	-21.7273	-24.3117	-4.33544	1	1	0
1896	4	2	0	-23.8692	-20.6332	-6.60553	1	1	0
28195	47	1	0	-24.2563	-17.9846	-5.67076	1	1	0
1890	4	2	0	-24.9868	-21.6498	-6.71332	1	1	0
27390	46	2	0	-22.3533	-22.9364	-4.91848	1	0	0
27385	46	1	0	-22.7505	-22.8526	-6.4883	1	0	0
27388	46	1	0	-22.9696	-22.4493	-5.57453	1	0	0
27386	46	2	0	-22.3525	-23.3182	-5.80948	1	0	0
46403	1478	4	1	-23.5433	-21.284	-7.88494	2	-4	2
27381	46	3	-1	-24.2995	-22.108	-8.26987	1	0	0
23505	40	2	0	-22.5321	-25.2924	-4.7914	1	1	0
28149	47	2	0	-21.6129	-18.4706	-6.3367	1	1	0
28157	47	2	0	-23.978	-18.388	-7.27865	1	1	0
19157	32	2	0	-26.059	-24.1288	0.443105	1	1	0
1889	4	2	0	-25.6627	-20.165	-6.23554	1	1	0
28160	47	3	-1	-23.5592	-19.6134	-8.33521	1	1	0
23510	40	2	0	-24.4225	-24.4122	-1.92234	1	1	0
27392	46	2	0	-21.9656	-22.1148	-4.33743	1	0	0
1893	4	2	0	-23.9201	-21.6674	-6.17071	1	1	0
1891	4	1	0	-24.788	-21.6442	-5.57781	1	1	0
19140	32	2	0	-26.3314	-22.7821	4.35494	1	1	0
20485	35	1	0	-16.6208	-20.4356	-6.80903	1	0	0
28148	47	2	0	-20.9046	-19.4748	-5.94924	1	1	0
23503	40	1	0	-22.3777	-24.7507	-3.89039	1	1	0
19065	32	2	0	-26.4381	-22.694	6.07093	1	1	0
28198	47	1	0	-23.3855	-17.8294	-5.8924	1	1	0
27370	46	1	0	-22.6811	-23.934	-8.58075	1	0	0
28197	47	2	0	-25.2766	-18.2872	-5.49958	1	1	0
20476	35	1	0	-17.285	-18.0456	-7.71117	1	0	0
19096	32	1	0	-26.4375	-17.8795	4.99293	1	1	0
1899	4	2	0	-23.132	-20.6793	-5.01251	1	1	0
28153	47	1	0	-22.4551	-19.0184	-7.26791	1	1	0
28196	47	2	0	-24.2817	-17.4828	-6.66084	1	1	0
25044	42	2	0	-20.6911	-26.0078	-0.190557	0	1	0
23724	40	2	0	-19.8694	-17.1437	-6.0663	1	1	0
23477	40	2	0	-26.0568	-25.2368	-6.22182	1	1	0
20529	35	2	0	-18.9559	-22.4948	-6.48974	1	0	0
1911	4	2	0	-26.0562	-18.063	-3.96166	1	1	0
20528	35	2	0	-18.013	-22.1435	-6.16323	1	0	0
28146	47	2	0	-20.341	-20.1886	-6.42695	1	1	0
23721	40	2	0	-18.3079	-17.0063	-5.23015	1	1	0
1885	4	1	0	-26.2015	-21.3046	-6.52436	1	1	0
28144	47	1	0	-20.6942	-20.1429	-7.34173	1	1	0
36780	62	2	0	-17.0434	-26.2628	0.797349	1	1	0
19177	32	1	0	-26.0324	-21.249	-2.57105	1	1	0
23702	40	2	0	-16.1576	-17.4976	-6.66229	1	1	0
28141	47	1	0	-20.2137	-20.3756	-8.25885	1	1	0
28143	47	2	0	-19.6542	-20.3559	-7.46607	1	1	0
20570	35	2	0	-18.6949	-17.4033	-2.64715	1	0	0
23719	40	1	0	-18.9465	-16.5317	-4.90159	1	1	0
28147	47	1	0	-21.2179	-19.4136	-6.81091	1	1	0
28150	47	1	0	-21.8453	-19.7355	-7.66404	1	1	0
19151	32	2	0	-25.7093	-23.1319	1.3123	1	1	0
23720	40	2	0	-19.8792	-16.3532	-5.05339	1	1	0
23718	40	2	0	-17.3714	-16.107	-4.3025	1	1	0
23722	40	1	0	-19.2302	-16.4117	-5.89749	1	1	0
23701	40	1	0	-16.1328	-16.7954	-5.87656	1	1	0
23567	40	2	0	-18.5211	-25.6386	-6.77668	1	1	0
23475	40	2	0	-25.6789	-24.2747	-6.95613	1	1	0
20489	35	2	0	-16.5434	-20.8855	-5.61452	1	0	0
23537	40	2	0	-20.0686	-23.6816	-1.78037	1	1	0
23725	40	1	0	-18.9158	-16.6095	-6.92722	1	1	0
20473	35	1	0	-17.2786	-17.4661	-8.54316	1	0	0
35217	59	2	0	-16.7629	-19.1966	-0.311914	1	0	0
35176	59	1	0	-20.9535	-16.2305	1.69458	1	0	0
20482	35	1	0	-16.9357	-19.874	-7.68756	1	0	0
20484	35	2	0	-17.711	-20.13	-8.32106	1	0	0
15628	27	1	0	-16.0869	-19.6565	6.31498	1	0	0
27363	46	2	0	-19.9466	-24.6701	-8.14033	1	0	0
23553	40	2	0	-17.9933	-23.7987	-3.01721	1	1	0
23522	40	2	0	-24.1806	-21.6431	-0.356484	1	1	0
23523	40	2	0	-23.8225	-20.5616	-0.594962	1	1	0
23512	40	1	0	-23.7961	-23.469	-1.75836	1	1	0
23500	40	1	0	-21.9415	-25.6358	-3.7176	1	1	0
20479	35	1	0	-17.4427	-19.0906	-8.17895	1	0	0
23517	40	2	0	-24.5745	-22.5971	-0.623535	1	1	0
23515	40	1	0	-23.8928	-22.6056	-1.43012	1	1	0
24516	41	2	0	-23.5838	-17.559	7.19544	1	0	0
23518	40	1	0	-23.6539	-21.7863	-1.82124	1	1	0
23530	40	1	0	-22.2728	-23.4675	-0.063232	1	1	0
23532	40	2	0	-22.7752	-24.1946	0.370631	1	1	0
27410	46	2	0	-21.3843	-19.7875	-0.930511	1	0	0
27402	46	2	0	-22.5323	-19.965	-4.12406	1	0	0
27431	46	2	0	-23.2089	-16.793	1.22185	1	0	0
27408	46	2	0	-22.5952	-18.3801	-1.99801	1	0	0
23509	40	1	0	-23.7986	-24.0818	-2.5346	1	1	0
23521	40	1	0	-23.36	-21.3602	-1.04034	1	1	0
36855	62	2	0	-22.3177	-25.6865	6.85086	1	1	0
28164	47	2	0	-24.7517	-19.1287	-8.251	1	1	0
23494	40	1	0	-23.7307	-26.3311	-4.33843	1	1	0
36862	62	1	0	-23.0225	-26.305	5.95511	1	1	0
23514	40	2	0	-23.1047	-24.0048	-1.57532	1	1	0
20546	35	2	0	-17.8003	-22.5269	-3.16716	1	0	0
20545	35	1	0	-18.1424	-21.9884	-2.42089	1	0	0
23544	40	2	0	-18.2316	-23.9324	-0.449595	1	1	0
23543	40	2	0	-18.405	-23.0941	-1.32483	1	1	0
20541	35	2	0	-18.9837	-20.119	-3.33721	1	0	0
20538	35	2	0	-17.8838	-21.6262	-4.34947	1	0	0
20544	35	3	-1	-17.9197	-20.6462	-2.76454	1	0	0
20543	35	2	0	-19.6963	-21.1143	-2.76376	1	0	0
20542	35	1	0	-18.6913	-21.2926	-3.13757	1	0	0
45232	307	4	1	-16.8484	-20.7884	-2.57546	6	1	0
19146	32	2	0	-25.9497	-22.3799	3.42767	1	1	0
23550	40	2	0	-18.0313	-25.134	-2.79314	1	1	0
20550	35	2	0	-19.6382	-22.531	-2.36354	1	0	0
20536	35	1	0	-18.6602	-21.1564	-4.58953	1	0	0
20549	35	2	0	-18.7932	-22.3457	-0.79786	1	0	0
20540	35	2	0	-19.242	-22.1376	-3.98811	1	0	0
20539	35	1	0	-19.3057	-21.216	-3.84184	1	0	0
20547	35	2	0	-17.1881	-22.222	-1.90957	1	0	0
46278	1353	4	1	-20.3114	-26.1263	-8.19598	1	-1	3
46284	1359	4	1	-25.8027	-17.656	-0.688365	0	0	-2
23545	40	1	0	-18.7734	-24.2654	-1.93584	1	1	0
23548	40	1	0	-18.9792	-24.7901	-2.96354	1	1	0
23533	40	1	0	-21.3362	-23.4853	-0.251107	1	1	0
27374	46	2	0	-23.2834	-24.0124	-7.29918	1	0	0
24520	41	1	0	-24.4909	-19.3005	8.70352	1	0	0
23542	40	1	0	-19.0572	-23.8043	-1.01107	1	1	0
23547	40	2	0	-17.8838	-23.8898	-1.5683	1	1	0
23539	40	1	0	-19.7735	-23.3531	-0.664717	1	1	0
23536	40	1	0	-20.7126	-23.3764	-1.12039	1	1	0
23540	40	2	0	-20.0002	-22.5084	-1.34882	1	1	0
23541	40	2	0	-19.0923	-23.3969	0.112397	1	1	0
23535	40	2	0	-21.5525	-24.4295	-0.19453	1	1	0
25018	42	1	0	-16.4454	-21.9848	-0.267204	0	1	0
1887	4	2	0	-26.2302	-22.0407	-6.02674	1	1	0
23534	40	2	0	-20.526	-24.029	-0.0865686	1	1	0
24526	41	1	0	-26.3003	-19.9165	8.5801	1	0	0
23546	40	2	0	-18.1593	-24.9391	-1.69674	1	1	0
24517	41	1	0	-24.391	-18.4822	8.41182	1	0	0
15536	26	2	0	-17.985	-19.5635	8.11337	1	0	-1
27395	46	2	0	-22.2627	-21.0081	-4.45625	1	0	0
27389	46	2	0	-23.3341	-22.8837	-4.78866	1	0	0
27391	46	1	0	-22.8589	-22.0463	-4.69819	1	0	0
27405	46	2	0	-22.6125	-18.9729	-2.83912	1	0	0
27393	46	2	0	-23.5989	-21.5699	-4.79308	1	0	0
27403	46	1	0	-21.8064	-19.5851	-2.60887	1	0	0
27400	46	1	0	-22.3423	-20.1111	-3.20394	1	0	0
27406	46	1	0	-21.9529	-19.0512	-1.67022	1	0	0
19179	32	2	0	-25.8397	-21.6024	-3.32991	1	1	0
27404	46	2	0	-21.6191	-18.6418	-2.51226	1	0	0
27396	46	2	0	-22.7919	-22.7661	-3.81468	1	0	0
27411	46	2	0	-22.6625	-20.8822	-1.83602	1	0	0
27409	46	1	0	-22.3642	-19.8653	-1.4577	1	0	0
27413	46	2	0	-23.1316	-20.0387	0.068187	1	0	0
27394	46	1	0	-22.8762	-21.5329	-3.86931	1	0	0
27407	46	2	0	-21.7917	-18.7944	-0.657539	1	0	0
20564	35	2	0	-19.0058	-18.5213	-2.23816	1	0	0
45670	745	4	1	-18.1969	-17.8921	0.464058	2	5	1
27416	46	2	0	-22.2336	-19.4793	0.352448	1	0	0
27415	46	1	0	-22.8522	-18.8654	-0.128346	1	0	0
27414	46	2	0	-23.9865	-19.4893	-0.917839	1	0	0
27412	46	1	0	-23.0587	-19.6513	-0.704934	1	0	0
27417	46	2	0	-22.1163	-18.4525	0.632798	1	0	0
1901	4	2	0	-22.8841	-18.9002	-4.3179	1	1	0
28154	47	2	0	-22.3746	-19.2115	-6.41847	1	1	0
36835	62	1	0	-19.5517	-25.7291	8.4935	1	1	0
36869	62	2	0	-23.2247	-25.6971	3.99111	1	1	0
1884	4	2	0	-25.4352	-21.3851	-7.59239	1	1	0
28156	47	1	0	-23.1468	-18.4538	-7.73901	1	1	0
23716	40	1	0	-18.3162	-15.9384	-4.28453	1	1	0
20548	35	1	0	-18.8627	-22.1304	-1.76556	1	0	0
20567	35	2	0	-19.8828	-17.7623	-1.99979	1	0	0
20568	35	2	0	-19.6622	-16.5837	-1.20455	1	0	0
28145	47	2	0	-21.1998	-20.7508	-6.77165	1	1	0
20556	35	2	0	-18.2233	-20.4586	-1.61157	1	0	0
27399	46	2	0	-23.8746	-20.169	-2.87276	1	0	0
27397	46	1	0	-23.1182	-20.6785	-3.10065	1	0	0
20553	35	2	0	-19.9468	-21.35	-0.489299	1	0	0
20552	35	2	0	-20.0117	-21.4501	-1.90045	1	0	0
20551	35	1	0	-19.2495	-21.3882	-1.32553	1	0	0
20554	35	1	0	-19.1683	-20.5053	-0.929982	1	0	0
23717	40	2	0	-18.5916	-17.0353	-4.06734	1	1	0
27401	46	2	0	-21.9359	-21.0015	-3.2528	1	0	0
27398	46	2	0	-23.8559	-21.1327	-3.58319	1	0	0
20559	35	2	0	-19.2181	-20.0765	-2.28243	1	0	0
20557	35	1	0	-19.4277	-19.5818	-1.47576	1	0	0
20558	35	2	0	-20.3386	-19.7725	-1.02784	1	0	0
20562	35	2	0	-20.639	-18.3022	-1.03536	1	0	0
28158	47	2	0	-22.9173	-17.5695	-7.25713	1	1	0
20566	35	1	0	-19.0789	-17.1692	-1.68666	1	0	0
20569	35	1	0	-18.7586	-16.3982	-2.23412	1	0	0
20560	35	1	0	-19.8001	-18.8016	-1.12382	1	0	0
20563	35	1	0	-19.1298	-18.1563	-1.3513	1	0	0
35173	59	1	0	-20.9554	-16.0605	0.745152	1	0	0
20490	35	2	0	-15.89	-19.2402	-5.95578	1	0	0
15531	26	2	0	-18.2217	-22.1905	7.35459	1	0	-1
24500	41	2	0	-21.7227	-16.0785	5.82829	1	0	0
20565	35	3	-1	-18.6552	-17.5524	-0.547856	1	0	0
35202	59	2	0	-17.9177	-20.721	2.99046	1	0	0
35201	59	2	0	-17.0747	-20.9116	1.75642	1	0	0
28142	47	2	0	-20.9041	-19.972	-8.7873	1	1	0
35227	59	1	0	-16.5334	-16.5405	0.597956	1	0	0
19074	32	2	0	-23.5386	-22.1763	5.52056	1	1	0
19077	32	2	0	-22.6547	-22.5129	7.49996	1	1	0
15519	26	2	0	-21.6191	-20.6059	6.78719	1	0	-1
35226	59	2	0	-16.7727	-18.3124	0.204996	1	0	0
27502	46	1	0	-18.0792	-16.057	6.63706	1	0	0
24518	41	2	0	-25.2683	-18.794	7.99585	1	0	0
23529	40	2	0	-21.4656	-22.5526	-0.861267	1	1	0
24515	41	2	0	-23.7359	-18.5705	7.44734	1	0	0
23526	40	2	0	-23.2004	-21.2545	0.446059	1	1	0
19088	32	2	0	-25.2172	-20.2655	5.48627	1	1	0
19069	32	1	0	-24.0148	-23.779	5.5937	1	1	0
19072	32	1	0	-23.5912	-23.0416	5.99911	1	1	0
19076	32	2	0	-23.5551	-23.2483	7.79886	1	1	0
23525	40	2	0	-22.1975	-21.4446	0.226343	1	1	0
19070	32	2	0	-24.1407	-24.9047	5.66212	1	1	0
23524	40	1	0	-22.8497	-21.7566	-0.382979	1	1	0
23527	40	1	0	-22.3731	-22.5792	-0.896629	1	1	0
19083	32	2	0	-24.4072	-21.6902	5.76274	1	1	0
19081	32	1	0	-23.9367	-21.0245	6.52464	1	1	0
19078	32	1	0	-23.2664	-21.8781	6.68296	1	1	0
19075	32	1	0	-23.3519	-22.9295	6.99151	1	1	0
23528	40	2	0	-22.532	-22.1521	-1.76244	1	1	0
24465	41	2	0	-20.1439	-21.7713	2.98004	1	0	0
24470	41	2	0	-20.8983	-21.342	4.75761	1	0	0
36868	62	1	0	-22.4832	-26.1275	4.24402	1	1	0
15528	26	2	0	-19.0051	-22.3938	8.3637	1	0	-1
23520	40	2	0	-24.4741	-21.2739	-1.83645	1	1	0
1910	4	2	0	-24.7659	-16.9484	-2.56914	1	1	0
23483	40	2	0	-25.3538	-26.3193	-7.12514	1	1	0
25038	42	2	0	-18.2877	-25.0524	-0.650762	0	1	0
15525	26	2	0	-19.7151	-19.9559	7.4178	1	0	-1
25037	42	2	0	-19.1018	-25.3524	-1.1583	0	1	0
19198	32	1	0	-26.449	-19.207	1.62386	1	1	0
23531	40	2	0	-22.8891	-23.7433	-0.602027	1	1	0
19180	32	1	0	-26.2903	-20.3902	-2.01124	1	1	0
45928	1003	4	1	-16.679	-21.8914	8.70887	5	0	-1
25025	42	2	0	-16.5799	-23.071	0.458519	0	1	0
20478	35	2	0	-17.7097	-17.5612	-6.83071	1	0	0
25031	42	2	0	-19.0553	-24.6784	2.14187	0	1	0
25029	42	2	0	-17.8057	-23.8209	1.87084	0	1	0
25027	42	1	0	-18.214	-23.4461	1.15234	0	1	0
36762	62	2	0	-17.8229	-26.0737	-1.37387	1	1	0
25030	42	1	0	-18.9684	-24.1654	1.29439	0	1	0
25034	42	2	0	-18.5864	-25.3056	1.41202	0	1	0
24457	41	1	0	-19.8578	-23.3028	4.75726	1	0	0
24458	41	2	0	-20.2345	-22.4908	5.50363	1	0	0
24461	41	2	0	-20.1415	-23.7366	2.86816	1	0	0
24455	41	2	0	-19.1088	-23.1738	5.56338	1	0	0
24454	41	1	0	-19.6832	-24.0347	5.22622	1	0	0
24460	41	1	0	-20.2532	-23.2384	3.74721	1	0	0
24462	41	2	0	-20.9215	-23.0195	4.50945	1	0	0
24459	41	2	0	-18.9427	-23.3976	4.46467	1	0	0
24463	41	1	0	-20.7495	-22.527	3.09118	1	0	0
24464	41	2	0	-21.1757	-22.8911	2.36594	1	0	0
35223	59	3	-1	-16.9166	-17.512	-1.60657	1	0	0
24468	41	2	0	-21.4009	-23.4162	3.49762	1	0	0
24466	41	1	0	-21.6374	-22.4574	3.51375	1	0	0
19095	32	2	0	-25.3707	-18.4183	5.4465	1	1	0
25036	42	1	0	-18.824	-25.6467	-0.0788456	0	1	0
25033	42	1	0	-19.172	-25.0308	0.582479	0	1	0
15603	27	2	0	-16.9148	-24.029	5.055	1	0	0
24471	41	2	0	-22.359	-22.6039	4.81737	1	0	0
25028	42	3	-1	-18.4958	-22.811	2.15915	0	1	0
24456	41	2	0	-18.7592	-24.1305	6.02695	1	0	0
24467	41	2	0	-22.2781	-23.3046	3.29756	1	0	0
46366	1441	4	1	-18.8739	-17.8326	1.82757	-5	3	-1
24469	41	1	0	-21.4573	-22.1363	4.45876	1	0	0
25024	42	1	0	-17.3996	-23.0235	1.05391	0	1	0
23633	40	2	0	-16.2588	-23.7399	-5.06188	1	1	0
19182	32	2	0	-26.0073	-20.1498	-3.08592	1	1	0
25032	42	2	0	-19.7844	-24.1226	0.699029	0	1	0
25035	42	2	0	-19.6557	-24.7418	-0.273491	0	1	0
28191	47	2	0	-25.9401	-17.6762	-6.71757	1	1	0
45241	316	4	1	-25.2485	-22.6001	-8.38059	0	0	-4
19098	32	2	0	-25.3544	-17.8579	4.63561	1	1	0
23501	40	3	-1	-21.1281	-25.9394	-3.81616	1	1	0
19089	32	2	0	-24.8683	-19.4792	7.10214	1	1	0
27428	46	2	0	-24.9655	-17.4969	2.3233	1	0	0
27426	46	2	0	-23.1221	-18.3106	2.69261	1	0	0
27423	46	2	0	-24.2393	-19.1544	0.910787	1	0	0
24444	41	2	0	-19.4308	-25.9462	5.11452	1	0	0
23622	40	2	0	-17.0929	-25.6277	-7.6797	1	1	0
23507	40	3	-1	-24.4071	-24.3939	-3.558	1	1	0
36769	62	1	0	-15.9609	-26.1198	-0.0120356	1	1	0
19058	32	2	0	-24.7145	-24.589	7.1003	1	1	0
27427	46	1	0	-24.1092	-17.3082	1.99985	1	0	0
27422	46	2	0	-23.0113	-17.9228	1.02287	1	0	0
27420	46	2	0	-23.9212	-17.4123	0.536524	1	0	0
27429	46	2	0	-24.3144	-16.9366	2.79886	1	0	0
28152	47	2	0	-22.4442	-20.1778	-8.19744	1	1	0
27430	46	1	0	-24.0909	-16.5197	1.38754	1	0	0
27425	46	2	0	-24.1161	-19.4743	2.34133	1	0	0
27419	46	2	0	-23.3931	-17.544	-0.645819	1	0	0
27418	46	1	0	-23.5449	-18.2009	0.0468772	1	0	0
27421	46	1	0	-23.9327	-18.311	1.06859	1	0	0
27424	46	1	0	-23.961	-18.427	2.1915	1	0	0
24483	41	2	0	-19.0893	-21.1796	5.08039	1	0	0
24482	41	2	0	-19.412	-19.9399	5.29755	1	0	0
24481	41	1	0	-19.6614	-20.4016	4.56939	1	0	0
24478	41	1	0	-20.5914	-20.0503	4.98444	1	0	0
20477	35	2	0	-16.8621	-18.4807	-6.73052	1	0	0
24479	41	2	0	-20.7829	-20.2048	5.92547	1	0	0
24480	41	2	0	-20.4756	-18.996	4.74735	1	0	0
24476	41	2	0	-21.7529	-20.17	4.12486	1	0	0
19085	32	2	0	-25.8061	-20.6972	6.9353	1	1	0
15244	26	1	0	-19.0435	-16.2564	8.14253	1	0	-1
23728	40	1	0	-19.0543	-16.8078	-7.79229	1	1	0
23492	40	2	0	-22.7073	-25.7786	-5.68123	1	1	0
19087	32	1	0	-25.3148	-19.7349	6.29397	1	1	0
19093	32	1	0	-26.3943	-18.4437	5.75536	1	1	0
19090	32	1	0	-25.8933	-19.274	5.53084	1	1	0
19084	32	1	0	-24.7906	-20.5224	6.59634	1	1	0
19086	32	2	0	-23.9665	-19.7924	6.71606	1	1	0
1895	4	3	-1	-24.4342	-19.895	-6.14371	1	1	0
36830	62	2	0	-18.1128	-25.9615	7.52896	1	1	0
19056	32	2	0	-24.7623	-22.3999	8.32416	1	1	0
23519	40	2	0	-23.1934	-22.0091	-2.55204	1	1	0
1909	4	1	0	-25.2821	-17.263	-3.48566	1	1	0
36832	62	1	0	-18.6475	-26.0837	8.7027	1	1	0
27369	46	2	0	-22.5114	-24.7674	-7.19968	1	0	0
23506	40	1	0	-23.2886	-24.6659	-3.42363	1	1	0
23620	40	1	0	-16.2712	-25.7623	-7.24176	1	1	0
28187	47	2	0	-26.0237	-16.8636	-7.60136	1	1	0
35179	59	1	0	-21.3434	-16.3514	2.57036	1	0	0
25021	42	1	0	-17.1649	-22.1377	0.612502	0	1	0
23502	40	3	-1	-21.3293	-24.7788	-3.30838	1	1	0
35220	59	2	0	-15.9352	-18.5432	-2.01322	1	0	0
35196	59	2	0	-19.7911	-20.4153	2.04038	1	0	0
23703	40	2	0	-16.9026	-17.4154	-5.27052	1	1	0
35194	59	1	0	-18.9282	-20.2704	1.51966	1	0	0
45420	495	4	1	-19.3624	-21.4727	2.25634	4	-1	2
20561	35	2	0	-19.6819	-18.1849	-0.546064	1	0	0
23476	40	1	0	-26.438	-25.3505	-7.05299	1	1	0
20555	35	2	0	-19.3528	-20.3476	-0.0133295	1	0	0
35200	59	1	0	-17.3246	-20.0914	2.48095	1	0	0
36847	62	1	0	-20.1685	-25.5248	6.60157	1	1	0
46238	1313	4	1	-21.9184	-18.4751	3.65865	-2	1	1
15632	27	2	0	-16.7185	-19.0408	7.94648	1	0	0
35190	59	2	0	-21.0676	-19.3387	2.19774	1	0	0
35188	59	1	0	-20.3437	-18.9965	1.59064	1	0	0
35192	59	3	-1	-18.6743	-18.5165	1.1208	1	0	0
35198	59	2	0	-17.6182	-19.715	1.51711	1	0	0
35191	59	1	0	-19.3215	-19.2792	1.12518	1	0	0
35186	59	2	0	-20.3927	-18.134	2.71315	1	0	0
35199	59	2	0	-18.1354	-18.846	1.96305	1	0	0
35187	59	2	0	-21.6355	-17.8083	1.18224	1	0	0
35193	59	2	0	-18.9786	-19.2493	0.105912	1	0	0
35197	59	1	0	-18.175	-19.8278	2.26636	1	0	0
24474	41	2	0	-23.0229	-21.9395	4.63229	1	0	0
24477	41	3	-1	-21.7802	-19.9073	5.94685	1	0	0
24472	41	1	0	-22.1937	-21.4089	4.923	1	0	0
24475	41	1	0	-21.5472	-20.5652	4.98412	1	0	0
24473	41	2	0	-21.9497	-21.2331	5.81021	1	0	0
35185	59	1	0	-20.8777	-18.2295	1.79943	1	0	0
19060	32	1	0	-25.5362	-23.824	6.5109	1	1	0
35189	59	2	0	-20.9859	-18.8753	0.731235	1	0	0
24425	41	2	0	-16.2748	-25.0327	6.27955	1	0	0
36763	62	1	0	-16.3786	-25.9854	-1.92908	1	1	0
35195	59	2	0	-19.1757	-20.9443	0.853025	1	0	0
35203	59	1	0	-16.2706	-19.9043	2.75313	1	0	0
19199	32	2	0	-25.3744	-19.7317	1.63849	1	1	0
31062	52	2	0	-26.072	-25.7255	0.783603	1	0	0
28167	47	2	0	-25.728	-18.0918	-8.68965	1	1	0
19139	32	2	0	-26.3991	-22.1641	5.21797	1	1	0
15524	26	2	0	-20.2239	-21.0644	6.73895	1	0	-1
23508	40	2	0	-23.5019	-25.0155	-4.48173	1	1	0
15515	26	2	0	-21.9514	-19.8612	7.60678	1	0	-1
36854	62	2	0	-22.5511	-25.2401	5.75312	1	1	0
20584	35	1	0	-21.296	-15.9763	-3.96099	1	0	0
19064	32	2	0	-25.4834	-22.2161	5.76214	1	1	0
24488	41	2	0	-18.8047	-19.5937	3.09487	1	0	0
15516	26	2	0	-22.1321	-21.5837	8.67154	1	0	-1
19071	32	2	0	-23.2454	-24.3108	5.93785	1	1	0
19079	32	2	0	-22.2632	-22.4146	6.48857	1	1	0
19080	32	2	0	-23.1481	-21.2973	5.98505	1	1	0
15534	26	2	0	-18.7274	-19.5931	7.44392	1	0	-1
15533	26	2	0	-18.803	-20.6534	6.92364	1	0	-1
28199	47	2	0	-22.4619	-18.0297	-5.56257	1	1	0
19059	32	2	0	-24.7919	-24.5452	8.06751	1	1	0
36853	62	1	0	-21.8765	-25.8461	6.13025	1	1	0
36765	62	2	0	-17.0876	-25.316	-1.86298	1	1	0
19066	32	1	0	-24.8963	-23.7399	5.31151	1	1	0
1886	4	2	0	-26.4463	-20.3303	-7.04024	1	1	0
19063	32	1	0	-25.635	-23.1897	5.66115	1	1	0
36837	62	2	0	-18.8148	-25.0191	8.11235	1	1	0
27368	46	2	0	-21.0895	-24.92	-7.69101	1	0	0
1882	4	1	0	-26.3252	-21.2203	-7.50195	1	1	0
23730	40	2	0	-20.0123	-16.9443	-8.02845	1	1	0
15517	26	1	0	-21.1481	-20.8335	7.59155	1	0	-1
15535	26	1	0	-18.6757	-19.8612	8.65291	1	0	-1
15514	26	1	0	-21.7136	-20.6941	8.37297	1	0	-1
36766	62	1	0	-16.1129	-25.9349	-0.848931	1	1	0
46301	1376	4	1	-23.8891	-23.336	-3.6415	1	-2	0
19054	32	1	0	-25.2053	-23.24	8.2543	1	1	0
19067	32	2	0	-24.7037	-24.2303	4.34611	1	1	0
15623	27	2	0	-15.9578	-22.3025	5.82578	1	0	0
31059	52	2	0	-25.5039	-25.9764	-0.0242033	1	0	0
23699	40	3	-1	-15.9361	-17.2909	-4.83904	1	1	0
15529	26	1	0	-18.5064	-21.3849	7.6249	1	0	-1
15526	26	1	0	-19.4427	-21.836	7.68897	1	0	-1
15530	26	2	0	-17.5617	-21.283	7.48392	1	0	-1
15634	27	1	0	-16.4192	-18.3899	6.41883	1	0	0
15521	26	2	0	-21.0638	-21.937	8.65137	1	0	-1
19178	32	2	0	-26.0809	-22.227	-2.28066	1	1	0
25017	42	2	0	-15.9758	-23.1831	-0.603875	0	1	0
46092	1167	4	1	-17.895	-17.4846	-1.2461	4	-2	0
36852	62	2	0	-21.4875	-24.7381	5.80109	1	1	0
28200	47	2	0	-22.6628	-17.0462	-5.70443	1	1	0
24426	41	2	0	-16.6546	-25.6451	6.93546	1	0	0
15604	27	1	0	-16.0119	-23.8189	4.11273	1	0	0
15620	27	2	0	-17.0783	-22.1404	3.96316	1	0	0
1907	4	2	0	-24.6476	-17.8521	-4.51076	1	1	0
15518	26	2	0	-21.9309	-21.4211	7.51162	1	0	-1
24452	41	2	0	-19.2865	-23.9349	3.73338	1	0	0
24440	41	2	0	-18.4609	-25.6371	5.66273	1	0	0
24433	41	1	0	-16.8966	-26.2799	5.8537	1	0	0
15520	26	1	0	-20.68	-21.1679	8.31072	1	0	-1
24449	41	2	0	-20.0177	-24.8006	3.68824	1	0	0
19052	32	2	0	-26.1594	-23.9125	7.7216	1	1	0
24448	41	1	0	-19.3926	-25.5257	3.90197	1	0	0
24451	41	1	0	-19.2531	-24.585	4.47646	1	0	0
24453	41	2	0	-18.3267	-24.6041	4.22924	1	0	0
23566	40	1	0	-19.441	-26.229	-6.59349	1	1	0
24450	41	2	0	-18.9265	-25.3643	3.05007	1	0	0
23516	40	2	0	-24.7344	-22.2881	-1.64465	1	1	0
25022	42	2	0	-17.8798	-21.6644	0.525984	0	1	0
28192	47	1	0	-24.7039	-17.0014	-5.80959	1	1	0
24494	41	2	0	-20.2684	-17.3965	4.11389	1	0	0
20571	35	2	0	-18.0654	-16.6765	-2.71394	1	0	0
24489	41	2	0	-17.9917	-19.5444	4.59076	1	0	0
24527	41	2	0	-26.042	-20.5725	7.7863	1	0	0
36867	62	2	0	-23.2051	-25.5543	5.06852	1	1	0
19154	32	2	0	-26.2758	-24.8266	1.52837	1	1	0
23630	40	2	0	-15.9927	-25.2447	-4.43995	1	1	0
20516	35	2	0	-17.4797	-24.1365	-8.14085	1	0	0
36873	62	2	0	-20.9557	-26.392	3.58747	1	1	0
24513	41	2	0	-23.0196	-16.7154	7.32524	1	0	0
24508	41	1	0	-22.2363	-17.9089	8.17178	1	0	0
36851	62	2	0	-20.7564	-25.4163	5.63665	1	1	0
24511	41	1	0	-22.8572	-17.1678	8.42046	1	0	0
23621	40	2	0	-16.5976	-24.9575	-6.80654	1	1	0
24505	41	1	0	-21.9226	-17.6857	7.23167	1	0	0
15523	26	1	0	-19.787	-20.8299	7.66311	1	0	-1
19200	32	2	0	-26.1393	-18.239	1.86567	1	1	0
36878	62	2	0	-22.4348	-26.2406	2.39713	1	1	0
19082	32	2	0	-24.1206	-20.6751	5.55331	1	1	0
24509	41	2	0	-22.4414	-18.908	8.38975	1	0	0
23491	40	1	0	-23.4626	-26.2162	-5.2761	1	1	0
24514	41	1	0	-23.472	-17.9653	8.10777	1	0	0
23497	40	1	0	-22.8727	-26.0218	-3.81545	1	1	0
24507	41	2	0	-22.4783	-17.7088	6.48634	1	0	0
24498	41	2	0	-20.1028	-18.3028	5.78254	1	0	0
27503	46	2	0	-19.1136	-16.0426	6.86535	1	0	0
28155	47	2	0	-21.9471	-18.4209	-7.96475	1	1	0
24484	41	1	0	-19.6736	-19.4516	4.23634	1	0	0
24492	41	2	0	-19.5636	-17.7677	3.27327	1	0	0
24495	41	2	0	-19.3233	-17.1189	4.27837	1	0	0
24486	41	2	0	-19.4146	-18.8855	4.9789	1	0	0
15527	26	2	0	-20.2144	-22.2433	7.44059	1	0	-1
24503	41	2	0	-20.8039	-17.3094	7.23901	1	0	0
24501	41	2	0	-20.495	-16.4294	6.58026	1	0	0
24506	41	2	0	-21.1616	-18.3003	7.4374	1	0	0
15629	27	2	0	-16.941	-20.0408	6.87606	1	0	0
1905	4	2	0	-25.2032	-18.6656	-4.33602	1	1	0
24502	41	1	0	-21.3337	-17.7337	6.46507	1	0	0
25050	42	2	0	-21.3773	-26.0746	-1.3339	0	1	0
20517	35	2	0	-16.9237	-23.3592	-8.57229	1	0	0
23513	40	2	0	-24.6153	-23.6112	-1.16195	1	1	0
24496	41	1	0	-20.5099	-17.5165	5.44005	1	0	0
19092	32	2	0	-25.7257	-19.3847	4.60341	1	1	0
24490	41	1	0	-19.382	-18.2774	4.05961	1	0	0
24493	41	1	0	-19.7956	-17.5848	4.90495	1	0	0
24522	41	2	0	-23.497	-19.1091	8.62523	1	0	0
24485	41	2	0	-20.3148	-18.6574	3.87128	1	0	0
24497	41	2	0	-21.2391	-17.562	4.76579	1	0	0
35205	59	2	0	-16.5979	-20.1732	3.60386	1	0	0
24499	41	1	0	-21.231	-16.8856	6.07064	1	0	0
24487	41	1	0	-18.8153	-18.9938	4.0653	1	0	0
24491	41	2	0	-18.6314	-17.6852	4.75491	1	0	0
24504	41	2	0	-21.908	-18.1936	5.7935	1	0	0
25039	42	1	0	-19.088	-26.4076	-0.539856	0	1	0
35177	59	2	0	-20.262	-16.0353	2.46045	1	0	0
35167	59	1	0	-22.2615	-16.0815	-0.220752	1	0	0
1908	4	2	0	-23.9341	-18.456	-2.91171	1	1	0
19051	32	1	0	-26.2437	-23.2059	8.45196	1	1	0
35184	59	2	0	-20.5796	-17.2913	1.79753	1	0	0
20487	35	2	0	-16.3088	-20.8241	-7.61719	1	0	0
23486	40	2	0	-23.6038	-24.8475	-6.2944	1	1	0
23479	40	1	0	-25.5831	-25.3288	-7.56744	1	1	0
35214	59	2	0	-16.2366	-18.2434	1.1692	1	0	0
15243	26	2	0	-19.996	-16.5741	8.31269	1	0	-1
35168	59	3	-1	-22.1244	-16.553	-0.985524	1	0	0
28151	47	2	0	-22.2046	-20.2969	-6.71604	1	1	0
23627	40	2	0	-16.8239	-24.3853	-5.77116	1	1	0
35182	59	1	0	-21.1985	-17.332	2.47445	1	0	0
15617	27	2	0	-15.9799	-21.097	3.81923	1	0	0
35225	59	2	0	-17.309	-17.7736	-0.356917	1	0	0
20486	35	2	0	-16.7023	-19.5262	-6.54299	1	0	0
23511	40	2	0	-23.1628	-23.1472	-2.76279	1	1	0
24432	41	2	0	-16.1369	-25.4879	5.15838	1	0	0
23568	40	2	0	-18.884	-26.434	-7.41448	1	1	0
35224	59	1	0	-16.6153	-17.2817	-0.108283	1	0	0
15252	26	2	0	-17.822	-16.6137	8.31144	1	0	-1
36839	62	2	0	-20.6817	-25.5301	8.22263	1	1	0
24435	41	2	0	-17.322	-25.2845	5.50323	1	0	0
24422	41	2	0	-16.2511	-25.3691	7.98915	1	0	0
46492	1567	4	1	-25.1702	-20.0198	-7.56002	0	2	0
28189	47	1	0	-25.5141	-17.0401	-6.31106	1	1	0
23700	40	2	0	-16.1114	-18.3266	-5.23588	1	1	0
15600	26	2	0	-25.5558	-17.1358	8.69923	1	0	-1
24434	41	2	0	-17.6176	-26.2537	6.47525	1	0	0
23729	40	2	0	-18.1612	-16.693	-8.16166	1	1	0
35250	59	2	0	-16.9708	-16.1034	-0.521329	1	0	0
15247	26	1	0	-18.7591	-17.2857	8.49152	1	0	-1
1897	4	1	0	-24.0096	-19.9698	-4.96801	1	1	0
27508	46	1	0	-16.2412	-15.9243	7.61373	1	0	0
35228	59	2	0	-16.819	-17.0293	1.35545	1	0	0
1902	4	2	0	-23.6759	-19.8401	-3.91355	1	1	0
28190	47	2	0	-26.1014	-16.501	-5.5555	1	1	0
35175	59	2	0	-20.0094	-15.9086	0.917632	1	0	0
23487	40	2	0	-24.6001	-24.7461	-5.81392	1	1	0
27504	46	2	0	-17.9042	-16.8948	6.9564	1	0	0
36870	62	2	0	-21.8612	-25.3749	4.23156	1	1	0
45016	91	4	1	-16.6898	-16.9011	-3.90982	2	-4	-3
24525	41	2	0	-25.1092	-20.4387	8.60498	1	0	0
25043	42	2	0	-20.0417	-26.2354	0.757493	0	1	0
23705	40	2	0	-16.5148	-16.1776	-6.81013	1	1	0
1912	4	1	0	-26.1281	-16.6713	-3.7161	1	1	0
40100	67	2	0	-26.1299	-26.1463	4.43685	1	0	0
35213	59	2	0	-16.5434	-19.7108	0.770507	1	0	0
36858	62	2	0	-21.0406	-26.3294	6.24316	1	1	0
25020	42	2	0	-16.0815	-22.285	-1.18951	0	1	0
15619	27	1	0	-16.41	-21.8024	4.73365	1	0	0
35231	59	2	0	-17.8232	-16.4637	1.655	1	0	0
23727	40	2	0	-18.2678	-16.7866	-6.12045	1	1	0
25023	42	2	0	-17.8296	-22.5434	0.0416224	0	1	0
15532	26	1	0	-18.4943	-20.4025	7.69318	1	0	-1
20488	35	1	0	-16.0336	-20.1465	-6.15516	1	0	0
15631	27	1	0	-16.2338	-19.2068	7.05435	1	0	0
25026	42	2	0	-17.1434	-24.0017	0.613001	0	1	0
1919	4	2	0	-26.3557	-16.0469	-1.88058	1	1	0
35221	59	1	0	-16.3343	-17.8882	-0.901982	1	0	0
15601	27	1	0	-15.9185	-23.7469	5.0707	1	0	0
36768	62	2	0	-15.9264	-24.8806	-0.488599	1	1	0
15624	27	2	0	-16.4215	-21.4182	6.24736	1	0	0
15621	27	2	0	-16.1523	-20.7365	4.8066	1	0	0
15614	27	2	0	-15.9811	-22.8298	3.51844	1	0	0
15602	27	2	0	-16.5766	-22.9995	4.74122	1	0	0
1914	4	2	0	-25.6826	-17.0367	-4.53827	1	1	0
23726	40	2	0	-17.9486	-16.5858	-7.10603	1	1	0
19181	32	2	0	-25.5513	-20.5148	-1.12316	1	1	0
41516	70	2	0	-25.4535	-16.0592	1.26654	1	0	0
35212	59	1	0	-16.0018	-18.9076	0.687679	1	0	0
28186	47	1	0	-25.7837	-16.1641	-6.80144	1	1	0
15635	27	2	0	-16.5414	-18.8396	5.48765	1	0	0
28193	47	2	0	-23.9639	-16.3608	-6.02879	1	1	0
28194	47	2	0	-25.0783	-16.2356	-5.31497	1	1	0
27505	46	1	0	-17.0472	-16.0877	6.95326	1	0	0
1904	4	2	0	-25.1833	-19.5644	-3.28959	1	1	0
27367	46	1	0	-21.9446	-24.3478	-7.936	1	0	0
24430	41	1	0	-15.9507	-26.2296	5.71174	1	0	0
15249	26	2	0	-19.2073	-17.8282	7.87891	1	0	-1
35169	59	2	0	-21.9672	-16.8251	0.342723	1	0	0
20588	35	2	0	-21.6937	-16.4197	-4.93708	1	0	0
19053	32	2	0	-26.003	-22.3702	8.6573	1	1	0
15543	26	2	0	-18.7545	-21.3452	8.64838	1	0	-1
23732	40	2	0	-20.109	-15.9729	-7.07086	1	1	0
20573	35	2	0	-19.6737	-16.1374	-2.64381	1	0	0
23731	40	1	0	-19.4087	-15.9082	-7.79767	1	1	0
28180	47	1	0	-24.988	-15.9583	-8.35002	1	1	0
20511	35	2	0	-15.9038	-22.1408	-7.91327	1	0	0
36838	62	1	0	-20.1321	-26.4408	8.28896	1	1	0
24510	41	2	0	-21.5983	-18.3226	8.77124	1	0	0
15522	26	2	0	-19.9979	-20.7121	8.78113	1	0	-1
15490	26	1	0	-21.1858	-23.0138	12.6775	1	0	-1
15493	26	1	0	-21.9073	-23.5196	12.301	1	0	-1
15487	26	1	0	-21.3352	-23.115	13.6833	1	0	-1
15492	26	2	0	-20.7004	-23.861	12.2835	1	0	-1
15488	26	2	0	-22.1159	-23.6066	13.5225	1	0	-1
15494	26	2	0	-22.8144	-23.8229	12.336	1	0	-1
15827	27	2	0	-25.646	-26.4395	20.9962	1	0	0
15495	26	2	0	-21.4616	-23.3278	11.5139	1	0	-1
44726	75	2	0	-25.8726	-20.1718	22.835	1	0	0
15801	27	2	0	-23.0024	-25.7867	21.252	1	0	0
27554	46	2	0	-16.4635	-19.7454	13.042	1	0	0
15485	26	2	0	-20.1561	-24.2561	13.5064	1	0	-1
23998	40	1	0	-19.0792	-19.7082	25.7711	1	1	-1
15504	26	2	0	-23.0238	-20.8202	10.7983	1	0	-1
15499	26	1	0	-23.1546	-22.6202	11.5651	1	0	-1
31341	53	2	0	-26.233	-20.1452	21.045	1	1	0
15496	26	1	0	-22.5723	-22.6276	12.2927	1	0	-1
15477	26	2	0	-21.0804	-25.2369	16.1122	1	0	-1
15818	27	2	0	-24.5574	-26.1661	22.178	1	0	0
15502	26	1	0	-23.1996	-21.7784	11.1146	1	0	-1
44752	75	1	0	-21.4187	-18.5153	25.4687	1	0	0
15815	27	2	0	-25.3362	-25.0274	23.5265	1	0	0
15584	26	2	0	-23.0322	-17.2619	13.4896	1	0	-1
15484	26	1	0	-20.6527	-23.682	14.0145	1	0	-1
15486	26	2	0	-21.3889	-24.326	13.8955	1	0	-1
15462	26	2	0	-23.5963	-21.8962	14.5177	1	0	-1
31337	53	3	-1	-26.3035	-21.1834	19.8696	1	1	0
15468	26	2	0	-22.1505	-21.7646	16.2157	1	0	-1
17336	29	2	0	-22.7634	-24.6661	10.5355	0	1	0
15498	26	2	0	-22.3815	-22.3707	13.2638	1	0	-1
17335	29	1	0	-22.837	-25.588	10.9048	0	1	0
27596	46	2	0	-16.7356	-16.7778	22.0332	1	0	0
15497	26	2	0	-22.3997	-21.6051	12.358	1	0	-1
15803	27	2	0	-22.4485	-26.2225	23.4611	1	0	0
15437	26	2	0	-26.3094	-19.1097	17.9538	1	0	-1
23995	40	1	0	-18.8622	-20.5583	25.2646	1	1	-1
15809	27	2	0	-23.6378	-24.9382	21.4448	1	0	0
14664	25	2	0	-24.7541	-25.417	25.0447	1	0	-1
15293	26	2	0	-19.3304	-16.0824	18.6135	1	0	-1
18111	31	2	0	-21.7579	-24.6399	25.681	0	1	0
17321	29	2	0	-19.7273	-26.0152	11.118	0	1	0
44749	75	1	0	-21.5879	-19.3043	26.1849	1	0	0
15503	26	2	0	-22.3262	-21.8734	11.041	1	0	-1
15491	26	3	-1	-20.5414	-22.6582	12.0993	1	0	-1
15489	26	2	0	-21.7092	-23.0496	14.5737	1	0	-1
15539	26	2	0	-17.4999	-20.0952	9.20458	1	0	-1
31344	53	2	0	-26.4446	-22.2134	21.6755	1	1	0
15545	26	3	-1	-19.4239	-21.5695	11.1044	1	0	-1
15820	27	1	0	-26.2271	-26.1176	22.1329	1	0	0
15453	26	2	0	-24.3215	-19.7788	16.651	1	0	-1
15819	27	2	0	-24.8786	-25.6288	21.0939	1	0	0
14665	25	1	0	-25.1705	-26.436	26.2629	1	0	-1
15816	27	2	0	-25.3168	-24.243	21.9341	1	0	0
45286	361	4	1	-20.1925	-22.2023	11.3227	4	0	0
23948	40	2	0	-16.3679	-19.5171	20.9718	1	1	-1
15538	26	1	0	-18.4324	-20.5235	9.34849	1	0	-1
15791	27	2	0	-20.3827	-26.2464	20.2122	1	0	0
44759	75	2	0	-22.8718	-17.1782	25.9239	1	0	0
15436	26	1	0	-25.3085	-18.956	18.19	1	0	-1
15482	26	2	0	-19.5728	-23.2753	13.9308	1	0	-1
15837	27	2	0	-25.4193	-26.3425	19.6022	1	0	0
24524	41	2	0	-25.5304	-20.105	9.76364	1	0	0
15248	26	2	0	-18.0545	-18.2037	8.95254	1	0	-1
24512	41	2	0	-22.7737	-16.7456	9.39526	1	0	0
27597	46	2	0	-17.2144	-17.5793	22.3788	1	0	0
34142	57	2	0	-15.9697	-25.9729	14.7624	0	0	0
34125	57	2	0	-17.7287	-26.1024	10.9423	0	0	0
34117	57	1	0	-16.3463	-24.6313	10.3202	0	0	0
15265	26	1	0	-15.9955	-16.0742	12.326	1	0	-1
19031	32	2	0	-26.4616	-25.0282	12.4385	1	1	0
15505	26	1	0	-23.1548	-21.576	10.0608	1	0	-1
15446	26	2	0	-25.5343	-20.7368	19.3543	1	0	-1
44730	75	2	0	-25.2342	-20.6046	24.7761	1	0	0
15445	26	1	0	-25.2179	-21.187	18.4367	1	0	-1
19045	32	1	0	-26.297	-23.6571	10.2328	1	1	0
44727	75	2	0	-24.5115	-19.2124	23.1856	1	0	0
46349	1424	4	1	-16.0592	-18.4888	9.58776	3	-1	4
34120	57	1	0	-16.7116	-24.819	11.1786	0	0	0
15814	27	1	0	-25.2	-24.9667	22.5658	1	0	0
1055	2	2	0	-19.3498	-26.333	17.2144	1	0	0
15251	26	2	0	-18.6248	-16.8967	9.41139	1	0	-1
15253	26	1	0	-17.4512	-16.583	9.55941	1	0	-1
15595	26	1	0	-24.6282	-17.0645	10.6086	1	0	-1
15589	26	1	0	-23.2426	-17.1931	11.3631	1	0	-1
15439	26	1	0	-25.1438	-19.4163	19.0623	1	0	-1
15586	26	1	0	-22.8688	-17.6187	12.0882	1	0	-1
15597	26	2	0	-25.3174	-17.5517	11.3222	1	0	-1
15580	26	1	0	-22.4137	-18.5341	13.367	1	0	-1
15583	26	1	0	-23.2747	-18.0523	12.9858	1	0	-1
15588	26	2	0	-22.4936	-18.0754	11.096	1	0	-1
15577	26	1	0	-21.6206	-18.3106	12.6278	1	0	-1
17329	29	1	0	-21.2684	-25.0135	10.8632	0	1	0
15590	26	2	0	-22.224	-17.0121	11.2088	1	0	-1
15592	26	1	0	-23.8224	-17.641	10.7963	1	0	-1
15591	26	2	0	-24.1593	-16.5357	11.4096	1	0	-1
15587	26	2	0	-23.4361	-18.4534	11.9109	1	0	-1
15578	26	2	0	-21.2101	-19.1139	12.4788	1	0	-1
15598	26	1	0	-24.8723	-16.9436	9.59844	1	0	-1
15599	26	3	-1	-25.6056	-17.5707	9.88178	1	0	-1
15450	26	2	0	-25.2069	-21.9626	17.2024	1	0	-1
15579	26	2	0	-21.8368	-18.6202	11.7029	1	0	-1
15576	26	2	0	-20.2221	-19.139	12.2799	1	0	-1
15569	26	2	0	-20.467	-18.219	10.5921	1	0	-1
15574	26	1	0	-20.8025	-18.2349	12.0775	1	0	-1
15575	26	2	0	-21.5069	-17.7428	11.3356	1	0	-1
15571	26	1	0	-20.5672	-17.4325	11.7398	1	0	-1
9543	16	2	0	-24.6747	-20.0768	26.2618	1	0	-1
24521	41	2	0	-24.4958	-19.6671	9.71797	1	0	0
19048	32	1	0	-26.3784	-23.6078	9.35257	1	1	0
15537	26	2	0	-18.9436	-18.7782	9.07416	1	0	-1
15596	26	2	0	-25.2256	-16.35	10.7701	1	0	-1
17323	29	1	0	-20.0277	-25.7427	10.1469	0	1	0
35761	60	1	0	-16.3253	-24.0881	23.1407	0	1	0
24529	41	1	0	-26.4424	-19.0055	8.87395	1	0	0
15451	26	1	0	-24.8113	-20.6192	16.6279	1	0	-1
4001	7	2	0	-16.5144	-26.252	26.4357	0	1	0
15541	26	1	0	-18.6276	-21.6133	9.56438	1	0	-1
15544	26	1	0	-18.6245	-21.7613	10.5095	1	0	-1
15542	26	2	0	-19.4717	-22.1802	9.2966	1	0	-1
15548	26	2	0	-17.2333	-22.1626	11.3658	1	0	-1
19015	32	1	0	-24.8329	-26.2452	14.0421	1	1	0
15540	26	2	0	-17.7942	-20.8653	9.91691	1	0	-1
15546	26	2	0	-18.9936	-20.7264	10.5079	1	0	-1
15452	26	2	0	-24.1518	-20.6683	17.409	1	0	-1
15549	26	2	0	-18.9205	-22.342	11.7725	1	0	-1
15550	26	1	0	-18.3051	-21.4599	12.3406	1	0	-1
15552	26	2	0	-18.2084	-22.3155	12.8143	1	0	-1
15565	26	1	0	-18.9708	-18.061	10.9742	1	0	-1
15559	26	1	0	-18.0982	-18.5739	12.7753	1	0	-1
15568	26	1	0	-19.896	-17.7705	11.0837	1	0	-1
15567	26	2	0	-18.2112	-18.3961	10.3966	1	0	-1
15513	26	2	0	-21.4464	-19.3477	8.93898	1	0	-1
15547	26	1	0	-18.0709	-21.8429	11.339	1	0	-1
15331	26	1	0	-25.1991	-16.1399	21.1351	1	0	-1
23997	40	2	0	-18.8623	-21.5281	25.3346	1	1	-1
15560	26	2	0	-17.8495	-17.6068	13.1954	1	0	-1
15121	26	1	0	-17.5586	-16.2189	24.4638	1	0	-1
15435	26	2	0	-25.4174	-17.8307	16.5568	1	0	-1
44746	75	1	0	-22.3679	-19.6604	26.3991	1	0	0
15442	26	1	0	-24.6715	-20.2634	18.9366	1	0	-1
44753	75	2	0	-20.3639	-18.6896	25.894	1	0	0
15433	26	1	0	-25.572	-18.3116	17.363	1	0	-1
15561	26	2	0	-18.9447	-18.4071	12.9636	1	0	-1
15554	26	2	0	-17.5353	-19.9517	12.4679	1	0	-1
27588	46	2	0	-18.4737	-18.5715	21.0563	1	0	0
19019	32	2	0	-25.3854	-25.3289	13.2974	1	1	0
15113	26	2	0	-18.3079	-17.8646	25.9046	1	0	-1
15594	26	2	0	-23.1933	-17.4616	10.086	1	0	-1
15762	27	2	0	-17.2432	-24.2871	17.0652	1	0	0
35759	60	2	0	-16.1815	-25.5066	23.0149	0	1	0
35775	60	2	0	-17.1025	-25.518	25.9498	0	1	0
15430	26	1	0	-26.1238	-17.5951	17.729	1	0	-1
35774	60	2	0	-16.1762	-25.6801	25.3979	0	1	0
34200	57	2	0	-18.2783	-16.2344	12.8098	0	0	0
17320	29	1	0	-19.234	-26.4387	10.2278	0	1	0
35778	60	2	0	-18.5078	-23.9709	24.9269	0	1	0
44757	75	2	0	-22.3145	-18.8068	24.4994	1	0	0
15260	26	3	-1	-16.6312	-16.1069	10.6451	1	0	-1
15509	26	2	0	-23.038	-20.1592	9.87435	1	0	-1
15465	26	2	0	-22.9539	-22.6644	15.1855	1	0	-1
15479	26	3	-1	-20.502	-25.3844	14.785	1	0	-1
23964	40	2	0	-16.7013	-23.3306	20.1624	1	1	-1
15461	26	2	0	-23.1895	-21.553	15.6439	1	0	-1
15483	26	2	0	-19.1827	-23.087	15.003	1	0	-1
14660	25	2	0	-24.6626	-24.7145	25.85	1	0	-1
15476	26	2	0	-19.502	-24.7959	16.3967	1	0	-1
15760	27	1	0	-16.3656	-24.6515	17.5871	1	0	0
15467	26	2	0	-22.1744	-23.2674	15.4965	1	0	-1
44710	75	1	0	-26.2484	-17.393	24.5803	1	0	0
15460	26	1	0	-23.8147	-22.2256	15.529	1	0	-1
15463	26	1	0	-23.2292	-22.6876	16.0942	1	0	-1
15474	26	2	0	-19.9121	-24.1151	16.9487	1	0	-1
15472	26	1	0	-20.8787	-24.0053	16.7628	1	0	-1
15475	26	1	0	-20.353	-24.6857	16.1612	1	0	-1
15464	26	2	0	-23.789	-23.4418	16.082	1	0	-1
15457	26	1	0	-24.1424	-21.4296	15.8355	1	0	-1
15469	26	1	0	-21.539	-23.3069	16.5837	1	0	-1
45459	534	4	1	-20.6915	-26.3061	14.8366	-3	1	0
15466	26	1	0	-22.0757	-22.6222	16.1198	1	0	-1
1012	2	1	0	-21.5635	-21.0814	18.1429	1	0	0
1010	2	3	-1	-22.2253	-19.8444	18.3908	1	0	0
1013	2	2	0	-21.5391	-21.1719	17.0912	1	0	0
15473	26	2	0	-20.6743	-24.4066	17.6164	1	0	-1
1005	2	2	0	-20.5229	-17.7507	18.9113	1	0	0
1014	2	2	0	-22.5603	-20.7859	17.7565	1	0	0
1008	2	2	0	-21.6025	-19.8349	19.2787	1	0	0
1009	2	1	0	-21.2128	-20.2148	18.2322	1	0	0
1006	2	1	0	-20.8545	-19.4646	18.8136	1	0	0
1011	2	2	0	-20.5391	-20.7621	17.6223	1	0	0
15459	26	2	0	-23.6827	-20.7911	16.2805	1	0	-1
15763	27	1	0	-16.9666	-24.6494	18.4783	1	0	0
980	2	2	0	-22.8788	-16.5668	14.2534	1	0	0
15471	26	2	0	-22.329	-23.4445	17.342	1	0	-1
15470	26	2	0	-22.0606	-24.2637	16.5036	1	0	-1
34156	57	1	0	-17.0809	-24.5078	14.7316	0	0	0
15481	26	1	0	-19.9702	-23.7416	14.8545	1	0	-1
15480	26	2	0	-21.4866	-23.9422	14.9363	1	0	-1
15478	26	1	0	-20.5063	-24.4066	15.269	1	0	-1
34150	57	1	0	-18.5345	-25.0972	13.9966	0	0	0
34159	57	1	0	-17.1758	-23.9717	15.8101	0	0	0
34160	57	2	0	-17.146	-23.174	15.2102	0	0	0
34162	57	1	0	-18.1103	-23.4615	15.9114	0	0	0
34164	57	2	0	-18.1212	-24.3501	15.4975	0	0	0
34168	57	1	0	-19.7756	-22.9253	16.1117	0	0	0
34165	57	1	0	-18.8741	-22.8681	16.1379	0	0	0
34166	57	2	0	-18.0882	-22.2617	15.8171	0	0	0
34163	57	2	0	-17.4239	-23.0273	16.3822	0	0	0
34161	57	2	0	-16.3409	-24.1624	15.3875	0	0	0
34171	57	1	0	-20.0849	-21.9967	15.843	0	0	0
34167	57	2	0	-18.5557	-22.4105	17.0478	0	0	0
34169	57	2	0	-19.8693	-22.3475	16.7984	0	0	0
34170	57	2	0	-20.4007	-23.5943	15.8698	0	0	0
1007	2	2	0	-20.0486	-19.9789	18.6295	1	0	0
34148	57	2	0	-19.6434	-26.1808	14.5516	0	0	0
23975	40	2	0	-17.4087	-23.2837	22.7288	1	1	-1
34154	57	2	0	-17.9241	-24.2232	13.76	0	0	0
1052	2	2	0	-21.1124	-26.4426	18.6555	1	0	0
24519	41	2	0	-25.091	-18.1011	8.85874	1	0	0
1046	2	2	0	-19.3033	-24.1648	18.5444	1	0	0
34151	57	2	0	-19.3756	-24.6112	14.1573	0	0	0
34152	57	2	0	-18.3893	-25.3347	12.9789	0	0	0
34157	57	2	0	-16.1273	-24.0356	14.2854	0	0	0
34158	57	2	0	-16.8078	-25.4062	15.1948	0	0	0
46060	1135	4	1	-16.69	-22.4124	14.2259	-2	0	4
36834	62	2	0	-17.918	-25.5944	9.17898	1	1	0
34155	57	2	0	-16.7743	-24.741	13.4837	0	0	0
34153	57	1	0	-17.5271	-25.1058	14.0208	0	0	0
34147	57	1	0	-18.5552	-26.1097	14.6461	0	0	0
35776	60	1	0	-17.9314	-24.7865	25.1628	0	1	0
15782	27	2	0	-17.848	-25.7333	21.6671	1	0	0
9545	16	2	0	-25.7084	-20.0382	25.7052	1	0	-1
14669	25	2	0	-25.8214	-25.425	25.2668	1	0	-1
14662	25	1	0	-24.5085	-25.9414	25.7431	1	0	-1
15448	26	1	0	-25.2526	-20.8961	17.4946	1	0	-1
15456	26	2	0	-25.5213	-20.8985	14.9841	1	0	-1
15582	26	2	0	-23.167	-19.0408	13.6671	1	0	-1
15581	26	2	0	-21.7562	-18.7128	14.3829	1	0	-1
15585	26	2	0	-23.7203	-18.9193	12.8016	1	0	-1
15572	26	2	0	-20.1627	-17.1691	12.5719	1	0	-1
15566	26	2	0	-19.2798	-17.9289	12.0643	1	0	-1
15573	26	2	0	-20.3358	-16.5445	11.4144	1	0	-1
31338	53	2	0	-26.2159	-19.927	19.8203	1	1	0
15454	26	1	0	-25.0394	-21.0709	15.8837	1	0	-1
15458	26	2	0	-24.4572	-21.3989	14.9575	1	0	-1
990	2	2	0	-24.1705	-16.3618	16.0325	1	0	0
27593	46	2	0	-19.1963	-17.319	22.491	1	0	0
999	2	2	0	-21.9719	-18.3504	16.8727	1	0	0
1002	2	2	0	-22.6779	-18.5722	18.7346	1	0	0
998	2	2	0	-22.4865	-19.7725	17.251	1	0	0
993	2	2	0	-24.7148	-17.284	16.9512	1	0	0
997	2	1	0	-22.5079	-18.9448	17.5743	1	0	0
995	2	2	0	-23.8435	-18.879	16.8031	1	0	0
996	2	2	0	-22.4481	-17.7197	17.8173	1	0	0
1000	2	1	0	-21.84	-18.6118	18.0544	1	0	0
994	2	1	0	-23.2724	-18.3656	17.3488	1	0	0
1001	2	2	0	-21.0282	-18.9064	17.3408	1	0	0
992	2	2	0	-23.8546	-16.8696	18.2853	1	0	0
991	2	1	0	-23.8104	-17.3572	17.2931	1	0	0
988	2	1	0	-23.5451	-16.9839	16.4158	1	0	0
1004	2	2	0	-21.2135	-18.7032	19.7656	1	0	0
1003	2	1	0	-21.1698	-18.4931	18.8674	1	0	0
34190	57	2	0	-18.1093	-17.3729	14.6684	0	0	0
34188	57	2	0	-20.6538	-18.6317	14.3297	0	0	0
15438	26	2	0	-24.5633	-19.4496	17.8524	1	0	-1
989	2	2	0	-22.6873	-17.3884	16.2424	1	0	0
45722	797	4	1	-20.5675	-16.3992	19.3431	4	-4	-1
15125	26	2	0	-16.2284	-17.1038	23.4894	1	0	-1
15321	26	2	0	-22.341	-17.079	22.842	1	0	-1
986	2	2	0	-22.4901	-17.5223	14.8832	1	0	0
983	2	2	0	-24.7379	-16.5604	14.8275	1	0	0
35797	60	1	0	-16.4106	-20.6631	25.3984	0	1	0
45428	503	4	1	-25.852	-25.7599	15.7875	2	3	0
21703	37	1	0	-16.1752	-15.9137	26.391	1	0	0
17340	29	2	0	-23.5458	-25.9573	9.38477	0	1	0
23990	40	2	0	-18.0507	-21.2508	24.1518	1	1	-1
985	2	1	0	-23.4564	-17.2221	15.307	1	0	0
982	2	1	0	-23.9647	-16.9961	14.4293	1	0	0
15551	26	2	0	-19.2149	-21.2345	12.7232	1	0	-1
15562	26	1	0	-18.5183	-18.6667	11.8018	1	0	-1
15557	26	2	0	-18.6242	-19.3172	14.1208	1	0	-1
15556	26	1	0	-18.4234	-19.4038	12.9128	1	0	-1
15555	26	2	0	-17.7053	-20.6368	13.5079	1	0	-1
15444	26	2	0	-23.9579	-19.6934	18.7848	1	0	-1
15570	26	2	0	-19.6137	-17.8482	10.1045	1	0	-1
34173	57	2	0	-20.9293	-22.328	15.4699	0	0	0
34172	57	2	0	-20.0054	-21.241	16.6132	0	0	0
34175	57	2	0	-19.0311	-21.5934	15.9653	0	0	0
34176	57	2	0	-19.4244	-21.8228	14.3465	0	0	0
34174	57	1	0	-19.6143	-21.361	15.2512	0	0	0
34182	57	2	0	-21.1858	-19.9071	15.9935	0	0	0
34180	57	1	0	-20.6209	-20.1661	15.2084	0	0	0
34177	57	1	0	-20.6973	-21.1536	15.1575	0	0	0
34178	57	2	0	-20.3571	-20.7068	14.3058	0	0	0
34183	57	1	0	-20.0167	-19.4335	14.6549	0	0	0
34184	57	2	0	-20.4819	-19.4142	13.7637	0	0	0
34185	57	2	0	-19.3487	-20.2731	14.4113	0	0	0
34187	57	2	0	-19.0725	-19.0195	15.5711	0	0	0
15563	26	2	0	-18.7665	-19.3556	11.2651	1	0	-1
15564	26	2	0	-17.9642	-17.9121	11.3559	1	0	-1
15558	26	2	0	-19.2196	-19.8915	13.3588	1	0	-1
15120	26	2	0	-17.6322	-17.1727	23.539	1	0	-1
15553	26	1	0	-18.2701	-20.4455	12.7053	1	0	-1
34179	57	2	0	-21.506	-20.915	14.6745	0	0	0
34181	57	2	0	-21.2146	-19.7289	14.6184	0	0	0
34189	57	1	0	-19.1731	-17.6762	14.6262	0	0	0
34186	57	1	0	-19.7822	-18.5547	15.0058	0	0	0
27565	46	1	0	-17.8256	-19.0057	15.9554	1	0	0
27567	46	2	0	-17.9476	-19.8444	15.5711	1	0	0
27568	46	1	0	-18.0236	-19.4529	16.7187	1	0	0
27570	46	2	0	-19.1297	-19.3723	16.9881	1	0	0
27569	46	2	0	-17.6224	-18.4929	17.1244	1	0	0
27562	46	1	0	-16.9538	-18.734	15.606	1	0	0
34103	57	2	0	-16.1071	-19.7002	9.35271	0	0	0
27566	46	2	0	-17.6621	-19.0567	14.8549	1	0	0
34191	57	2	0	-18.4309	-17.9786	13.9165	0	0	0
17338	29	1	0	-23.2949	-26.2763	10.3603	0	1	0
35777	60	2	0	-18.4815	-25.37	25.5603	0	1	0
27563	46	2	0	-16.9116	-19.3916	16.3703	1	0	0
35794	60	1	0	-17.2557	-21.2748	25.5682	0	1	0
15500	26	2	0	-22.9673	-23.488	11.1441	1	0	-1
23967	40	2	0	-17.22	-21.4335	20.7283	1	1	-1
15432	26	2	0	-25.7192	-16.6361	17.7629	1	0	-1
15508	26	1	0	-22.5827	-20.7616	9.43007	1	0	-1
35764	60	1	0	-17.2961	-24.4647	23.031	0	1	0
45865	940	4	1	-23.2178	-20.1233	18.1336	0	5	-4
35766	60	2	0	-17.2064	-24.1633	23.8637	0	1	0
15847	27	1	0	-26.258	-24.2756	18.9019	1	0	0
1015	2	1	0	-22.2094	-21.6771	18.4836	1	0	0
1017	2	2	0	-22.5596	-22.207	17.7716	1	0	0
1019	2	2	0	-23.5188	-21.8591	19.8089	1	0	0
34198	57	1	0	-18.4469	-16.2056	13.7613	0	0	0
45139	214	4	1	-23.7744	-17.0771	19.6888	-1	0	-2
15841	27	1	0	-25.8898	-25.8552	17.8743	1	0	0
1023	2	2	0	-24.4579	-22.535	19.4774	1	0	0
45474	549	4	1	-24.7454	-23.919	18.4133	-3	5	5
1022	2	2	0	-24.2413	-21.8557	18.2268	1	0	0
1054	2	1	0	-20.3159	-26.3247	17.633	1	0	0
1051	2	1	0	-20.1791	-26.083	18.5265	1	0	0
1033	2	1	0	-20.9453	-22.8406	20.0751	1	0	0
1020	2	2	0	-22.8777	-20.961	19.2198	1	0	0
1016	2	2	0	-21.5544	-22.06	17.8467	1	0	0
1018	2	1	0	-23.0269	-21.9015	19.01	1	0	0
1024	2	1	0	-23.5996	-23.0974	19.3944	1	0	0
1021	2	1	0	-23.7689	-22.3929	18.7172	1	0	0
1030	2	1	0	-21.993	-22.9453	20.2831	1	0	0
1025	2	2	0	-24.3809	-23.5384	19.4259	1	0	0
1026	2	3	-1	-23.8799	-24.0981	18.7751	1	0	0
19038	32	2	0	-26.0275	-23.6291	11.8524	1	1	0
15844	27	1	0	-25.9365	-25.2642	18.7001	1	0	0
1035	2	2	0	-21.3328	-21.9812	20.1508	1	0	0
1032	2	2	0	-21.9612	-23.9061	20.5106	1	0	0
15593	26	2	0	-23.6711	-18.6997	10.9488	1	0	-1
1029	2	2	0	-23.6227	-23.8126	20.1716	1	0	0
1027	2	1	0	-23.0577	-22.8925	20.2093	1	0	0
1028	2	2	0	-22.6069	-23.2058	19.2667	1	0	0
15848	27	2	0	-25.6581	-24.1974	19.7327	1	0	0
15846	27	2	0	-25.8033	-25.3508	19.639	1	0	0
46234	1309	4	1	-19.5369	-22.7154	12.8832	-1	3	2
24000	40	2	0	-18.5875	-18.87	25.8062	1	1	-1
15845	27	3	-1	-25.0593	-24.9815	18.1682	1	0	0
15843	27	2	0	-25.6388	-25.6632	17.0652	1	0	0
15771	27	2	0	-17.5238	-25.803	18.7782	1	0	0
1049	2	2	0	-19.5546	-25.6911	19.417	1	0	0
1048	2	1	0	-20.6112	-25.4926	19.2815	1	0	0
1050	2	2	0	-20.9352	-25.1111	18.4469	1	0	0
1047	2	2	0	-19.9234	-24.7602	18.0988	1	0	0
27559	46	1	0	-16.3665	-19.2544	15.1377	1	0	0
23959	40	1	0	-16.2269	-22.3447	19.7695	1	1	-1
15112	26	1	0	-18.6567	-17.1302	25.5602	1	0	-1
15512	26	2	0	-20.9222	-20.8696	9.37832	1	0	-1
9541	16	1	0	-24.9362	-19.2082	26.4376	1	0	-1
1034	2	2	0	-21.1246	-23.2165	19.1651	1	0	0
1038	2	2	0	-19.6456	-22.0653	19.3929	1	0	0
35762	60	2	0	-16.2314	-23.3991	22.4664	0	1	0
15768	27	2	0	-18.2952	-24.3848	18.9574	1	0	0
24523	41	1	0	-25.4325	-19.607	8.96759	1	0	0
1040	2	2	0	-19.0133	-23.321	20.2903	1	0	0
15510	26	2	0	-22.01	-21.388	9.79804	1	0	-1
15434	26	2	0	-25.5602	-19.2969	17.1605	1	0	-1
1045	2	1	0	-20.0181	-24.6601	19.1043	1	0	0
1042	2	1	0	-19.7584	-24.5525	20.2688	1	0	0
1043	2	2	0	-18.8098	-24.7609	19.9924	1	0	0
15455	26	2	0	-24.6046	-20.4915	15.4241	1	0	-1
984	2	2	0	-24.7409	-17.6678	14.4546	1	0	0
1039	2	1	0	-19.8893	-23.6833	19.9584	1	0	0
1037	2	3	-1	-20.2901	-21.8197	20.5188	1	0	0
1036	2	1	0	-19.9973	-22.7707	19.9872	1	0	0
1044	2	2	0	-18.9816	-24.5064	21.1057	1	0	0
1041	2	2	0	-20.8262	-24.0032	20.1827	1	0	0
15772	27	1	0	-16.828	-25.8908	20.2296	1	0	0
15250	26	1	0	-17.8745	-17.209	9.05211	1	0	-1
15256	26	1	0	-16.6724	-17.2102	9.88351	1	0	-1
15800	27	2	0	-22.0265	-25.1924	22.6495	1	0	0
35782	60	1	0	-17.05	-24.4995	26.3558	0	1	0
1056	2	2	0	-20.5216	-25.5334	17.2256	1	0	0
15769	27	1	0	-17.3442	-25.3068	19.5368	1	0	0
35799	60	2	0	-16.4617	-19.8424	24.9288	0	1	0
23992	40	1	0	-19.4684	-20.4187	24.4366	1	1	-1
15281	26	2	0	-16.9865	-16.1568	16.0301	1	0	-1
15506	26	2	0	-22.6078	-22.2199	9.67536	1	0	-1
15286	26	1	0	-17.7257	-15.942	16.9429	1	0	-1
27592	46	1	0	-18.5151	-17.1374	21.7516	1	0	0
23973	40	2	0	-17.6145	-21.6355	23.0005	1	1	-1
19047	32	2	0	-25.4754	-23.6489	10.8611	1	1	0
23989	40	1	0	-19.0426	-21.0983	23.9301	1	1	-1
44738	75	2	0	-22.9219	-20.6823	25.0588	1	0	0
35750	60	2	0	-15.9999	-24.7066	20.9704	0	1	0
34194	57	2	0	-18.7421	-17.1365	13.2212	0	0	0
34124	57	2	0	-17.9905	-25.0109	12.0054	0	0	0
15441	26	2	0	-25.3451	-18.5013	19.1082	1	0	-1
44755	75	1	0	-21.5932	-17.9878	24.6234	1	0	0
35785	60	1	0	-16.7033	-23.7557	25.8204	0	1	0
44733	75	2	0	-23.2276	-19.713	24.0916	1	0	0
979	2	1	0	-23.6304	-16.1048	14.6245	1	0	0
15328	26	1	0	-24.3954	-15.911	21.3689	1	0	-1
45987	1062	4	1	-16.5717	-19.924	21.8905	-4	2	1
15785	27	2	0	-18.7152	-25.6282	20.8893	1	0	0
19016	32	2	0	-25.1001	-25.2601	14.3086	1	1	0
23982	40	2	0	-20.5383	-23.6813	24.061	1	1	-1
34115	57	2	0	-16.4314	-23.2571	9.69042	0	0	0
23951	40	2	0	-16.3807	-18.9788	19.0419	1	1	-1
15330	26	2	0	-24.0726	-16.6677	21.3887	1	0	-1
15317	26	2	0	-21.1419	-17.1344	21.0946	1	0	-1
15316	26	1	0	-21.3782	-16.5851	21.7101	1	0	-1
44754	75	2	0	-20.7154	-19.4686	25.0666	1	0	0
15319	26	1	0	-22.2682	-16.5469	21.943	1	0	-1
15320	26	2	0	-22.7696	-17.1629	21.2588	1	0	-1
14663	25	2	0	-23.8669	-25.3104	25.4207	1	0	-1
27594	46	2	0	-19.1419	-16.4215	21.6779	1	0	0
44760	75	2	0	-23.1678	-18.3267	25.4549	1	0	0
23970	40	2	0	-16.4328	-21.6726	23.046	1	1	-1
34127	57	2	0	-16.7475	-25.4607	12.4497	0	0	0
15318	26	2	0	-20.7225	-17.3018	22.3247	1	0	-1
44769	75	2	0	-23.7276	-16.1523	23.5191	1	0	0
15766	27	1	0	-17.4109	-24.4005	19.2286	1	0	0
15294	26	2	0	-19.2798	-16.5002	17.5241	1	0	-1
23972	40	2	0	-16.6305	-23.0743	23.5638	1	1	-1
15268	26	1	0	-16.7455	-15.9099	13.0329	1	0	-1
27572	46	2	0	-16.7664	-19.0615	17.4323	1	0	0
24555	41	2	0	-26.1347	-19.8395	12.4462	1	0	0
27576	46	2	0	-17.732	-21.1769	18.3825	1	0	0
15767	27	2	0	-16.4523	-23.9196	19.3847	1	0	0
27591	46	2	0	-19.694	-17.9205	20.483	1	0	0
27586	46	1	0	-18.31	-18.1199	20.2257	1	0	0
27578	46	2	0	-19.3046	-19.9878	17.92	1	0	0
44758	75	1	0	-22.3327	-17.5951	25.1864	1	0	0
27577	46	1	0	-18.415	-19.887	18.5031	1	0	0
27579	46	2	0	-18.911	-20.0484	19.2922	1	0	0
27581	46	2	0	-17.0944	-20.0006	19.2587	1	0	0
27582	46	2	0	-18.9787	-19.0511	19.2129	1	0	0
27587	46	2	0	-18.0762	-17.137	20.0564	1	0	0
27574	46	1	0	-17.5647	-20.2637	18.1519	1	0	0
27571	46	1	0	-17.247	-19.8194	17.3256	1	0	0
27585	46	2	0	-17.038	-18.4126	19.8257	1	0	0
27583	46	1	0	-17.7614	-18.8306	20.1555	1	0	0
27580	46	1	0	-17.8795	-19.5166	19.3748	1	0	0
27589	46	1	0	-18.9765	-17.4466	20.8871	1	0	0
27573	46	2	0	-17.0527	-20.72	17.3348	1	0	0
27575	46	2	0	-16.6389	-20.0591	18.2592	1	0	0
27584	46	2	0	-17.3308	-18.5642	20.8935	1	0	0
23958	40	2	0	-17.2198	-21.0097	19.8013	1	1	-1
23971	40	1	0	-17.2182	-22.3041	23.566	1	1	-1
27564	46	2	0	-17.7306	-17.9794	15.531	1	0	0
34199	57	2	0	-17.7204	-16.7416	13.9969	0	0	0
23976	40	2	0	-18.0212	-23.5497	24.1512	1	1	-1
15817	27	1	0	-25.4826	-25.5365	21.8348	1	0	0
23956	40	1	0	-16.2561	-21.2127	19.8275	1	1	-1
15440	26	2	0	-24.5247	-19.6496	19.7692	1	0	-1
15447	26	2	0	-24.5252	-21.2336	19.154	1	0	-1
15807	27	3	-1	-23.3413	-25.9728	23.7262	1	0	0
35796	60	2	0	-16.3884	-21.7234	25.4913	0	1	0
44741	75	2	0	-24.3697	-21.3334	26.1384	1	0	0
15118	26	1	0	-18.2134	-16.587	23.8668	1	0	-1
15810	27	2	0	-23.0195	-24.828	22.42	1	0	0
15813	27	2	0	-24.2941	-23.8831	22.2006	1	0	0
15805	27	1	0	-23.6823	-26.1907	22.8912	1	0	0
44742	75	2	0	-23.5975	-19.7065	25.8532	1	0	0
34192	57	1	0	-19.2786	-17.1421	13.8414	0	0	0
15808	27	1	0	-23.7922	-25.4126	22.203	1	0	0
23981	40	2	0	-19.26	-23.8709	23.8018	1	1	-1
1053	2	2	0	-19.304	-25.6172	18.416	1	0	0
15812	27	2	0	-23.6104	-24.24	23.1839	1	0	0
1031	2	2	0	-22.3752	-22.0639	20.3095	1	0	0
44750	75	2	0	-20.6242	-19.6913	25.9377	1	0	0
18102	31	2	0	-19.1104	-26.2456	25.0694	0	1	0
35770	60	1	0	-17.2186	-25.815	23.8274	0	1	0
15287	26	2	0	-17.996	-16.8023	16.3519	1	0	-1
23962	40	1	0	-16.8761	-22.4148	20.5179	1	1	-1
35795	60	2	0	-17.6523	-22.0198	25.0463	0	1	0
17324	29	2	0	-19.756	-24.9459	10.5595	0	1	0
15811	27	1	0	-24.3077	-24.766	22.7386	1	0	0
44712	75	2	0	-26.3463	-17.6945	25.4786	1	0	0
34195	57	1	0	-19.2462	-16.3173	14.3506	0	0	0
19055	32	2	0	-25.1761	-22.8728	9.189	1	1	0
35765	60	2	0	-18.1586	-24.4361	23.4863	0	1	0
17334	29	2	0	-22.8618	-25.7733	12.1491	0	1	0
15332	26	2	0	-25.4335	-17.076	21.2813	1	0	-1
15765	27	2	0	-17.7121	-24.475	18.0496	1	0	0
18106	31	1	0	-21.092	-25.8868	24.9933	0	1	0
44747	75	2	0	-22.0179	-20.2891	25.8141	1	0	0
18109	31	1	0	-21.6476	-25.6082	25.5929	0	1	0
44729	75	2	0	-25.0528	-21.4751	24.0899	1	0	0
18103	31	1	0	-20.4807	-25.9628	24.3092	0	1	0
18104	31	2	0	-21.3219	-25.9222	23.7089	0	1	0
18107	31	2	0	-20.5353	-26.0841	25.9019	0	1	0
15257	26	2	0	-16.0968	-16.5863	9.49473	1	0	-1
18114	31	2	0	-22.6646	-26.3521	26.1387	0	1	0
23965	40	1	0	-17.0757	-21.9628	21.6106	1	1	-1
15357	26	2	0	-26.0221	-16.6464	20.1611	1	0	-1
45692	767	4	1	-20.5693	-21.4877	19.3584	2	0	3
15116	26	2	0	-19.7401	-16.572	24.6904	1	0	-1
15795	27	2	0	-21.3148	-25.7256	20.7439	1	0	0
18105	31	2	0	-19.7152	-25.4809	24.203	0	1	0
45514	589	4	1	-24.0274	-25.45	24.1953	0	-1	-3
18110	31	2	0	-22.7315	-25.4393	25.7095	0	1	0
15507	26	2	0	-23.9607	-22.0327	10.202	1	0	-1
44771	75	2	0	-21.878	-16.2608	24.262	1	0	0
35769	60	2	0	-16.9955	-25.0401	22.1729	0	1	0
35767	60	1	0	-17.5039	-25.3943	22.9641	0	1	0
34109	57	2	0	-16.4885	-21.6203	10.5874	0	0	0
34122	57	2	0	-16.241	-24.3594	11.9242	0	0	0
35768	60	2	0	-18.4192	-25.5409	23.0113	0	1	0
15431	26	2	0	-25.6682	-17.0974	18.6329	1	0	-1
23963	40	2	0	-17.7636	-22.174	20.2884	1	1	-1
17325	29	2	0	-20.2259	-25.1072	9.40129	0	1	0
15242	26	2	0	-19.7719	-16.3042	9.53987	1	0	-1
44739	75	2	0	-24.4499	-22.0268	24.8551	1	0	0
35790	60	2	0	-17.1552	-22.8801	25.2308	0	1	0
19017	32	2	0	-24.296	-25.5988	13.5163	1	1	0
35787	60	2	0	-16.2695	-24.269	25.1408	0	1	0
44737	75	1	0	-23.9152	-21.0973	24.93	1	0	0
14668	25	1	0	-25.807	-26.2944	25.6044	1	0	-1
15501	26	2	0	-23.8104	-22.4555	12.1593	1	0	-1
15114	26	2	0	-19.0175	-16.2105	25.6332	1	0	-1
44734	75	1	0	-23.596	-20.8705	24.0881	1	0	0
15511	26	1	0	-21.5853	-20.2496	9.27294	1	0	-1
15255	26	2	0	-18.1735	-16.3355	10.2252	1	0	-1
44736	75	2	0	-22.5122	-20.5233	24.0325	1	0	0
44731	75	1	0	-24.21	-19.9633	24.1042	1	0	0
44735	75	2	0	-23.7663	-21.0479	23.2859	1	0	0
15761	27	2	0	-17.0746	-25.3794	17.5128	1	0	0
19018	32	1	0	-25.7967	-26.1159	13.8102	1	1	0
15117	26	2	0	-18.4684	-17.7218	24.5516	1	0	-1
34126	57	1	0	-16.7973	-26.1391	11.7006	0	0	0
17330	29	2	0	-20.6435	-23.9468	10.8157	0	1	0
17333	29	2	0	-21.7061	-26.2278	11.7473	0	1	0
44761	75	1	0	-23.1001	-17.067	24.7525	1	0	0
44764	75	1	0	-23.5442	-16.2186	24.7916	1	0	0
34116	57	2	0	-16.0493	-23.8963	11.0053	0	0	0
19028	32	2	0	-26.1801	-25.3518	14.5636	1	1	0
17331	29	2	0	-21.0565	-25.5055	11.6744	0	1	0
15335	26	2	0	-25.7771	-16.9281	22.4128	1	0	-1
44723	75	2	0	-24.7977	-18.6069	24.0617	1	0	0
36836	62	2	0	-19.2051	-25.2954	9.462	1	1	0
44732	75	2	0	-24.9639	-19.6922	24.8136	1	0	0
44724	75	2	0	-25.7968	-18.0949	22.8417	1	0	0
44722	75	1	0	-25.6735	-18.8257	23.4179	1	0	0
44725	75	1	0	-25.2324	-19.7894	23.4688	1	0	0
24552	41	2	0	-25.9005	-21.0974	12.7911	1	0	0
35798	60	2	0	-17.3342	-20.25	25.209	0	1	0
44728	75	1	0	-25.0384	-20.6006	23.924	1	0	0
19032	32	2	0	-25.6562	-24.0644	13.645	1	1	0
15443	26	2	0	-24.0256	-20.5148	19.6117	1	0	-1
44740	75	1	0	-23.7428	-20.6426	25.841	1	0	0
23987	40	2	0	-19.7755	-21.2522	22.3115	1	1	-1
34123	57	1	0	-17.3197	-25.3722	11.4302	0	0	0
23988	40	2	0	-19.7953	-22.2587	22.6936	1	1	-1
981	2	2	0	-23.0197	-16.0688	15.2523	1	0	0
987	2	2	0	-24.4183	-17.2135	15.5676	1	0	0
23966	40	2	0	-16.5111	-21.2088	21.9126	1	1	-1
34121	57	2	0	-17.038	-23.6479	10.9405	0	0	0
23980	40	1	0	-19.7225	-22.9872	23.6581	1	1	-1
35773	60	1	0	-17.0749	-25.3447	24.8655	0	1	0
15126	26	2	0	-16.569	-17.5159	24.5378	1	0	-1
23983	40	1	0	-20.3163	-22.2044	23.8994	1	1	-1
23978	40	2	0	-18.8846	-22.3051	24.4954	1	1	-1
23984	40	2	0	-21.1036	-22.8344	23.9863	1	1	-1
23977	40	1	0	-18.7865	-22.6458	23.3876	1	1	-1
27590	46	2	0	-19.3304	-16.7122	20.3959	1	0	0
23985	40	2	0	-19.9337	-22.8043	24.7472	1	1	-1
23986	40	1	0	-19.7678	-21.6293	23.4319	1	1	-1
44762	75	2	0	-23.0721	-17.0651	23.8426	1	0	0
23974	40	1	0	-17.9327	-22.9788	23.4122	1	1	-1
23979	40	2	0	-18.3808	-22.2453	22.6752	1	1	-1
44708	75	2	0	-25.7188	-16.1866	25.2986	1	0	0
15347	26	2	0	-26.1532	-18.1645	20.9189	1	0	-1
23991	40	2	0	-18.9872	-20.4256	23.3625	1	1	-1
15449	26	2	0	-25.6143	-20.1344	17.8238	1	0	-1
17326	29	1	0	-20.967	-26.2125	10.6547	0	1	0
15259	26	1	0	-16.1256	-16.9712	10.6157	1	0	-1
34193	57	2	0	-20.1014	-17.7639	14.2196	0	0	0
44756	75	2	0	-21.5967	-18.2975	23.7967	1	0	0
15258	26	2	0	-16.5385	-18.1056	10.487	1	0	-1
17332	29	1	0	-22.0916	-25.3618	11.3168	0	1	0
19046	32	2	0	-26.0217	-22.6423	10.3976	1	1	0
21701	37	2	0	-16.2281	-17.2929	26.0794	1	0	0
15288	26	3	-1	-17.3129	-16.509	17.5687	1	0	-1
15269	26	2	0	-16.7217	-16.8486	13.0426	1	0	-1
35788	60	1	0	-16.9552	-22.8368	26.1243	0	1	0
23996	40	2	0	-18.6715	-20.793	26.1959	1	1	-1
35763	60	2	0	-16.0708	-23.7053	24.0557	0	1	0
46353	1428	4	1	-17.3758	-16.416	18.5818	-4	0	-3
44715	75	2	0	-26.2403	-18.4733	24.7642	1	0	0
15764	27	2	0	-16.2049	-25.1364	18.8543	1	0	0
44763	75	2	0	-22.542	-16.2989	25.2546	1	0	0
15264	26	2	0	-17.19	-17.151	11.5474	1	0	-1
35771	60	2	0	-18.0985	-26.0015	24.2191	0	1	0
35779	60	1	0	-17.8439	-24.2313	26.0754	0	1	0
23993	40	2	0	-19.9249	-20.5944	25.2902	1	1	-1
15124	26	1	0	-16.6811	-16.5816	24.1609	1	0	-1
15273	26	2	0	-16.7967	-16.5981	14.5615	1	0	-1
23994	40	2	0	-19.4195	-19.4536	24.3575	1	1	-1
23968	40	1	0	-16.7409	-22.4387	22.4989	1	1	-1
17337	29	2	0	-23.6532	-25.6427	11.3681	0	1	0
15770	27	2	0	-17.8902	-24.8849	20.2377	1	0	0
15115	26	1	0	-18.8484	-16.7755	24.6806	1	0	-1
27595	46	1	0	-17.6457	-16.6377	21.9813	1	0	0
15311	26	3	-1	-20.5957	-15.9808	20.3697	1	0	-1
27560	46	2	0	-17.0002	-19.5152	14.4189	1	0	0
15262	26	1	0	-16.2198	-16.9367	11.6665	1	0	-1
35780	60	2	0	-18.729	-24.0168	25.9781	0	1	0
15315	26	2	0	-20.4081	-16.0257	22.1206	1	0	-1
34197	57	2	0	-20.2527	-16.5472	14.4908	0	0	0
15282	26	2	0	-16.1438	-16.0483	16.8503	1	0	-1
9542	16	2	0	-24.5888	-18.7866	25.5378	1	0	-1
19049	32	2	0	-26.075	-24.5286	9.32844	1	1	0
34128	57	2	0	-16.7507	-26.0451	10.7271	0	0	0
15799	27	1	0	-22.4419	-25.9058	22.1883	1	0	0
27600	46	2	0	-16.854	-16.0069	21.1917	1	0	0
24530	41	2	0	-25.7914	-18.6086	9.57906	1	0	0
24551	41	2	0	-26.1887	-20.727	11.6153	1	0	0
15263	26	2	0	-16.5056	-17.747	12.4646	1	0	-1
34119	57	2	0	-16.959	-24.9391	9.67491	0	0	0
15773	27	2	0	-16.6948	-26.1074	19.2921	1	0	0
15291	26	2	0	-18.8281	-16.2839	16.5224	1	0	-1
23949	40	2	0	-16.0789	-18.1805	20.2969	1	1	-1
35760	60	2	0	-16.108	-25.4039	24.2799	0	1	0
15752	27	2	0	-15.9835	-25.0213	15.7755	1	0	0
35786	60	2	0	-15.9013	-23.2573	25.3988	0	1	0
34113	57	2	0	-15.9206	-22.3528	9.26514	0	0	0
15429	26	2	0	-26.4376	-18.6367	16.6429	1	0	-1
15110	26	2	0	-18.3238	-16.3025	26.4396	1	0	-1
21704	37	2	0	-16.8645	-16.4765	26.4437	1	0	0
9546	16	2	0	-26.1167	-18.807	26.4174	1	0	-1
6327	11	2	0	-19.1558	-13.7374	-13.9795	1	0	0
25990	44	1	0	-21.9039	-10.4935	-21.0125	1	0	0
26002	44	1	0	-21.7785	-11.774	-23.9181	1	0	0
25996	44	1	0	-21.1737	-10.7588	-22.7048	1	0	0
45376	451	4	1	-23.9714	-14.5548	-13.6646	-1	-3	4
26005	44	1	0	-22.4411	-11.4658	-24.6192	1	0	0
26015	44	2	0	-23.2656	-10.5822	-25.2731	1	0	0
26004	44	3	-1	-21.7637	-12.7233	-24.3539	1	0	0
25999	44	1	0	-21.1241	-11.459	-23.3973	1	0	0
25992	44	3	-1	-21.4141	-11.4974	-21.3208	1	0	0
25947	44	2	0	-24.9234	-8.09438	-13.9802	1	0	0
26000	44	2	0	-20.4404	-10.4697	-23.3655	1	0	0
26003	44	2	0	-22.1795	-11.7091	-22.8622	1	0	0
25993	44	1	0	-21.8681	-10.5437	-21.9949	1	0	0
25997	44	2	0	-20.3511	-10.9413	-22.1778	1	0	0
25994	44	2	0	-22.451	-10.2181	-22.8119	1	0	0
25995	44	2	0	-22.6743	-10.9745	-22.1506	1	0	0
44628	75	2	0	-25.9329	-11.0931	-25.3996	1	0	1
26001	44	2	0	-20.6701	-11.2794	-24.3401	1	0	0
569	1	2	0	-25.6434	-7.76811	-18.9006	0	0	0
26008	44	1	0	-22.6592	-12.1558	-25.1943	1	0	0
26009	44	2	0	-21.8327	-12.1243	-25.3119	1	0	0
12808	22	1	0	-15.9577	-12.2863	-20.3388	1	0	1
45932	1007	4	1	-21.2173	-12.4898	-22.0614	5	0	2
23796	40	2	0	-23.3034	-15.2486	-17.9781	1	1	0
44447	75	2	0	-21.2229	-5.85386	-26.2729	1	0	1
44876	75	2	0	-18.6846	-14.3958	-21.4283	1	0	1
25991	44	2	0	-22.4007	-11.1862	-20.5719	1	0	0
44626	75	1	0	-25.8453	-11.9327	-24.8126	1	0	1
25941	44	2	0	-26.0883	-10.457	-15.179	1	0	0
36279	61	2	0	-25.9582	-14.3848	-19.5332	0	0	0
25998	44	2	0	-21.5825	-9.98641	-23.1394	1	0	0
23789	40	2	0	-21.6849	-14.4579	-15.7833	1	1	0
6375	11	2	0	-23.4386	-7.54717	-9.94982	1	0	0
21706	37	1	0	-16.4279	-15.6774	-25.6504	1	0	1
45714	789	4	1	-17.7269	-12.8198	-20.696	1	1	1
23783	40	2	0	-20.6396	-15.0088	-15.4041	1	1	0
44874	75	2	0	-17.7523	-14.2592	-23.1436	1	0	1
44897	75	2	0	-23.5897	-15.6522	-21.2947	1	0	1
44852	75	2	0	-18.4023	-9.70399	-22.6309	1	0	1
44850	75	2	0	-17.8964	-8.7397	-22.4853	1	0	1
44845	75	1	0	-18.2213	-7.3776	-22.659	1	0	1
44847	75	2	0	-18.5143	-6.54547	-22.3142	1	0	1
44848	75	1	0	-18.7446	-8.32803	-22.6775	1	0	1
23776	40	1	0	-21.2433	-15.6934	-13.2903	1	1	0
44869	75	1	0	-18.2232	-12.8676	-22.0089	1	0	1
44851	75	1	0	-19.2167	-9.11056	-22.8322	1	0	1
44900	75	2	0	-23.7284	-13.3213	-22.8967	1	0	1
21714	37	2	0	-16.9653	-13.4556	-24.7621	1	0	1
36223	61	1	0	-26.4553	-13.9135	-14.642	0	0	0
23757	40	2	0	-21.9247	-14.5402	-9.85582	1	1	0
6233	11	2	0	-17.9147	-12.786	-9.60128	1	0	0
44877	75	2	0	-17.829	-15.2132	-22.1529	1	0	1
23745	40	2	0	-21.3227	-15.3522	-9.52238	1	1	0
6241	11	1	0	-16.5888	-14.1696	-10.5698	1	0	0
21710	37	2	0	-16.6707	-15.1085	-24.5394	1	0	1
44871	75	2	0	-19.0026	-13.4343	-21.5923	1	0	1
44870	75	2	0	-17.2542	-12.9311	-22.1118	1	0	1
44854	75	1	0	-19.6185	-9.67133	-22.074	1	0	1
44855	75	2	0	-20.4383	-9.52719	-22.4752	1	0	1
44856	75	2	0	-20.1032	-9.61324	-21.148	1	0	1
23790	40	3	-1	-22.7285	-13.1753	-15.2415	1	1	0
26011	44	1	0	-22.7081	-11.885	-26.1639	1	0	0
26014	44	1	0	-22.7295	-11.0355	-25.9342	1	0	0
36225	61	3	-1	-26.1423	-13.5565	-13.5327	0	0	0
44872	75	1	0	-18.0768	-13.6984	-22.3596	1	0	1
44873	75	2	0	-17.6842	-13.6169	-21.4043	1	0	1
23820	40	2	0	-17.8583	-14.0024	-17.613	1	1	0
46085	1160	4	1	-24.2048	-9.09713	-16.7294	0	4	-2
44878	75	1	0	-19.3793	-14.9528	-22.2366	1	0	1
44631	75	3	-1	-25.3793	-11.742	-23.3552	1	0	1
44875	75	1	0	-18.5484	-14.509	-22.3433	1	0	1
6317	11	2	0	-16.945	-12.7167	-14.3501	1	0	0
23793	40	2	0	-22.5186	-15.0909	-15.8436	1	1	0
6285	11	2	0	-15.9551	-11.8137	-13.3983	1	0	0
26023	44	1	0	-20.912	-9.79267	-25.666	1	0	0
26037	44	2	0	-23.1421	-7.89829	-22.9572	1	0	0
36227	61	2	0	-25.5887	-13.4477	-15.4306	0	0	0
26026	44	1	0	-21.2931	-9.34556	-24.9063	1	0	0
26030	44	2	0	-22.5251	-9.09598	-24.6663	1	0	0
26029	44	1	0	-21.871	-8.41094	-24.6836	1	0	0
26027	44	2	0	-20.527	-8.75236	-24.9382	1	0	0
26035	44	1	0	-23.142	-7.73962	-23.918	1	0	0
26032	44	1	0	-22.2805	-8.13178	-23.8297	1	0	0
26034	44	2	0	-21.7039	-8.34261	-22.9567	1	0	0
44889	75	2	0	-20.8908	-14.2588	-20.7622	1	0	1
26039	44	2	0	-24.0918	-7.10604	-24.0687	1	0	0
12782	22	2	0	-18.2122	-9.98748	-26.0414	1	0	1
579	1	2	0	-25.629	-7.96193	-21.4275	0	0	0
26031	44	2	0	-21.1215	-7.69026	-24.8238	1	0	0
23827	40	1	0	-16.804	-15.1758	-19.8533	1	1	0
23740	40	1	0	-20.0337	-15.203	-10.5831	1	1	0
26020	44	1	0	-20.9663	-10.4858	-26.3835	1	0	0
44454	75	2	0	-22.6378	-7.24285	-26.4249	1	0	1
25917	44	2	0	-25.9784	-12.0804	-12.0482	1	0	0
36468	61	2	0	-17.101	-5.63016	-21.482	0	0	0
6326	11	3	-1	-18.6909	-15.5639	-14.1218	1	0	0
[truncated: 135,944 more rows]

## Sheet: 25%_initial
	52500	atoms
	44925	bonds
	0	angles
	0	dihedrals
	4	atom	types
	2	bond	types
	0	angle	types
	0	dihedral	types
	-20.1679	20.1679	xlo	xhi
	-20.1679	20.1679	ylo	yhi
	-20.1679	20.1679	zlo	zhi
Atoms
	atom_index	molecular_index	atom_type	charge	x	y	z	x_flag	y_flag	z_flag
	1	1	1	0	16.7054	0.0706	-17.9642	0	0	0
	2	1	3	-1	16.597	0.5022	-17.0131	0	0	0
	3	1	2	0	17.4119	-0.4945	-18.4973	0	0	0
	4	1	1	0	15.8852	-0.6041	-18.4052	0	0	0
	5	1	2	0	14.9739	-0.7558	-18.9042	0	0	0
	6	1	2	0	15.0634	-0.2879	-18.9772	0	0	0
	7	1	1	0	16.7049	-0.5893	-19.2117	0	0	0
	8	1	2	0	17.3238	-1.0905	-19.896	0	0	0
	9	1	2	0	16.2923	-1.2069	-19.9539	0	0	0
	10	1	1	0	16.9551	0.0118	-20.1596	0	0	0
	11	1	2	0	16.762	-0.7728	19.5055	0	0	-1
	12	1	2	0	16.4035	-0.5977	19.5227	0	0	-1
	13	1	1	0	16.528	1.0341	-19.8516	0	0	0
	14	1	2	0	16.3444	1.3552	-18.8689	0	0	0
	15	1	2	0	16.8402	0.3747	19.729	0	0	-1
	16	1	1	0	17.2088	0.1096	-19.9163	0	0	0
	17	1	2	0	17.1163	0.9114	19.7479	0	0	-1
	18	1	3	-1	17.626	-0.8121	20.1382	0	0	-1
	19	1	1	0	17.1691	-0.7971	-19.21	0	0	0
	20	1	2	0	16.5112	-0.0499	-18.8761	0	0	0
	21	1	2	0	18.2034	-0.6167	-19.224	0	0	0
	22	1	1	0	17.7083	-0.8075	-18.1942	0	0	0
	23	1	2	0	17.0245	-0.0312	-18.3738	0	0	0
	24	1	2	0	16.6703	-0.9633	-18.2233	0	0	0
	25	1	1	0	16.7433	-1.3819	-18.4421	0	0	0
	26	1	2	0	17.711	-1.5046	-18.0536	0	0	0
	27	1	2	0	17.4809	-0.6521	-18.2813	0	0	0
	28	1	1	0	15.8861	-1.4542	-19.2052	0	0	0
	29	1	2	0	15.8847	-2.1934	-19.9509	0	0	0
	30	1	2	0	15.5372	-0.7936	-19.9431	0	0	0
	31	1	1	0	15.8866	-2.5324	-18.8053	0	0	0
	32	1	2	0	15.8168	-1.8839	-17.9825	0	0	0
	33	1	3	-1	16.1266	-1.5431	-18.5484	0	0	0
	34	1	1	0	15.3269	-3.5348	-18.7383	0	0	0
	35	1	2	0	16.099	-2.87	-18.4846	0	0	0
	36	1	3	-1	16.042	-4.1457	-18.2714	0	0	0
	37	1	1	0	14.7429	-3.2151	-19.676	0	0	0
	38	1	2	0	14.1181	-3.4187	19.8408	0	0	-1
	39	1	2	0	14.5418	-2.9608	19.6611	0	0	-1
	40	1	1	0	14.5673	-2.1164	-19.9668	0	0	0
	41	1	3	-1	15.462	-1.5766	-19.8639	0	0	0
	42	1	2	0	14.8067	-2.0538	19.3485	0	0	-1
	43	1	1	0	13.7537	-1.5727	-19.3627	0	0	0
	44	1	2	0	13.6659	-0.6296	-19.816	0	0	0
	45	1	2	0	14.303	-1.1642	-18.5665	0	0	0
	46	1	1	0	13.7788	-2.6838	-19.6583	0	0	0
	47	1	3	-1	13.2144	-2.5303	19.8053	0	0	-1
	48	1	2	0	12.7507	-2.8129	-19.8282	0	0	0
	49	1	1	0	13.741	-3.7877	-19.9782	0	0	0
	50	1	2	0	12.8725	-3.8294	19.7688	0	0	-1
	51	1	2	0	14.4663	-3.8582	-19.2223	0	0	0
	52	1	1	0	12.8374	-3.0974	-20.1501	0	0	0
	53	1	2	0	12.0835	-2.9615	19.4675	0	0	-1
	54	1	3	-1	13.7903	-2.7458	19.9194	0	0	-1
	55	1	1	0	11.8846	-3.7171	20.0108	0	0	-1
	56	1	2	0	10.8536	-3.8294	-20.1608	0	0	0
	57	1	2	0	10.8966	-3.4281	19.8037	0	0	-1
	58	1	1	0	12.3185	-2.6917	19.723	0	0	-1
	59	1	3	-1	12.1335	-3.6844	19.435	0	0	-1
	60	1	2	0	13.2473	-2.2665	19.48	0	0	-1
	61	1	1	0	11.646	-3.2095	18.9471	0	0	-1
	62	1	3	-1	12.4609	-3.101	18.2939	0	0	-1
	63	1	2	0	11.6392	-4.1189	19.4718	0	0	-1
	64	1	1	0	11.118	-4.0049	19.5883	0	0	-1
	65	1	2	0	11.1585	-3.1626	-20.1219	0	0	0
	66	1	3	-1	10.4745	-3.5583	-20.0483	0	0	0
	67	1	1	0	10.3535	-4.2055	18.753	0	0	-1
	68	1	2	0	10.1861	-3.2624	18.3229	0	0	-1
	69	1	2	0	11.2409	-4.7558	18.642	0	0	-1
	70	1	1	0	9.3596	-3.72	19.0675	0	0	-1
	71	1	2	0	9.2028	-3.4609	20.0729	0	0	-1
	72	1	2	0	9.2662	-3.4458	20.0768	0	0	-1
	73	1	1	0	10.312	-4.1707	19.5282	0	0	-1
	74	1	3	-1	9.4405	-4.5799	19.1093	0	0	-1
	75	1	2	0	9.7899	-3.2894	19.2974	0	0	-1
	76	1	1	0	9.4574	-4.3767	18.7868	0	0	-1
	77	1	2	0	8.6847	-4.7643	19.3829	0	0	-1
	78	1	2	0	8.4413	-4.638	18.7454	0	0	-1
	79	1	1	0	10.0542	-5.115	19.4358	0	0	-1
	80	1	2	0	9.8821	-4.4343	-20.1191	0	0	0
	81	1	2	0	10.6162	-5.3588	-20.0471	0	0	0
	82	1	1	0	10.9561	-5.8279	19.4629	0	0	-1
	83	1	2	0	11.8541	-5.3332	19.2362	0	0	-1
	84	1	2	0	11.9177	-6.2432	19.3886	0	0	-1
	85	1	1	0	10.7426	-6.9392	19.6674	0	0	-1
	86	1	3	-1	10.0558	-7.6799	19.3808	0	0	-1
	87	1	3	-1	10.3904	-7.8357	20.0856	0	0	-1
	88	1	1	0	10.0654	-6.6439	-19.787	0	0	0
	89	1	3	-1	9.621	-6.9164	19.6373	0	0	-1
	90	1	3	-1	10.068	-5.6217	-19.5472	0	0	0
	91	1	1	0	9.523	-6.5714	19.5373	0	0	-1
	92	1	2	0	8.7957	-6.8961	18.8531	0	0	-1
	93	1	2	0	8.9532	-6.5489	-19.9168	0	0	0
	94	1	1	0	10.4297	-7.2685	19.4169	0	0	-1
	95	1	3	-1	9.6498	-6.6084	19.175	0	0	-1
	96	1	2	0	11.4566	-7.1332	19.245	0	0	-1
	97	1	1	0	11.1781	-6.9283	18.6128	0	0	-1
	98	1	3	-1	11.625	-6.009	18.8529	0	0	-1
	99	1	2	0	12.1528	-6.7119	18.2878	0	0	-1
	100	1	1	0	12.3032	-7.0418	18.4035	0	0	-1
	101	1	2	0	11.5872	-7.6225	18.9061	0	0	-1
	102	1	3	-1	11.5567	-7.2061	19.1235	0	0	-1
	103	1	1	0	13.3438	-7.005	18.8917	0	0	-1
	104	1	2	0	13.6627	-6.0508	19.1922	0	0	-1
	105	1	2	0	13.1719	-5.9692	18.8871	0	0	-1
	106	1	1	0	12.2923	-6.7257	18.519	0	0	-1
	107	1	2	0	12.9868	-6.2574	17.8859	0	0	-1
	108	1	2	0	11.9314	-5.7735	18.2629	0	0	-1
	109	1	1	0	12.2014	-6.6537	19.6631	0	0	-1
	110	1	3	-1	11.1866	-6.8041	19.4392	0	0	-1
	111	1	2	0	11.6894	-6.3874	-19.7955	0	0	0
	112	1	1	0	12.8886	-7.5704	19.7627	0	0	-1
	113	1	3	-1	12.1766	-7.7446	19.0108	0	0	-1
	114	1	2	0	13.5755	-6.8013	19.565	0	0	-1
	115	1	1	0	12.6871	-6.8978	18.8519	0	0	-1
	116	1	2	0	12.4946	-6.1661	18.1239	0	0	-1
	117	1	2	0	13.4869	-7.0453	19.516	0	0	-1
	118	1	1	0	12.3322	-6.2211	19.7114	0	0	-1
	119	1	2	0	11.5678	-5.5836	19.3771	0	0	-1
	120	1	3	-1	11.4336	-6.5202	20.1648	0	0	-1
	121	1	1	0	11.7187	-5.2903	19.4289	0	0	-1
	122	1	2	0	12.4226	-4.6768	18.9487	0	0	-1
	123	1	2	0	12.2634	-4.722	20.1238	0	0	-1
	124	1	1	0	11.9376	-5.4286	-19.7863	0	0	0
	125	1	2	0	12.3891	-6.3101	-19.4375	0	0	0
	126	1	2	0	11.9	-5.6023	-18.7515	0	0	0
	127	1	1	0	10.7918	-5.3377	-19.8242	0	0	0
	128	1	2	0	10.1277	-4.5351	-19.693	0	0	0
	129	1	2	0	11.5241	-5.0622	19.8113	0	0	-1
	130	1	1	0	9.7951	-4.7771	-19.9456	0	0	0
	131	1	3	-1	9.944	-3.8951	-19.3956	0	0	0
	132	1	2	0	9.1759	-5.1043	19.6078	0	0	-1
	133	1	1	0	9.6992	-5.9202	-20.0266	0	0	0
	134	1	3	-1	9.9419	-5.5913	19.342	0	0	-1
	135	1	2	0	9.6773	-4.8712	-20.0655	0	0	0
	136	1	1	0	9.0769	-6.7727	19.8526	0	0	-1
	137	1	2	0	8.6407	-6.5476	18.9244	0	0	-1
	138	1	2	0	8.1432	-6.5997	19.4046	0	0	-1
	139	1	1	0	8.878	-7.1733	18.7931	0	0	-1
	140	1	3	-1	8.8477	-7.639	17.8526	0	0	-1
	141	1	2	0	8.6703	-7.2546	19.8191	0	0	-1
	142	1	1	0	8.7362	-7.5879	19.8563	0	0	-1
	143	1	3	-1	7.7098	-7.6755	20.0595	0	0	-1
	144	1	2	0	7.9063	-7.3294	19.2673	0	0	-1
	145	1	1	0	8.0915	-7.9389	-19.5941	0	0	0
	146	1	2	0	7.1698	-7.6146	-19.9787	0	0	0
	147	1	2	0	7.7849	-7.9381	-18.5899	0	0	0
	148	1	1	0	8.2858	-6.8382	-19.8645	0	0	0
	149	1	2	0	8.9657	-6.0606	-19.6759	0	0	0
	150	1	2	0	9.1006	-7.3974	20.1164	0	0	-1
	151	1	1	0	8.0886	-6.9491	19.3437	0	0	-1
	152	1	3	-1	8.5673	-6.9844	18.4098	0	0	-1
	153	1	2	0	8.7186	-6.1814	19.0027	0	0	-1
	154	1	1	0	9.1351	-6.561	19.0667	0	0	-1
	155	1	2	0	10.1336	-6.2723	19.2155	0	0	-1
	156	1	2	0	9.3516	-7.1877	18.2526	0	0	-1
	157	1	1	0	8.9525	-6.5652	-20.1336	0	0	0
	158	1	2	0	9.5926	-6.7354	-19.3189	0	0	0
	159	1	2	0	8.9799	-6.9737	19.2353	0	0	-1
	160	1	1	0	7.9177	-6.9516	19.882	0	0	-1
	161	1	2	0	6.9094	-7.001	-20.165	0	0	0
	162	1	3	-1	7.2342	-7.2829	19.1571	0	0	-1
	163	1	1	0	6.9968	-7.4852	19.4466	0	0	-1
	164	1	2	0	7.4469	-7.8661	-20.0203	0	0	0
	165	1	3	-1	7.0106	-8.089	18.5877	0	0	-1
	166	1	1	0	7.9851	-7.4398	18.8603	0	0	-1
	167	1	2	0	7.5725	-7.1712	19.7877	0	0	-1
	168	1	2	0	8.865	-7.0013	18.4914	0	0	-1
	169	1	1	0	7.6152	-7.0794	19.8878	0	0	-1
	170	1	2	0	7.3997	-6.4398	-19.6436	0	0	0
	171	1	2	0	7.4217	-6.0901	-20.1539	0	0	0
	172	1	1	0	6.828	-6.2413	19.865	0	0	-1
	173	1	2	0	6.9258	-7.2091	19.4696	0	0	-1
	174	1	2	0	5.8057	-6.4605	19.9621	0	0	-1
	175	1	1	0	7.4249	-5.2584	19.8724	0	0	-1
	176	1	2	0	7.0495	-4.5789	19.1654	0	0	-1
	177	1	2	0	8.1156	-5.2432	-19.6726	0	0	0
	178	1	1	0	6.8237	-4.3158	20.1419	0	0	-1
	179	1	2	0	6.4606	-4.2472	-19.2109	0	0	0
	180	1	2	0	7.3918	-3.6849	-19.576	0	0	0
	181	1	1	0	6.0518	-5.1683	20.1502	0	0	-1
	182	1	2	0	5.7573	-4.2392	19.7595	0	0	-1
	183	1	2	0	5.5414	-4.9318	-19.299	0	0	0
	184	1	1	0	6.5055	-6.2217	20.0674	0	0	-1
	185	1	2	0	5.6189	-6.7833	20.0349	0	0	-1
	186	1	2	0	6.7121	-5.2185	19.8362	0	0	-1
	187	1	1	0	7.5714	-5.8332	-20.0799	0	0	0
	188	1	3	-1	7.4741	-4.9763	-19.4808	0	0	0
	189	1	2	0	8.2479	-5.7626	-19.28	0	0	0
	190	1	1	0	7.5104	-6.2521	19.1866	0	0	-1
	191	1	2	0	7.0659	-7.1832	18.9916	0	0	-1
	192	1	2	0	7.8614	-5.2734	19.3329	0	0	-1
	193	1	1	0	7.6264	-5.5426	20.0841	0	0	-1
	194	1	2	0	8.3411	-5.9414	19.4264	0	0	-1
	195	1	2	0	7.0883	-6.1473	19.4153	0	0	-1
	196	1	1	0	7.1761	-5.594	-19.1947	0	0	0
	197	1	2	0	8.0849	-5.4866	-18.6798	0	0	0
	198	1	2	0	7.2777	-6.4094	-18.541	0	0	0
	199	1	1	0	6.1243	-5.3068	-18.829	0	0	0
	200	1	2	0	6.6555	-4.5588	-19.3398	0	0	0
	201	1	2	0	5.5366	-4.9367	-19.6165	0	0	0
	202	1	1	0	5.5309	-4.9795	-17.8998	0	0	0
	203	1	2	0	5.3087	-4.4555	-18.7822	0	0	0
	204	1	3	-1	4.5111	-4.7323	-17.9373	0	0	0
	205	1	1	0	6.2214	-4.8741	-16.9862	0	0	0
	206	1	3	-1	6.424	-4.4938	-17.9437	0	0	0
	207	1	3	-1	6.4998	-4.2614	-17.7922	0	0	0
	208	1	1	0	5.7057	-4.6301	-15.9877	0	0	0
	209	1	2	0	6.0415	-4.7171	-16.9787	0	0	0
	210	1	2	0	6.676	-4.2394	-15.8962	0	0	0
	211	1	1	0	5.1487	-3.7345	-16.4462	0	0	0
	212	1	2	0	5.9882	-4.0063	-17.0153	0	0	0
	213	1	2	0	6.0233	-3.2207	-16.175	0	0	0
	214	1	1	0	5.5188	-4.5685	-15.7462	0	0	0
	215	1	3	-1	4.8686	-4.9415	-16.4814	0	0	0
	216	1	2	0	4.5409	-4.359	-16.066	0	0	0
	217	1	1	0	5.5121	-5.1178	-16.7566	0	0	0
	218	1	2	0	5.1399	-6.0085	-16.3436	0	0	0
	219	1	2	0	6.3025	-4.6014	-16.2971	0	0	0
	220	1	1	0	4.7201	-4.5844	-16.1156	0	0	0
	221	1	2	0	4.5761	-4.066	-15.2139	0	0	0
	222	1	3	-1	5.0467	-5.353	-15.4791	0	0	0
	223	1	1	0	4.1258	-4.9035	-15.1842	0	0	0
	224	1	2	0	3.4289	-4.2304	-15.5887	0	0	0
	225	1	2	0	3.2014	-4.4445	-15.377	0	0	0
	226	1	1	0	4.4355	-5.9457	-15.5589	0	0	0
	227	1	3	-1	4.4797	-6.0212	-14.5125	0	0	0
	228	1	2	0	3.7501	-6.3321	-14.8636	0	0	0
	229	1	1	0	3.8575	-6.9363	-15.475	0	0	0
	230	1	3	-1	4.5141	-6.3131	-14.9431	0	0	0
	231	1	2	0	4.7042	-6.8446	-14.8609	0	0	0
	232	1	1	0	2.7714	-7.3075	-15.547	0	0	0
	233	1	2	0	2.032	-7.8508	-15.0365	0	0	0
	234	1	3	-1	3.5425	-7.3101	-16.2596	0	0	0
	235	1	1	0	1.8701	-7.0992	-16.2302	0	0	0
	236	1	2	0	1.3198	-7.4343	-15.4011	0	0	0
	237	1	3	-1	1.2774	-6.3661	-16.6926	0	0	0
	238	1	1	0	2.9812	-7.1631	-16.5195	0	0	0
	239	1	3	-1	3.3926	-7.8799	-15.8717	0	0	0
	240	1	2	0	3.2616	-6.5274	-17.3067	0	0	0
	241	1	1	0	3.916	-7.6438	-16.9861	0	0	0
	242	1	2	0	4.7455	-7.6706	-17.6293	0	0	0
	243	1	2	0	3.8099	-7.6056	-18.03	0	0	0
	244	1	1	0	3.1822	-7.823	-17.8532	0	0	0
	245	1	2	0	3.5239	-7.0843	-18.5166	0	0	0
	246	1	2	0	2.2357	-7.9191	-17.4089	0	0	0
	247	1	1	0	2.6682	-8.0814	-16.8574	0	0	0
	248	1	2	0	2.3923	-8.5359	-17.7629	0	0	0
	249	1	2	0	1.839	-8.6026	-16.4787	0	0	0
	250	1	1	0	1.8834	-7.6869	-16.1152	0	0	0
	251	1	3	-1	0.8336	-7.6919	-16.0975	0	0	0
	252	1	2	0	2.1466	-6.7032	-16.3715	0	0	0
	253	1	1	0	0.852	-7.8516	-15.634	0	0	0
	254	1	2	0	1.0339	-8.6332	-14.9569	0	0	0
	255	1	2	0	1.6831	-7.4993	-16.1703	0	0	0
	256	1	1	0	0.4731	-7.2514	-14.7292	0	0	0
	257	1	2	0	0.9894	-7.9995	-14.2034	0	0	0
	258	1	2	0	-0.1214	-7.5242	-15.5506	0	0	0
	259	1	1	0	-0.258	-7.8946	-15.341	0	0	0
	260	1	2	0	-0.0756	-8.8739	-15.0091	0	0	0
	261	1	3	-1	-1.2544	-7.5916	-15.2074	0	0	0
	262	1	1	0	-1.383	-8.1267	-15.3965	0	0	0
	263	1	2	0	-1.4201	-7.7861	-14.404	0	0	0
	264	1	2	0	-1.514	-8.2884	-14.3674	0	0	0
	265	1	1	0	-1.9902	-8.249	-16.3655	0	0	0
	266	1	2	0	-2.5938	-8.0169	-17.1927	0	0	0
	267	1	2	0	-2.8751	-7.8113	-16.723	0	0	0
	268	1	1	0	-2.212	-9.2528	-15.8501	0	0	0
	269	1	2	0	-2.4677	-10.1528	-16.3266	0	0	0
	270	1	2	0	-2.1439	-8.6431	-16.7022	0	0	0
	271	1	1	0	-1.2916	-9.7879	-15.4153	0	0	0
	272	1	2	0	-0.4424	-10.4012	-15.343	0	0	0
	273	1	2	0	-1.8183	-9.6392	-16.3114	0	0	0
	274	1	1	0	-0.8632	-10.7391	-15.8991	0	0	0
	275	1	2	0	-0.6467	-11.591	-16.4736	0	0	0
	276	1	2	0	-0.9618	-9.9971	-15.1629	0	0	0
	277	1	1	0	-1.6281	-11.1691	-15.1558	0	0	0
	278	1	3	-1	-2.1559	-11.9332	-14.6659	0	0	0
	279	1	2	0	-1.8287	-11.7636	-15.9977	0	0	0
	280	1	1	0	-0.8158	-11.9227	-15.4634	0	0	0
	281	1	3	-1	-0.4777	-12.4496	-14.6204	0	0	0
	282	1	2	0	-0.5954	-12.9431	-15.3499	0	0	0
	283	1	1	0	-0.3512	-11.1821	-16.2104	0	0	0
	284	1	2	0	-0.6433	-11.9211	-15.5241	0	0	0
	285	1	2	0	-1.105	-10.9885	-16.9153	0	0	0
	286	1	1	0	-0.1807	-10.4689	-17.0963	0	0	0
	287	1	2	0	-1.1795	-10.2751	-17.3556	0	0	0
	288	1	3	-1	-0.3317	-10.7504	-16.0961	0	0	0
	289	1	1	0	0.251	-9.5043	-17.5497	0	0	0
	290	1	2	0	-0.1161	-9.0292	-16.6883	0	0	0
	291	1	3	-1	-0.447	-9.0458	-16.9133	0	0	0
	292	1	1	0	-0.2694	-10.2189	-18.2852	0	0	0
	293	1	2	0	0.0296	-11.2111	-18.116	0	0	0
	294	1	2	0	-1.1653	-10.3863	-17.7638	0	0	0
	295	1	1	0	-0.6543	-10.493	-19.3336	0	0	0
	296	1	2	0	0.3539	-10.2001	-19.345	0	0	0
	297	1	2	0	-1.1341	-10.2162	-18.4416	0	0	0
	298	1	1	0	-0.6102	-10.3122	19.8673	0	0	-1
	299	1	2	0	-0.618	-11.3525	19.725	0	0	-1
	300	1	2	0	0.4204	-10.5131	19.865	0	0	-1
	301	1	1	0	0.434	-9.9689	19.5292	0	0	-1
	302	1	2	0	0.6472	-8.9531	19.6881	0	0	-1
	303	1	2	0	1.2896	-9.5737	19.992	0	0	-1
	304	1	1	0	-0.1589	-9.9178	-19.8225	0	0	0
	305	1	3	-1	0.1605	-9.2197	-19.1062	0	0	0
	306	1	2	0	-0.2909	-9.1174	-19.1558	0	0	0
	307	1	1	0	0.9297	-10.2854	-19.8692	0	0	0
	308	1	2	0	0.5819	-10.2429	19.4767	0	0	-1
	309	1	2	0	1.0977	-11.0233	19.7386	0	0	-1
	310	1	1	0	1.0798	-10.6278	19.379	0	0	-1
	311	1	2	0	0.706	-9.7608	19.8383	0	0	-1
	312	1	2	0	0.8065	-11.5972	19.0823	0	0	-1
	313	1	1	0	2.0087	-10.9086	19.9962	0	0	-1
	314	1	2	0	2.3657	-11.2319	19.0631	0	0	-1
	315	1	2	0	2.5861	-11.4295	-19.6341	0	0	0
	316	1	1	0	1.5896	-9.9739	-19.817	0	0	0
	317	1	2	0	2.4302	-10.4395	20.0956	0	0	-1
	318	1	2	0	1.1379	-9.3353	19.8183	0	0	-1
	319	1	1	0	2.3934	-9.7228	19.7356	0	0	-1
	320	1	2	0	1.4891	-9.3217	19.3836	0	0	-1
	321	1	2	0	2.0634	-9.4291	-19.6476	0	0	0
	322	1	1	0	1.2883	-10.0361	19.7902	0	0	-1
	323	1	2	0	2.0833	-9.3676	19.6365	0	0	-1
	324	1	3	-1	1.6758	-9.2063	19.2766	0	0	-1
	325	1	1	0	1.7905	-10.0135	-19.5112	0	0	0
	326	1	2	0	1.233	-10.0333	-18.6217	0	0	0
	327	1	2	0	2.0354	-10.8554	-18.9335	0	0	0
	328	1	1	0	1.1415	-9.8045	19.8984	0	0	-1
	329	1	2	0	0.9937	-9.8863	-19.401	0	0	0
	330	1	2	0	0.7794	-10.7252	-20.0854	0	0	0
	331	1	1	0	1.1199	-8.7565	-19.9643	0	0	0
	332	1	2	0	1.3711	-9.7361	-19.6816	0	0	0
	333	1	2	0	1.0514	-9.7647	-19.6791	0	0	0
	334	1	1	0	2.2284	-8.4939	-19.8072	0	0	0
	335	1	2	0	1.3314	-8.9987	-20.0148	0	0	0
	336	1	2	0	2.14	-9.4604	-19.4063	0	0	0
	337	1	1	0	2.5544	-8.1504	19.4806	0	0	-1
	338	1	2	0	2.2131	-7.7875	18.5563	0	0	-1
	339	1	2	0	2.6427	-7.4891	-20.0443	0	0	0
	340	1	1	0	3.4306	-7.7529	18.8506	0	0	-1
	341	1	2	0	4.204	-7.0917	19.1096	0	0	-1
	342	1	2	0	4.2499	-7.1369	18.6233	0	0	-1
	343	1	1	0	3.4754	-8.8894	18.6803	0	0	-1
	344	1	2	0	3.073	-9.7528	18.2387	0	0	-1
	345	1	2	0	4.3272	-8.6209	18.1282	0	0	-1
	346	1	1	0	4.2977	-8.1006	18.5249	0	0	-1
	347	1	3	-1	4.0778	-8.5845	17.6194	0	0	-1
	348	1	2	0	4.6327	-8.8193	17.8366	0	0	-1
	349	1	1	0	5.1787	-7.5959	19.065	0	0	-1
	350	1	2	0	5.2447	-8.0521	20.0084	0	0	-1
	351	1	2	0	4.5312	-6.7813	18.9249	0	0	-1
	352	1	1	0	5.1534	-6.7422	19.8351	0	0	-1
	353	1	2	0	4.2568	-6.5063	-20.0076	0	0	0
	354	1	2	0	4.6525	-6.5391	18.9349	0	0	-1
	355	1	1	0	4.9839	-7.8797	19.8382	0	0	-1
	356	1	3	-1	4.2726	-8.4464	19.3135	0	0	-1
	357	1	2	0	4.5745	-7.0671	19.3141	0	0	-1
	358	1	1	0	4.6032	-8.6008	-19.6867	0	0	0
	359	1	3	-1	4.6713	-9.5049	20.1193	0	0	-1
	360	1	2	0	3.6862	-9.0658	-19.8997	0	0	0
	361	1	1	0	5.1604	-9.4398	-19.1314	0	0	0
	362	1	2	0	5.9217	-8.7924	-18.8093	0	0	0
	363	1	3	-1	4.6692	-9.1064	-18.2654	0	0	0
	364	1	1	0	5.7894	-8.4825	-19.0294	0	0	0
	365	1	3	-1	5.8279	-9.5302	-18.9734	0	0	0
	366	1	2	0	5.4523	-9.1763	-19.7418	0	0	0
	367	1	1	0	5.9044	-9.4664	-19.6135	0	0	0
	368	1	2	0	5.49	-10.0329	19.9413	0	0	-1
	369	1	3	-1	5.7035	-8.4401	-19.5193	0	0	0
	370	1	1	0	6.5912	-10.1862	-19.0368	0	0	0
	371	1	2	0	6.7314	-9.4004	-18.3545	0	0	0
	372	1	2	0	5.8077	-10.4075	-19.6998	0	0	0
	373	1	1	0	6.583	-10.2886	-17.8913	0	0	0
	374	1	2	0	7.6182	-10.1137	-17.8756	0	0	0
	375	1	2	0	6.7163	-9.9687	-18.8825	0	0	0
	376	1	1	0	7.0928	-10.0976	-16.8784	0	0	0
	377	1	2	0	8.0498	-10.1863	-16.4554	0	0	0
	378	1	3	-1	6.4475	-10.9147	-17.0139	0	0	0
	379	1	1	0	7.7671	-9.486	-16.1757	0	0	0
	380	1	2	0	7.6641	-9.155	-17.1668	0	0	0
	381	1	2	0	6.7928	-9.3395	-16.5389	0	0	0
	382	1	1	0	8.0609	-10.5948	-16.0946	0	0	0
	383	1	2	0	8.1614	-10.5065	-17.136	0	0	0
	384	1	2	0	8.6772	-10.4723	-15.2533	0	0	0
	385	1	1	0	8.843	-9.8585	-15.6839	0	0	0
	386	1	2	0	9.4783	-9.1471	-15.2448	0	0	0
	387	1	2	0	9.6036	-9.5908	-15.0114	0	0	0
	388	1	1	0	8.0825	-10.7053	-15.5193	0	0	0
	389	1	3	-1	7.8108	-10.7992	-16.5292	0	0	0
	390	1	3	-1	8.3468	-11.7143	-15.6396	0	0	0
	391	1	1	0	8.7966	-11.5967	-15.3853	0	0	0
	392	1	2	0	7.9848	-12.2628	-15.383	0	0	0
	393	1	2	0	7.984	-11.9716	-15.9346	0	0	0
	394	1	1	0	9.7586	-12.1522	-15.088	0	0	0
	395	1	3	-1	9.2516	-12.2896	-14.1788	0	0	0
	396	1	3	-1	9.5013	-11.1515	-14.9012	0	0	0
	397	1	1	0	10.1662	-11.6424	-16.0348	0	0	0
	398	1	2	0	10.2268	-11.071	-16.9136	0	0	0
	399	1	2	0	10.4135	-10.6343	-15.8767	0	0	0
	400	1	1	0	11.1748	-12.0836	-16.3674	0	0	0
	401	1	3	-1	10.5428	-11.7557	-15.5957	0	0	0
	402	1	2	0	12.2013	-12.1771	-16.5675	0	0	0
	403	1	1	0	10.1822	-11.9313	-15.807	0	0	0
	404	1	3	-1	9.2105	-11.9325	-16.2047	0	0	0
	405	1	3	-1	10.3018	-12.6796	-16.5337	0	0	0
	406	1	1	0	9.9403	-11.9101	-16.9311	0	0	0
	407	1	2	0	10.4316	-12.6744	-17.4573	0	0	0
	408	1	2	0	9.155	-11.5374	-17.52	0	0	0
	409	1	1	0	10.4348	-12.2285	-17.9193	0	0	0
	410	1	3	-1	10.2135	-13.2309	-18.1402	0	0	0
	411	1	3	-1	9.9943	-11.381	-17.4831	0	0	0
	412	1	1	0	11.0159	-11.3705	-17.4206	0	0	0
	413	1	2	0	11.0555	-12.2675	-17.965	0	0	0
	414	1	3	-1	11.656	-10.5993	-17.1076	0	0	0
	415	1	1	0	11.19	-11.2007	-16.2966	0	0	0
	416	1	2	0	10.6447	-12.0607	-16.5527	0	0	0
	417	1	3	-1	10.8502	-10.7858	-15.3939	0	0	0
	418	1	1	0	11.1357	-10.3015	-17.0114	0	0	0
	419	1	3	-1	10.6577	-11.2345	-17.0699	0	0	0
	420	1	3	-1	11.3928	-9.3286	-16.7116	0	0	0
	421	1	1	0	11.3516	-10.7788	-15.9876	0	0	0
	422	1	3	-1	10.8823	-11.0905	-15.1016	0	0	0
	423	1	2	0	10.5736	-11.4339	-15.7268	0	0	0
	424	1	1	0	11.4164	-11.918	-15.8444	0	0	0
	425	1	3	-1	11.4572	-11.2289	-16.6357	0	0	0
	426	1	3	-1	11.3546	-12.8059	-15.2874	0	0	0
	427	1	1	0	11.5051	-12.8029	-16.5735	0	0	0
	428	1	2	0	10.4571	-12.7383	-16.5756	0	0	0
	429	1	2	0	12.5475	-12.8069	-16.4467	0	0	0
	430	1	1	0	11.1267	-12.7942	-17.6594	0	0	0
	431	1	3	-1	10.4862	-13.5305	-18.0469	0	0	0
	432	1	3	-1	10.4597	-13.2096	-16.9629	0	0	0
	433	1	1	0	11.409	-13.5181	-18.5072	0	0	0
	434	1	2	0	11.7749	-13.449	-17.5255	0	0	0
	435	1	2	0	10.5775	-12.9636	-18.8292	0	0	0
	436	1	1	0	11.8844	-13.546	-17.4604	0	0	0
	437	1	2	0	12.6409	-13.3191	-18.1523	0	0	0
	438	1	3	-1	12.213	-12.8964	-16.7037	0	0	0
	439	1	1	0	11.7313	-14.443	-16.7573	0	0	0
	440	1	2	0	10.6858	-14.4797	-16.6679	0	0	0
	441	1	2	0	11.9501	-13.5471	-16.2554	0	0	0
	442	1	1	0	11.9538	-14.257	-17.8701	0	0	0
	443	1	2	0	10.9066	-14.3152	-17.8221	0	0	0
	444	1	2	0	10.9218	-14.3987	-18.0016	0	0	0
	445	1	1	0	10.8191	-14.1072	-17.7587	0	0	0
	446	1	3	-1	11.8418	-14.3039	-17.625	0	0	0
	447	1	3	-1	9.9319	-14.5191	-18.1405	0	0	0
	448	1	1	0	11.8345	-13.7032	-18.1169	0	0	0
	449	1	2	0	12.2144	-13.7723	-19.0933	0	0	0
	450	1	2	0	12.2566	-12.7426	-18.1573	0	0	0
	451	1	1	0	12.9756	-13.7083	-18.2592	0	0	0
	452	1	2	0	12.4914	-12.8289	-17.9512	0	0	0
	453	1	2	0	12.5704	-13.7763	-17.2929	0	0	0
	454	1	1	0	12.5752	-14.7806	-18.1482	0	0	0
	455	1	2	0	13.0922	-14.6886	-19.0574	0	0	0
	456	1	3	-1	12.2667	-13.9681	-18.7375	0	0	0
	457	1	1	0	11.7232	-14.8042	-18.9202	0	0	0
	458	1	2	0	11.3487	-14.8164	-19.9011	0	0	0
	459	1	3	-1	12.5527	-15.4369	-18.8014	0	0	0
	460	1	1	0	12.8247	-14.7618	-18.5925	0	0	0
	461	1	3	-1	12.3164	-15.5815	-18.1775	0	0	0
	462	1	2	0	11.8859	-15.0715	-18.9464	0	0	0
	463	1	1	0	13.6624	-14.9873	-17.8375	0	0	0
	464	1	2	0	12.8398	-15.4082	-18.3362	0	0	0
	465	1	2	0	14.1618	-15.3829	-18.6721	0	0	0
	466	1	1	0	14.3498	-15.9084	-17.8757	0	0	0
	467	1	2	0	14.1183	-16.7282	-17.2619	0	0	0
	468	1	2	0	14.9849	-15.138	-17.5504	0	0	0
	469	1	1	0	14.9432	-15.2878	-17.1106	0	0	0
	470	1	2	0	14.6178	-14.4452	-16.5754	0	0	0
	471	1	2	0	15.5113	-16.0996	-16.7631	0	0	0
	472	1	1	0	15.3243	-14.4483	-16.4232	0	0	0
	473	1	2	0	15.4104	-14.0843	-17.4044	0	0	0
	474	1	2	0	15.2818	-14.7954	-15.4332	0	0	0
	475	1	1	0	14.8186	-13.4421	-16.1905	0	0	0
	476	1	2	0	13.8711	-13.6269	-15.7774	0	0	0
	477	1	2	0	14.4275	-12.8597	-15.4091	0	0	0
	478	1	1	0	14.1698	-14.2819	-16.6334	0	0	0
	479	1	2	0	13.2189	-14.5789	-16.9653	0	0	0
	480	1	3	-1	14.2962	-13.9192	-17.6106	0	0	0
	481	1	1	0	14.3906	-15.4105	-16.6233	0	0	0
	482	1	3	-1	13.419	-15.0754	-16.4084	0	0	0
	483	1	3	-1	15.0872	-16.1773	-16.4521	0	0	0
	484	1	1	0	13.563	-14.8397	-17.1816	0	0	0
	485	1	3	-1	13.4024	-14.8138	-16.1442	0	0	0
	486	1	2	0	13.85	-15.7528	-17.6132	0	0	0
	487	1	1	0	14.2103	-13.9204	-16.9398	0	0	0
	488	1	2	0	13.5486	-14.3468	-16.2449	0	0	0
	489	1	2	0	13.8784	-12.926	-16.9976	0	0	0
	490	1	1	0	13.669	-14.2448	-17.9012	0	0	0
	491	1	2	0	14.418	-14.7595	-18.4271	0	0	0
	492	1	2	0	13.7065	-13.6739	-17.0208	0	0	0
	493	1	1	0	14.1354	-13.5644	-18.7024	0	0	0
	494	1	3	-1	13.4557	-14.2275	-18.2543	0	0	0
	495	1	2	0	13.2837	-14.1409	-18.4909	0	0	0
	496	1	1	0	14.6683	-14.0175	-17.7897	0	0	0
	497	1	2	0	15.0208	-14.7656	-17.1427	0	0	0
	498	1	2	0	13.9428	-14.0285	-18.5486	0	0	0
	499	1	1	0	14.753	-15.0616	-17.3153	0	0	0
	500	1	2	0	14.4926	-14.9284	-16.3069	0	0	0
	501	1	2	0	13.7609	-15.0394	-16.9724	0	0	0
	502	1	1	0	14.5574	-15.952	-18.0165	0	0	0
	503	1	3	-1	13.843	-15.1831	-18.0479	0	0	0
	504	1	2	0	15.2643	-16.6507	-18.3548	0	0	0
	505	1	1	0	15.6736	-15.706	-17.8893	0	0	0
	506	1	3	-1	15.7719	-14.7057	-17.5856	0	0	0
	507	1	3	-1	15.8215	-14.7331	-18.2555	0	0	0
	508	1	1	0	15.333	-15.5747	-18.9798	0	0	0
	509	1	3	-1	15.6978	-15.2534	-18.0491	0	0	0
	510	1	3	-1	14.7429	-15.2774	-18.1639	0	0	0
	511	1	1	0	16.4173	-15.8567	-19.2396	0	0	0
	512	1	2	0	16.4156	-16.5753	-20.0051	0	0	0
	513	1	2	0	15.7157	-16.535	-19.6272	0	0	0
	514	1	1	0	15.3363	-16.1748	-19.4693	0	0	0
	515	1	2	0	15.6638	-15.4126	-20.1129	0	0	0
	516	1	3	-1	14.9613	-15.4298	-18.8315	0	0	0
	517	1	1	0	15.0433	-15.2651	-18.8297	0	0	0
	518	1	2	0	15.3357	-14.6405	-18.038	0	0	0
	519	1	2	0	15.5582	-16.0263	-19.3376	0	0	0
	520	1	1	0	14.3853	-14.6565	-19.5503	0	0	0
	521	1	2	0	13.4936	-15.2108	-19.548	0	0	0
	522	1	2	0	14.0564	-14.9298	-18.5913	0	0	0
	523	1	1	0	15.087	-14.1474	-18.7946	0	0	0
	524	1	2	0	15.5542	-14.3977	-17.8882	0	0	0
	525	1	2	0	14.7974	-13.9251	-19.7791	0	0	0
	526	1	1	0	14.7767	-13.5637	-17.8536	0	0	0
	527	1	2	0	14.7627	-13.5053	-18.9019	0	0	0
	528	1	2	0	15.1217	-13.8522	-16.9048	0	0	0
	529	1	1	0	14.7215	-12.8216	-16.9768	0	0	0
	530	1	2	0	14.9308	-13.5867	-16.2887	0	0	0
	531	1	2	0	13.7912	-12.6392	-16.5255	0	0	0
	532	1	1	0	15.0119	-13.7545	-16.3702	0	0	0
	533	1	2	0	14.1824	-13.8929	-15.7416	0	0	0
	534	1	3	-1	14.4957	-13.3799	-15.5362	0	0	0
	535	1	1	0	14.4901	-12.789	-16.7138	0	0	0
	536	1	2	0	14.8651	-13.4814	-16.0192	0	0	0
	537	1	2	0	14.1884	-13.7329	-16.3668	0	0	0
	538	1	1	0	14.0724	-13.8578	-16.6397	0	0	0
	539	1	2	0	13.7008	-14.3899	-15.8143	0	0	0
	540	1	2	0	13.5382	-13.0871	-17.112	0	0	0
	541	1	1	0	15.1261	-13.5489	-16.9813	0	0	0
	542	1	2	0	14.3496	-14.1017	-17.4216	0	0	0
	543	1	2	0	14.7918	-12.5567	-16.9023	0	0	0
	544	1	1	0	15.2177	-14.0776	-15.9642	0	0	0
	545	1	2	0	14.435	-13.4135	-15.7432	0	0	0
	546	1	2	0	14.9565	-13.0624	-16.0248	0	0	0
	547	1	1	0	14.8318	-15.0746	-16.388	0	0	0
	548	1	3	-1	13.9344	-15.619	-16.3597	0	0	0
	549	1	3	-1	14.5554	-15.9667	-16.8679	0	0	0
	550	1	1	0	14.5115	-16.0551	-16.8964	0	0	0
	551	1	2	0	15.1662	-15.3167	-17.255	0	0	0
	552	1	2	0	14.5967	-15.0263	-17.088	0	0	0
	553	1	1	0	14.8727	-14.9636	-16.8709	0	0	0
	554	1	2	0	14.8227	-15.5396	-17.7474	0	0	0
	555	1	3	-1	14.9192	-14.2705	-16.0835	0	0	0
	556	1	1	0	15.5743	-15.5318	-17.5832	0	0	0
	557	1	2	0	14.5816	-15.8663	-17.6547	0	0	0
	558	1	2	0	14.9835	-14.8683	-17.0236	0	0	0
	559	1	1	0	16.4959	-15.7438	-16.9288	0	0	0
	560	1	2	0	15.9533	-16.1079	-17.7507	0	0	0
	561	1	2	0	15.6571	-16.3615	-17.06	0	0	0
	562	1	1	0	17.5951	-15.7281	-16.5912	0	0	0
	563	1	3	-1	16.8555	-15.2209	-17.1372	0	0	0
	564	1	2	0	17.8101	-15.2378	-15.688	0	0	0
	565	1	1	0	18.6802	-15.4448	-16.8459	0	0	0
	566	1	3	-1	18.5341	-16.254	-16.193	0	0	0
	567	1	2	0	18.1343	-15.3588	-17.7387	0	0	0
	568	1	1	0	18.1208	-14.4911	-17.162	0	0	0
	569	1	3	-1	17.134	-14.7831	-17.3703	0	0	0
	570	1	2	0	17.178	-14.9532	-17.1546	0	0	0
	571	1	1	0	17.4893	-14.1769	-18.0703	0	0	0
	572	1	2	0	18.5205	-14.1504	-18.2665	0	0	0
	573	1	2	0	16.9671	-14.7981	-17.4041	0	0	0
	574	1	1	0	16.4053	-13.8352	-17.8955	0	0	0
	575	1	2	0	17.078	-14.6366	-17.9832	0	0	0
	576	1	3	-1	16.2907	-12.8067	-17.7177	0	0	0
	577	1	1	0	16.5415	-13.3483	-18.9284	0	0	0
	578	1	2	0	15.945	-12.7424	-18.3124	0	0	0
	579	1	2	0	15.8389	-13.3149	-19.708	0	0	0
	580	1	1	0	16.4151	-12.9862	-17.8443	0	0	0
	581	1	2	0	16.4866	-12.5181	-16.9071	0	0	0
	582	1	2	0	15.628	-13.2005	-17.1832	0	0	0
	583	1	1	0	15.7223	-12.0727	-17.9339	0	0	0
	584	1	3	-1	16.3623	-11.3295	-17.5589	0	0	0
	585	1	2	0	15.9307	-11.2282	-17.3457	0	0	0
	586	1	1	0	15.6149	-13.217	-17.8954	0	0	0
	587	1	2	0	15.7437	-14.205	-17.564	0	0	0
	588	1	2	0	15.7505	-13.2367	-16.8544	0	0	0
	589	1	1	0	16.5442	-13.3425	-18.5611	0	0	0
	590	1	2	0	16.2239	-14.1753	-19.1147	0	0	0
	591	1	2	0	15.74	-13.7927	-19.0643	0	0	0
	592	1	1	0	15.5114	-13.1318	-18.1013	0	0	0
	593	1	2	0	15.326	-14.1653	-18.0982	0	0	0
	594	1	3	-1	15.6843	-12.953	-19.1214	0	0	0
	595	1	1	0	16.5612	-13.5084	-17.8209	0	0	0
	596	1	2	0	16.199	-12.6865	-17.2769	0	0	0
	597	1	2	0	17.5709	-13.2339	-17.7336	0	0	0
	598	1	1	0	16.2571	-13.7662	-16.7422	0	0	0
	599	1	3	-1	16.5904	-14.2826	-15.8909	0	0	0
	600	1	2	0	17.0269	-14.4425	-16.5131	0	0	0
	601	2	1	0	5.3109	-18.3429	0.8208	0	0	0
	602	2	2	0	5.9029	-17.9925	1.614	0	0	0
	603	2	2	0	4.3061	-18.0516	0.7313	0	0	0
	604	2	1	0	5.4404	-17.207	0.6963	0	0	0
	605	2	2	0	5.9871	-17.558	-0.1286	0	0	0
	606	2	3	-1	4.5344	-16.721	0.4832	0	0	0
	607	2	1	0	5.7387	-18.1865	1.2199	0	0	0
	608	2	2	0	5.6041	-17.799	0.2533	0	0	0
	609	2	3	-1	6.2098	-18.423	2.128	0	0	0
	610	2	1	0	5.027	-17.5597	1.8703	0	0	0
	611	2	3	-1	5.6465	-18.3004	2.2827	0	0	0
	612	2	2	0	4.7618	-17.4191	0.8642	0	0	0
	613	2	1	0	4.7361	-18.177	0.9447	0	0	0
	614	2	2	0	3.7011	-18.3241	1.0437	0	0	0
	615	2	3	-1	4.7623	-19.2031	0.7232	0	0	0
	616	2	1	0	4.8472	-17.0521	0.7331	0	0	0
	617	2	2	0	5.6055	-16.7047	1.3708	0	0	0
	618	2	2	0	4.1182	-17.7857	0.551	0	0	0
	619	2	1	0	4.9644	-15.9332	0.9711	0	0	0
	620	2	2	0	5.8929	-16.26	0.6058	0	0	0
	621	2	2	0	5.7272	-16.2668	0.3314	0	0	0
	622	2	1	0	6.1046	-15.894	0.8267	0	0	0
	623	2	2	0	6.1867	-15.1254	1.5374	0	0	0
	624	2	3	-1	5.6645	-16.3089	1.685	0	0	0
	625	2	1	0	6.7734	-15.339	1.5799	0	0	0
	626	2	2	0	7.0329	-15.8224	0.6846	0	0	0
	627	2	2	0	6.4376	-15.2357	0.5904	0	0	0
	628	2	1	0	5.6733	-15.0099	1.6434	0	0	0
	629	2	3	-1	5.0471	-14.9746	2.4855	0	0	0
	630	2	2	0	6.4252	-14.8454	2.3576	0	0	0
	631	2	1	0	6.0323	-15.2638	2.706	0	0	0
	632	2	2	0	6.655	-15.8081	3.3529	0	0	0
	633	2	2	0	5.3101	-15.0624	1.9709	0	0	0
	634	2	1	0	6.7296	-14.6977	3.4242	0	0	0
	635	2	2	0	7.3554	-14.6872	2.5812	0	0	0
	636	2	3	-1	5.931	-14.3335	4.0005	0	0	0
	637	2	1	0	5.7825	-14.2826	3.9274	0	0	0
	638	2	3	-1	5.7811	-14.4355	2.8886	0	0	0
	639	2	2	0	5.0341	-14.9937	3.7357	0	0	0
	640	2	1	0	4.8274	-14.9231	3.9338	0	0	0
	641	2	2	0	3.8134	-14.8851	3.6638	0	0	0
	642	2	2	0	5.812	-14.5582	3.9303	0	0	0
	643	2	1	0	4.1652	-15.3547	3.0985	0	0	0
	644	2	2	0	4.2949	-14.7718	2.2348	0	0	0
	645	2	3	-1	3.2483	-15.3939	3.6087	0	0	0
	646	2	1	0	4.3957	-14.9743	2.038	0	0	0
	647	2	2	0	3.5255	-14.4325	1.811	0	0	0
	648	2	2	0	3.8754	-15.67	2.6278	0	0	0
	649	2	1	0	4.3619	-15.9666	1.4577	0	0	0
	650	2	2	0	3.6142	-16.197	0.7574	0	0	0
	651	2	2	0	3.5173	-15.9983	0.8347	0	0	0
	652	2	1	0	3.2337	-15.7538	1.3907	0	0	0
	653	2	2	0	3.8937	-15.0653	1.83	0	0	0
	654	2	2	0	2.6988	-16.6012	1.0772	0	0	0
	655	2	1	0	2.5971	-16.5877	0.9198	0	0	0
	656	2	3	-1	1.9307	-15.8199	1.1822	0	0	0
	657	2	2	0	1.5643	-16.7577	1.0024	0	0	0
	658	2	1	0	2.7888	-15.6834	0.2357	0	0	0
	659	2	3	-1	3.2176	-14.7767	0.5465	0	0	0
	660	2	3	-1	3.0989	-16.6576	-0.0037	0	0	0
	661	2	1	0	2.2565	-16.035	1.1925	0	0	0
	662	2	2	0	2.7925	-15.2235	1.5883	0	0	0
	663	2	3	-1	2.38	-17.027	0.8712	0	0	0
	664	2	1	0	3.1812	-16.3195	1.8141	0	0	0
	665	2	2	0	2.6387	-16.0171	2.6607	0	0	0
	666	2	2	0	3.2698	-15.4355	2.3736	0	0	0
	667	2	1	0	3.9878	-16.6205	2.5765	0	0	0
	668	2	2	0	3.1839	-17.1809	2.9535	0	0	0
	669	2	2	0	4.7501	-16.7363	1.8638	0	0	0
	670	2	1	0	3.8911	-16.0145	1.604	0	0	0
	671	2	2	0	4.0781	-16.9568	2.0276	0	0	0
	672	2	2	0	3.7434	-17.0328	1.3953	0	0	0
	673	2	1	0	3.2252	-16.6777	2.2666	0	0	0
	674	2	3	-1	2.5826	-15.9876	2.7284	0	0	0
	675	2	2	0	2.4493	-16.2184	2.8047	0	0	0
	676	2	1	0	2.7326	-16.095	1.4062	0	0	0
	677	2	2	0	2.5093	-15.9779	2.4255	0	0	0
	678	2	2	0	2.7748	-16.6517	2.2955	0	0	0
	679	2	1	0	3.1084	-15.1532	0.8638	0	0	0
	680	2	3	-1	3.0147	-15.1601	1.9096	0	0	0
	681	2	2	0	2.8597	-16.0638	1.3235	0	0	0
	682	2	1	0	3.9863	-15.3594	1.5775	0	0	0
	683	2	2	0	4.3796	-15.1693	0.6226	0	0	0
	684	2	2	0	3.6464	-15.6359	2.5317	0	0	0
	685	2	1	0	3.9198	-16.216	0.8131	0	0	0
	686	2	2	0	4.6831	-15.5008	0.9042	0	0	0
	687	2	3	-1	4.5608	-15.9313	0.0317	0	0	0
	688	2	1	0	3.1251	-17.0234	1.0107	0	0	0
	689	2	3	-1	4.1362	-16.8789	1.2542	0	0	0
	690	2	2	0	3.7636	-16.2947	0.6061	0	0	0
	691	2	1	0	4.0855	-17.6091	0.7715	0	0	0
	692	2	2	0	4.1791	-18.5966	1.1159	0	0	0
	693	2	2	0	4.0012	-18.3568	0.0392	0	0	0
	694	2	1	0	3.8463	-17.9968	-0.2844	0	0	0
	695	2	2	0	3.0804	-18.1747	-0.9803	0	0	0
	696	2	2	0	3.6529	-18.7152	-1.0254	0	0	0
	697	2	1	0	3.6365	-19.1054	-0.0616	0	0	0
	698	2	2	0	3.7797	-18.6896	-1.0151	0	0	0
	699	2	2	0	2.6373	-19.4276	-0.0425	0	0	0
	700	2	1	0	4.7212	-19.4852	-0.0223	0	0	0
	701	2	3	-1	4.6093	-19.9767	-0.9434	0	0	0
	702	2	2	0	4.2304	-18.6173	-0.3514	0	0	0
	703	2	1	0	5.4205	-19.5754	-0.9309	0	0	0
	704	2	2	0	5.0578	20.1619	-0.148	0	-1	0
	705	2	2	0	5.9335	-19.3254	-0.0495	0	0	0
	706	2	1	0	5.3956	-18.4898	-0.552	0	0	0
	707	2	3	-1	5.023	-18.8308	0.3685	0	0	0
	708	2	2	0	5.5476	-19.0269	0.3373	0	0	0
	709	2	1	0	5.6546	-18.8482	-1.6137	0	0	0
	710	2	2	0	5.4103	-18.0103	-2.1975	0	0	0
	711	2	3	-1	5.9477	-19.2242	-2.5492	0	0	0
	712	2	1	0	6.5896	-19.2202	-2.1702	0	0	0
	713	2	2	0	6.184	20.1482	-2.1208	0	-1	0
	714	2	2	0	6.006	-20.054	-2.4287	0	0	0
	715	2	1	0	6.1918	-19.5395	-1.1396	0	0	0
	716	2	2	0	6.3124	20.0351	-0.4264	0	-1	0
	717	2	2	0	7.084	-19.1143	-0.7851	0	0	0
	718	2	1	0	5.187	-19.0319	-0.9043	0	0	0
	719	2	2	0	4.674	-19.5554	-0.1525	0	0	0
	720	2	3	-1	5.4279	-18.072	-1.2553	0	0	0
	721	2	1	0	4.6942	-19.8627	-0.2803	0	0	0
	722	2	2	0	4.0527	-19.6032	0.5094	0	0	0
	723	2	2	0	4.2627	-18.9231	-0.0978	0	0	0
	724	2	1	0	5.8136	-20.1265	-0.2781	0	0	0
	725	2	2	0	6.7168	19.7935	0.0593	0	-1	0
	726	2	2	0	6.5478	-19.8794	-0.9869	0	0	0
	727	2	1	0	6.176	19.3543	-0.9565	0	-1	0
	728	2	2	0	5.1649	19.6351	-0.9184	0	-1	0
	729	2	2	0	5.68	19.9437	-1.67	0	-1	0
	730	2	1	0	5.0928	19.7371	-0.905	0	-1	0
	731	2	2	0	4.1269	20.0397	-0.6258	0	-1	0
	732	2	3	-1	4.2101	19.3265	-1.2984	0	-1	0
	733	2	1	0	4.8565	18.6368	-0.6687	0	-1	0
	734	2	2	0	5.5051	19.0733	0.0322	0	-1	0
	735	2	2	0	4.8826	19.6799	-0.7855	0	-1	0
	736	2	1	0	4.5069	17.9036	-1.4828	0	-1	0
	737	2	2	0	4.0456	17.6115	-2.3797	0	-1	0
	738	2	2	0	3.6247	18.4508	-1.3247	0	-1	0
	739	2	1	0	5.4401	18.3423	-1.9919	0	-1	0
	740	2	3	-1	4.7439	17.6699	-1.5847	0	-1	0
	741	2	3	-1	6.3892	18.5765	-2.3749	0	-1	0
	742	2	1	0	5.3844	17.2448	-2.3307	0	-1	0
	743	2	2	0	5.3159	17.0027	-3.3502	0	-1	0
	744	2	2	0	5.1524	16.259	-2.0533	0	-1	0
	745	2	1	0	4.3549	16.8323	-2.6345	0	-1	0
	746	2	3	-1	4.236	16.7063	-1.5989	0	-1	0
	747	2	2	0	4.79	17.0413	-1.7021	0	-1	0
	748	2	1	0	3.5007	17.272	-2.0025	0	-1	0
	749	2	2	0	2.7845	17.5402	-2.722	0	-1	0
	750	2	2	0	4.4165	17.5931	-2.4034	0	-1	0
	751	2	1	0	3.1829	17.9171	-2.9	0	-1	0
	752	2	2	0	2.2965	18.4312	-3.129	0	-1	0
	753	2	2	0	3.0325	16.9364	-2.5563	0	-1	0
	754	2	1	0	4.1025	18.4203	-3.3728	0	-1	0
	755	2	2	0	3.1842	17.9282	-3.2422	0	-1	0
	756	2	2	0	4.1226	17.7483	-4.1793	0	-1	0
	757	2	1	0	4.3286	18.807	-2.3136	0	-1	0
	758	2	2	0	4.2315	17.7809	-2.5144	0	-1	0
	759	2	2	0	4.2006	19.815	-2.0492	0	-1	0
	760	2	1	0	3.8774	19.8644	-2.3403	0	-1	0
	761	2	3	-1	4.5256	-19.9004	-1.7432	0	0	0
	762	2	2	0	4.6744	19.1837	-2.4032	0	-1	0
	763	2	1	0	4.7518	19.4369	-1.7278	0	-1	0
	764	2	3	-1	3.7088	19.5352	-1.798	0	-1	0
	765	2	3	-1	4.6291	19.0865	-0.7456	0	-1	0
	766	2	1	0	4.0654	-20.0782	-2.1497	0	0	0
	767	2	2	0	3.9634	-20.0521	-3.1944	0	0	0
	768	2	2	0	4.2269	-19.0503	-2.0089	0	0	0
	769	2	1	0	3.3848	19.3307	-2.1649	0	-1	0
	770	2	2	0	2.5155	19.194	-1.592	0	-1	0
	771	2	2	0	3.946	20.1428	-1.8071	0	-1	0
	772	2	1	0	3.1824	18.2278	-2.4203	0	-1	0
	773	2	2	0	3.3339	17.882	-3.4001	0	-1	0
	774	2	2	0	4.068	17.8596	-1.9927	0	-1	0
	775	2	1	0	2.7351	17.1811	-2.5843	0	-1	0
	776	2	3	-1	3.1701	17.4432	-1.6653	0	-1	0
	777	2	3	-1	2.5895	18.1767	-2.8847	0	-1	0
	778	2	1	0	3.3742	16.9721	-1.6514	0	-1	0
	779	2	2	0	2.9091	17.751	-1.1228	0	-1	0
	780	2	3	-1	4.125	16.6939	-0.9721	0	-1	0
	781	2	1	0	3.0286	17.9027	-2.2318	0	-1	0
	782	2	2	0	2.3596	18.1231	-1.4531	0	-1	0
	783	2	2	0	2.5053	17.0365	-1.952	0	-1	0
	784	2	1	0	4.054	18.4047	-2.0932	0	-1	0
	785	2	2	0	3.0764	18.0459	-1.9584	0	-1	0
	786	2	3	-1	4.4247	18.9764	-2.892	0	-1	0
	787	2	1	0	3.3782	17.4853	-2.2367	0	-1	0
	788	2	2	0	3.9478	16.6412	-2.4926	0	-1	0
	789	2	2	0	3.3393	17.5557	-1.1898	0	-1	0
	790	2	1	0	3.7875	16.4352	-2.0082	0	-1	0
	791	2	2	0	4.7511	16.2156	-2.3627	0	-1	0
	792	2	2	0	3.1411	16.0778	-1.2619	0	-1	0
	793	2	1	0	3.2114	15.4975	-1.6746	0	-1	0
	794	2	2	0	3.308	16.4781	-1.3119	0	-1	0
	795	2	3	-1	2.6319	16.1537	-1.0949	0	-1	0
	796	2	1	0	3.331	14.7545	-0.805	0	-1	0
	797	2	2	0	3.7345	15.7156	-0.9316	0	-1	0
	798	2	3	-1	4.0389	15.4243	-0.4141	0	-1	0
	799	2	1	0	2.5148	15.46	-0.4068	0	-1	0
	800	2	2	0	2.9356	15.5173	-1.3671	0	-1	0
	801	2	2	0	2.0583	16.3097	-0.8218	0	-1	0
	802	2	1	0	1.3727	15.3295	-0.4409	0	-1	0
	803	2	2	0	1.6953	16.2347	-0.0176	0	-1	0
	804	2	2	0	2.0704	14.9094	0.2218	0	-1	0
	805	2	1	0	0.5833	16.0772	-0.8153	0	-1	0
	806	2	2	0	1.0588	15.7129	0.047	0	-1	0
	807	2	3	-1	-0.1097	15.9461	-0.0374	0	-1	0
	808	2	1	0	0.5852	17.2199	-0.6856	0	-1	0
	809	2	2	0	1.0397	16.3085	-0.4301	0	-1	0
	810	2	3	-1	0.3594	16.8076	-1.6245	0	-1	0
	811	2	1	0	-0.4081	16.8111	-0.2748	0	-1	0
	812	2	2	0	-0.2647	15.9404	0.2942	0	-1	0
	813	2	2	0	-0.4089	15.9128	-0.8185	0	-1	0
	814	2	1	0	0.3971	17.4126	-0.8336	0	-1	0
	815	2	2	0	-0.2722	16.6998	-1.2163	0	-1	0
	816	2	2	0	-0.262	17.219	-0.0395	0	-1	0
	817	2	1	0	0.9421	16.4044	-0.9285	0	-1	0
	818	2	2	0	1.4463	17.1231	-1.5045	0	-1	0
	819	2	2	0	0.4012	17.0325	-0.284	0	-1	0
	820	2	1	0	0.8952	15.6607	-1.8044	0	-1	0
	821	2	2	0	1.1826	16.6701	-1.8359	0	-1	0
	822	2	2	0	0.2537	16.4916	-1.7819	0	-1	0
	823	2	1	0	-0.0518	16.1328	-2.2548	0	-1	0
	824	2	3	-1	0.8833	16.5647	-2.0505	0	-1	0
	825	2	2	0	0.1815	17.1247	-2.0015	0	-1	0
	826	2	1	0	0.3374	15.0813	-1.9995	0	-1	0
	827	2	2	0	1.3344	15.3716	-1.8436	0	-1	0
	828	2	3	-1	-0.4497	15.5831	-1.5188	0	-1	0
	829	2	1	0	1.2753	15.6897	-1.7298	0	-1	0
	830	2	3	-1	1.2502	15.4038	-0.7198	0	-1	0
	831	2	2	0	2.0689	15.1871	-2.1989	0	-1	0
	832	2	1	0	1.994	15.6702	-0.8322	0	-1	0
	833	2	3	-1	2.5245	16.0426	-1.6583	0	-1	0
	834	2	2	0	1.8401	15.1249	0.0518	0	-1	0
	835	2	1	0	2.1144	16.6834	-1.3627	0	-1	0
	836	2	3	-1	2.1015	17.4759	-2.0514	0	-1	0
	837	2	3	-1	3.1068	16.3563	-1.2596	0	-1	0
	838	2	1	0	1.2932	15.9074	-1.1486	0	-1	0
	839	2	2	0	1.3066	14.8583	-1.1904	0	-1	0
	840	2	3	-1	2.1175	16.4983	-1.4203	0	-1	0
	841	2	1	0	0.8706	16.7603	-1.7939	0	-1	0
	842	2	2	0	0.7839	15.7368	-1.5762	0	-1	0
	843	2	2	0	1.434	17.0931	-2.6152	0	-1	0
	844	2	1	0	0.7001	17.5595	-0.9848	0	-1	0
	845	2	2	0	0.2051	17.3433	-0.0844	0	-1	0
	846	2	2	0	1.2549	16.6831	-1.1476	0	-1	0
	847	2	1	0	-0.1122	17.8704	-0.2324	0	-1	0
	848	2	3	-1	0.4737	17.1771	0.2954	0	-1	0
	849	2	3	-1	0.1529	18.0352	-1.2349	0	-1	0
	850	2	1	0	-0.4243	16.9858	0.4329	0	-1	0
	851	2	3	-1	0.543	16.8635	0.0431	0	-1	0
	852	2	2	0	-1.1931	17.6124	0.7775	0	-1	0
	853	2	1	0	-0.5399	18.0222	0.9176	0	-1	0
	854	2	2	0	-0.1787	18.1719	1.8921	0	-1	0
	855	2	2	0	-0.2441	19.0293	0.8891	0	-1	0
	856	2	1	0	0.3103	18.7861	0.7902	0	-1	0
	857	2	2	0	0.2451	17.7396	0.7354	0	-1	0
	858	2	2	0	0.6107	19.1404	1.7319	0	-1	0
	859	2	1	0	-0.6234	19.0427	1.4106	0	-1	0
	860	2	2	0	-1.2843	19.1854	0.6073	0	-1	0
	861	2	3	-1	-1.5428	18.5683	1.5895	0	-1	0
	862	2	1	0	0.119	19.5726	0.7102	0	-1	0
	863	2	2	0	-0.343	19.6173	1.6521	0	-1	0
	864	2	2	0	0.7039	-19.9434	0.4129	0	0	0
	865	2	1	0	-0.8734	20.0668	1.0161	0	-1	0
	866	2	2	0	-1.1933	-19.6022	0.2707	0	0	0
	867	2	2	0	-1.3222	19.5464	0.2222	0	-1	0
	868	2	1	0	0.0773	19.8191	0.4182	0	-1	0
	869	2	2	0	-0.1937	19.2097	-0.3928	0	-1	0
	870	2	2	0	0.1485	19.8842	1.4637	0	-1	0
	871	2	1	0	0.569	-19.5668	0.8408	0	0	0
	872	2	2	0	0.9859	-19.9485	1.7257	0	0	0
	873	2	2	0	1.5451	-19.7661	1.1725	0	0	0
	874	2	1	0	0.1816	-18.5282	1.1471	0	0	0
	875	2	3	-1	-0.0655	-19.2352	0.4112	0	0	0
	876	2	3	-1	-0.6069	-19.1989	0.9715	0	0	0
	877	2	1	0	0.0267	-17.5819	1.782	0	0	0
	878	2	2	0	0.8105	-17.1401	2.3232	0	0	0
	879	2	2	0	0.4898	-16.7927	2.2969	0	0	0
	880	2	1	0	-0.3145	-17.9586	2.8136	0	0	0
	881	2	2	0	0.3542	-17.1818	2.586	0	0	0
	882	2	3	-1	-1.2231	-18.3528	3.1623	0	0	0
	883	2	1	0	0.3211	-18.8152	2.3838	0	0	0
	884	2	2	0	0.6884	-18.3481	3.2495	0	0	0
	885	2	2	0	-0.0866	-19.6824	1.9545	0	0	0
	886	2	1	0	0.5816	-17.8022	1.906	0	0	0
	887	2	3	-1	1.4195	-17.6928	2.5292	0	0	0
	888	2	2	0	0.8743	-17.9989	2.895	0	0	0
	889	2	1	0	0.0892	-17.4874	0.9155	0	0	0
	890	2	2	0	0.8408	-18.0256	0.4175	0	0	0
	891	2	3	-1	-0.0592	-18.5269	0.9128	0	0	0
	892	2	1	0	0.4762	-17.3262	-0.1553	0	0	0
	893	2	2	0	0.0359	-16.4959	0.3128	0	0	0
	894	2	3	-1	0.8913	-16.3625	-0.1925	0	0	0
	895	2	1	0	1.2159	-17.5953	0.6831	0	0	0
	896	2	3	-1	1.4837	-18.5824	0.4458	0	0	0
	897	2	2	0	0.5683	-17.5848	1.5095	0	0	0
	898	2	1	0	0.105	-17.2996	0.7138	0	0	0
	899	2	2	0	-0.6485	-16.756	1.2029	0	0	0
	900	2	3	-1	0.1258	-18.1005	0.0351	0	0	0
	901	2	1	0	1.1487	-16.8555	0.9031	0	0	0
	902	2	2	0	1.7547	-17.7094	0.9818	0	0	0
	903	2	2	0	1.6828	-16.055	1.3233	0	0	0
	904	2	1	0	0.4572	-16.5199	0.0477	0	0	0
	905	2	3	-1	1.1933	-15.7842	-0.0918	0	0	0
	906	2	2	0	0.518	-16.0539	0.9867	0	0	0
	907	2	1	0	0.7121	-17.3162	-0.7418	0	0	0
	908	2	3	-1	0.4451	-16.3969	-1.1733	0	0	0
	909	2	2	0	1.4221	-18.0871	-0.6777	0	0	0
	910	2	1	0	0.1683	-16.778	0.1167	0	0	0
	911	2	2	0	1.0007	-16.2872	0.5273	0	0	0
	912	2	2	0	-0.1584	-16.6891	-0.8772	0	0	0
	913	2	1	0	0.0909	-17.1766	-0.9592	0	0	0
	914	2	2	0	-0.3652	-17.4917	-1.851	0	0	0
	915	2	2	0	1.0117	-17.6381	-1.1634	0	0	0
	916	2	1	0	0.9735	-17.4186	-0.2628	0	0	0
	917	2	3	-1	1.3661	-16.6835	-0.9016	0	0	0
	918	2	3	-1	1.3173	-17.2522	-1.2409	0	0	0
	919	2	1	0	1.0902	-16.2835	-0.4055	0	0	0
	920	2	2	0	1.5271	-15.5498	0.2056	0	0	0
	921	2	2	0	1.9261	-16.8731	-0.6421	0	0	0
	922	2	1	0	1.386	-16.4656	0.6908	0	0	0
	923	2	2	0	1.9779	-17.2305	1.0995	0	0	0
	924	2	2	0	1.9476	-17.251	1.1032	0	0	0
	925	2	1	0	1.9392	-17.42	1.0158	0	0	0
	926	2	2	0	1.9864	-18.24	1.6698	0	0	0
	927	2	2	0	2.0343	-17.9612	0.1211	0	0	0
	928	2	1	0	2.6686	-17.0048	0.2296	0	0	0
	929	2	2	0	3.4522	-17.5169	0.7052	0	0	0
	930	2	2	0	2.5724	-16.1541	0.8376	0	0	0
	931	2	1	0	3.4734	-16.9199	1.0467	0	0	0
	932	2	2	0	2.9954	-16.0684	1.4327	0	0	0
	933	2	2	0	4.4229	-17.0752	1.4671	0	0	0
	934	2	1	0	3.4262	-18.0646	1.1455	0	0	0
	935	2	3	-1	4.2241	-17.5598	0.6862	0	0	0
	936	2	2	0	4.4617	-18.1579	1.292	0	0	0
	937	2	1	0	3.3948	-18.0776	-0.004	0	0	0
	938	2	2	0	4.296	-18.5952	-0.1541	0	0	0
	939	2	2	0	2.8397	-17.9748	0.8813	0	0	0
	940	2	1	0	4.1386	-17.2167	-0.1716	0	0	0
	941	2	2	0	4.178	-17.3224	-1.2156	0	0	0
	942	2	3	-1	3.3488	-17.264	-0.8619	0	0	0
	943	2	1	0	4.3589	-16.3767	-0.9256	0	0	0
	944	2	2	0	4.879	-17.1051	-1.4745	0	0	0
	945	2	2	0	4.2282	-16.9182	-1.8156	0	0	0
	946	2	1	0	5.0474	-17.2767	-1.1217	0	0	0
	947	2	3	-1	5.2183	-17.2083	-0.088	0	0	0
	948	2	2	0	4.5082	-16.5077	-0.6522	0	0	0
	949	2	1	0	4.95	-16.1655	-0.8421	0	0	0
	950	2	3	-1	5.3033	-16.6011	-1.7297	0	0	0
	951	2	2	0	5.4801	-15.2619	-0.9126	0	0	0
	952	2	1	0	5.3847	-17.0039	-1.4983	0	0	0
	953	2	3	-1	4.7682	-16.1632	-1.3733	0	0	0
	954	2	3	-1	4.9303	-16.2467	-0.9302	0	0	0
	955	2	1	0	5.826	-16.9861	-0.4365	0	0	0
	956	2	2	0	6.4578	-16.1879	-0.6939	0	0	0
	957	2	2	0	5.6523	-17.771	0.239	0	0	0
	958	2	1	0	6.3023	-18.0325	-0.4133	0	0	0
	959	2	2	0	6.1806	-18.1389	0.6242	0	0	0
	960	2	3	-1	6.2677	-17.145	-0.9733	0	0	0
	961	2	1	0	5.74	-17.0428	-0.2502	0	0	0
	962	2	3	-1	6.5206	-16.664	0.3411	0	0	0
	963	2	2	0	6.0884	-16.1718	0.2215	0	0	0
	964	2	1	0	5.2979	-17.9133	0.3574	0	0	0
	965	2	2	0	5.4609	-17.223	-0.4168	0	0	0
	966	2	2	0	5.9018	-17.2044	-0.1277	0	0	0
	967	2	1	0	6.0642	-17.6336	-0.4532	0	0	0
	968	2	2	0	6.8081	-17.7853	0.2721	0	0	0
	969	2	2	0	6.431	-16.7421	-0.8693	0	0	0
	970	2	1	0	7.0173	-17.3061	0.1006	0	0	0
	971	2	2	0	6.0492	-16.9254	0.2428	0	0	0
	972	2	2	0	7.1617	-18.0493	0.8281	0	0	0
	973	2	1	0	7.9244	-17.0477	0.7586	0	0	0
	974	2	2	0	7.5825	-17.7384	1.4716	0	0	0
	975	2	3	-1	7.6597	-17.9322	0.2585	0	0	0
	976	2	1	0	8.1701	-17.736	-0.1293	0	0	0
	977	2	2	0	8.6476	-17.0791	-0.7949	0	0	0
	978	2	2	0	8.9014	-18.4891	-0.1509	0	0	0
	979	2	1	0	7.9681	-16.6151	0.0299	0	0	0
	980	2	3	-1	7.5248	-16.5636	0.9803	0	0	0
	981	2	2	0	7.6679	-17.5939	0.2629	0	0	0
	982	2	1	0	8.9132	-16.3855	-0.5838	0	0	0
	983	2	2	0	9.0833	-16.9019	-1.482	0	0	0
	984	2	2	0	9.7952	-16.4965	-1.1425	0	0	0
	985	2	1	0	8.686	-16.0284	0.4855	0	0	0
	986	2	2	0	8.6153	-15.587	1.4356	0	0	0
	987	2	2	0	8.2372	-15.4514	1.2392	0	0	0
	988	2	1	0	9.7495	-15.6036	0.59	0	0	0
	989	2	2	0	10.5784	-15.4605	-0.0385	0	0	0
	990	2	2	0	9.096	-15.4559	1.3984	0	0	0
	991	2	1	0	9.3804	-14.5189	0.4923	0	0	0
	992	2	2	0	9.8028	-15.3303	-0.0231	0	0	0
	993	2	2	0	8.6886	-15.2827	0.6935	0	0	0
	994	2	1	0	9.3098	-15.1613	1.4435	0	0	0
	995	2	3	-1	8.983	-15.143	0.4458	0	0	0
	996	2	2	0	10.2865	-14.8294	1.6395	0	0	0
	997	2	1	0	8.7394	-15.7094	2.2781	0	0	0
	998	2	2	0	8.9701	-16.6296	1.828	0	0	0
	999	2	2	0	8.8585	-16.3692	3.0862	0	0	0
	1000	2	1	0	9.7067	-16.3277	2.3458	0	0	0
	1001	2	2	0	9.6719	-15.9761	1.357	0	0	0
	1002	2	2	0	9.9594	-16.2385	1.3305	0	0	0
	1003	2	1	0	8.6248	-15.9795	2.1704	0	0	0
	1004	2	2	0	8.1434	-15.721	1.2738	0	0	0
	1005	2	2	0	8.6515	-16.9415	2.5903	0	0	0
	1006	2	1	0	7.5187	-15.7956	2.4257	0	0	0
	1007	2	2	0	8.0329	-15.2001	3.121	0	0	0
	1008	2	2	0	7.0578	-16.5007	3.0526	0	0	0
	1009	2	1	0	7.2037	-16.2886	1.4356	0	0	0
	1010	2	2	0	6.8392	-16.7769	0.5805	0	0	0
	1011	2	2	0	7.2963	-16.1672	2.4745	0	0	0
	1012	2	1	0	7.3097	-16.3702	2.5778	0	0	0
	1013	2	2	0	6.331	-16.003	2.6769	0	0	0
	1014	2	2	0	7.3632	-16.2378	1.5376	0	0	0
	1015	2	1	0	8.2399	-16.1846	3.228	0	0	0
	1016	2	2	0	7.7422	-15.9102	2.3451	0	0	0
	1017	2	3	-1	8.7429	-15.2728	3.0934	0	0	0
	1018	2	1	0	7.1758	-16.5771	3.4178	0	0	0
	1019	2	2	0	6.5566	-16.4078	4.2487	0	0	0
	1020	2	3	-1	6.8677	-17.3423	4.0675	0	0	0
	1021	2	1	0	6.925	-16.8811	2.3374	0	0	0
	1022	2	3	-1	7.6954	-16.9868	3.0431	0	0	0
	1023	2	2	0	6.0098	-16.9675	2.8448	0	0	0
	1024	2	1	0	6.0836	-16.3777	2.9383	0	0	0
	1025	2	2	0	6.3919	-17.1019	2.2433	0	0	0
	1026	2	3	-1	5.2008	-15.8172	3.0336	0	0	0
	1027	2	1	0	4.9838	-16.4607	3.264	0	0	0
	1028	2	2	0	5.0404	-16.1635	2.2585	0	0	0
	1029	2	2	0	5.0735	-17.2448	2.5714	0	0	0
	1030	2	1	0	5.3376	-15.9354	2.3041	0	0	0
	1031	2	2	0	5.5157	-16.7522	2.9394	0	0	0
	1032	2	3	-1	5.1089	-15.7518	1.2959	0	0	0
	1033	2	1	0	4.5674	-15.082	2.2752	0	0	0
	1034	2	3	-1	4.2103	-16.0689	2.3055	0	0	0
	1035	2	2	0	4.162	-14.1143	2.3174	0	0	0
	1036	2	1	0	4.4894	-15.3557	1.161	0	0	0
	1037	2	2	0	4.1775	-15.2726	2.1601	0	0	0
	1038	2	2	0	4.3749	-15.5959	2.1767	0	0	0
	1039	2	1	0	3.5725	-15.0144	0.5566	0	0	0
	1040	2	3	-1	2.7547	-14.4476	0.892	0	0	0
	1041	2	2	0	4.5112	-14.9318	0.0935	0	0	0
	1042	2	1	0	4.342	-15.7676	0.1528	0	0	0
	1043	2	2	0	3.4532	-15.2579	0.3826	0	0	0
	1044	2	2	0	3.9464	-16.7399	0.1793	0	0	0
	1045	2	1	0	4.1527	-16.8704	0.418	0	0	0
	1046	2	3	-1	4.3103	-17.814	0.8509	0	0	0
	1047	2	2	0	3.42	-16.2991	-0.0711	0	0	0
	1048	2	1	0	5.0049	-17.5533	0.7786	0	0	0
	1049	2	3	-1	5.2978	-17.0703	1.6637	0	0	0
	1050	2	3	-1	5.5066	-18.4659	0.9121	0	0	0
	1051	2	1	0	4.2398	-18.4093	0.7125	0	0	0
	1052	2	3	-1	4.683	-19.1045	0.0623	0	0	0
	1053	2	2	0	3.3543	-17.853	0.6175	0	0	0
	1054	2	1	0	3.1585	-18.3589	0.3242	0	0	0
	1055	2	2	0	3.2028	-19.4077	0.2999	0	0	0
	1056	2	3	-1	3.661	-17.4383	0.3746	0	0	0
	1057	2	1	0	4.0314	-19.0345	0.6467	0	0	0
	1058	2	2	0	3.1225	-19.5593	0.6141	0	0	0
	1059	2	2	0	4.5536	-19.3949	1.4833	0	0	0
	1060	2	1	0	4.1811	-19.5257	-0.3823	0	0	0
	1061	2	2	0	3.61	-19.7959	-1.2209	0	0	0
	1062	2	2	0	3.4948	-18.9131	-0.8886	0	0	0
	1063	2	1	0	3.1325	-19.0537	-0.3698	0	0	0
	1064	2	2	0	2.2265	-18.5406	-0.5054	0	0	0
	1065	2	2	0	2.7809	-18.3028	-1.014	0	0	0
	1066	2	1	0	2.9632	-19.9478	0.3334	0	0	0
	1067	2	3	-1	2.5945	-19.4238	-0.4984	0	0	0
	1068	2	3	-1	3.5871	-19.2566	0.8186	0	0	0
	1069	2	1	0	2.8554	19.3875	-0.2234	0	-1	0
	1070	2	2	0	2.6746	19.0319	-1.1946	0	-1	0
	1071	2	2	0	2.0348	18.9742	0.2848	0	-1	0
	1072	2	1	0	2.9121	19.09	0.886	0	-1	0
	1073	2	2	0	2.9839	18.4613	0.0481	0	-1	0
	1074	2	2	0	3.3561	19.376	1.7935	0	-1	0
	1075	2	1	0	3.2492	18.001	0.7344	0	-1	0
	1076	2	2	0	2.675	17.2758	0.2375	0	-1	0
	1077	2	2	0	3.6495	17.2697	1.3728	0	-1	0
	1078	2	1	0	2.7986	18.2806	1.7548	0	-1	0
	1079	2	2	0	2.4877	18.2075	2.7551	0	-1	0
	1080	2	2	0	1.8663	18.2972	2.2375	0	-1	0
	1081	2	1	0	2.9851	19.2732	1.2048	0	-1	0
	1082	2	2	0	3.6032	19.6537	0.4461	0	-1	0
	1083	2	2	0	3.2502	19.6831	2.1344	0	-1	0
	1084	2	1	0	3.315	19.8981	2.1121	0	-1	0
	1085	2	2	0	3.4737	-19.6446	2.7817	0	0	0
	1086	2	2	0	4.0071	19.6488	2.8613	0	-1	0
	1087	2	1	0	4.0165	-19.5299	2.1921	0	0	0
	1088	2	3	-1	5.0126	-19.234	2.3429	0	0	0
	1089	2	2	0	3.9163	19.7999	2.476	0	-1	0
	1090	2	1	0	5.0007	-20.0887	2.3959	0	0	0
	1091	2	2	0	5.7571	-19.3691	2.2836	0	0	0
	1092	2	2	0	5.402	19.7226	1.5795	0	-1	0
	1093	2	1	0	5.3398	19.8332	1.3779	0	-1	0
	1094	2	3	-1	6.053	-20.0903	0.7268	0	0	0
	1095	2	2	0	5.9016	19.0596	0.9438	0	-1	0
	1096	2	1	0	5.1874	18.7201	1.1322	0	-1	0
	1097	2	3	-1	5.4239	18.0561	0.354	0	-1	0
	1098	2	2	0	5.3869	17.9583	1.8267	0	-1	0
	1099	2	1	0	5.4652	19.828	1.266	0	-1	0
	1100	2	3	-1	4.7484	19.9859	2.0168	0	-1	0
	1101	2	2	0	4.6147	19.2695	1.0067	0	-1	0
	1102	2	1	0	6.4091	19.1803	1.1561	0	-1	0
	1103	2	3	-1	7.1519	18.5169	1.4886	0	-1	0
	1104	2	2	0	6.7237	20.0879	1.5803	0	-1	0
	1105	2	1	0	5.3431	19.3673	1.545	0	-1	0
	1106	2	2	0	6.2529	19.8031	1.8363	0	-1	0
	1107	2	2	0	4.5245	18.719	1.6551	0	-1	0
	1108	2	1	0	6.3156	19.7683	2.0096	0	-1	0
	1109	2	3	-1	7.1031	-19.9707	2.3649	0	0	0
	1110	2	2	0	6.0135	19.1577	2.8086	0	-1	0
	1111	2	1	0	6.1581	19.1986	2.9961	0	-1	0
	1112	2	2	0	5.3425	18.606	2.7026	0	-1	0
	1113	2	2	0	6.9349	19.7809	3.3961	0	-1	0
	1114	2	1	0	5.2579	19.8725	2.7553	0	-1	0
	1115	2	2	0	4.6198	-19.9662	3.4249	0	0	0
	1116	2	2	0	6.2706	19.6112	2.6633	0	-1	0
	1117	2	1	0	4.8983	19.7909	1.666	0	-1	0
	1118	2	2	0	5.6361	19.8279	0.9199	0	-1	0
	1119	2	2	0	4.4422	-19.9884	0.9013	0	0	0
	1120	2	1	0	4.8457	19.0419	2.5371	0	-1	0
	1121	2	2	0	5.2554	19.098	3.5022	0	-1	0
	1122	2	2	0	5.5468	19.8136	2.4132	0	-1	0
	1123	2	1	0	5.2542	18.0506	2.1211	0	-1	0
	1124	2	3	-1	5.8337	18.234	2.9773	0	-1	0
	1125	2	3	-1	4.8768	18.4965	2.9936	0	-1	0
	1126	2	1	0	5.0188	18.9201	1.4062	0	-1	0
	1127	2	2	0	5.0403	19.2094	2.4153	0	-1	0
	1128	2	2	0	5.3028	18.1103	2.0113	0	-1	0
	1129	2	1	0	5.9845	18.3816	1.09	0	-1	0
	1130	2	2	0	5.7336	18.3228	0.0721	0	-1	0
	1131	2	2	0	5.5392	17.4328	1.026	0	-1	0
	1132	2	1	0	5.7146	18.2455	-0.0196	0	-1	0
	1133	2	2	0	5.1495	18.033	0.8395	0	-1	0
	1134	2	3	-1	5.0189	18.9512	-0.3666	0	-1	0
	1135	2	1	0	6.306	19.2262	0.0856	0	-1	0
	1136	2	2	0	6.3292	20.1259	0.6264	0	-1	0
	1137	2	3	-1	5.3765	18.9543	0.4915	0	-1	0
	1138	2	1	0	7.0425	20.098	-0.0557	0	-1	0
	1139	2	2	0	7.3143	20.1432	0.9575	0	-1	0
	1140	2	2	0	6.8007	-19.9222	-1.0276	0	0	0
	1141	2	1	0	6.2066	19.9907	0.7268	0	-1	0
	1142	2	2	0	6.8569	-19.5537	0.4956	0	0	0
	1143	2	2	0	5.806	19.0241	0.6391	0	-1	0
	1144	2	1	0	6.071	-20.1505	1.8521	0	0	0
	1145	2	2	0	5.6258	19.8972	2.7583	0	-1	0
	1146	2	2	0	5.5296	19.9206	2.7119	0	-1	0
	1147	2	1	0	4.9763	20.0092	1.5471	0	-1	0
	1148	2	2	0	4.7076	-19.3137	1.4794	0	0	0
	1149	2	2	0	5.5158	-19.4581	1.308	0	0	0
	1150	2	1	0	5.4802	-19.5187	0.9022	0	0	0
	1151	2	2	0	5.8137	-18.6905	0.3496	0	0	0
	1152	2	2	0	6.1906	-18.8958	0.444	0	0	0
	1153	2	1	0	4.4836	-19.2426	1.4053	0	0	0
	1154	2	2	0	3.9068	-18.5957	0.8126	0	0	0
	1155	2	2	0	3.6	-19.3744	0.8536	0	0	0
	1156	2	1	0	3.9495	-19.5	2.3907	0	0	0
	1157	2	2	0	3.6526	-20.1674	3.1449	0	0	0
	1158	2	2	0	4.7052	20.1259	2.2249	0	-1	0
	1159	2	1	0	2.8182	-19.4968	2.1842	0	0	0
	1160	2	3	-1	2.1051	-19.6726	1.4338	0	0	0
	1161	2	2	0	3.3148	20.0787	1.657	0	-1	0
	1162	2	1	0	2.9194	-19.307	3.3139	0	0	0
	1163	2	2	0	3.0504	-20.1067	2.6462	0	0	0
	1164	2	2	0	1.9999	-19.5872	3.7366	0	0	0
	1165	2	1	0	2.1189	-19.3042	2.4882	0	0	0
	1166	2	2	0	2.072	-19.6252	3.4868	0	0	0
	1167	2	2	0	1.8431	-18.7834	1.6192	0	0	0
	1168	2	1	0	2.9011	-19.9508	1.9473	0	0	0
	1169	2	2	0	2.4571	-19.4572	2.7608	0	0	0
	1170	2	2	0	2.9358	19.554	2.5883	0	-1	0
	1171	2	1	0	3.0898	19.2573	1.8231	0	-1	0
	1172	2	2	0	2.7609	18.8371	2.7274	0	-1	0
	1173	2	2	0	3.5428	18.312	1.8832	0	-1	0
	1174	2	1	0	3.2919	-19.9848	2.1161	0	0	0
	1175	2	2	0	3.9925	-19.4693	2.7042	0	0	0
	1176	2	2	0	2.7067	19.5296	1.8235	0	-1	0
	1177	2	1	0	3.3336	19.4343	1.4228	0	-1	0
	1178	2	3	-1	2.6958	-20.0686	1.3774	0	0	0
	1179	2	3	-1	4.3421	19.2236	1.6258	0	-1	0
	1180	2	1	0	3.4211	18.3124	1.1858	0	-1	0
	1181	2	2	0	2.9053	17.9451	2.0234	0	-1	0
	1182	2	2	0	2.5046	18.2048	1.6868	0	-1	0
	1183	2	1	0	4.1619	17.6685	1.7849	0	-1	0
	1184	2	3	-1	4.7398	17.094	1.1227	0	-1	0
	1185	2	3	-1	5.1419	17.9054	1.4915	0	-1	0
	1186	2	1	0	5.0135	16.8957	1.7719	0	-1	0
	1187	2	2	0	4.5369	16.0456	1.3809	0	-1	0
	1188	2	2	0	4.0138	17.0451	1.4876	0	-1	0
	1189	2	1	0	4.3021	17.4206	2.5074	0	-1	0
	1190	2	2	0	4.2971	17.3461	1.46	0	-1	0
	1191	2	3	-1	4.6919	17.2018	1.5572	0	-1	0
	1192	2	1	0	3.7619	18.1175	1.7692	0	-1	0
	1193	2	2	0	4.7658	18.1081	2.0766	0	-1	0
	1194	2	2	0	3.2342	19.0241	1.8169	0	-1	0
	1195	2	1	0	3.3257	18.5395	2.746	0	-1	0
	1196	2	2	0	2.8795	18.1684	1.871	0	-1	0
	1197	2	2	0	4.1636	18.2366	3.3016	0	-1	0
	1198	2	1	0	4.1892	18.9125	3.4077	0	-1	0
	1199	2	2	0	4.9502	19.2361	2.7606	0	-1	0
	1200	2	2	0	3.3003	19.1887	3.8935	0	-1	0
	1201	3	1	0	5.9436	-13.8918	-13.7144	0	0	0
	1202	3	2	0	6.2336	-14.4119	-14.5792	0	0	0
	1203	3	3	-1	6.1587	-14.275	-14.668	0	0	0
	1204	3	1	0	6.2443	-14.5447	-14.612	0	0	0
	1205	3	2	0	5.8786	-15.1852	-13.8647	0	0	0
	1206	3	2	0	5.7769	-14.0731	-15.4255	0	0	0
	1207	3	1	0	5.2109	-14.6681	-14.1228	0	0	0
	1208	3	3	-1	5.6425	-13.783	-13.7584	0	0	0
	1209	3	2	0	5.78	-14.6928	-13.2407	0	0	0
	1210	3	1	0	5.7331	-14.6376	-15.1469	0	0	0
	1211	3	3	-1	5.8836	-14.7275	-14.1116	0	0	0
	1212	3	2	0	6.7169	-14.7659	-14.803	0	0	0
	1213	3	1	0	5.3318	-13.6136	-14.8109	0	0	0
	1214	3	3	-1	5.2235	-14.3445	-14.0648	0	0	0
	1215	3	3	-1	4.5492	-13.1734	-14.2665	0	0	0
	1216	3	1	0	6.2783	-13.1161	-15.2339	0	0	0
	1217	3	2	0	6.9389	-13.839	-14.855	0	0	0
	1218	3	3	-1	5.2492	-12.9252	-15.1507	0	0	0
	1219	3	1	0	6.7771	-13.7958	-16.0161	0	0	0
	1220	3	2	0	5.7587	-13.6771	-15.7898	0	0	0
	1221	3	2	0	6.5114	-12.9607	-16.5945	0	0	0
	1222	3	1	0	6.2339	-14.6047	-16.6269	0	0	0
	1223	3	2	0	6.7859	-15.3156	-17.1676	0	0	0
	1224	3	2	0	6.7243	-15.1824	-17.3537	0	0	0
	1225	3	1	0	5.7259	-13.5792	-16.7401	0	0	0
	1226	3	2	0	5.126	-13.1877	-15.9725	0	0	0
	1227	3	2	0	6.5348	-12.9967	-16.4102	0	0	0
	1228	3	1	0	5.0021	-12.7156	-16.5105	0	0	0
	1229	3	2	0	4.4466	-12.4468	-15.661	0	0	0
	1230	3	2	0	5.2851	-11.8312	-17.0007	0	0	0
	1231	3	1	0	5.0551	-12.2283	-17.5507	0	0	0
	1232	3	2	0	5.5964	-12.1926	-18.4498	0	0	0
	1233	3	2	0	5.3806	-11.6016	-18.3278	0	0	0
	1234	3	1	0	4.6604	-11.6851	-16.6171	0	0	0
	1235	3	2	0	5.396	-11.4541	-17.3298	0	0	0
	1236	3	3	-1	4.3944	-12.6823	-16.8103	0	0	0
	1237	3	1	0	4.7101	-10.6639	-16.0907	0	0	0
	1238	3	2	0	4.3174	-10.9628	-15.1639	0	0	0
	1239	3	2	0	3.9626	-10.4205	-15.3947	0	0	0
	1240	3	1	0	3.6279	-10.6801	-15.7019	0	0	0
	1241	3	2	0	3.319	-9.6887	-15.546	0	0	0
	1242	3	2	0	4.6206	-10.6901	-15.3599	0	0	0
	1243	3	1	0	3.0493	-10.416	-14.7438	0	0	0
	1244	3	2	0	3.1262	-11.0258	-15.5951	0	0	0
	1245	3	3	-1	2.5489	-9.5102	-14.5662	0	0	0
	1246	3	1	0	3.711	-9.5756	-15.1661	0	0	0
	1247	3	2	0	4.2606	-10.4693	-15.2067	0	0	0
	1248	3	3	-1	2.7724	-10.0402	-15.0901	0	0	0
	1249	3	1	0	2.8566	-8.8084	-15.2285	0	0	0
	1250	3	2	0	2.4991	-9.5805	-14.6132	0	0	0
	1251	3	2	0	2.7665	-7.8929	-14.7223	0	0	0
	1252	3	1	0	3.1592	-7.699	-15.2444	0	0	0
	1253	3	2	0	3.0676	-7.3443	-14.2604	0	0	0
	1254	3	2	0	2.876	-7.6181	-16.2522	0	0	0
	1255	3	1	0	3.9718	-8.1109	-14.5425	0	0	0
	1256	3	2	0	4.2267	-7.9764	-15.5522	0	0	0
	1257	3	2	0	3.9197	-7.4875	-13.6992	0	0	0
	1258	3	1	0	3.5188	-7.0553	-14.4875	0	0	0
	1259	3	2	0	3.047	-7.9891	-14.3979	0	0	0
	1260	3	3	-1	3.6551	-6.0887	-14.1008	0	0	0
	1261	3	1	0	2.9514	-7.4854	-13.5844	0	0	0
	1262	3	2	0	2.106	-7.7707	-14.1379	0	0	0
	1263	3	3	-1	3.9018	-7.6511	-13.999	0	0	0
	1264	3	1	0	2.4581	-8.3329	-12.9838	0	0	0
	1265	3	2	0	1.9626	-7.9576	-13.83	0	0	0
	1266	3	2	0	3.2804	-8.2096	-13.6249	0	0	0
	1267	3	1	0	2.3891	-9.1176	-12.1459	0	0	0
	1268	3	2	0	2.643	-9.0611	-13.1632	0	0	0
	1269	3	3	-1	1.7122	-8.3829	-11.8227	0	0	0
	1270	3	1	0	1.7986	-9.3927	-11.1982	0	0	0
	1271	3	2	0	1.5856	-8.4742	-10.7362	0	0	0
	1272	3	2	0	2.5183	-8.7721	-10.7517	0	0	0
	1273	3	1	0	2.4578	-8.663	-11.7945	0	0	0
	1274	3	2	0	3.3794	-8.3415	-11.4076	0	0	0
	1275	3	3	-1	2.6131	-7.9072	-11.0823	0	0	0
	1276	3	1	0	2.3398	-9.8015	-11.6834	0	0	0
	1277	3	2	0	2.2373	-10.0085	-12.7077	0	0	0
	1278	3	3	-1	3.2035	-10.0453	-11.1383	0	0	0
	1279	3	1	0	2.3497	-10.902	-12.017	0	0	0
	1280	3	2	0	2.4495	-10.9825	-13.0591	0	0	0
	1281	3	2	0	2.0219	-11.4396	-12.8573	0	0	0
	1282	3	1	0	1.5454	-11.7068	-11.8498	0	0	0
	1283	3	3	-1	0.56	-11.6147	-12.2006	0	0	0
	1284	3	2	0	0.9505	-10.8532	-11.9913	0	0	0
	1285	3	1	0	2.0766	-12.4029	-11.1043	0	0	0
	1286	3	2	0	3.0431	-12.0694	-11.3433	0	0	0
	1287	3	2	0	1.4987	-13.2679	-11.2469	0	0	0
	1288	3	1	0	1.1807	-11.8439	-11.5598	0	0	0
	1289	3	2	0	0.8632	-12.6568	-12.1438	0	0	0
	1290	3	2	0	1.5823	-10.9328	-11.893	0	0	0
	1291	3	1	0	1.768	-12.0165	-12.5333	0	0	0
	1292	3	2	0	0.9435	-11.9866	-13.1827	0	0	0
	1293	3	2	0	2.5921	-11.4214	-12.7963	0	0	0
	1294	3	1	0	1.6772	-12.9304	-13.2255	0	0	0
	1295	3	2	0	0.7588	-12.4273	-13.1482	0	0	0
	1296	3	2	0	1.5399	-13.9475	-13.4471	0	0	0
	1297	3	1	0	2.0001	-12.6244	-14.286	0	0	0
	1298	3	3	-1	2.4235	-12.3203	-15.1975	0	0	0
	1299	3	2	0	1.0957	-12.5603	-13.7564	0	0	0
	1300	3	1	0	2.5178	-13.6192	-14.031	0	0	0
	1301	3	3	-1	2.0484	-12.8902	-13.4387	0	0	0
	1302	3	2	0	2.8569	-13.6977	-13.0404	0	0	0
	1303	3	1	0	2.45	-12.5432	-14.4312	0	0	0
	1304	3	2	0	1.8833	-12.4339	-15.3083	0	0	0
	1305	3	2	0	1.5238	-12.0525	-14.4926	0	0	0
	1306	3	1	0	2.0267	-11.6852	-13.793	0	0	0
	1307	3	2	0	2.0492	-11.4461	-14.8151	0	0	0
	1308	3	2	0	1.8493	-11.9943	-12.8053	0	0	0
	1309	3	1	0	2.9422	-12.2298	-14.2264	0	0	0
	1310	3	2	0	2.7011	-12.7997	-15.0747	0	0	0
	1311	3	2	0	3.9021	-12.0181	-14.5957	0	0	0
	1312	3	1	0	3.0624	-11.245	-14.8081	0	0	0
	1313	3	2	0	3.8592	-11.9258	-14.8731	0	0	0
	1314	3	2	0	2.7519	-12.1276	-15.2846	0	0	0
	1315	3	1	0	3.7996	-12.1267	-14.7654	0	0	0
	1316	3	2	0	4.1868	-11.1761	-14.5442	0	0	0
	1317	3	2	0	3.7177	-12.2306	-15.807	0	0	0
	1318	3	1	0	4.6507	-12.341	-14.0223	0	0	0
	1319	3	3	-1	4.614	-12.4868	-12.9831	0	0	0
	1320	3	2	0	5.136	-11.6738	-13.3728	0	0	0
	1321	3	1	0	4.3026	-11.9055	-13.0164	0	0	0
	1322	3	2	0	4.5345	-12.29	-12.0673	0	0	0
	1323	3	3	-1	5.0628	-12.1195	-13.7085	0	0	0
	1324	3	1	0	5.1451	-11.3305	-13.5476	0	0	0
	1325	3	3	-1	5.3271	-12.3636	-13.5921	0	0	0
	1326	3	3	-1	5.067	-10.2842	-13.5883	0	0	0
	1327	3	1	0	4.6366	-12.2047	-14.0952	0	0	0
	1328	3	3	-1	3.6441	-11.9401	-13.8777	0	0	0
	1329	3	2	0	4.0374	-13.0604	-13.9898	0	0	0
	1330	3	1	0	5.4301	-11.4619	-13.7194	0	0	0
	1331	3	2	0	6.0091	-10.6707	-13.3434	0	0	0
	1332	3	2	0	5.9773	-12.3262	-13.9562	0	0	0
	1333	3	1	0	4.5132	-11.4199	-13.0265	0	0	0
	1334	3	3	-1	4.884	-11.1648	-12.0779	0	0	0
	1335	3	2	0	4.9363	-11.4807	-13.9856	0	0	0
	1336	3	1	0	5.5053	-11.8901	-13.3688	0	0	0
	1337	3	2	0	5.9985	-11.1072	-13.8651	0	0	0
	1338	3	2	0	5.736	-11.3019	-14.2075	0	0	0
	1339	3	1	0	5.282	-12.7111	-14.1426	0	0	0
	1340	3	2	0	5.8747	-11.8537	-14.0155	0	0	0
	1341	3	3	-1	5.5054	-13.5711	-14.702	0	0	0
	1342	3	1	0	4.931	-13.0164	-13.0909	0	0	0
	1343	3	2	0	4.7921	-13.0476	-12.0506	0	0	0
	1344	3	3	-1	3.997	-13.4941	-13.1353	0	0	0
	1345	3	1	0	4.7863	-11.9061	-13.3529	0	0	0
	1346	3	2	0	4.1069	-12.3813	-12.7087	0	0	0
	1347	3	2	0	5.5465	-11.5386	-12.7287	0	0	0
	1348	3	1	0	5.088	-12.4777	-14.3041	0	0	0
	1349	3	3	-1	4.209	-12.149	-14.7751	0	0	0
	1350	3	3	-1	4.6304	-12.8764	-15.1609	0	0	0
	1351	3	1	0	4.4487	-11.6486	-13.8283	0	0	0
	1352	3	2	0	4.9625	-11.476	-12.929	0	0	0
	1353	3	3	-1	3.9377	-11.839	-12.931	0	0	0
	1354	3	1	0	4.4214	-11.8746	-12.701	0	0	0
	1355	3	2	0	4.3703	-10.8796	-13.0328	0	0	0
	1356	3	2	0	3.531	-12.2025	-13.1507	0	0	0
	1357	3	1	0	4.4966	-10.7328	-12.586	0	0	0
	1358	3	2	0	5.4386	-11.0189	-12.9512	0	0	0
	1359	3	2	0	4.1661	-10.9908	-11.6234	0	0	0
	1360	3	1	0	4.3347	-11.8532	-12.3835	0	0	0
	1361	3	2	0	3.2872	-11.7913	-12.3462	0	0	0
	1362	3	2	0	3.7571	-11.1591	-11.8477	0	0	0
	1363	3	1	0	5.4832	-11.8458	-12.4417	0	0	0
	1364	3	2	0	5.7834	-12.7994	-12.7626	0	0	0
	1365	3	2	0	4.8931	-11.0025	-12.6494	0	0	0
	1366	3	1	0	5.6472	-10.8164	-12.9274	0	0	0
	1367	3	2	0	4.944	-11.5678	-13.1359	0	0	0
	1368	3	2	0	5.3754	-9.8379	-13.1941	0	0	0
	1369	3	1	0	5.688	-9.9132	-13.6382	0	0	0
	1370	3	3	-1	6.5896	-10.1856	-13.1739	0	0	0
[truncated: 96,061 more rows]

## Sheet: 25%_equil
52500	atoms
[truncated: 149,943 more rows]

## Sheet: 50%_initial
	60000	atoms
[truncated: 104,943 more rows]

[truncated: 1 more sheets: 50%_equil]
