# Supplementary material for: Establishing superfine nanofibrils for robust polyelectrolyte artificial spider silk and powerful artificial muscles
Source: Nat Commun. 2024 Apr 25;15:3485. doi: 10.1038/s41467-024-47796-2 (PMC11045855; doi:10.1038/s41467-024-47796-2)
Supplement: Supplementary file 5 — Source Data [file 41467_2024_47796_MOESM5_ESM.zip]

Archive with 26 entries (26 files):
- source date/manuscript.xlsx
- source date/Supplementary Fig.10.xlsx
- source date/Supplementary Fig.11.xlsx
- source date/Supplementary Fig.14.xlsx
- source date/Supplementary Fig.15.xlsx
- source date/Supplementary Fig.16.xlsx
- source date/Supplementary Fig.17.xlsx
- source date/Supplementary Fig.2.xlsx
- source date/Supplementary Fig.21.xlsx
- source date/Supplementary Fig.22.xlsx
- source date/Supplementary Fig.23.xlsx
- source date/Supplementary Fig.24.xlsx
- source date/Supplementary Fig.25.xlsx
- source date/Supplementary Fig.26.xlsx
- source date/Supplementary Fig.27.xlsx
- source date/Supplementary Fig.28.xlsx
- source date/Supplementary Fig.29.xlsx
- source date/Supplementary Fig.30.xlsx
- source date/Supplementary Fig.31.xlsx
- source date/Supplementary Fig.32.xlsx
- source date/Supplementary Fig.33.xlsx
- source date/Supplementary Fig.34.xlsx
- source date/Supplementary Fig.35.xlsx
- source date/Supplementary Fig.7.xlsx
- source date/Supplementary Fig.8.xlsx
- source date/Supplementary Fig.9.xlsx
