# Supplementary material for: Establishing superfine nanofibrils for robust polyelectrolyte artificial spider silk and powerful artificial muscles
Source: Nat Commun. 2024 Apr 25;15:3485. doi: 10.1038/s41467-024-47796-2 (PMC11045855; doi:10.1038/s41467-024-47796-2)
Supplement: Supplementary file 5 — Source Data [file 41467_2024_47796_MOESM5_ESM.zip › source date/manuscript.xlsx]

## Sheet: Fig 2b
Stress (MPa)			Strain（%）		Toughness (MJ/m3)
α (%)	Mean	SD	Mean	SD	Mean	SD
0.017	115	25	54	4	45	10
0.028	212	49	64	11	101	20
0.044	261	34	71	9	125	35
0.17	369	45	81	10	188	40
1.38	426	50	87	1	283	68
4.75	524	46	110	6	390	67
8.14	436	33	100	15	256	86
21.9	370	24	66	7	171	26
58.4	339	53	58	6	152	14
96.5	296	42	52	8	117	27

## Sheet: Fig 2c
Stress (GPa)			Strain（%）		Toughness (MJ/m3)
α (%)	Mean	SD	Mean	SD	Mean	SD
0.17	0.63	0.008	32	6	136	15
0.55	0.76	0.028	38	7	216	35
1.1	0.875	0.04	42	2	272	35
1.74	0.82	0.012	33	10	201	30
2.43	0.74	0.043	26	3	152	40

## Sheet: Fig 2d
Stress (MPa)			Strain（%）		Toughness (MJ/m3)
Twist density (turns/mm)	Mean	SD	Mean	SD	Mean	SD
0	1831	18	18.8	1.4	238	8
4	1572	45	24.1	2	270	35
8	1422	60	26.5	1.5	316	45
12	1351	50	29.2	4.1	339	25
16	1207	30	35.8	3	336	10

## Sheet: Fig 2e
σn/σ0			εn/ε0		Γn/Γ0
α (%)	Mean	SD	Mean	SD	Mean	SD
0.017	0.42	0.21	0.52	0.05	0.25	0.08
0.17	0.63	0.06	0.58	0.02	0.42	0.06
4.75	0.78	0.03	0.7	0.02	0.54	0.03
21.9	0.62	0.1	0.51	0.01	0.37	0.1
58.4	0.51	0.07	0.48	0.02	0.31	0.07
96.5	0.45	0.17	0.45	0.01	0.2	0.07

## Sheet: Fig 3d
fn (%)			Nanofibril diameter (nm)
α (%)	Mean	SD	Mean	SD
0.028	90.3	0.2	133	10
0.17	92.6	0.4	33.3	7.6
4.75	93.3	0.9	17.7	1.5
21.9	91.8	1	44.4	7.5
58.4	91.1	0.6	277	30

## Sheet: Fig 3e
fm (%)			Nanofibril diameter (nm)
α (%)	Mean	SD	Mean	SD
0.028	36.3	2	189	20
0.17	46.4	2.5	35.5	10.8
4.75	56.5	2.1	16.1	4.4
21.9	43.5	2	55.5	9.5
58.4	39	3.2	316	28.5

## Sheet: Fig 3f
Nanodomain size (nm)			Er (KJ mol-1)
α (%)	Mean	SD	Mean	SD
0.028	106	25	32.3	3.8
0.17	18.5	6.4	51	2.9
4.75	5.2	1.3	50.5	3
21.9	29.1	3.3	45.3	3.1
58.4	69.7	7.3	40.4	4

## Sheet: Fig 4c
fn (%)			fm (%)		Actuation strain (%)		Work capacity (J g-1)
α (%)	Mean	SD	Mean	SD	Mean	SD	Mean	SD
0.028	90.3	0.2	36.3	2	8.9	3	0.21	0.03
0.17	92.6	0.4	46.4	2.5	46	2	1	0.03
4.75	93.3	0.9	56.5	2.1	65.4	1.5	1.51	0.03
21.9	91.8	1	43.5	2	65.6	3.9	1.43	0.03
58.4	91.1	0.6	39	3.2	14.9	3.1	0.32	0.02

## Sheet: Fig 4d
Cycle	Actuation stroke (%)
1	77.3
2	75.5
3	72.8
4	76.1
5	75.6
6	77.1
7	74
8	77.3
9	74.6
10	75.3
11	73.2
12	76.1
13	77.7
14	75.5
15	75.5
16	72.7
17	76.4
18	74.5
19	74.8
20	75.2
21	73.2
22	74.5
23	77.1
24	76.7
25	73.3
26	70
27	73.3
28	73.8
29	74.1
30	75.5
31	72.1
32	75.6
33	73.8
34	75.2
35	73.2
36	74.8
37	77.4
38	73.7
39	75.1
40	73.1
41	75.7
42	73.7
43	73.3
44	77.6
45	75.4
46	73.2
47	73.5
48	75.5
49	73.2
50	74.1

## Sheet: Fig 4e
	Actuation stroke (%)		Work capacity (J g-1)
Actuation stress (MPa)	Mean	SD	Mean	SD
0	89.7	3.3	0	0
3.11	76.9	3.3	1.76	0.05
6.22	56.3	5.2	2.72	0.08
9.33	37.5	3	2.77	0.1
12.5	21.1	4.8	1.93	0.1
18.6	10.9	1.9	1.58	0.05
24.9	4	0.5	0.7	0.02

[truncated: 1 more sheets: Fig 4f]
