# Supplementary material for: Establishing superfine nanofibrils for robust polyelectrolyte artificial spider silk and powerful artificial muscles
Source: Nat Commun. 2024 Apr 25;15:3485. doi: 10.1038/s41467-024-47796-2 (PMC11045855; doi:10.1038/s41467-024-47796-2)
Supplement: Supplementary file 5 — Source Data [file 41467_2024_47796_MOESM5_ESM.zip › source date/Supplementary Fig.10.xlsx]

## Sheet: Sheet1
α(%)	Sress (MPa)	Strain (%)	α(%)	Sress (MPa)	Strain (%)	α(%)	Sress (MPa)	Strain (%)	α(%)	Sress (MPa)	Strain (%)	α(%)	Sress (MPa)	Strain (%)	α(%)	Sress (MPa)	Strain (%)
0.017	0	0.00758	0.17	0	0.08752	0.0475	0	0.02912	21.9	0	-0.0326	58.4	0	-0.05177	96.5	0	-0.01674
	0	0.00842		0.00503	0.08205		0.4249	0.1967		1.26016	1.65277		0.62478	0.04694		0.4422	0.0103
	0	0.00943		0.18258	0.07111		1.53052	11.3866		2.8609	20.303		1.94077	7.47962		1.65881	0.9578
	0	0.00943		0.52037	0.21005		3.41432	59.4748		4.95912	59.2431		3.82738	34.1016		3.53816	6.64799
	0	0.00215		1.00556	1.68589		5.85799	139.675		7.17012	110.358		6.01046	72.804		5.66373	29.3135
	0.1139	0.00764		1.72581	4.33561		8.29533	226.512		9.39284	157.636		8.2343	115.92		7.93671	68.4736
	0.74727	0.32017		2.59178	9.91839		10.7268	297.452		11.5664	197.297		10.4609	156.528		10.1689	104.037
	1.95238	4.17696		3.60069	20.316		13.1632	351.398		13.8578	231.892		12.6909	193.418		12.3403	122.48
	3.62693	16.2967		4.68553	36.3871		15.5318	390.204		16.0867	263.115		14.8718	223.208		14.6328	129.229
	5.39082	35.8216		5.77987	57.6319		17.9701	412.76		18.3211	289.299		17.1559	245.63		16.865	133.912
	7.16766	55.2113		6.88816	83.9639		20.463	416.139		20.5517	308.1		19.3893	260.981		19.0933	139.268
	8.95611	70.7607		8.00315	113.1		22.9008	368.552		22.7822	318.073		21.6214	269.986		21.3311	145.039
	10.7383	82.9251		9.1187	143.649		25.3294	345.376		25.0184	319.114		23.8498	275.01		23.4991	151.565
	12.5268	90.6317		10.2309	174.411		27.7677	347.725		27.245	314.828		26.0881	277.836		25.7928	158.658
	14.313	91.7588		11.3448	204.086		30.1977	348.891		29.4806	308.783		28.3159	280.203		28.0233	166.15
	16.0943	85.8806		12.4598	231.663		32.6356	349.834		31.7128	303.563		30.5492	282.358		30.2533	174.402
	17.8863	82.4261		13.5787	256.305		35.0651	351.202		33.9455	300.73		32.7826	284.362		32.4911	183.137
	19.6712	82.5708		14.6953	277.086		37.5044	351.722		36.1828	299.502		35.0125	286.953		34.7177	192.521
	21.4561	83.0743		15.8081	292.881		39.9344	352.301		38.3491	300.437		37.2531	289.953		36.9572	201.941
	23.2423	83.669		16.9242	302.371		42.3713	352.752		40.6472	303.082		39.4742	293.465		39.1861	211.586
	25.0263	84.2475		18.0414	304.218		44.8013	353.329		42.8214	308.444		41.7148	297.205		41.416	221.529
	26.8143	84.5854		19.1609	298.749		47.2386	353.996		45.1072	315		43.9453	302.473		43.6544	232.168
	28.5956	84.9241		20.277	287.487		49.6696	354.709		47.3416	322.959		46.1758	307.573		45.881	243.465
	30.3832	85.2152		21.3356	273.556		52.105	354.944		49.5716	331.214		48.4109	312.92		48.1177	254.947
	32.1716	85.5435		22.4478	260.007		54.537	355.711		51.8066	338.659		50.6408	319.161		50.2902	266.745
	33.9538	86.2432		23.6225	248.793		56.9749	355.998		54.0366	347.307		51.9635	325.555		51.365	278.654
	35.745	87.5569		24.7414	241.681		59.4044	355.538		56.2672	355.776		51.7648	322.871		51.2885	275.453
	37.5267	90.6467		25.8603	238.161		61.8412	354.923		58.5033	363.097		50.7358	292.123		50.346	245.861
	39.3129	94.0879		26.9731	236.021		64.2722	353.822		60.7299	369.867		49.1194	250.797		48.7486	211.351
	41.1005	97.3655		28.0847	234.079		66.7106	351.49		61.7869	376.426		46.9698	202.332		46.6504	169.414
	42.8822	100.815		29.2014	232.367		69.142	344.469		61.6847	368.834		44.7621	148.453		44.4439	125.94
	44.672	104.734		30.3209	230.9		71.5794	366.036		60.6495	332.154		42.5316	102.06		42.2178	90.3705
	46.4551	108.606		31.4414	229.707		74.0089	375.004		59.0449	287.46		40.3061	65.1064		39.9928	63.2499
	48.244	112.557		32.5531	228.733		76.4468	362.194		56.9461	234.821		38.0705	36.0289		37.7528	43.0193
	49.3701	115.071		33.6636	227.925		78.8753	360.608		54.7407	176.862		35.8394	12.2634		35.5273	27.1065
	49.3008	113.181		34.7819	227.217		81.2557	360.071		52.5101	123.155		33.6089	-5.98273		33.2923	13.9568
	48.6893	102.555		35.9014	226.294		83.7446	359.808		50.2846	78.9676		31.3699	-11.4583		31.059	3.98914
	47.4726	90.0897		37.0186	226.003		86.1844	363.659		48.0507	43.1998		29.1444	-11.557		28.8268	-0.6351
	45.7606	73.1535		38.1325	225.88		88.5535	378.373		45.8213	14.7011		26.9078	-11.206		26.5918	-0.39909
	43.9958	52.0602		39.2469	225.472		90.9914	393.099		43.5891	-6.46822		24.6772	-11.5412		24.3657	-0.60335
	42.2163	33.3509		40.3619	225.415		93.4804	406.052		41.3535	-11.149		22.4444	-11.153		22.129	-0.28665
	40.4291	18.6945		41.4803	225.417		95.9196	416.779		39.1247	-11.2197		20.2089	-11.4487		19.8985	-0.43942
	38.6478	7.59898		42.6003	225.652		98.3482	424.93		36.8913	-10.7979		17.9839	-11.2065		17.6684	-0.34673
	36.8598	0.00758		43.7147	225.89		100.787	435.499		34.658	-11.0108		15.8019	-11.3697		15.4307	-0.3197
	35.0754	0.00758		44.8275	226.353		103.218	450.86		32.4286	-10.7638		13.515	-11.2912		13.2029	-0.42912
	33.2905	0.00758		45.9453	227.051		105.654	463.821		30.1902	-10.8956		11.285	-11.2648		10.9685	-0.22958
	31.5007	0.00758		47.0653	227.652		108.086	472.326		27.9647	-10.8359		9.04612	-11.3464		8.73401	-0.45573
	29.719	0.00758		48.1283	228.654		110.466	473.998		25.7275	-10.7645		6.81948	-11.2074		6.5057	-0.20212
	27.931	0.00758		49.2947	230.273		111.116	476.161		23.4963	-10.924		4.64031	-11.3486		4.26902	-0.42097
	26.1465	0.00758		50.4052	231.916		110.685	455.591		21.2647	-10.6991		2.35282	-11.2008		2.04183	-0.24546
	24.3621	0.00758		51.5247	234.14		109.368	407.533		19.0291	-10.9326		0.12339	-11.3464		-0.19374	-0.38964
	22.5727	0.00758		52.6464	237.405		107.391	344.416		16.8042	-10.7005
	20.7897	0.00758		53.763	241.653		104.993	264.373		14.5658	-10.9177
	19.0012	0.00758		54.8211	246.647		102.56	180.988		12.3347	-10.7417
	17.2159	0.00758		55.9355	252.049		100.125	109.531		10.1036	-10.8675
	15.4341	0.00758		57.1075	257.844		97.6933	53.9555		7.92108	-10.7865
	13.6868	0.00758		58.2258	263.785		95.3174	10.7364		5.63917	-10.816
	11.8608	0.00758		59.343	269.909		92.823	-10.4329		3.45943	-10.8402
	10.0732	0.00758		60.4563	276.267		90.3881	-10.8095		1.17306	-10.7648
	8.28701	0.00758		61.5713	281.916		87.9571	-10.5655		-1.05525	-10.885
	6.50168	0.00758		62.6874	286.59		85.5198	-10.671		0	0
	4.75789	0.00758		63.8058	291.372		83.0897	-10.5707		0	0
	2.93237	0.00758		64.9224	295.404		80.649	-10.486		0	0
	1.14347	0.00758		66.0369	299.348		78.2204	-10.6128		0	0
	0	0.00758		67.1496	304.014		75.7826	-10.4749		0	0
				68.2674	308.552		73.3526	-10.4763		0	0
				69.3852	312.971		70.9143	-10.572		0	0
				70.5041	317.412		68.4838	-10.4614		0	0
				71.618	321.869		66.0454	-10.4662		0	0
				72.7291	326.497		63.6763	-10.5727		0	0
				73.8463	330.875		61.1781	-10.4614		0	0
				74.9674	335.439		58.748	-10.4918		0	0
				76.0858	340.113		56.3126	-10.5261		0	0
				77.1432	344.457		53.8802	-10.4517		0	0
				78.2543	348.727		51.4433	-10.5028		0	0
				79.4274	352.22		49.0128	-10.5215		0	0
				80.5468	355.612		46.5779	-10.4775		0	0
				81.5077	358.99		44.2049	-10.5312		0	0
				81.6959	362.252		41.7091	-10.5251		0	0
				81.711	361.798		39.2756	-10.4866		0	0
				81.4642	346.783		36.8398	-10.4889		0	0
				81.0231	326.469		34.4697	-10.5215		0	0
				80.4369	306.074		31.9709	-10.4937		0	0
				79.7026	282.072		29.5414	-10.5351		0	0
				78.8054	257.062		27.1669	-10.5008		0	0
				77.7328	230.95		24.6716	-10.5114		0	0
				76.6396	201.108		22.2352	-10.5199		0	0
				75.5369	169.293		19.8052	-10.5244		0	0
				74.432	139.822		17.4278	-10.519		0	0
				73.3214	112.321		14.9359	-10.5442		0	0
				72.2042	87.2164		12.5609	-10.5196		0	0
				71.0864	65.6161		10.069	-10.5274		0	0
				69.9681	46.7464		7.63264	-10.5317		0	0
				68.857	28.8964		5.1992	-10.55		0	0
				67.7431	13.4565		2.76479	-10.5448		0	0
				66.6254	2.41888		0.39372	-10.5752		0	0
				65.507	-2.02831					0	0
				64.444	-2.61799					0	0
				63.2754	-1.93423					0	0
				62.1615	-1.71871					0	0
				61.0454	-2.26681					0	0
				59.9265	-2.0502					0	0
				58.8098	-1.52288					0	0
				57.6959	-1.90797					0	0
				56.5809	-2.19789					0	0
				55.4648	-1.64103					0	0
				54.3443	-1.6651					0	0
				53.227	-2.09505					0	0
				52.1137	-1.84671					0	0
				51.0015	-1.6093					0	0
				49.8865	-1.91125					0	0
				48.7665	-1.97471					0	0
				47.6437	-1.61806					0	0
				46.5337	-1.75043					0	0
				45.4199	-2.0305					0	0
				44.3026	-1.69136					0	0
				43.1843	-1.69136					0	0
				42.1201	-2.02941					0	0
				40.9532	-1.83358					0	0
				39.8952	-1.55351					0	0
				38.7204	-1.84014					0	0
				37.6015	-2.00096
				36.4849	-1.65197
				35.3721	-1.70011
				34.3135	-1.99768
				33.1399	-1.75809
				32.0221	-1.61696
				30.9037	-1.9397
				29.7932	-1.88062
				28.6788	-1.61587
				27.561	-1.757
				26.441	-1.92657
				25.3226	-1.72746
				24.2105	-1.72472
				23.0966	-1.92001
				21.9794	-1.75919
				20.8599	-1.6651
				19.741	-1.88609
				18.6293	-1.84561
				17.5155	-1.66291
				16.3994	-1.75481
				15.2794	-1.90797
				14.161	-1.74934
				13.0482	-1.69354
				11.9349	-1.88719
				10.8188	-1.8303
				9.75464	-1.68807
				8.58214	-1.82373
				7.46771	-1.86421
				6.35383	-1.75809
				5.23828	-1.75098
				4.11883	-1.82592
				2.99937	-1.78982
				1.88661	-1.76137
				0.77385	-1.8292
				-0.34003	-1.79529
