# Supplementary material for: Establishing superfine nanofibrils for robust polyelectrolyte artificial spider silk and powerful artificial muscles
Source: Nat Commun. 2024 Apr 25;15:3485. doi: 10.1038/s41467-024-47796-2 (PMC11045855; doi:10.1038/s41467-024-47796-2)
Supplement: Supplementary file 5 — Source Data [file 41467_2024_47796_MOESM5_ESM.zip › source date/Supplementary Fig.11.xlsx]

## Sheet: Sheet1
α(%)	Sress (MPa)	Strain (%)	α(%)	Sress (MPa)	Strain (%)	α(%)	Sress (MPa)	Strain (%)	α(%)	Sress (MPa)	Strain (%)
8.7	0	0.14387	48.8	0	0.03168	99	0	-0.02005	100	0	-0.04546
	0.55443	0.40789		0.53321	0.13283		0.49022	0.04627		0.47291	0.09332
	1.60633	5.89903		1.59293	1.23936		1.54714	2.27188		1.53095	1.74434
	3.21879	29.0219		3.20372	15.255		3.16128	22.489		3.13728	15.1822
	5.31924	68.9103		5.30584	74.1304		5.26676	71.0592		5.24163	50.0043
	7.52745	118.615		7.5174	148.459		7.46938	132.061		7.45208	94.6978
	9.76078	164.051		9.73622	216.684		9.69993	192.268		9.67313	138.354
	11.9841	191.974		11.9735	264.744		11.9282	235.85		11.9098	170.789
	14.2202	200.94		14.2057	300.029		14.1593	257.812		14.1387	189.683
	16.4502	199.075		16.3782	322.249		16.3932	261.097		16.3703	191.985
	18.6802	192.206		18.6718	329.074		18.6238	254.115		18.6048	189.963
	20.9185	187.402		20.899	325.638		20.8582	243.824		20.8359	188.6
	23.1446	185.27		23.134	317.013		23.0888	235.785		23.0692	184.702
	25.3254	186.314		25.3668	308.763		25.3188	234.427		25.2997	180.149
	27.6113	188.714		27.5962	303.78		27.5566	234.666		27.5309	177.47
	29.8412	191.786		29.8329	302.9		29.7832	236.482		29.7681	176.369
	32.0785	196.016		32.0584	305.36		32.021	238.58		31.9942	177.164
	34.3073	202.223		34.2951	309.271		34.251	240.764		34.232	178.894
	36.5418	209.817		36.5262	315.074		36.4809	244.244		36.4625	181.891
	38.7729	216.474		38.7567	323.567		38.7182	250.902		38.6919	187.021
	41.004	211.581		40.9923	335.034		40.9443	259.71		40.8739	195.325
	43.2396	0		43.2223	346.009		43.1798	268.804		43.1553	201.852
				45.4562	357.219		45.4121	280.039		45.3925	203.709
				47.6884	362.574		47.6431	267.865		47.6236	183.8
				49.9172	0		49.8804	0		49.8541	0
