# Supplementary material for: Establishing superfine nanofibrils for robust polyelectrolyte artificial spider silk and powerful artificial muscles
Source: Nat Commun. 2024 Apr 25;15:3485. doi: 10.1038/s41467-024-47796-2 (PMC11045855; doi:10.1038/s41467-024-47796-2)
Supplement: Supplementary file 5 — Source Data [file 41467_2024_47796_MOESM5_ESM.zip › source date/Supplementary Fig.14.xlsx]

## Sheet: Sheet1
Length(um)	Height (nm)
0	0.04335
0.0048	0.04335
0.0096	0.31428
0.0144	0.18763
0.0192	0.16956
0.024	0.20207
0.0288	-0.15447
0.0336	0.05371
0.0384	-0.01149
0.0432	-0.18464
0.048	-0.28141
0.0528	-0.22267
0.0576	-0.25136
0.06241	-0.50184
0.06721	-0.41006
0.07201	-0.613
0.07681	-0.80452
0.08161	-0.55075
0.08641	-0.80937
0.09121	-0.65029
0.09601	-0.56336
0.10081	-0.73965
0.10561	-0.59235
0.11041	-0.6193
0.11521	-0.61114
0.12001	-0.62335
0.12481	-0.54355
0.12961	-0.7993
0.13441	-0.92851
0.13921	-0.99523
0.14401	-0.94556
0.14881	-0.83332
0.15361	-0.95774
0.15841	-0.59816
0.16321	-0.28668
0.16801	-0.45268
0.17281	-0.43552
0.17762	-0.31726
0.18242	-0.29652
0.18722	-0.50784
0.19202	-0.64682
0.19682	-0.60034
0.20162	-0.7591
0.20642	-0.67036
0.21122	-0.73761
0.21602	-0.55584
0.22082	-0.6519
0.22562	-0.27924
0.23042	-0.1533
0.23522	-0.15778
0.24002	-0.21951
0.24482	-0.17099
0.24962	-0.2314
0.25442	-0.18854
0.25922	-0.21087
0.26402	-0.58086
0.26882	-0.40301
0.27362	-0.30317
0.27842	-0.36842
0.28322	-0.46943
0.28802	-0.5653
0.29282	-0.53534
0.29763	-0.51385
0.30243	-0.62021
0.30723	-0.69149
0.31203	-0.64736
0.31683	-0.84049
0.32163	-0.88088
0.32643	-0.59871
0.33123	-0.59475
0.33603	-0.62674
0.34083	-0.56581
0.34563	-0.6165
0.35043	-0.58099
0.35523	-0.54327
0.36003	-0.42855
0.36483	-0.37948
0.36963	-0.25911
0.37443	-0.37732
0.37923	-0.26713
0.38403	-0.34567
0.38883	-0.56277
0.39363	-0.66118
0.39843	-0.8695
0.40323	-0.9785
0.40803	-0.88622
0.41283	-0.96077
0.41764	-1.26409
0.42244	-1.03725
0.42724	-0.98907
0.43204	-1.20925
0.43684	-0.96789
0.44164	-1.14793
0.44644	-1.0152
0.45124	-0.78533
0.45604	-0.57472
0.46084	-0.73293
0.46564	-0.46633
0.47044	-0.37041
0.47524	-0.14267
0.48004	-0.24277
0.48484	0.02691
0.48964	0.14926
0.49444	0.16647
0.49924	0.15254
0.50404	0.19732
0.50884	0.35063
0.51364	0.28993
0.51844	0.47305
0.52324	0.53988
0.52804	0.69268
0.53285	0.53141
0.53765	0.62377
0.54245	0.70375
0.54725	0.25944
0.55205	0.22651
0.55685	0.32475
0.56165	0.11699
0.56645	-0.10053
0.57125	-0.000720795
0.57605	0.03721
0.58085	-0.0508
0.58565	0.07108
0.59045	-0.16504
0.59525	0.07515
0.60005	-0.00192
0.60485	0.01718
0.60965	-0.08396
0.61445	-0.09535
0.61925	-0.24356
0.62405	-0.33153
0.62885	-0.32752
0.63365	-0.33702
0.63845	-0.33527
0.64325	-0.35977
0.64805	-0.25312
0.65286	-0.07943
0.65766	-0.23338
0.66246	-0.29632
0.66726	-0.25925
0.67206	-0.30673
0.67686	-0.20067
0.68166	-0.06093
0.68646	0.17192
0.69126	0.20075
0.69606	0.30398
0.70086	0.03622
0.70566	0.2613
0.71046	0.24731
0.71526	0.36917
0.72006	0.48074
0.72486	0.50869
0.72966	0.78944
0.73446	0.63854
0.73926	0.54308
0.74406	0.79253
0.74886	0.76752
0.75366	0.6823
0.75846	0.92471
0.76326	0.73024
0.76806	0.59116
0.77287	0.63141
0.77767	0.70379
0.78247	0.45033
0.78727	0.44412
0.79207	0.16812
0.79687	0.36769
0.80167	0.15184
0.80647	0.24247
0.81127	0.00727
0.81607	-0.09562
0.82087	-0.06356
0.82567	-0.01618
0.83047	-0.18328
0.83527	-0.14963
0.84007	-0.44483
0.84487	-0.3831
0.84967	-0.55979
0.85447	-0.30382
0.85927	-0.34093
0.86407	-0.23223
0.86887	-0.20623
0.87367	-0.33234
0.87847	-0.34144
0.88327	-0.19767
0.88807	-0.22323
0.89288	-0.28335
0.89768	-0.1506
0.90248	-0.34629
0.90728	-0.1449
0.91208	-0.28971
0.91688	-0.3672
0.92168	-0.2621
0.92648	-0.31713
0.93128	-0.39418
0.93608	-0.38161
0.94088	-0.37959
0.94568	-0.39499
0.95048	-0.20302
0.95528	-0.25579
0.96008	-0.4386
0.96488	-0.32091
0.96968	-0.20541
0.97448	-0.15135
0.97928	-0.11414
0.98408	-0.08603
0.98888	-0.21198
0.99368	-0.2339
0.99848	-0.25001
1.00329	-0.17939
1.00809	0.049
1.01289	-0.07589
1.01769	0.01968
1.02249	-0.08696
1.02729	-0.23207
1.03209	-0.05503
1.03689	-0.18539
1.04169	-0.35623
1.04649	-0.23989
1.05129	-0.24282
1.05609	-0.29257
1.06089	-0.2218
1.06569	-0.32364
1.07049	-0.31267
1.07529	-0.25535
1.08009	-0.10546
1.08489	-0.11457
1.08969	-0.29769
1.09449	-0.20178
1.09929	-0.23111
1.10409	-0.05298
1.10889	-0.06097
1.11369	-0.04511
1.11849	0.17691
1.1233	0.24402
1.1281	0.13174
1.1329	0.13077
1.1377	0.05347
1.1425	0.02725
