# Supplementary material for: Establishing superfine nanofibrils for robust polyelectrolyte artificial spider silk and powerful artificial muscles
Source: Nat Commun. 2024 Apr 25;15:3485. doi: 10.1038/s41467-024-47796-2 (PMC11045855; doi:10.1038/s41467-024-47796-2)
Supplement: Supplementary file 5 — Source Data [file 41467_2024_47796_MOESM5_ESM.zip › source date/Supplementary Fig.15.xlsx]

## Sheet: Sheet1
α(%)	Sress (MPa)	Strain (%)	α(%)	Sress (MPa)	Strain (%)	α(%)	Sress (MPa)	Strain (%)	α(%)	Sress (MPa)	Strain (%)	α(%)	Sress (MPa)	Strain (%)		Strength (MPa)			Strain（%）		Toughness (MJ/m3)
0.017	0	-0.00656	0.17	0	0.01459	4.75	0	-0.00143	21.9	0	-0.000224402	58.4	0	0.02426		α(%)	Mean	SD	Mean	SD	Mean	SD
	0.07504	-0.00365		0.03317	0.01395		0.04154	-0.00165		0.03752	0.00135		0.04456	0.0124		0.017	35	3	7.5	1	1.33	0.53
	0.26164	0.01979		0.19129	0.02068		0.21976	0.0166		0.20067	0.01212		0.21842	0.07881		0.17	100	10	10.2	0.9	5.58	1.22
	0.47269	0.12734		0.40401	0.08862		0.43249	0.10735		0.4144	0.14825		0.43349	0.23732		4.75	115	21	11.7	1.2	7.65	1.51
	0.68474	0.42937		0.62009	0.34845		0.64555	0.39013		0.6298	0.70746		0.64823	0.73081		21.9	119	21	8.8	0.9	5.53	1.05
	0.89646	0.98179		0.83315	1.28196		0.85727	1.18543		0.84219	1.94197		0.86028	1.64274		58.4	60.7	7	8.4	1.1	2.89	0.5
	1.10751	1.70381		1.04386	3.49373		1.06664	2.87574		1.05257	3.75963		1.06999	2.89102
	1.31655	2.4372		1.25424	6.40823		1.27602	5.75679		1.26295	5.94381		1.26999	4.74346
	1.52559	3.19704		1.46529	9.47534		1.48707	9.15658		1.47434	8.5168		1.49109	7.37654
	1.7343	3.92634		1.67634	12.4754		1.69845	12.661		1.68606	11.363		1.70013	10.1039
	1.94468	4.74696		1.88639	15.3738		1.90749	16.2222		1.89543	14.5291		1.9095	12.7358
	2.15439	5.67045		2.09543	18.619		2.1162	19.7857		2.09442	18.2892		2.10816	15.2242
	2.36309	6.76188		2.3048	21.7659		2.32557	23.2288		2.31385	22.543		2.32758	17.5929
	2.57314	7.99363		2.51418	24.6951		2.53461	26.5567		2.52322	26.999		2.53696	19.8429
	2.78318	9.36327		2.72355	27.4645		2.74432	29.7268		2.7326	31.4109		2.74633	21.9883
	2.99155	10.8755		2.93326	30.0735		2.9537	32.818		2.94231	35.7746		2.95604	24.0446
	3.20126	12.4066		3.14297	32.6251		3.16341	35.8225		3.15202	40.1065		3.16542	26.0284
	3.41164	13.8728		3.35201	35.09		3.37245	38.704		3.36106	44.3037		3.37412	27.9766
	3.62135	15.3324		3.56139	37.4309		3.58216	41.4779		3.57043	48.307		3.58417	29.8184
	3.82972	16.7484		3.77076	39.7119		3.79086	44.1882		3.77947	52.19		3.79488	31.569
	4.03776	18.1223		3.97947	41.9299		3.99957	46.8129		3.98851	55.912		4.00426	33.256
	4.24847	19.4299		4.18851	44.1244		4.20827	49.3803		4.19755	59.5426		4.21363	34.899
	4.45885	20.7024		4.39822	46.2665		4.41865	51.871		4.4076	63.0524		4.42267	36.5046
	4.66689	21.9733		4.6086	48.2788		4.6287	54.322		4.61731	66.3776		4.63171	38.0001
	4.87626	23.1795		4.81797	50.2177		4.83774	56.7151		4.82668	69.6226		4.84109	39.4436
	5.08564	24.3593		5.02701	52.1087		5.04745	59.0349		5.03606	72.7628		5.05013	40.8597
	5.29468	25.524		5.23672	54.0285		5.25749	61.2996		5.24577	75.8199		5.26017	42.2732
	5.50539	26.6363		5.44677	56.0151		5.46653	63.5666		5.45548	78.8671		5.46921	43.6768
	5.71477	27.7032		5.6548	58.0528		5.67524	65.815		5.66385	81.8606		5.67792	45.0431
	5.92414	28.7431		5.86518	60.0796		5.88595	68.0021		5.87456	84.7489		5.88763	46.3619
	6.13385	29.7726		6.07623	62.0936		6.09633	70.1456		6.08528	87.5434		6.09633	47.6472
	6.34323	30.7751		6.2836	64.1524		6.3037	72.2724		6.29264	90.2972		6.30537	48.8825
	6.55227	31.7759		6.4923	66.236		6.5124	74.3594		6.50135	93.0056		6.50637	50.115
	6.76164	32.7307		6.70268	68.3052		6.71307	76.4066		6.71206	95.65		6.7268	51.3735
	6.97102	33.6474		6.91273	70.4034		6.93316	78.454		6.92177	98.3081		6.93484	52.6459
	7.18039	34.5609		7.12143	72.5319		7.1412	80.4778		7.13048	100.938		7.14455	53.8929
	7.38977	35.4414		7.33014	74.5725		7.35057	82.4401		7.33885	103.439		7.3556	55.1268
	7.59948	35.7278		7.54018	76.6205		7.56062	84.3651		7.54956	105.885		7.56531	56.3414
	7.80919	19.3891		7.74922	78.7		7.76966	86.2938		7.75827	108.327		7.77334	57.5589
	8.01823	0.73111		7.95893	80.7698		7.9797	88.2429		7.96798	110.725		7.98238	58.7856
				8.16931	82.8004		8.18975	90.1658		8.17836	113.032		8.19176	59.9961
				8.37869	84.7785		8.39912	92.0799		8.38807	115.284		8.40046	61.2157
				8.58806	86.7592		8.60783	93.9813		8.59677	117.472		8.61084	56.8771
				8.79744	88.7882		8.81754	95.8819		8.80615	119.578		8.82122	16.8773
				9.00715	90.8156		9.02792	97.7528		9.01653	94.855		9.02926	0.13152
				9.21686	92.8096		9.23696	99.6123		9.2259	14.0666
				9.42623	94.7099		9.44633	101.42		9.43528	-0.10711
				9.63393	96.448		9.65437	103.166
				9.84364	98.1192		9.86408	104.883
				10.053	99.6952		10.0738	106.582
				10.2634	101.003		10.2835	108.291
				10.4731	87.2426		10.4925	109.945
				10.6818	19.0621		10.7016	111.491
				10.8905	0.62215		10.9106	112.929
							11.12	114.204
							11.33	115.364
							11.5394	116.367
							11.7491	117.06
							11.9438	81.1556
							12.0238	8.1808
							12.0396	0.10178
							12.0399	0.07144
							12.0399	0.10269
							12.0396	0.09957
							12.0396	0.09076
							12.0392	0.09063
							12.0392	0.08596
							12.0389	0.08603
							12.0386	0.07676
							12.0382	0.08116
							12.0372	0.0811
							12.0369	0.07079
							12.0366	0.07727
							12.0362	0.06962
							12.0359	0.07196
							12.0356	0.06625
							12.0356	0.06949
							12.0356	0.06548
							12.0356	0.06846
							12.0352	0.06784
							12.0352	0.06483
							12.0352	0.06424
							12.0352	0.06599
							12.0349	0.0634
							12.0349	0.06586
							12.0349	0.06068
