# Supplementary material for: Establishing superfine nanofibrils for robust polyelectrolyte artificial spider silk and powerful artificial muscles
Source: Nat Commun. 2024 Apr 25;15:3485. doi: 10.1038/s41467-024-47796-2 (PMC11045855; doi:10.1038/s41467-024-47796-2)
Supplement: Supplementary file 5 — Source Data [file 41467_2024_47796_MOESM5_ESM.zip › source date/Supplementary Fig.16.xlsx]

## Sheet: a
α(%)	Azimuthal angle (°)	Intensity (a.u.)	α(%)	Azimuthal angle (°)	Intensity (a.u.)	α(%)	Azimuthal angle (°)	Intensity (a.u.)	α(%)	Azimuthal angle (°)	Intensity (a.u.)	α(%)	Azimuthal angle (°)	Intensity (a.u.)
0.028	0.5	41.7212	0.17	0.5	79.5779	4.75	0.5	81.6998	21.9	0.5	72.7419	58.4	0.5	43.9466
	1.5	39.7145		1.5	72.3127		1.5	70.8059		1.5	66.3416		1.5	42.3528
	2.5	39.2713		2.5	65.8749		2.5	64.1982		2.5	61.1952		2.5	41.2531
	3.5	38.3553		3.5	60.4037		3.5	56.8159		3.5	53.831		3.5	37.6707
	4.5	35.742		4.5	52.9844		4.5	47.5843		4.5	47.3523		4.5	33.5109
	5.5	32.1851		5.5	44.0605		5.5	38.8758		5.5	39.8192		5.5	30.8191
	6.5	30.3509		6.5	37.7		6.5	29.8314		6.5	32.8525		6.5	27.4368
	7.5	27.994		7.5	32.2768		7.5	23.1184		7.5	28.4134		7.5	25.0525
	8.5	24.8785		8.5	25.6989		8.5	16.5178		8.5	22.685		8.5	21.414
	9.5	20.8555		9.5	20.6608		9.5	11.4494		9.5	17.1526		9.5	16.4577
	10.5	19.3304		10.5	16.1689		10.5	7.94563		10.5	13.8577		10.5	13.3462
	11.5	16.6711		11.5	12.1456		11.5	5.65719		11.5	10.9975		11.5	11.0865
	12.5	15.2871		12.5	9.16335		12.5	4.38685		12.5	8.60814		12.5	8.64329
	13.5	13.5548		13.5	7.9392		13.5	3.39475		13.5	6.80946		13.5	7.04247
	14.5	12.5814		14.5	6.546		14.5	2.97417		14.5	5.80027		14.5	5.85104
	15.5	11.964		15.5	4.93557		15.5	2.47362		15.5	5.31466		15.5	5.00945
	16.5	10.5073		16.5	4.25277		16.5	2.35986		16.5	4.42542		16.5	4.14184
	17.5	9.78418		17.5	4.47792		17.5	2.4895		17.5	3.9662		17.5	4.0194
	18.5	9.1566		18.5	3.8879		18.5	2.4004		18.5	3.71459		18.5	3.51455
	19.5	8.87874		19.5	3.6587		19.5	2.19039		19.5	3.71444		19.5	2.90351
	20.5	8.93857		20.5	3.10202		20.5	1.67184		20.5	3.00222		20.5	2.57637
	21.5	8.3142		21.5	2.97798		21.5	1.91906		21.5	3.02049		21.5	2.26565
	22.5	8.0195		22.5	2.68267		22.5	1.74862		22.5	2.73022		22.5	2.42785
	23.5	7.6756		23.5	2.63274		23.5	1.4652		23.5	2.72566		23.5	2.54079
	24.5	7.32311		24.5	2.94993		24.5	1.45104		24.5	2.84344		24.5	2.29455
	25.5	7.32294		25.5	2.97119		25.5	1.40834		25.5	2.51762		25.5	2.27806
	26.5	7.11289		26.5	2.54147		26.5	1.58492		26.5	2.38308		26.5	2.34818
	27.5	6.18544		27.5	2.77851		27.5	1.46259		27.5	2.40654		27.5	1.87094
	28.5	6.47155		28.5	2.43092		28.5	1.45622		28.5	2.36572		28.5	1.78529
	29.5	6.14385		29.5	2.34634		29.5	1.49712		29.5	2.45947		29.5	1.86932
	30.5	6.25888		30.5	2.40791		30.5	1.61389		30.5	2.41955		30.5	1.74794
	31.5	5.89272		31.5	2.33545		31.5	1.55079		31.5	2.11682		31.5	1.77506
	32.5	5.82772		32.5	2.30032		32.5	1.41415		32.5	1.85476		32.5	1.79379
	33.5	5.47182		33.5	2.57453		33.5	1.5082		33.5	2.19478		33.5	1.72698
	34.5	5.33594		34.5	2.17988		34.5	1.61364		34.5	1.93472		34.5	1.48541
	35.5	5.10476		35.5	2.08873		35.5	1.67678		35.5	1.94114		35.5	1.4947
	36.5	5.52402		36.5	2.31398		36.5	1.39703		36.5	1.81439		36.5	1.60106
	37.5	5.44819		37.5	1.88412		37.5	1.35511		37.5	1.84452		37.5	1.68801
	38.5	5.33162		38.5	1.96263		38.5	1.29847		38.5	1.59445		38.5	1.62317
	39.5	5.09557		39.5	1.87173		39.5	1.2001		39.5	1.71027		39.5	1.43383
	40.5	5.16524		40.5	2.05497		40.5	1.04404		40.5	1.68717		40.5	1.41722
	41.5	5.45474		41.5	2.08686		41.5	1.47377		41.5	1.81433		41.5	1.58987
	42.5	5.36869		42.5	2.15866		42.5	1.17351		42.5	1.86657		42.5	1.5557
	43.5	4.5157		43.5	2.2305		43.5	1.18744		43.5	1.87091		43.5	1.38915
	44.5	3.95491		44.5	1.93045		44.5	0.97542		44.5	1.49149		44.5	1.09438
	45.5	2.50523		45.5	1.5982		45.5	1.0787		45.5	1.14841		45.5	0.93961
	46.5	1.05621		46.5	1.08273		46.5	0.92434		46.5	0.91836		46.5	0.84716
	47.5	0.72161		47.5	1.17721		47.5	0.81245		47.5	1.0013		47.5	0.96518
	48.5	0.78797		48.5	1.13586		48.5	0.90666		48.5	0.95969		48.5	0.98627
	49.5	0.76533		49.5	0.88272		49.5	0.70091		49.5	0.96866		49.5	0.95125
	50.5	0.68932		50.5	1.03876		50.5	0.81845		50.5	1.11754		50.5	1.02476
	51.5	0.89647		51.5	0.93498		51.5	0.80485		51.5	1.14114		51.5	1.19265
	52.5	2.04559		52.5	1.49357		52.5	1.04641		52.5	1.18537		52.5	1.24268
	53.5	3.22984		53.5	1.97592		53.5	1.05043		53.5	1.40842		53.5	1.36795
	54.5	4.33658		54.5	1.90676		54.5	1.12557		54.5	1.70604		54.5	1.27801
	55.5	4.47911		55.5	1.96475		55.5	1.25856		55.5	1.4971		55.5	1.34343
	56.5	4.61619		56.5	2.00485		56.5	1.18357		56.5	1.71142		56.5	1.32818
	57.5	4.42374		57.5	1.95931		57.5	1.35614		57.5	1.74066		57.5	1.36919
	58.5	4.18008		58.5	2.00015		58.5	1.22167		58.5	1.53469		58.5	1.35804
	59.5	4.3522		59.5	1.65078		59.5	1.17648		59.5	2.00738		59.5	1.48544
	60.5	4.39524		60.5	1.92497		60.5	1.4105		60.5	1.85178		60.5	1.57197
	61.5	4.95372		61.5	1.90663		61.5	1.27445		61.5	1.72244		61.5	1.61642
	62.5	4.48747		62.5	1.61551		62.5	1.39622		62.5	1.85938		62.5	1.42627
	63.5	4.41087		63.5	1.87283		63.5	1.37947		63.5	1.87585		63.5	1.63149
	64.5	4.58382		64.5	2.07582		64.5	1.41598		64.5	1.86387		64.5	1.58064
	65.5	4.56146		65.5	2.11196		65.5	1.46818		65.5	1.9083		65.5	1.79467
	66.5	4.68859		66.5	2.54743		66.5	1.44145		66.5	1.81756		66.5	1.84499
	67.5	4.8538		67.5	2.2005		67.5	1.58405		67.5	2.13064		67.5	1.91297
	68.5	5.07516		68.5	2.15383		68.5	1.42767		68.5	1.97225		68.5	1.72824
	69.5	4.42857		69.5	2.07336		69.5	1.44517		69.5	1.85505		69.5	1.93295
	70.5	4.77782		70.5	2.18988		70.5	1.69407		70.5	1.90354		70.5	1.9717
	71.5	4.38332		71.5	2.39025		71.5	1.64521		71.5	1.90428		71.5	1.86757
	72.5	4.53724		72.5	1.88142		72.5	1.41668		72.5	1.97875		72.5	1.74928
	73.5	4.86102		73.5	2.33759		73.5	1.46008		73.5	1.85409		73.5	1.9273
	74.5	4.61858		74.5	2.42181		74.5	1.67053		74.5	2.10262		74.5	2.05557
	75.5	4.99714		75.5	2.35053		75.5	2.02491		75.5	2.03521		75.5	2.32372
	76.5	4.52768		76.5	2.55241		76.5	1.90601		76.5	1.91064		76.5	1.74089
	77.5	4.80141		77.5	2.75516		77.5	1.95278		77.5	2.10908		77.5	1.79188
	78.5	4.6236		78.5	2.48966		78.5	1.57757		78.5	2.30093		78.5	1.89618
	79.5	4.6785		79.5	2.44646		79.5	1.40773		79.5	2.05307		79.5	2.01718
	80.5	4.61917		80.5	2.51627		80.5	1.64596		80.5	2.33942		80.5	2.13858
	81.5	4.76905		81.5	2.72058		81.5	1.71769		81.5	2.03595		81.5	2.28296
	82.5	4.86537		82.5	2.5616		82.5	2.00617		82.5	2.37195		82.5	2.3656
	83.5	5.0957		83.5	2.29164		83.5	2.10858		83.5	2.27948		83.5	2.10269
	84.5	4.48628		84.5	2.64545		84.5	1.97307		84.5	2.15577		84.5	2.15191
	85.5	4.46142		85.5	2.49978		85.5	2.0061		85.5	2.21198		85.5	2.00925
	86.5	4.51084		86.5	2.38537		86.5	1.77028		86.5	2.25773		86.5	2.13683
	87.5	4.9876		87.5	2.69699		87.5	1.75662		87.5	2.61483		87.5	2.27768
	88.5	4.72929		88.5	2.56804		88.5	1.95726		88.5	2.57094		88.5	2.22153
	89.5	4.84987		89.5	2.65478		89.5	1.78268		89.5	2.42526		89.5	1.90635
	90.5	4.57531		90.5	2.66458		90.5	1.871		90.5	2.08856		90.5	2.00224
	91.5	4.88271		91.5	2.83109		91.5	1.68006		91.5	2.30356		91.5	2.05626
	92.5	4.67039		92.5	2.67236		92.5	1.55481		92.5	2.12041		92.5	1.89691
	93.5	4.90677		93.5	2.59899		93.5	1.84524		93.5	2.20437		93.5	2.01556
	94.5	4.54568		94.5	2.34873		94.5	1.76776		94.5	2.28398		94.5	1.85982
	95.5	4.8376		95.5	2.14555		95.5	1.67141		95.5	2.11149		95.5	1.68529
	96.5	4.78932		96.5	2.28353		96.5	1.8223		96.5	2.05114		96.5	1.7997
	97.5	4.28245		97.5	2.45651		97.5	1.89689		97.5	1.78168		97.5	1.90489
	98.5	4.6455		98.5	2.63618		98.5	1.80291		98.5	2.02602		98.5	1.94436
	99.5	4.69474		99.5	2.32299		99.5	1.74058		99.5	1.9966		99.5	2.01339
	100.5	4.54479		100.5	2.27242		100.5	1.73815		100.5	1.86273		100.5	1.85165
	101.5	4.34976		101.5	2.37019		101.5	1.66971		101.5	1.93408		101.5	1.95706
	102.5	4.36406		102.5	2.36084		102.5	1.4923		102.5	2.04747		102.5	1.82746
	103.5	4.46099		103.5	2.42692		103.5	1.50106		103.5	2.08492		103.5	1.67049
	104.5	5.0405		104.5	2.474		104.5	1.64666		104.5	1.95312		104.5	1.76199
	105.5	4.77308		105.5	2.30161		105.5	1.80165		105.5	1.9872		105.5	1.72406
	106.5	4.15214		106.5	2.37143		106.5	1.3627		106.5	2.36629		106.5	1.62145
	107.5	4.80467		107.5	2.32979		107.5	1.34644		107.5	2.22408		107.5	1.62638
	108.5	4.50265		108.5	2.39482		108.5	1.71789		108.5	2.04341		108.5	1.68337
	109.5	4.71965		109.5	2.13614		109.5	1.45142		109.5	2.073		109.5	1.76088
	110.5	4.73031		110.5	2.01971		110.5	1.56388		110.5	1.89835		110.5	1.73188
	111.5	4.5478		111.5	2.25611		111.5	1.58843		111.5	1.99858		111.5	1.78281
	112.5	4.71994		112.5	2.2693		112.5	1.41873		112.5	1.9533		112.5	1.70934
	113.5	4.59335		113.5	2.13622		113.5	1.53423		113.5	2.07082		113.5	1.67392
	114.5	4.24535		114.5	2.21542		114.5	1.45031		114.5	1.90736		114.5	1.66078
	115.5	4.75495		115.5	2.20463		115.5	1.54627		115.5	1.87332		115.5	1.47618
	116.5	4.56949		116.5	2.09453		116.5	1.35765		116.5	2.03066		116.5	1.37714
	117.5	4.56178		117.5	2.04099		117.5	1.26061		117.5	1.77676		117.5	1.59181
	118.5	4.44047		118.5	1.91099		118.5	1.35222		118.5	1.76471		118.5	1.46391
	119.5	4.27994		119.5	2.00344		119.5	1.24438		119.5	1.7912		119.5	1.28901
	120.5	4.1064		120.5	1.92869		120.5	1.03683		120.5	1.66583		120.5	1.44455
	121.5	4.21497		121.5	1.91651		121.5	1.09183		121.5	1.44298		121.5	1.46855
	122.5	4.62957		122.5	1.95794		122.5	1.36387		122.5	1.35473		122.5	1.58377
	123.5	4.27986		123.5	2.04313		123.5	1.1459		123.5	1.62277		123.5	1.48494
	124.5	4.49019		124.5	2.08406		124.5	1.21338		124.5	1.87498		124.5	1.41383
	125.5	4.43137		125.5	2.10949		125.5	1.31123		125.5	1.75804		125.5	1.3232
	126.5	4.54394		126.5	2.1663		126.5	1.4748		126.5	1.81919		126.5	1.47903
	127.5	4.74001		127.5	1.99482		127.5	1.52488		127.5	1.98843		127.5	1.49009
	128.5	4.64445		128.5	2.01058		128.5	1.41973		128.5	1.91307		128.5	1.35161
	129.5	4.56744		129.5	2.01352		129.5	1.34688		129.5	1.72284		129.5	1.46263
	130.5	4.60516		130.5	2.16317		130.5	1.19596		130.5	1.82334		130.5	1.37347
	131.5	4.5953		131.5	2.35072		131.5	1.43009		131.5	1.72418		131.5	1.65329
	132.5	4.16876		132.5	2.08532		132.5	1.24843		132.5	1.68448		132.5	1.65914
	133.5	4.67561		133.5	2.14436		133.5	1.39615		133.5	1.79378		133.5	1.59944
	134.5	4.92781		134.5	2.12336		134.5	1.38927		134.5	1.99703		134.5	1.3913
	135.5	4.61914		135.5	2.25769		135.5	1.27356		135.5	2.12285		135.5	1.32781
	136.5	5.03401		136.5	2.18378		136.5	1.44346		136.5	2.02045		136.5	1.44119
	137.5	5.16842		137.5	2.13838		137.5	1.55972		137.5	1.97147		137.5	1.56679
	138.5	4.87205		138.5	2.06693		138.5	1.35734		138.5	2.05833		138.5	1.57675
	139.5	5.14888		139.5	2.21893		139.5	1.21317		139.5	1.74011		139.5	1.26579
	140.5	5.69656		140.5	2.06023		140.5	1.46728		140.5	2.01642		140.5	1.45856
	141.5	5.36565		141.5	2.30768		141.5	1.29632		141.5	1.99325		141.5	1.71438
	142.5	5.56607		142.5	1.9883		142.5	1.45282		142.5	2.05921		142.5	1.57992
	143.5	4.8966		143.5	2.04456		143.5	1.73711		143.5	2.10787		143.5	1.87492
	144.5	5.40518		144.5	2.22363		144.5	1.61427		144.5	2.64166		144.5	1.88033
	145.5	5.00405		145.5	2.35191		145.5	1.46601		145.5	2.44533		145.5	1.63408
	146.5	5.95176		146.5	2.16527		146.5	1.38376		146.5	2.22204		146.5	1.45722
	147.5	5.70645		147.5	2.06908		147.5	1.6433		147.5	2.28774		147.5	1.469
	148.5	5.72336		148.5	2.40822		148.5	1.64537		148.5	2.42856		148.5	1.56616
	149.5	6.33714		149.5	2.53649		149.5	1.78095		149.5	2.06031		149.5	1.70639
	150.5	6.29919		150.5	2.72515		150.5	1.75887		150.5	2.39418		150.5	1.81813
	151.5	6.68286		151.5	2.5507		151.5	1.73602		151.5	2.66121		151.5	1.89733
	152.5	6.51669		152.5	2.53723		152.5	1.71025		152.5	2.69723		152.5	1.80623
	153.5	6.11668		153.5	2.87545		153.5	1.70812		153.5	2.76007		153.5	2.07962
	154.5	6.44669		154.5	3.11102		154.5	1.92807		154.5	3.28928		154.5	2.0687
	155.5	6.95249		155.5	3.11256		155.5	2.00831		155.5	2.80916		155.5	2.26576
	156.5	7.5012		156.5	3.4213		156.5	2.21932		156.5	2.8052		156.5	2.51554
	157.5	7.92651		157.5	3.53149		157.5	2.32885		157.5	2.99525		157.5	3.02019
	158.5	7.3386		158.5	3.95163		158.5	2.1907		158.5	3.22739		158.5	2.99421
	159.5	7.86562		159.5	4.64621		159.5	2.23378		159.5	3.37531		159.5	3.19946
	160.5	8.50984		160.5	5.46243		160.5	2.68521		160.5	3.93554		160.5	3.52234
	161.5	8.65916		161.5	6.27843		161.5	3.10178		161.5	4.37827		161.5	4.58512
	162.5	9.76445		162.5	7.56059		162.5	3.58826		162.5	4.88295		162.5	5.02244
	163.5	10.1128		163.5	8.61553		163.5	3.89549		163.5	5.78355		163.5	5.92137
	164.5	10.4437		164.5	10.046		164.5	4.89517		164.5	6.76547		164.5	7.31989
	165.5	11.749		165.5	12.1362		165.5	6.57745		165.5	7.23733		165.5	9.06904
	166.5	12.9007		166.5	15.5715		166.5	8.74851		166.5	9.24304		166.5	11.2716
	167.5	13.4821		167.5	18.0363		167.5	11.5913		167.5	11.8445		167.5	12.8331
	168.5	14.7477		168.5	21.92		168.5	16.0331		168.5	14.1568		168.5	14.9386
	169.5	16.1772		169.5	26.5501		169.5	20.4198		169.5	18.2841		169.5	17.0661
	170.5	17.3322		170.5	30.5664		170.5	28.0319		170.5	23.6301		170.5	19.9409
	171.5	19.4811		171.5	35.9288		171.5	37.0371		171.5	30.248		171.5	22.6863
	172.5	22.3888		172.5	42.5232		172.5	46.394		172.5	35.2938		172.5	26.1304
	173.5	24.77		173.5	48.7613		173.5	55.9935		173.5	41.2019		173.5	29.0402
	174.5	26.9248		174.5	57.3262		174.5	66.156		174.5	48.7817		174.5	31.4182
	175.5	28.1736		175.5	64.0089		175.5	72.1349		175.5	54.6968		175.5	34.7901
	176.5	30.9712		176.5	70.2161		176.5	79.0548		176.5	59.905		176.5	37.0342
	177.5	34.1893		177.5	74.6974		177.5	83.6589		177.5	64.9346		177.5	39.3583
	178.5	35.7407		178.5	79.3377		178.5	87.2438		178.5	67.9698		178.5	42.0049
	179.5	39.6969		179.5	82.5628		179.5	86.0627		179.5	70.0075		179.5	45.0012
	180.5	39.4464		180.5	81.224		180.5	76.3546		180.5	69.4095		180.5	45.3921
	181.5	40.735		181.5	78.3629		181.5	67.9103		181.5	65.9585		181.5	44.8734
	182.5	40.3929		182.5	72.5182		182.5	57.7445		182.5	60.309		182.5	43.7401
	183.5	37.7796		183.5	63.1377		183.5	48.9537		183.5	54.1484		183.5	42.004
	184.5	36.1469		184.5	55.1129		184.5	40.5678		184.5	47.8275		184.5	37.1187
	185.5	34.7061		185.5	49.5227		185.5	33.0236		185.5	42.3597		185.5	34.2488
	186.5	32.2078		186.5	40.5134		186.5	25.853		186.5	35.7761		186.5	30.9987
	187.5	28.6892		187.5	34.3603		187.5	19.5714		187.5	28.4997		187.5	25.2622
	188.5	26.3147		188.5	26.945		188.5	14.4204		188.5	23.6659		188.5	21.0298
	189.5	23.0237		189.5	21.9064		189.5	10.9407		189.5	18.6127		189.5	17.1086
	190.5	20.7424		190.5	17.3548		190.5	8.58297		190.5	14.9903		190.5	14.2249
	191.5	17.6106		191.5	13.3788		191.5	5.85473		191.5	11.0659		191.5	11.778
	192.5	16.6655		192.5	10.7159		192.5	4.644		192.5	8.74007		192.5	9.00819
	193.5	14.7491		193.5	8.83171		193.5	3.6731		193.5	7.14354		193.5	8.20362
	194.5	13.5467		194.5	7.31019		194.5	3.11005		194.5	5.90602		194.5	6.79452
	195.5	12.161		195.5	5.58742		195.5	2.58649		195.5	5.07494		195.5	5.43612
	196.5	11.1927		196.5	4.68502		196.5	2.31514		196.5	3.89129		196.5	4.07442
	197.5	10.6121		197.5	4.05725		197.5	2.21938		197.5	3.83847		197.5	3.20356
	198.5	9.55223		198.5	3.74828		198.5	2.33675		198.5	3.60933		198.5	3.20018
	199.5	9.23351		199.5	3.33109		199.5	2.21509		199.5	3.07024		199.5	2.75072
	200.5	8.70604		200.5	3.33934		200.5	1.75498		200.5	2.68042		200.5	2.36982
	201.5	7.99483		201.5	3.16678		201.5	2.01742		201.5	3.00084		201.5	2.40502
	202.5	7.62675		202.5	2.65345		202.5	1.70724		202.5	3.03431		202.5	2.53204
	203.5	7.62626		203.5	2.63243		203.5	1.76757		203.5	2.93725		203.5	2.33972
	204.5	7.08905		204.5	2.52233		204.5	2.01339		204.5	2.71895		204.5	2.00397
	205.5	7.37129		205.5	2.84391		205.5	1.68837		205.5	2.70918		205.5	1.97447
	206.5	7.38714		206.5	2.6559		206.5	1.43907		206.5	2.22432		206.5	2.08424
	207.5	6.81896		207.5	2.36795		207.5	1.53136		207.5	2.4054		207.5	1.84086
	208.5	6.62862		208.5	2.50494		208.5	1.47203		208.5	2.19596		208.5	2.00883
	209.5	6.55416		209.5	2.3002		209.5	1.49802		209.5	1.99332		209.5	2.0884
	210.5	6.11187		210.5	2.09294		210.5	1.30671		210.5	1.78985		210.5	1.84186
	211.5	6.18984		211.5	2.27566		211.5	1.40312		211.5	1.96978		211.5	1.67869
	212.5	5.86488		212.5	2.31539		212.5	1.38845		212.5	2.1411		212.5	1.74546
	213.5	5.49286		213.5	2.12848		213.5	1.3404		213.5	1.79354		213.5	1.62006
	214.5	6.19068		214.5	2.19533		214.5	1.28145		214.5	1.98092		214.5	1.46349
	215.5	5.75496		215.5	2.41208		215.5	1.50515		215.5	1.88974		215.5	1.61244
	216.5	5.7547		216.5	2.25213		216.5	1.4288		216.5	1.76563		216.5	1.65067
	217.5	5.25042		217.5	2.16232		217.5	1.28942		217.5	1.83134		217.5	1.74719
	218.5	4.99886		218.5	2.17291		218.5	1.29098		218.5	1.90492		218.5	1.49452
	219.5	5.30064		219.5	1.99813		219.5	1.39301		219.5	2.04244		219.5	1.54608
	220.5	5.22365		220.5	1.9369		220.5	1.30364		220.5	1.8222		220.5	1.41203
	221.5	5.46278		221.5	2.00511		221.5	1.43045		221.5	1.64916		221.5	1.27414
	222.5	5.37334		222.5	2.15633		222.5	1.25872		222.5	1.8457		222.5	1.44566
	223.5	5.13597		223.5	2.35497		223.5	1.07625		223.5	1.95683		223.5	1.43076
	224.5	5.23323		224.5	2.07739		224.5	1.11205		224.5	1.91129		224.5	1.59823
	225.5	4.79582		225.5	1.96091		225.5	1.37027		225.5	2.08795		225.5	1.46505
	226.5	4.58433		226.5	1.94805		226.5	1.32863		226.5	1.78082		226.5	1.50823
	227.5	4.4506		227.5	1.58076		227.5	1.2373		227.5	2.20367		227.5	1.70943
	228.5	4.22407		228.5	1.70274		228.5	1.26584		228.5	2.06988		228.5	1.44042
	229.5	4.52097		229.5	2.07524		229.5	1.09456		229.5	1.84419		229.5	1.42081
	230.5	4.91925		230.5	2.0742		230.5	1.3882		230.5	1.67919		230.5	1.5015
	231.5	4.5215		231.5	1.94987		231.5	1.306		231.5	1.48898		231.5	1.45368
	232.5	4.59639		232.5	2.13951		232.5	1.18903		232.5	1.57569		232.5	1.22063
	233.5	4.79729		233.5	1.97728		233.5	1.1805		233.5	1.6706		233.5	1.21866
	234.5	4.74754		234.5	1.89453		234.5	1.2865		234.5	1.82295		234.5	1.38192
	235.5	4.31161		235.5	2.2666		235.5	1.28146		235.5	1.87418		235.5	1.25872
	236.5	4.41981		236.5	2.11013		236.5	1.25283		236.5	2.01266		236.5	1.26441
	237.5	4.28036		237.5	1.9241		237.5	1.2588		237.5	1.82974		237.5	1.44936
	238.5	4.36383		238.5	2.21465		238.5	1.29879		238.5	1.70527		238.5	1.62968
	239.5	4.68248		239.5	1.9491		239.5	1.33728		239.5	1.83005		239.5	1.34434
	240.5	4.96471		240.5	2.04163		240.5	1.54308		240.5	1.99794		240.5	1.41318
	241.5	4.27022		241.5	1.92709		241.5	1.4948		241.5	1.9032		241.5	1.47134
	242.5	3.93725		242.5	1.83985		242.5	1.1255		242.5	1.77915		242.5	1.61017
	243.5	4.26344		243.5	1.60384		243.5	0.90449		243.5	1.6531		243.5	1.58932
	244.5	4.10909		244.5	1.52716		244.5	1.17412		244.5	1.28531		244.5	1.51352
	245.5	4.14669		245.5	1.65759		245.5	1.4181		245.5	1.3737		245.5	1.24956
	246.5	4.16359		246.5	1.62106		246.5	1.37012		246.5	1.61484		246.5	1.10935
	247.5	3.89349		247.5	1.87072		247.5	1.26541		247.5	1.48753		247.5	1.14664
	248.5	4.30462		248.5	1.59235		248.5	1.13956		248.5	1.48399		248.5	1.42162
	249.5	3.72769		249.5	1.8608		249.5	0.98536		249.5	1.40647		249.5	1.22334
	250.5	3.46569		250.5	1.65291		250.5	1.10397		250.5	1.3685		250.5	1.24413
	251.5	3.7281		251.5	1.64603		251.5	1.10991		251.5	1.5945		251.5	1.16003
	252.5	3.99315		252.5	1.41908		252.5	1.00262		252.5	1.4627		252.5	1.27436
	253.5	3.89759		253.5	1.52456		253.5	1.15916		253.5	1.57387		253.5	1.04331
	254.5	4.08016		254.5	1.745		254.5	1.31636		254.5	1.61152		254.5	1.0451
	255.5	3.58039		255.5	1.62324		255.5	1.12588		255.5	1.2861		255.5	1.13911
	256.5	3.76664		256.5	1.3629		256.5	1.21557		256.5	1.28677		256.5	1.3352
	257.5	3.84841		257.5	1.32513		257.5	1.06775		257.5	1.16748		257.5	1.22393
	258.5	3.79814		258.5	1.38548		258.5	1.07907		258.5	1.31508		258.5	0.85698
	259.5	3.13646		259.5	1.52623		259.5	0.85856		259.5	1.46364		259.5	1.03703
	260.5	3.59756		260.5	1.42691		260.5	1.03944		260.5	1.27851		260.5	1.11697
	261.5	3.43552		261.5	1.33249		261.5	0.87368		261.5	1.12784		261.5	1.04133
	262.5	3.54394		262.5	1.42409		262.5	0.97416		262.5	1.21902		262.5	1.23674
	263.5	3.47787		263.5	1.56477		263.5	0.90818		263.5	1.13563		263.5	1.00329
	264.5	3.39369		264.5	1.25133		264.5	0.66161		264.5	1.28689		264.5	1.11714
	265.5	3.15493		265.5	1.281		265.5	0.77172		265.5	1.10857		265.5	1.05417
	266.5	3.15508		266.5	1.28618		266.5	0.65526		266.5	1.13199		266.5	1.11216
	267.5	3.55974		267.5	1.38268		267.5	0.89746		267.5	1.13542		267.5	1.10262
	268.5	3.80099		268.5	1.32277		268.5	0.62461		268.5	1.04935		268.5	0.99821
	269.5	3.16937		269.5	1.24007		269.5	0.64014		269.5	1.15572		269.5	0.95233
	270.5	3.01178		270.5	1.00378		270.5	0.85112		270.5	1.07313		270.5	1.02593
	271.5	3.25643		271.5	1.30582		271.5	0.75354		271.5	0.95498		271.5	0.78416
	272.5	3.56281		272.5	1.25843		272.5	0.82097		272.5	1.2233		272.5	0.94422
	273.5	3.77351		273.5	1.22898		273.5	0.71507		273.5	1.26739		273.5	0.83558
	274.5	3.37192		274.5	1.10584		274.5	0.66887		274.5	1.20709		274.5	0.94059
	275.5	3.08925		275.5	1.20517		275.5	0.89022		275.5	1.367		275.5	0.91168
	276.5	3.35436		276.5	1.42966		276.5	0.78911		276.5	1.42362		276.5	0.93943
	277.5	3.58505		277.5	1.38718		277.5	0.74833		277.5	1.28453		277.5	1.12184
	278.5	3.32516		278.5	1.23704		278.5	0.85972		278.5	1.18435		278.5	1.22568
	279.5	3.18555		279.5	1.30712		279.5	1.05056		279.5	1.22123		279.5	1.1541
	280.5	3.56083		280.5	1.45898		280.5	0.83515		280.5	1.17974		280.5	1.02153
	281.5	3.47111		281.5	1.39507		281.5	0.81042		281.5	1.06142		281.5	1.13802
	282.5	3.56485		282.5	1.4742		282.5	1.04624		282.5	1.25854		282.5	1.0133
	283.5	3.72436		283.5	1.27617		283.5	1.16656		283.5	1.42617		283.5	1.09729
	284.5	3.83239		284.5	1.48214		284.5	0.76535		284.5	1.29396		284.5	0.95444
	285.5	4.01012		285.5	1.20121		285.5	0.89395		285.5	1.24752		285.5	1.11499
	286.5	4.17158		286.5	1.46727		286.5	1.07678		286.5	1.27982		286.5	1.03936
	287.5	3.86094		287.5	1.39806		287.5	1.07594		287.5	1.03311		287.5	0.99876
	288.5	3.54725		288.5	1.56928		288.5	0.95605		288.5	1.35675		288.5	1.07503
	289.5	3.70771		289.5	1.3038		289.5	1.32345		289.5	1.41983		289.5	1.11559
	290.5	3.90183		290.5	1.74027		290.5	1.14019		290.5	1.3444		290.5	1.49696
	291.5	3.82832		291.5	1.91755		291.5	1.07193		291.5	1.53349		291.5	0.98598
	292.5	4.04449		292.5	2.05495		292.5	1.14433		292.5	1.52641		292.5	1.28377
	293.5	4.30878		293.5	1.82874		293.5	1.27076		293.5	1.58489		293.5	1.21251
	294.5	4.16142		294.5	2.12059		294.5	1.36086		294.5	1.6728		294.5	1.43322
	295.5	4.45328		295.5	2.03178		295.5	1.32559		295.5	1.87309		295.5	1.41088
	296.5	4.25687		296.5	1.90586		296.5	1.47498		296.5	1.799		296.5	1.2604
	297.5	4.11443		297.5	1.83515		297.5	1.32528		297.5	1.98283		297.5	1.41544
	298.5	4.54203		298.5	2.01596		298.5	1.3834		298.5	1.91317		298.5	1.43269
	299.5	4.67573		299.5	1.84656		299.5	1.16819		299.5	1.73291		299.5	1.48772
	300.5	4.52907		300.5	1.77843		300.5	1.19314		300.5	1.60881		300.5	1.46178
	301.5	4.28608		301.5	1.81623		301.5	1.42546		301.5	1.88502		301.5	1.69168
	302.5	4.32669		302.5	1.81595		302.5	1.59885		302.5	1.76248		302.5	1.45156
	303.5	4.4777		303.5	1.89557		303.5	1.68306		303.5	1.7438		303.5	1.6768
	304.5	4.35553		304.5	2.0417		304.5	1.54315		304.5	1.56979		304.5	1.52069
	305.5	4.16491		305.5	2.13537		305.5	1.58711		305.5	1.57392		305.5	1.48747
	306.5	4.20242		306.5	2.14679		306.5	1.65101		306.5	1.60867		306.5	1.63786
	307.5	4.62933		307.5	1.88499		307.5	1.63742		307.5	1.86858		307.5	1.7647
	308.5	4.1521		308.5	1.85838		308.5	1.33767		308.5	2.03725		308.5	1.55326
	309.5	4.20655		309.5	1.99218		309.5	1.56742		309.5	1.92243		309.5	1.8162
	310.5	4.61328		310.5	1.92561		310.5	1.34665		310.5	1.75557		310.5	1.56558
	311.5	4.43756		311.5	1.8981		311.5	1.43528		311.5	1.6004		311.5	1.63117
	312.5	5.04791		312.5	1.96519		312.5	1.36244		312.5	1.80306		312.5	1.46165
	313.5	5.36417		313.5	2.28427		313.5	1.35817		313.5	1.93752		313.5	1.47755
	314.5	5.07715		314.5	2.27936		314.5	1.31933		314.5	1.90465		314.5	1.92599
	315.5	4.58094		315.5	2.04468		315.5	1.13942		315.5	2.17492		315.5	1.77893
	316.5	4.52427		316.5	2.04887		316.5	1.31592		316.5	2.22481		316.5	1.52556
	317.5	4.3633		317.5	1.95278		317.5	1.48134		317.5	1.99064		317.5	1.53387
	318.5	5.06073		318.5	2.17988		318.5	1.5423		318.5	1.78368		318.5	1.27543
	319.5	4.99898		319.5	2.31293		319.5	1.50203		319.5	2.00352		319.5	1.40439
	320.5	4.81521		320.5	2.28795		320.5	1.56693		320.5	1.82259		320.5	1.62434
	321.5	5.43955		321.5	2.33241		321.5	1.49805		321.5	1.90373		321.5	1.49252
	322.5	5.38345		322.5	2.37375		322.5	1.49606		322.5	1.83562		322.5	1.5495
	323.5	5.58583		323.5	2.19619		323.5	1.25749		323.5	1.9341		323.5	1.80375
	324.5	5.685		324.5	2.10229		324.5	1.35563		324.5	2.23316		324.5	1.70488
	325.5	5.56147		325.5	2.37075		325.5	1.63754		325.5	2.14264		325.5	1.59089
	326.5	5.38806		326.5	2.60672		326.5	1.66905		326.5	2.10212		326.5	1.59928
	327.5	5.55181		327.5	2.51642		327.5	1.70583		327.5	1.86527		327.5	1.72524
	328.5	5.95583		328.5	2.3948		328.5	1.79873		328.5	2.15659		328.5	1.81593
	329.5	5.82126		329.5	2.14679		329.5	1.54485		329.5	2.32252		329.5	1.66856
	330.5	5.95581		330.5	2.31948		330.5	1.71494		330.5	2.10246		330.5	1.66932
	331.5	6.55154		331.5	2.39823		331.5	1.78857		331.5	2.30553		331.5	1.96038
	332.5	6.44134		332.5	2.6524		332.5	1.80858		332.5	2.68005		332.5	1.9884
	333.5	6.28822		333.5	3.01956		333.5	1.64328		333.5	2.69713		333.5	1.85195
	334.5	6.49333		334.5	3.03705		334.5	1.88308		334.5	2.63573		334.5	2.24304
	335.5	6.53534		335.5	3.3234		335.5	2.13318		335.5	2.67059		335.5	2.62932
	336.5	6.98053		336.5	3.28059		336.5	2.09564		336.5	2.81805		336.5	2.50628
	337.5	7.34833		337.5	3.59277		337.5	2.15521		337.5	3.24766		337.5	2.46305
	338.5	7.59736		338.5	3.729		338.5	2.19955		338.5	3.22895		338.5	2.74856
	339.5	7.72029		339.5	3.89222		339.5	2.53892		339.5	3.43683		339.5	3.00762
	340.5	8.79125		340.5	4.08871		340.5	2.53594		340.5	3.88266		340.5	3.48993
	341.5	8.66296		341.5	5.3793		341.5	2.86835		341.5	4.35		341.5	4.0224
	342.5	9.2445		342.5	6.17015		342.5	3.49945		342.5	4.70982		342.5	4.56979
	343.5	9.04736		343.5	7.47155		343.5	4.0813		343.5	5.60004		343.5	5.9887
	344.5	10.6761		344.5	8.57023		344.5	5.29725		344.5	6.21692		344.5	7.69789
	345.5	11.2942		345.5	11.0163		345.5	6.79677		345.5	8.04778		345.5	9.38845
	346.5	11.9116		346.5	13.4964		346.5	8.40257		346.5	9.85241		346.5	9.73935
	347.5	12.7929		347.5	16.111		347.5	10.6356		347.5	11.7672		347.5	12.9929
	348.5	14.1191		348.5	19.9139		348.5	14.3303		348.5	14.7514		348.5	14.8056
	349.5	15.444		349.5	23.9072		349.5	20.1108		349.5	19.5512		349.5	16.7946
	350.5	17.4925		350.5	27.1767		350.5	25.9488		350.5	24.3946		350.5	20.561
	351.5	19.781		351.5	32.9278		351.5	32.119		351.5	30.3834		351.5	23.0289
	352.5	22.061		352.5	37.1718		352.5	41.1598		352.5	36.3613		352.5	27.0833
	353.5	23.7224		353.5	44.1386		353.5	48.9992		353.5	42.2977		353.5	29.2079
	354.5	26.0046		354.5	50.0498		354.5	57.1747		354.5	48.5805		354.5	32.761
	355.5	29.0006		355.5	56.7888		355.5	65.7247		355.5	56.0028		355.5	34.6245
	356.5	31.6965		356.5	63.5123		356.5	74.3017		356.5	61.2161		356.5	36.0154
	357.5	35.0095		357.5	70.0206		357.5	80.5485		357.5	64.4608		357.5	37.9039
	358.5	35.8464		358.5	73.8762		358.5	85.0744		358.5	70.0812		358.5	40.2237
	359.5	37.2195		359.5	77.3946		359.5	86.6827		359.5	72.5105		359.5	40.7353

## Sheet: b
α(%)	Azimuthal angle (°)	Intensity (a.u.)	α(%)	Azimuthal angle (°)	Intensity (a.u.)	α(%)	Azimuthal angle (°)	Intensity (a.u.)	α(%)	Azimuthal angle (°)	Intensity (a.u.)	α(%)	Azimuthal angle (°)	Intensity (a.u.)
0.028	0	-17.0429	0.17	0	-16.5667	4.75	0	-18.0244	21.9	0	-17.7335	58.4	0	-14.4056
	1	-16.2061		1	-15.7443		1	-17.2875		1	-16.9277		1	-13.7252
	2	-14.7091		2	-14.2661		2	-15.8681		2	-15.4731		2	-12.4892
	3	-12.656		3	-12.2349		3	-13.8607		3	-13.4684		3	-10.7837
	4	-10.2124		4	-9.81508		4	-11.4252		4	-11.0744		4	-8.74602
	5	-7.59198		5	-7.2188		5	-8.77313		5	-8.50019		5	-6.55415
	6	-5.03683		6	-4.68714		6	-6.14903		6	-5.9846		6	-4.41024
	7	-2.79469		7	-2.46697		7	-3.8068		7	-3.77298		7	-2.52153
	8	-1.09384		8	-0.78615		8	-1.98433		8	-2.09238		8	-1.07952
	9	-0.11887		9	0.17075		9	-0.87812		9	-1.1271		9	-0.23975
	10	0.01051		10	0.28368		10	-0.62087		10	-0.99727		10	-0.10397
	11	-0.74468		11	-0.487		11	-1.26427		11	-1.74269		11	-0.70693
	12	-2.33411		12	-2.09178		12	-2.769		12	-3.31393		12	-2.00902
	13	-4.61809		13	-4.39178		13	-5.00346		13	-5.572		13	-3.89603
	14	-7.37648		14	-7.16753		14	-7.7518		14	-8.29706		14	-6.18649
	15	-10.3263		15	-10.1364		15	-10.7309		15	-11.206		15	-8.64607
	16	-13.1466		16	-12.9775		16	-13.6156		16	-13.9776		16	-11.0083
	17	-15.5092		17	-15.3621		17	-16.0689		17	-16.2829		17	-12.9998
	18	-17.1115		18	-16.9864		18	-17.7764		18	-17.8189		18	-14.3676
	19	-17.7091		19	-17.6047		19	-18.4804		19	-18.3416		19	-14.9067
	20	-17.1449		20	-17.0583		20	-18.0094		20	-17.6952		20	-14.4838
	21	-15.3715		21	-15.2978		21	-16.303		21	-15.8347		21	-13.0563
	22	-12.4637		22	-12.3962		22	-13.4253		22	-12.8389		22	-10.6829
	23	-8.61957		23	-8.55053		23	-9.56771		23	-8.91151		23	-7.52492
	24	-4.14995		24	-4.07083		24	-5.03901		24	-4.36987		24	-3.83734
	25	0.54506		25	0.64264		25	-0.24238		25	0.37852		25	0.04999
	26	5.00995		26	5.1332		26	4.35855		26	4.87081		26	3.76047
	27	8.77598		27	8.9299		27	8.2826		27	8.63185		27	6.90551
	28	11.4081		28	11.5945		28	11.0791		28	11.2221		28	9.12348
	29	12.5524		29	12.7691		29	12.3772		29	12.2862		29	10.119
	30	11.9797		30	12.2198		30	11.9306		30	11.5969		30	9.699
	31	9.62004		31	9.87196		31	9.65482		31	9.09071		31	7.80183
	32	5.58474		32	5.83232		32	5.65057		32	4.88994		32	4.51553
	33	0.1725		33	0.39575		33	0.21132		33	-0.69165		33	0.08313
	34	-6.14287		34	-5.96661		34	-6.18795		34	-7.16176		34	-5.10712
	35	-12.743		35	-12.6375		35	-12.921		35	-13.8815		35	-10.5469
	36	-18.9133		36	-18.9013		36	-19.259		36	-20.1155		36	-15.6473
	37	-23.9052		37	-24.0066		37	-24.4341		37	-25.0962		37	-19.7905
	38	-27.0089		38	-27.2384		38	-27.7137		38	-28.0994		38	-22.3899
	39	-27.6305		39	-27.9955		39	-28.4798		39	-28.5231		39	-22.9531
	40	-25.3657		40	-25.8647		40	-26.3056		40	-25.964		40	-21.144
	41	-20.0646		41	-20.6858		41	-21.0228		41	-20.2833		41	-16.8357
	42	-11.8794		42	-12.6001		42	-12.7716		42	-11.6557		42	-10.15
	43	-1.28882		43	-2.07552		43	-2.02731		43	-0.59326		43	-1.47833
	44	10.9051		44	10.0961		44	10.4019		44	12.0588		44	8.52147
	45	23.6117		45	22.8328		45	23.4092		45	25.1594		45	18.9534
	46	35.5183		46	34.8281		46	35.6562		46	37.3416		46	28.7382
	47	45.1863		47	44.6469		47	45.6712		47	47.1141		47	36.693
	48	51.1743		48	50.8479		48	51.9747		48	52.9892		48	41.6328
	49	52.1792		49	52.1239		49	53.2244		49	53.6305		49	42.4867
	50	47.1883		50	47.4544		50	48.3711		50	48.0112		50	38.4241
	51	35.6313		51	36.2561		51	36.8149		51	35.5716		51	28.9789
	52	17.5199		52	18.5232		52	18.5495		52	16.3643		52	14.1654
	53	-6.43435		53	-5.05575		53	-5.71719		53	-8.825		53	-5.42636
	54	-34.737		54	-33.0151		54	-34.4768		54	-38.392		54	-28.5621
	55	-65.0696		55	-63.0724		55	-65.3786		55	-69.874		55	-53.3316
	56	-94.2997		56	-92.1381		56	-95.2393		56	-99.9614		56	-77.1584
	57	-118.543		57	-116.381		57	-120.107		57	-124.567		57	-96.8531
	58	-133.281		58	-131.346		58	-135.384		58	-138.949		58	-108.714
	59	-133.529		59	-132.124		59	-135.997		59	-137.894		59	-108.666
	60	-114.049		60	-113.568		60	-116.617		60	-115.935		60	-92.4415
	61	-69.5982		61	-70.5435		61	-71.9172		61	-67.6179		61	-55.7854
	62	4.8063		62	1.80694		62	3.15873		62	12.2194		62	5.32186
	63	113.608		63	107.781		63	113.109		63	128.158		63	94.4358
	64	260.447		64	250.855		64	261.603		64	283.919		64	214.428
	65	447.919		65	433.441		65	451.24		65	482.113		65	367.29
	66	677.379		66	656.69		66	683.344		66	724.037		66	553.97
	67	948.789		67	920.355		67	957.821		67	1009.52		67	774.257
	68	1260.64		68	1222.71		68	1273.08		68	1336.84		68	1026.72
	69	1609.96		69	1560.55		69	1626.03		69	1702.73		69	1308.72
	70	1992.33		70	1929.26		70	2012.15		70	2102.43		70	1616.43
	71	2402.08		71	2322.96		71	2425.65		71	2529.87		71	1945.01
	72	2832.44		72	2734.76		72	2859.64		72	2977.86		72	2288.76
	73	3275.84		73	3156.94		73	3306.46		73	3438.35		73	2641.33
	74	3724.16		74	3581.36		74	3757.95		74	3902.8		74	2996.02
	75	4169.12		75	3999.74		75	4205.81		75	4362.5		75	3345.99
	76	4602.56		76	4404.03		76	4641.93		76	4808.94		76	3684.61
	77	5016.79		77	4786.74		77	5058.72		77	5234.12		77	4005.73
	78	5404.89		78	5141.24		78	5449.42		78	5630.91		78	4303.88
	79	5760.95		79	5462.02		79	5808.38		79	5993.32		79	4574.53
	80	6080.32		80	5744.91		80	6131.19		80	6316.68		80	4814.24
	81	6359.67		81	5987.18		81	6414.88		81	6597.79		81	5020.76
	82	6597.14		82	6187.62		82	6657.94		82	6835.03		82	5193.07
	83	6792.29		83	6346.52		83	6860.29		83	7028.27		83	5331.38
	84	6946.03		84	6465.54		84	7023.2		84	7178.87		84	5437.05
	85	7060.5		85	6547.61		85	7149.15		85	7289.48		85	5512.44
	86	7138.91		86	6596.68		86	7241.62		86	7363.83		86	5560.77
	87	7185.27		87	6617.49		87	7304.84		87	7406.53		87	5585.87
	88	7204.19		88	6615.26		88	7343.51		88	7422.76		88	5592
	89	7200.61		89	6595.46		89	7362.59		89	7417.99		89	5583.58
	90	7179.53		90	6563.49		90	7367		90	7397.73		90	5565.03
	91	7145.83		91	6524.45		91	7361.38		91	7367.27		91	5540.47
	92	7104.06		92	6482.91		92	7349.94		92	7331.45		92	5513.65
	93	7058.24		93	6442.78		93	7336.27		93	7294.49		93	5487.74
	94	7011.81		94	6407.15		94	7323.26		94	7259.9		94	5465.28
	95	6967.53		95	6378.26		95	7313.06		95	7230.36		95	5448.12
	96	6927.45		96	6357.48		96	7307.05		96	7207.74		96	5437.43
	97	6892.95		97	6345.36		97	7305.94		97	7193.09		97	5433.71
	98	6864.82		98	6341.74		98	7309.82		98	7186.77		98	5436.89
	99	6843.29		99	6345.84		99	7318.29		99	7188.51		99	5446.44
	100	6828.17		100	6356.41		100	7330.59		100	7197.53		100	5461.43
	101	6818.98		101	6371.9		101	7345.73		101	7212.73		101	5480.7
	102	6815		102	6390.65		102	7362.62		102	7232.75		102	5503.01
	103	6815.44		103	6410.95		103	7380.22		103	7256.2		103	5527.06
	104	6819.5		104	6431.25		104	7397.6		104	7281.68		104	5551.69
	105	6826.42		105	6450.25		105	7414.05		105	7307.95		105	5575.9
	106	6835.58		106	6466.92		106	7429.09		106	7333.96		106	5598.91
	107	6846.47		107	6480.62		107	7442.52		107	7358.9		107	5620.21
	108	6858.75		108	6491.05		108	7454.36		108	7382.22		108	5639.51
	109	6872.18		109	6498.27		109	7464.89		109	7403.63		109	5656.81
	110	6886.66		110	6502.62		110	7474.54		110	7423.08		110	5672.28
	111	6902.13		111	6504.71		111	7483.84		111	7440.71		111	5686.24
	112	6918.6		112	6505.3		112	7493.38		112	7456.8		112	5699.13
	113	6936.07		113	6505.29		113	7503.7		113	7471.74		113	5711.43
	114	6954.51		114	6505.54		114	7515.3		114	7485.97		114	5723.59
	115	6973.85		115	6506.92		115	7528.53		115	7499.92		115	5736.01
	116	6993.95		116	6510.16		116	7543.58		116	7514.02		116	5749.01
	117	7014.62		117	6515.84		117	7560.51		117	7528.61		117	5762.78
	118	7035.61		118	6524.37		118	7579.16		118	7543.98		118	5777.38
	119	7056.64		119	6535.97		119	7599.27		119	7560.34		119	5792.75
	120	7077.43		120	6550.65		120	7620.42		120	7577.82		120	5808.73
	121	7097.67		121	6568.25		121	7642.12		121	7596.48		121	5825.05
	122	7117.11		122	6588.46		122	7663.82		122	7616.32		122	5841.4
	123	7135.55		123	6610.83		123	7684.96		123	7637.3		123	5857.45
	124	7152.85		124	6634.81		124	7705.02		124	7659.32		124	5872.86
	125	7168.91		125	6659.83		125	7723.53		125	7682.28		125	5887.34
	126	7183.74		126	6685.26		126	7740.12		126	7706.01		126	5900.65
	127	7197.36		127	6710.49		127	7754.5		127	7730.37		127	5912.63
	128	7209.88		128	6734.97		128	7766.5		128	7755.16		128	5923.21
	129	7221.38		129	6758.18		129	7776.08		129	7780.15		129	5932.44
	130	7231.98		130	6779.7		130	7783.27		130	7805.12		130	5940.42
	131	7241.77		131	6799.19		131	7788.22		131	7829.8		131	5947.38
	132	7250.78		132	6816.4		132	7791.16		132	7853.89		132	5953.58
	133	7259.05		133	6831.23		133	7792.37		133	7877.1		133	5959.36
	134	7266.53		134	6843.64		134	7792.21		134	7899.12		134	5965.1
	135	7273.14		135	6853.74		135	7791.07		135	7919.67		135	5971.21
	136	7278.79		136	6861.72		136	7789.36		136	7938.51		136	5978.07
	137	7283.35		137	6867.9		137	7787.53		137	7955.43		137	5986.08
	138	7286.72		138	6872.67		138	7786.03		138	7970.31		138	5995.61
	139	7288.81		139	6876.53		139	7785.34		139	7983.13		139	6006.96
	140	7289.61		140	6880.03		140	7785.9		140	7993.95		140	6020.41
	141	7289.16		141	6883.75		141	7788.14		141	8002.95		141	6036.15
	142	7287.58		142	6888.31		142	7792.48		142	8010.41		142	6054.28
	143	7285.06		143	6894.31		143	7799.25		143	8016.67		143	6074.82
	144	7281.89		144	6902.27		144	7808.72		144	8022.17		144	6097.68
	145	7278.37		145	6912.67		145	7821.04		145	8027.32		145	6122.66
	146	7274.87		146	6925.82		146	7836.25		146	8032.55		146	6149.43
	147	7271.72		147	6941.91		147	7854.22		147	8038.24		147	6177.56
	148	7269.24		148	6960.94		148	7874.67		148	8044.64		148	6206.48
	149	7267.7		149	6982.71		149	7897.13		149	8051.92		149	6235.52
	150	7267.23		150	7006.82		150	7920.97		150	8060.07		150	6263.93
	151	7267.91		151	7032.71		151	7945.42		151	8068.92		151	6290.9
	152	7269.68		152	7059.64		152	7969.58		152	8078.18		152	6315.6
	153	7272.37		153	7086.77		153	7992.49		153	8087.41		153	6337.22
	154	7275.76		154	7113.17		154	8013.19		154	8096.07		154	6355.04
	155	7279.54		155	7137.97		155	8030.77		155	8103.62		155	6368.45
	156	7283.44		156	7160.33		156	8044.47		156	8109.52		156	6377.04
	157	7287.2		157	7179.58		157	8053.77		157	8113.36		157	6380.62
	158	7290.69		158	7195.27		158	8058.41		158	8114.87		158	6379.3
	159	7293.91		159	7207.24		159	8058.5		159	8114.02		159	6373.46
	160	7297.06		160	7215.64		160	8054.5		160	8111.06		160	6363.82
	161	7300.54		161	7220.93		161	8047.3		161	8106.53		161	6351.41
	162	7304.94		162	7223.92		162	8038.12		162	8101.26		162	6337.48
	163	7311.07		163	7225.7		163	8028.5		163	8096.33		163	6323.54
	164	7319.83		164	7227.55		164	8020.2		164	8093.02		164	6311.19
	165	7332.19		165	7230.88		165	8015.09		165	8092.71		165	6302.06
	166	7349.09		166	7237.08		166	8014.96		166	8096.71		166	6297.66
	167	7371.29		167	7247.37		167	8021.39		167	8106.18		167	6299.29
	168	7399.24		168	7262.69		168	8035.58		168	8121.96		168	6307.84
	169	7432.99		169	7283.51		169	8058.14		169	8144.37		169	6323.74
	170	7472.05		170	7309.73		170	8088.98		170	8173.11		170	6346.76
	171	7515.25		171	7340.54		171	8127.14		171	8207.13		171	6376.01
	172	7560.73		172	7374.34		172	8170.72		172	8244.55		172	6409.82
	173	7605.84		173	7408.73		173	8216.84		173	8282.59		173	6445.76
	174	7647.22		174	7440.49		174	8261.68		174	8317.61		174	6480.64
	175	7680.8		175	7465.69		175	8300.52		175	8345.21		175	6510.62
	176	7701.95		176	7479.77		176	8327.93		176	8360.26		176	6531.32
	177	7705.59		177	7477.71		177	8337.93		177	8357.22		177	6537.97
	178	7686.49		178	7454.28		178	8324.27		178	8330.25		178	6525.65
	179	7639.4		179	7404.25		179	8280.73		179	8273.55		179	6489.47
	180	7559.39		180	7322.69		180	8201.4		180	8181.66		180	6424.88
	181	7442.09		181	7205.22		181	8081.03		181	8049.72		181	6327.83
	182	7283.94		182	7048.3		182	7915.35		182	7873.81		182	6195.12
	183	7082.46		183	6849.44		183	7701.32		183	7651.16		183	6024.49
	184	6836.44		184	6607.44		184	7437.4		184	7380.44		184	5814.88
	185	6546.08		185	6322.49		185	7123.67		185	7061.88		185	5566.51
	186	6213.08		186	5996.29		186	6761.97		186	6697.36		186	5280.95
	187	5840.66		187	5632.04		187	6355.9		187	6290.44		187	4961.13
	188	5433.49		188	5234.36		188	5910.71		188	5846.26		188	4611.23
	189	4997.58		189	4809.18		189	5433.17		189	5371.43		189	4236.62
	190	4540.03		190	4363.51		190	4931.33		190	4873.75		190	3843.59
	191	4068.81		191	3905.18		191	4414.18		191	4361.94		191	3439.18
	192	3592.44		192	3442.55		192	3891.33		192	3845.31		192	3030.84
	193	3119.64		193	2984.12		193	3372.61		193	3333.36		193	2626.17
	194	2658.99		194	2538.26		194	2867.64		194	2835.41		194	2232.6
	195	2218.6		195	2112.8		195	2385.48		195	2360.23		195	1857.11
	196	1805.75		196	1714.78		196	1934.24		196	1915.65		196	1505.92
	197	1426.66		197	1350.14		197	1520.79		197	1508.34		197	1184.28
	198	1086.23		198	1023.53		198	1150.5		198	1143.48		198	896.302
	199	787.916		199	738.153		199	827.102		199	824.666		199	644.806
	200	533.627		200	495.718		200	552.581		200	553.824		200	431.282
	201	323.741		201	296.427		201	327.19		201	331.183		201	255.891
	202	157.16		202	139.056		202	149.547		202	155.385		202	117.536
	203	31.4576		203	21.1034		203	16.7906		203	23.6382		203	13.9925
	204	-56.9292		204	-61.018		204	-75.1832		204	-68.0611		204	-57.9182
	205	-112.458		205	-111.737		205	-131.449		205	-124.663		205	-102.115
	206	-140.211		206	-136.058		206	-157.742		206	-151.762		206	-123.023
	207	-145.612		207	-139.286		207	-160.14		207	-155.292		207	-125.328
	208	-134.148		208	-126.753		208	-144.749		208	-141.217		208	-113.74
	209	-111.111		209	-103.567		209	-117.415		209	-115.254		209	-92.7709
	210	-81.3632		210	-74.3973		210	-83.4757		210	-82.6262		210	-66.5454
	211	-49.1621		211	-43.2985		211	-47.5577		211	-47.8703		211	-38.6463
	212	-18.0196		212	-13.5871		212	-13.4366		212	-14.6959		212	-12.007
	213	9.37408		213	12.228		213	16.0426		213	14.0926		213	11.1508
	214	31.1757		214	32.4622		214	38.9841		214	36.6146		214	29.3318
	215	46.3616		215	46.2222		215	54.4017		215	51.8772		215	41.7391
	216	54.6557		216	53.33		216	62.1296		216	59.6886		216	48.2072
	217	56.4203		217	54.2122		217	62.6946		217	60.535		217	49.1063
	218	52.5211		218	49.7652		218	57.1595		218	55.4289		218	45.224
	219	44.1773		219	41.2085		219	46.9529		219	45.7438		219	37.6361
	220	32.8085		220	29.9349		220	33.6965		220	33.0462		220	27.5761
	221	19.888		221	17.3702		221	19.0432		221	18.9378		221	16.3108
	222	6.81338		222	4.84922		222	4.53413		222	4.91601		222	5.03079
	223	-5.20002		223	-6.48371		223	-8.51531		223	-7.73746		223	-5.23754
	224	-15.197		224	-15.7462		224	-19.0973		224	-18.0371		224	-13.6964
	225	-22.5294		225	-22.3588		225	-26.5577		225	-25.3395		225	-19.814
	226	-26.8719		226	-26.0561		226	-30.608		226	-29.3551		226	-23.3358
	227	-28.2101		227	-26.8707		227	-31.3048		227	-30.13		227	-24.2717
	228	-26.803		228	-25.0936		228	-29.0036		228	-28.0007		228	-22.863
	229	-23.1284		229	-21.218		229	-24.2924		229	-23.5309		229	-19.5337
	230	-17.8145		230	-15.8723		230	-17.9126		230	-17.4345		230	-14.8324
	231	-11.5676		231	-9.74838		231	-10.6763		231	-10.4956		231	-9.36965
	232	-5.10039		232	-3.53276		232	-3.38559		232	-3.48981		232	-3.75716
	233	0.93227		233	2.15433		233	3.23842		233	2.88409		233	1.44649
	234	5.986		234	6.80795		234	8.612		234	8.05975		234	5.77995
	235	9.6641		235	10.0721		235	12.3276		235	11.6408		235	8.91006
	236	11.7381		236	11.7566		236	14.173		236	13.42		236	10.6485
	237	12.1514		237	11.8379		237	14.1314		237	13.3791		237	10.9537
	238	11.0069		238	10.4444		238	12.3637		238	11.6724		238	9.9205
	239	8.54205		239	7.82993		239	9.17696		239	8.59568		239	7.75729
	240	5.09405		240	4.33811		240	4.98206		240	4.5458		240	4.75653
	241	1.05908		241	0.36215		241	0.24626		241	-0.02563		241	1.25984
	242	-3.14966		242	-3.69632		242	-4.55532		242	-4.65919		242	-2.37786
	243	-7.14167		243	-7.46535		243	-8.98446		243	-8.9312		243	-5.82214
	244	-10.5832		244	-10.6347		244	-12.6774		244	-12.4901		244	-8.78782
	245	-13.2232		245	-12.9791		245	-15.3724		245	-15.0831		245	-11.0607
	246	-14.9088		246	-14.3721		246	-16.9249		246	-16.5712		246	-12.5109
	247	-15.5909		247	-14.7888		247	-17.3117		247	-16.933		247	-13.0972
	248	-15.3197		248	-14.2995		248	-16.6221		248	-16.2563		248	-12.8627
	249	-14.2307		249	-13.0547		249	-15.0405		249	-14.7205		249	-11.9237
	250	-12.5248		250	-11.2638		250	-12.8206		250	-12.5727		250	-10.4519
	251	-10.4432		251	-9.17026		251	-10.2558		251	-10.0976		251	-8.65359
	252	-8.24148		252	-7.02507		252	-7.64779		252	-7.58806		252	-6.74714
	253	-6.1635		253	-5.0624		253	-5.2772		253	-5.31568		253	-4.9415
	254	-4.41957		254	-3.47828		254	-3.37826		254	-3.5068		254	-3.41711
	255	-3.16901		255	-2.41486		255	-2.12002		255	-2.32407		255	-2.31135
	256	-2.50925		256	-1.95112		256	-1.59524		256	-1.85572		256	-1.70919
	257	-2.47174		257	-2.10038		257	-1.8174		257	-2.11278		257	-1.63957
	258	-3.02453		258	-2.81442		258	-2.72565		258	-3.03401		258	-2.07757
	259	-4.08078		259	-3.99325		259	-4.19649		259	-4.49739		259	-2.95141
	260	-5.51192		260	-5.49914		260	-6.06079		260	-6.33677		260	-4.15348
	261	-7.16378		261	-7.17337		261	-8.12385		261	-8.36153		261	-5.5539
	262	-8.87396		262	-8.85364		262	-10.1866		262	-10.3773		262	-7.01508
	263	-10.4886		263	-10.3907		263	-12.0656		263	-12.2054		263	-8.40592
	264	-11.8768		264	-11.6619		264	-13.6101		264	-13.6996		264	-9.6141
	265	-12.9422		265	-12.5822		265	-14.7147		265	-14.7584		265	-10.5556
	266	-13.6291		266	-13.1089		266	-15.3263		266	-15.3318		266	-11.1806
	267	-13.9251		267	-13.2432		267	-15.4459		267	-15.4223		267	-11.4752
	268	-13.8584		268	-13.0265		268	-15.124		268	-15.0816		268	-11.4601
	269	-13.4917		269	-12.5326		269	-14.452		269	-14.4011		269	-11.185
	270	-12.9122		270	-11.8582		270	-13.5502		270	-13.4998		270	-10.7212
	271	-12.2213		271	-11.11		271	-12.5524		271	-12.5105		271	-10.152
	272	-11.5218		272	-10.3936		272	-11.592		272	-11.5645		272	-9.56331
	273	-10.9074		273	-9.80161		273	-10.7873		273	-10.7784		273	-9.03402
	274	-10.4535		274	-9.40495		274	-10.231		274	-10.243		274	-8.6285
	275	-10.2101		275	-9.24685		275	-9.98116		275	-10.0148		275	-8.39085
	276	-10.1989		276	-9.34005		276	-10.0583		276	-10.1133		276	-8.34195
	277	-10.413		277	-9.66763		277	-10.4454		277	-10.5205		277	-8.47923
	278	-10.8202		278	-10.187		278	-11.0922		278	-11.1858		278	-8.77902
	279	-11.3686		279	-10.8365		279	-11.9231		279	-12.0332		279	-9.20109
	280	-11.9938		280	-11.5435		280	-12.8467		280	-12.9715		280	-9.69466
	281	-12.628		281	-12.2337		281	-13.7675		281	-13.905		281	-10.2052
	282	-13.2077		282	-12.8399		282	-14.5961		282	-14.7445		282	-10.6814
	283	-13.6813		283	-13.3089		283	-15.2596		283	-15.4167		283	-11.0806
	284	-14.0142		284	-13.6078		284	-15.7082		284	-15.8717		284	-11.374
	285	-14.1924		285	-13.7261		285	-15.9204		285	-16.0872		285	-11.5486
	286	-14.2229		286	-13.6764		286	-15.9032		286	-16.0699		286	-11.6082
	287	-14.1312		287	-13.4917		287	-15.6905		287	-15.8529		287	-11.572
	288	-13.9581		288	-13.2203		288	-15.3377		288	-15.4913		288	-11.4707
	289	-13.7529		289	-12.9196		289	-14.9139		289	-15.0539		289	-11.3424
	290	-13.5672		290	-12.6488		290	-14.494		290	-14.6157		290	-11.2271
	291	-13.4479		291	-12.461		291	-14.1487		291	-14.248		291	-11.161
	292	-13.4313		292	-12.3971		292	-13.9366		292	-14.0105		292	-11.1721
	293	-13.538		293	-12.4808		293	-13.8974		293	-13.9443		293	-11.276
	294	-13.7709		294	-12.7156		294	-14.0475		294	-14.0678		294	-11.4744
	295	-14.1143		295	-13.0844		295	-14.3784		295	-14.3747		295	-11.7543
	296	-14.536		296	-13.552		296	-14.8581		296	-14.8352		296	-12.0897
	297	-14.991		297	-14.0689		297	-15.4354		297	-15.4002		297	-12.4448
	298	-15.4275		298	-14.5774		298	-16.0457		298	-16.0069		298	-12.7788
	299	-15.7929		299	-15.0187		299	-16.6196		299	-16.5868		299	-13.0506
	300	-16.0409		300	-15.3402		300	-17.0905		300	-17.074		300	-13.2245
	301	-16.1373		301	-15.5017		301	-17.4033		301	-17.4128		301	-13.2749
	302	-16.0647		302	-15.4809		302	-17.5207		302	-17.5646		302	-13.19
	303	-15.8256		303	-15.2767		303	-17.4283		303	-17.5125		303	-12.974
	304	-15.4427		304	-14.9095		304	-17.1365		304	-17.2641		304	-12.6472
	305	-14.9571		305	-14.42		305	-16.6795		305	-16.85		305	-12.2449
	306	-14.4245		306	-13.8647		306	-16.1122		306	-16.3214		306	-11.8132
	307	-13.9089		307	-13.3105		307	-15.5042		307	-15.7444		307	-11.4047
	308	-13.4759		308	-12.8265		308	-14.9317		308	-15.1918		308	-11.0726
	309	-13.1851		309	-12.4769		309	-14.4692		309	-14.7359		309	-10.8642
	310	-13.0825		310	-12.313		310	-14.1806		310	-14.4391		310	-10.8156
	311	-13.1955		311	-12.367		311	-14.1118		311	-14.3473		311	-10.9467
	312	-13.5279		312	-12.6478		312	-14.2846		312	-14.4834		312	-11.2583
	313	-14.0591		313	-13.1386		313	-14.6935		313	-14.8444		313	-11.7307
	314	-14.7447		314	-13.7983		314	-15.3056		314	-15.4009		314	-12.325
	315	-15.5204		315	-14.5642		315	-16.063		315	-16.0995		315	-12.9863
	316	-16.3081		316	-15.3588		316	-16.8883		316	-16.8678		316	-13.6488
	317	-17.0237		317	-16.0971		317	-17.693		317	-17.6222		317	-14.2426
	318	-17.5858		318	-16.6957		318	-18.3862		318	-18.2766		318	-14.7005
	319	-17.9247		319	-17.0819		319	-18.8848		319	-18.7518		319	-14.9658
	320	-17.9904		320	-17.2019		320	-19.1229		320	-18.9845		320	-14.9986
	321	-17.7588		321	-17.0273		321	-19.0595		321	-18.9349		321	-14.7811
	322	-17.2353		322	-16.5594		322	-18.684		322	-18.592		322	-14.3201
	323	-16.456		323	-15.8301		323	-18.0184		323	-17.9756		323	-13.6478
	324	-15.4846		324	-14.8999		324	-17.1162		324	-17.1355		324	-12.8195
	325	-14.4077		325	-13.8527		325	-16.058		325	-16.1474		325	-11.9089
	326	-13.3263		326	-12.7879		326	-14.9439		326	-15.1054		326	-11.0013
	327	-12.3459		327	-11.8106		327	-13.8837		327	-14.113		327	-10.1854
	328	-11.566		328	-11.0209		328	-12.9855		328	-13.2722		328	-9.54409
	329	-11.0697		329	-10.5035		329	-12.3442		329	-12.6724		329	-9.14589
	330	-10.9137		330	-10.3177		330	-12.0314		330	-12.3809		330	-9.03718
	331	-11.122		331	-10.4906		331	-12.0864		331	-12.4344		331	-9.23653
	332	-11.6821		332	-11.0132		332	-12.5113		332	-12.8343		332	-9.73161
	333	-12.5442		333	-11.8391		333	-13.2691		333	-13.5448		333	-10.4792
	334	-13.6251		334	-12.8888		334	-14.286		334	-14.4956		334	-11.4081
	335	-14.8155		335	-14.0556		335	-15.4578		335	-15.5876		335	-12.4254
	336	-15.9897		336	-15.216		336	-16.6595		336	-16.7023		336	-13.4251
	337	-17.018		337	-16.2418		337	-17.7574		337	-17.7133		337	-14.2979
	338	-17.7796		338	-17.0125		338	-18.6227		338	-18.4993		338	-14.9425
	339	-18.1754		339	-17.4286		339	-19.1448		339	-18.957		339	-15.2761
	340	-18.1389		340	-17.4221		340	-19.2437		340	-19.0125		340	-15.2435
	341	-17.6442		341	-16.9651		341	-18.8795		341	-18.63		341	-14.8237
	342	-16.7106		342	-16.0742		342	-18.0577		342	-17.8177		342	-14.0337
	343	-15.4022		343	-14.8107		343	-16.8311		343	-16.628		343	-12.9281
	344	-13.8233		344	-13.2759		344	-15.2955		344	-15.1546		344	-11.5953
	345	-12.1099		345	-11.6029		345	-13.5825		345	-13.5239		345	-10.1498
	346	-10.4165		346	-9.94422		346	-11.8467		346	-11.8841		346	-8.72204
	347	-8.90217		347	-8.45685		347	-10.2513		347	-10.3901		347	-7.44575
	348	-7.71389		348	-7.28688		348	-8.95124		348	-9.18809		348	-6.44461
	349	-6.97163		349	-6.55397		349	-8.07765		349	-8.40032		349	-5.81948
	350	-6.75493		350	-6.33815		350	-7.72289		350	-8.11114		350	-5.63727
	351	-7.09318		351	-6.66997		351	-7.92973		351	-8.35682		351	-5.92282
	352	-7.96051		352	-7.52526		352	-8.68482		352	-9.11968		352	-6.65458
	353	-9.27603		353	-8.82519		353	-9.91765		353	-10.3275		353	-7.76485
	354	-10.9096		354	-10.4418		354	-11.5053		354	-11.8584		354	-9.14458
	355	-12.6928		355	-12.209		355	-13.2828		355	-13.5514		355	-10.6526
	356	-14.4343		356	-13.9374		356	-15.058		356	-15.2208		356	-12.1284
	357	-15.9383		357	-15.4328		357	-16.63		357	-16.6742		357	-13.4075
	358	-17.0239		358	-16.5152		358	-17.8095		358	-17.7324		358	-14.3378
	359	-17.5442		359	-17.0384		359	-18.4384		359	-18.2477		359	-14.7956
