# Supplementary material for: Establishing superfine nanofibrils for robust polyelectrolyte artificial spider silk and powerful artificial muscles
Source: Nat Commun. 2024 Apr 25;15:3485. doi: 10.1038/s41467-024-47796-2 (PMC11045855; doi:10.1038/s41467-024-47796-2)
Supplement: Supplementary file 5 — Source Data [file 41467_2024_47796_MOESM5_ESM.zip › source date/Supplementary Fig.17.xlsx]

## Sheet: 0.028%
20°C	Time (s)	σ/σ0	30°C	Time (s)	σ/σ0	40°C	Time (s)	σ/σ0	50°C	Time (s)	σ/σ0
	-2.86102e-08	1		-5.14984e-08	1		-2.76566e-08	1		-2.76566e-08	1
	0.099	0.97144		0.1	0.98401		0.099	0.91619		0.1	0.82891
	0.199	0.84638		0.201	0.91953		0.2	0.85703		0.2	0.85251
	0.299	0.75332		0.3	0.875		0.3	0.81115		0.299	0.76696
	0.399	0.7031		0.401	0.83616		0.4	0.77267		0.4	0.71976
	0.5	0.66913		0.5	0.80794		0.499	0.74403		0.499	0.68437
	0.599	0.64451		0.6	0.7809		0.599	0.71981		0.6	0.66372
	0.7	0.62678		0.701	0.75815		0.7	0.69505		0.699	0.63717
	0.8	0.60955		0.8	0.74099		0.799	0.67901		0.799	0.62537
	0.899	0.6002		0.9	0.71985		0.9	0.66088		0.899	0.60177
	0.999	0.58395		1.001	0.70665		1	0.6433		0.999	0.59292
	1.1	0.58001		1.101	0.69024		1.099	0.63357		1.099	0.57817
	1.199	0.56475		1.2	0.67575		1.199	0.61599		1.199	0.56932
	1.299	0.56278		1.3	0.66524		1.299	0.60681		1.299	0.55752
	1.398	0.54998		1.4	0.65075		1.399	0.59719		1.399	0.55162
	1.499	0.54948		1.5	0.6426		1.499	0.58249		1.499	0.53982
	1.599	0.53767		1.6	0.63122		1.598	0.57839		1.599	0.53392
	1.698	0.53767		1.7	0.62178		1.698	0.56579		1.699	0.52802
	1.799	0.5288		1.8	0.61363		1.799	0.55772		1.799	0.52212
	1.899	0.52733		1.9	0.60354		1.898	0.55263		1.899	0.51622
	1.999	0.51945		1.999	0.59667		1.999	0.54014		1.999	0.50737
	2.098	0.51797		2.099	0.58712		2.098	0.53759		2.099	0.50442
	2.199	0.51157		2.2	0.58155		2.198	0.52974		2.198	0.49558
	2.298	0.5096		2.3	0.57339		2.299	0.52178		2.298	0.49263
	2.398	0.50468		2.399	0.56727		2.399	0.51924		2.398	0.48673
	2.498	0.50222		2.499	0.56127		2.498	0.51061		2.498	0.48378
	2.598	0.49877		2.599	0.553		2.598	0.50608		2.599	0.47788
	2.698	0.49581		2.7	0.54957		2.699	0.50188		2.698	0.47493
	2.799	0.49286		2.799	0.54088		2.798	0.49436		2.798	0.47198
	2.898	0.48941		2.899	0.53712		2.899	0.49149		2.898	0.46608
	2.998	0.48695		2.999	0.53176		2.998	0.48762		2.998	0.46313
	3.098	0.48449		3.099	0.52532		3.098	0.48087		3.098	0.46018
	3.197	0.48154		3.199	0.52328		3.199	0.47943		3.197	0.45723
	3.298	0.47957		3.299	0.51567		3.298	0.47391		3.298	0.45428
	3.397	0.47612		3.399	0.5132		3.398	0.46915		3.397	0.45133
	3.498	0.47464		3.499	0.50805		3.497	0.46827		3.498	0.44543
	3.598	0.47169		3.599	0.50279		3.598	0.46064		3.597	0.44248
	3.698	0.47021		3.698	0.5		3.698	0.46108		3.697	0.43953
	3.797	0.46677		3.799	0.49474		3.798	0.45666		3.797	0.43658
	3.898	0.46578		3.899	0.4926		3.897	0.45201		3.897	0.43363
	3.997	0.46283		3.999	0.4882		3.998	0.45245		3.997	0.43068
	4.098	0.46184		4.099	0.4853		4.098	0.44527		4.098	0.42773
	4.197	0.45889		4.198	0.48112		4.198	0.44494		4.198	0.42478
	4.297	0.4579		4.298	0.47833		4.298	0.44162		4.298	0.42183
	4.397	0.45544		4.398	0.47436		4.397	0.43642		4.397	0.42183
	4.497	0.45446		4.499	0.47092		4.497	0.43742		4.497	0.41593
	4.597	0.45199		4.598	0.46899		4.597	0.432		4.597	0.41593
	4.697	0.45101		4.699	0.46438		4.698	0.43089		4.697	0.41298
	4.797	0.44904		4.798	0.46395		4.797	0.4289		4.797	0.41003
	4.897	0.44707		4.898	0.45912		4.897	0.42426		4.897	0.41003
	4.997	0.44559		4.998	0.45773		4.997	0.42437		4.997	0.40708
	5.096	0.44461		5.098	0.45483		5.097	0.42039		5.097	0.40413
	5.197	0.44313		5.198	0.45075		5.196	0.41785		5.197	0.40413
	5.296	0.44165		5.297	0.44989		5.297	0.41751		5.296	0.40118
	5.397	0.44018		5.399	0.44549		5.397	0.41375		5.396	0.39823
	5.497	0.43821		5.498	0.44453		5.496	0.41298		5.497	0.39528
	5.597	0.43722		5.597	0.44195		5.596	0.41099		5.596	0.39233
	5.696	0.43525		5.698	0.43906		5.696	0.40745		5.697	0.39233
	5.796	0.43476		5.797	0.43777		5.796	0.40723		5.796	0.38938
	5.896	0.43328		5.898	0.43444		5.897	0.40369		5.896	0.38938
	5.997	0.4323		5.998	0.43273		5.996	0.40192		5.996	0.38643
	6.096	0.43082		6.098	0.43004		6.096	0.4017		6.096	0.38643
	6.196	0.42984		6.197	0.42843		6.196	0.39739		6.196	0.38348
	6.296	0.42836		6.297	0.42597		6.297	0.39816		6.296	0.38348
	6.396	0.42738		6.397	0.42489		6.396	0.39551		6.396	0.38053
	6.496	0.4259		6.497	0.42242		6.496	0.39264		6.495	0.37758
	6.596	0.42491		6.597	0.42082		6.596	0.3933		6.596	0.37758
	6.697	0.42442		6.697	0.4191		6.696	0.38877		6.695	0.37463
	6.796	0.42294		6.797	0.4162		6.795	0.38921		6.796	0.37168
	6.895	0.42196		6.896	0.41534		6.895	0.38744		6.895	0.37168
	6.995	0.42097		6.996	0.41234		6.996	0.38479		6.996	0.37168
	7.095	0.4195		7.097	0.41191		7.096	0.38556		7.095	0.36873
	7.195	0.41851		7.196	0.40998		7.196	0.38202		7.196	0.36873
	7.296	0.41753		7.297	0.40794		7.296	0.38169		7.296	0.36578
	7.396	0.41654		7.396	0.40751		7.395	0.38014		7.396	0.36578
	7.496	0.41556		7.497	0.40472		7.495	0.3776		7.496	0.36283
	7.595	0.41457		7.596	0.40397		7.596	0.37793		7.595	0.36283
	7.695	0.4131		7.696	0.40161		7.695	0.37539		7.696	0.35988
	7.796	0.4131		7.796	0.40021		7.796	0.37472		7.795	0.35988
	7.895	0.41162		7.896	0.39914		7.895	0.37406		7.895	0.35693
	7.995	0.41113		7.996	0.39742		7.995	0.37152		7.995	0.35693
	8.096	0.40965		8.096	0.39678		8.094	0.3713		8.096	0.35398
	8.195	0.40916		8.196	0.39485		8.195	0.36964		8.195	0.35398
	8.295	0.40817		8.296	0.39378		8.295	0.36765		8.295	0.35398
	8.395	0.40768		8.396	0.39217		8.394	0.36787		8.395	0.35398
	8.495	0.4062		8.496	0.39067		8.494	0.36544		8.495	0.35103
	8.595	0.40571		8.596	0.38916		8.595	0.36521		8.595	0.35103
	8.694	0.40473		8.696	0.3883		8.694	0.36422		8.695	0.34808
	8.794	0.40374		8.796	0.38712		8.795	0.36212		8.795	0.34808
	8.894	0.40325		8.896	0.38605		8.895	0.36234		8.894	0.34513
	8.995	0.40226		8.996	0.38509		8.994	0.3598		8.995	0.34513
	9.095	0.40177		9.096	0.38337		9.094	0.35924		9.094	0.34218
	9.194	0.40079		9.196	0.38273		9.194	0.35847		9.194	0.34218
	9.295	0.4003		9.296	0.3809		9.295	0.35626		9.294	0.34218
	9.395	0.39931		9.396	0.37994		9.394	0.35714		9.394	0.33923
	9.494	0.39882		9.496	0.37886		9.494	0.35493		9.495	0.33923
	9.594	0.39734		9.596	0.37768		9.594	0.35427		9.595	0.33923
	9.695	0.39734		9.695	0.37725		9.694	0.35372		9.695	0.33628
	9.795	0.39586		9.795	0.37564		9.794	0.35128		9.794	0.33628
	9.893	0.39586		9.895	0.375		9.894	0.3515		9.894	0.33628
	9.994	0.39439		9.995	0.37371		9.994	0.34985		9.994	0.33333
	10.094	0.39389		10.095	0.37221		10.093	0.34896		10.094	0.33333
	10.194	0.3934		10.195	0.37157		10.194	0.34885		10.194	0.33038
	10.294	0.39291		10.295	0.37039		10.293	0.34697		10.294	0.33038
	10.394	0.39193		10.395	0.36974		10.393	0.34686		10.394	0.33038
	10.494	0.39094		10.494	0.36888		10.494	0.34564		10.494	0.33038
	10.594	0.39094		10.596	0.36792		10.594	0.34421		10.594	0.32743
	10.693	0.38996		10.695	0.36706		10.694	0.34398		10.693	0.32743
	10.793	0.38946		10.794	0.36609		10.793	0.34266		10.793	0.32448
	10.894	0.38848		10.895	0.36481		10.894	0.34222		10.894	0.32448
	10.994	0.38848		10.994	0.36406		10.993	0.34144		10.994	0.32448
	11.094	0.38749		11.095	0.3633		11.093	0.34023		11.093	0.32448
	11.193	0.387		11.195	0.36245		11.193	0.33989		11.194	0.32153
	11.293	0.38602		11.295	0.36191		11.293	0.33868		11.294	0.32153
	11.393	0.38552		11.395	0.36116		11.393	0.33768		11.395	0.32153
	11.494	0.38503		11.494	0.36019		11.493	0.33691		11.493	0.31858
	11.593	0.38405		11.594	0.35933		11.593	0.3358		11.593	0.31858
	11.692	0.38355		11.695	0.35815		11.693	0.33558		11.693	0.31858
	11.793	0.38306		11.794	0.3573		11.792	0.33459		11.793	0.31858
	11.893	0.38257		11.893	0.35655		11.893	0.33392		11.893	0.31563
	11.993	0.38159		11.995	0.35569		11.993	0.33359		11.993	0.31858
	12.092	0.38159		12.094	0.35515		12.093	0.33226		12.093	0.31563
	12.193	0.3806		12.194	0.35418		12.193	0.33182		12.192	0.31563
	12.292	0.38011		12.294	0.35343		12.292	0.33061		12.293	0.31268
	12.392	0.37912		12.393	0.35268		12.393	0.33005		12.392	0.31268
	12.493	0.37912		12.494	0.35172		12.492	0.32961		12.492	0.31268
	12.592	0.37814		12.593	0.35086		12.592	0.32884		12.592	0.31268
	12.692	0.37765		12.695	0.35011		12.692	0.32839		12.692	0.30973
	12.792	0.37715		12.794	0.34946		12.793	0.3274		12.793	0.30973
	12.893	0.37666		12.894	0.34903		12.892	0.32651		12.893	0.30973
	12.993	0.37617		12.994	0.34839		12.992	0.32596		12.992	0.30678
	13.093	0.37568		13.093	0.34764		13.092	0.32486		13.092	0.30678
	13.193	0.37518		13.194	0.347		13.193	0.32441		13.193	0.30678
	13.292	0.37469		13.293	0.34592		13.292	0.32386		13.292	0.30678
	13.392	0.3742		13.394	0.34528		13.392	0.3232		13.391	0.30678
	13.492	0.37322		13.492	0.34442		13.492	0.32298		13.492	0.30383
	13.591	0.37322		13.593	0.34388		13.592	0.32209		13.592	0.30383
	13.692	0.37272		13.694	0.34345		13.692	0.32154		13.692	0.30383
	13.791	0.37223		13.793	0.3426		13.791	0.32077		13.791	0.30088
	13.891	0.37174		13.893	0.34195		13.892	0.31999		13.891	0.30088
	13.992	0.37125		13.993	0.34131		13.992	0.31944		13.992	0.30088
	14.091	0.37075		14.093	0.34045		14.091	0.31889		14.092	0.30088
	14.192	0.37026		14.193	0.3397		14.192	0.31833		14.191	0.30088
	14.291	0.36977		14.293	0.33884		14.292	0.318		14.291	0.30088
	14.391	0.36928		14.393	0.33852		14.393	0.31734		14.391	0.29794
	14.491	0.36878		14.492	0.33798		14.492	0.31678		14.491	0.29794
	14.591	0.36829		14.592	0.33745		14.592	0.31601		14.591	0.29499
	14.691	0.3678		14.692	0.3368		14.692	0.31502		14.691	0.29499
	14.791	0.36731		14.793	0.33605		14.792	0.31479		14.791	0.29499
	14.891	0.36731		14.893	0.3353		14.891	0.31424		14.892	0.29499
	14.991	0.36632		14.992	0.33455		14.991	0.31358		14.992	0.29499
	15.091	0.36632		15.093	0.33391		15.091	0.31336		15.092	0.29499
	15.191	0.36534		15.191	0.33348		15.19	0.31247		15.191	0.29499
	15.29	0.36534		15.292	0.33305		15.291	0.31247		15.291	0.29204
	15.391	0.36484		15.392	0.3324		15.391	0.31137		15.39	0.29204
	15.491	0.36435		15.492	0.33197		15.49	0.3107		15.492	0.29204
	15.59	0.36386		15.592	0.33133		15.591	0.31026		15.591	0.29204
	15.69	0.36337		15.692	0.33069		15.69	0.30971		15.69	0.28909
	15.791	0.36337		15.792	0.32994		15.79	0.30949		15.791	0.28909
	15.891	0.36238		15.892	0.32929		15.891	0.30893		15.89	0.28909
	15.99	0.36238		15.991	0.32876		15.991	0.30838		15.99	0.28909
	16.09	0.3614		16.092	0.32833		16.091	0.30794		16.09	0.28614
	16.191	0.3614		16.191	0.32779		16.19	0.30728		16.191	0.28614
	16.291	0.36091		16.292	0.32725		16.291	0.3065		16.291	0.28614
	16.39	0.36041		16.392	0.32661		16.39	0.30628		16.39	0.28614
	16.49	0.35992		16.492	0.32618		16.491	0.30562		16.49	0.28614
	16.59	0.35992		16.591	0.32532		16.59	0.30529		16.59	0.28614
	16.69	0.35894		16.692	0.32489		16.69	0.30517		16.69	0.28614
	16.79	0.35894		16.792	0.32436		16.791	0.30429		16.791	0.28319
	16.89	0.35844		16.891	0.32403		16.89	0.30418		16.89	0.28319
	16.99	0.35795		16.991	0.32371		16.989	0.30352		16.99	0.28319
	17.09	0.35795		17.092	0.32318		17.09	0.30274		17.09	0.28319
	17.19	0.35697		17.191	0.32264		17.19	0.30274		17.19	0.28319
	17.289	0.35697		17.291	0.322		17.29	0.30197		17.29	0.28024
	17.39	0.35647		17.39	0.32135		17.39	0.30186		17.39	0.28024
	17.49	0.35598		17.491	0.32082		17.49	0.30142		17.49	0.28024
	17.59	0.35549		17.59	0.32039		17.59	0.30086		17.59	0.28024
	17.69	0.35549		17.691	0.31996		17.69	0.30086		17.689	0.28024
	17.789	0.355		17.79	0.31964		17.789	0.29987		17.789	0.27729
	17.89	0.35451		17.891	0.31921		17.889	0.29954		17.889	0.27729
	17.989	0.35401		17.991	0.31878		17.99	0.29887		17.989	0.27729
	18.089	0.35401		18.091	0.31824		18.089	0.29832		18.09	0.27729
	18.189	0.35352		18.19	0.3177		18.189	0.29843		18.189	0.27729
	18.289	0.35303		18.291	0.31717		18.289	0.29777		18.289	0.27729
	18.39	0.35254		18.391	0.31663		18.39	0.29743		18.389	0.27729
	18.489	0.35204		18.49	0.31631		18.49	0.2971		18.489	0.27729
	18.588	0.35204		18.59	0.31588		18.588	0.29644		18.59	0.27434
	18.689	0.35155		18.691	0.31556		18.689	0.29611		18.689	0.27434
	18.789	0.35155		18.79	0.31502		18.789	0.29544		18.789	0.27434
	18.889	0.35106		18.891	0.31448		18.889	0.29533		18.889	0.27434
	18.988	0.35057		18.99	0.31406		18.988	0.29511		18.989	0.27139
	19.088	0.35007		19.09	0.31352		19.089	0.29445		19.088	0.27139
	19.189	0.35007		19.19	0.31309		19.189	0.29423		19.189	0.27139
	19.288	0.34958		19.29	0.31277		19.289	0.29379		19.288	0.27139
	19.389	0.34909		19.39	0.31245		19.388	0.29334		19.389	0.27139
	19.488	0.34909		19.489	0.31212		19.489	0.2929		19.488	0.26844
	19.589	0.3486		19.589	0.3117		19.588	0.29224		19.588	0.26844
	19.688	0.3481		19.69	0.31127		19.689	0.29213		19.688	0.26844
	19.788	0.34761		19.789	0.31073		19.788	0.2918		19.788	0.26844
	19.888	0.34761		19.89	0.3103		19.888	0.29135		19.888	0.26844
	19.989	0.34712		19.989	0.30976		19.988	0.29124		19.988	0.26844
	20.089	0.34712		20.089	0.30933		20.089	0.29058		20.088	0.26844
	20.188	0.34663		20.19	0.30912		20.188	0.29025		20.189	0.26844
	20.288	0.34613		20.289	0.3088		20.289	0.28969		20.287	0.26549
	20.388	0.34564		20.389	0.30848		20.388	0.28925		20.388	0.26549
	20.488	0.34564		20.489	0.30805		20.488	0.28914		20.488	0.26549
	20.588	0.34515		20.59	0.30751		20.588	0.28881		20.588	0.26549
	20.688	0.34515		20.688	0.30708		20.687	0.28848		20.688	0.26549
	20.788	0.34466		20.789	0.30665		20.788	0.28826		20.788	0.26549
	20.887	0.34466		20.889	0.30622		20.888	0.28759		20.888	0.26549
	20.988	0.34417		20.989	0.30601		20.988	0.28759		20.987	0.26254
	21.088	0.34367		21.089	0.30569		21.088	0.28682		21.087	0.26254
	21.187	0.34367		21.189	0.30536		21.188	0.28671		21.187	0.26254
	21.287	0.34318		21.289	0.30504		21.288	0.28627		21.287	0.26254
	21.388	0.34269		21.389	0.30461		21.387	0.28605		21.387	0.25959
	21.487	0.3422		21.488	0.30429		21.487	0.28582		21.488	0.26254
	21.588	0.3422		21.588	0.30386		21.588	0.28538		21.587	0.25959
	21.687	0.3417		21.688	0.30354		21.687	0.28494		21.687	0.25959
	21.787	0.3417		21.788	0.30322		21.787	0.28461		21.788	0.25959
	21.887	0.34121		21.888	0.3029		21.887	0.28395		21.888	0.25959
	21.987	0.34121		21.988	0.30268		21.987	0.28372		21.987	0.25664
	22.087	0.34072		22.088	0.30236		22.087	0.28328		22.087	0.25959
	22.187	0.34072		22.189	0.30193		22.188	0.28328		22.187	0.25664
	22.287	0.34023		22.288	0.3015		22.287	0.28306		22.287	0.25664
	22.387	0.33973		22.388	0.30107		22.387	0.28251		22.388	0.25664
	22.487	0.33973		22.488	0.30064		22.487	0.2824		22.487	0.25664
	22.587	0.33924		22.588	0.30032		22.586	0.28184		22.587	0.25664
	22.686	0.33924		22.688	0.3		22.687	0.28151		22.687	0.25664
	22.786	0.33875		22.788	0.29979		22.786	0.28107		22.787	0.25664
	22.887	0.33875		22.888	0.29946		22.887	0.28074		22.886	0.25369
	22.986	0.33826		22.988	0.29914		22.986	0.28063		22.987	0.25369
	23.087	0.33826		23.088	0.29871		23.086	0.28041		23.086	0.25369
	23.186	0.33776		23.188	0.29828		23.187	0.27996		23.186	0.25369
	23.287	0.33776		23.288	0.29785		23.287	0.27985		23.286	0.25369
	23.387	0.33727		23.387	0.29764		23.386	0.2793		23.386	0.25369
	23.486	0.33678		23.487	0.29742		23.486	0.27897		23.486	0.25369
	23.587	0.33678		23.587	0.29721		23.586	0.27864		23.586	0.25369
	23.686	0.33629		23.688	0.297		23.687	0.27831		23.687	0.25074
	23.786	0.33629		23.787	0.29657		23.787	0.27831		23.786	0.25369
	23.886	0.3358		23.888	0.29624		23.886	0.27786		23.886	0.25074
	23.986	0.3358		23.987	0.29582		23.986	0.27775		23.986	0.25074
	24.086	0.3353		24.087	0.29549		24.086	0.27742		24.086	0.25074
	24.185	0.3353		24.187	0.29517		24.185	0.27687		24.186	0.25074
	24.286	0.33481		24.287	0.29496		24.286	0.27654		24.285	0.25074
	24.386	0.33432		24.387	0.29464		24.386	0.27632		24.386	0.25074
	24.486	0.33432		24.487	0.29453		24.486	0.27598		24.486	0.25074
	24.586	0.33383		24.588	0.29421		24.585	0.27587		24.586	0.25074
	24.686	0.33383		24.686	0.29388		24.686	0.27554		24.686	0.24779
	24.785	0.33333		24.787	0.29356		24.786	0.27543		24.785	0.24779
	24.885	0.33333		24.887	0.29313		24.885	0.27488		24.886	0.24779
	24.986	0.33284		24.986	0.29292		24.985	0.27455		24.985	0.24779
	25.085	0.33284		25.086	0.2926		25.085	0.27421		25.085	0.24779
	25.185	0.33235		25.187	0.29238		25.185	0.27377		25.185	0.24779
	25.286	0.33235		25.287	0.29227		25.285	0.27366		25.285	0.24779
	25.385	0.33186		25.386	0.29195		25.385	0.27344		25.385	0.24484
	25.485	0.33186		25.486	0.29163		25.485	0.27333		25.485	0.24779
	25.586	0.33136		25.586	0.2912		25.586	0.27311		25.585	0.24484
	25.685	0.33136		25.686	0.29077		25.685	0.27256		25.686	0.24779
	25.785	0.33087		25.787	0.29045		25.784	0.27234		25.785	0.24484
	25.885	0.33038		25.886	0.29024		25.884	0.27211		25.885	0.24484
	25.985	0.33038		25.986	0.29002		25.984	0.27167		25.985	0.24484
	26.085	0.33038		26.086	0.28991		26.085	0.27167		26.085	0.24484
	26.185	0.32989		26.186	0.2897		26.185	0.27145		26.185	0.24484
	26.285	0.32989		26.286	0.28938		26.284	0.27112		26.285	0.24484
	26.384	0.32939		26.386	0.28895		26.384	0.27101		26.385	0.24189
	26.484	0.32939		26.485	0.28863		26.485	0.27046		26.484	0.24189
	26.585	0.3289		26.585	0.2883		26.585	0.27012		26.585	0.24189
	26.685	0.32841		26.686	0.28798		26.684	0.2699		26.684	0.24189
	26.784	0.32841		26.785	0.28788		26.784	0.26946		26.784	0.24189
	26.885	0.32792		26.886	0.28766		26.884	0.26935		26.884	0.24189
	26.984	0.32792		26.986	0.28745		26.984	0.26913		26.984	0.24189
	27.085	0.32742		27.085	0.28723		27.084	0.26891		27.084	0.24189
	27.184	0.32742		27.185	0.2868		27.184	0.2688		27.184	0.24189
	27.284	0.32742		27.285	0.28648		27.284	0.26835		27.284	0.24189
	27.384	0.32693		27.386	0.28605		27.384	0.26813		27.384	0.24189
	27.483	0.32693		27.486	0.28584		27.484	0.2678		27.484	0.23894
	27.584	0.32644		27.585	0.28562		27.584	0.26747		27.584	0.23894
	27.684	0.32644		27.685	0.28552		27.684	0.26747		27.684	0.23894
	27.784	0.32595		27.785	0.2853		27.784	0.26703		27.784	0.23894
	27.883	0.32595		27.885	0.28509		27.883	0.26703		27.884	0.23894
	27.984	0.32546		27.985	0.28476		27.984	0.2667		27.984	0.23894
	28.083	0.32546		28.085	0.28444		28.083	0.26625		28.083	0.23894
	28.184	0.32546		28.184	0.28412		28.184	0.26592		28.183	0.23894
	28.284	0.32496		28.285	0.28391		28.284	0.26548		28.283	0.23599
	28.383	0.32496		28.385	0.28369		28.384	0.26526		28.383	0.23894
	28.483	0.32496		28.485	0.28358		28.483	0.26515		28.483	0.23599
	28.583	0.32447		28.584	0.28337		28.583	0.26493		28.584	0.23599
	28.684	0.32447		28.685	0.28305		28.683	0.26482		28.684	0.23599
	28.784	0.32398		28.784	0.28273		28.783	0.2646		28.783	0.23599
	28.883	0.32398		28.885	0.2824		28.883	0.26426		28.883	0.23599
	28.983	0.32349		28.984	0.28208		28.983	0.26404		28.983	0.23599
	29.083	0.32299		29.084	0.28187		29.084	0.26371		29.082	0.23599
	29.183	0.32299		29.184	0.28165		29.183	0.2636		29.183	0.23304
	29.284	0.32299		29.285	0.28144		29.283	0.26338		29.282	0.23304
	29.383	0.32299		29.384	0.28133		29.383	0.26327		29.383	0.23304
	29.483	0.3225		29.484	0.28112		29.482	0.26305		29.483	0.23304
	29.583	0.3225		29.584	0.28079		29.583	0.26283		29.583	0.23304
	29.683	0.32201		29.683	0.28047		29.683	0.26272		29.683	0.23304
	29.783	0.32201		29.784	0.28026		29.783	0.26216		29.783	0.23304
	29.882	0.32152		29.883	0.27994		29.882	0.26194		29.882	0.23304
	29.983	0.32152		29.984	0.27983		29.982	0.26161		29.983	0.23304
	30.083	0.32102		30.083	0.27972		30.083	0.26139		30.083	0.23304
	30.182	0.32102		30.183	0.27951		30.182	0.26128		30.182	0.23009
	30.283	0.32102		30.283	0.2794		30.283	0.26117		30.283	0.23009
	30.382	0.32053		30.384	0.27908		30.383	0.26084		30.382	0.23009
	30.483	0.32053		30.483	0.27865		30.482	0.2605		30.482	0.23009
	30.582	0.32004		30.583	0.27833		30.582	0.26017		30.582	0.23009
	30.682	0.32004		30.683	0.278		30.682	0.25995		30.683	0.23009
	30.782	0.31955		30.783	0.27779		30.782	0.25962		30.782	0.23009
	30.882	0.31955		30.883	0.27768		30.882	0.25951		30.882	0.23009
	30.982	0.31955		30.983	0.27768		30.983	0.2594		30.982	0.23009
	31.082	0.31905		31.083	0.27747		31.082	0.25918		31.081	0.23009
	31.181	0.31905		31.183	0.27725		31.181	0.25907		31.182	0.23009
	31.282	0.31856		31.283	0.27693		31.282	0.25885		31.282	0.22714
	31.382	0.31856		31.383	0.27672		31.382	0.25851		31.381	0.23009
	31.482	0.31807		31.483	0.27639		31.482	0.2584		31.482	0.22714
	31.581	0.31807		31.582	0.27629		31.581	0.25807		31.581	0.22714
	31.681	0.31807		31.682	0.27618		31.682	0.25796		31.682	0.22714
	31.781	0.31758		31.783	0.27597		31.782	0.25785		31.782	0.22714
	31.881	0.31758		31.882	0.27586		31.882	0.25774		31.881	0.22714
	31.981	0.31709		31.983	0.27564		31.981	0.25752		31.981	0.22714
	32.081	0.31709		32.083	0.27521		32.082	0.25719		32.081	0.22714
	32.181	0.31709		32.183	0.27489		32.181	0.25697		32.181	0.22714
	32.281	0.31659		32.283	0.27457		32.281	0.25663		32.281	0.22419
	32.382	0.31659		32.382	0.27436		32.381	0.25641		32.381	0.22419
	32.481	0.31659		32.482	0.27425		32.481	0.25619		32.481	0.22419
	32.581	0.3161		32.583	0.27414		32.581	0.25597		32.581	0.22419
	32.681	0.3161		32.682	0.27403		32.681	0.25586		32.681	0.22419
	32.781	0.3161		32.782	0.27382		32.78	0.25575		32.781	0.22419
	32.881	0.3161		32.882	0.2735		32.881	0.25542		32.881	0.22419
	32.981	0.31561		32.982	0.27318		32.981	0.2552		32.98	0.22419
	33.08	0.31561		33.082	0.27296		33.082	0.25487		33.081	0.22419
	33.181	0.31512		33.182	0.27275		33.181	0.25487		33.181	0.22419
	33.28	0.31512		33.282	0.27253		33.28	0.25464		33.281	0.22419
	33.381	0.31462		33.382	0.27242		33.38	0.25453		33.38	0.22124
	33.481	0.31462		33.482	0.27242		33.481	0.25442		33.481	0.22419
	33.58	0.31462		33.582	0.27221		33.58	0.25409		33.58	0.22124
	33.681	0.31413		33.682	0.272		33.681	0.25387		33.68	0.22419
	33.78	0.31413		33.781	0.27167		33.78	0.25354		33.781	0.22124
	33.88	0.31413		33.881	0.27135		33.88	0.2531		33.88	0.22419
	33.981	0.31364		33.981	0.27114		33.98	0.25299		33.98	0.22124
	34.08	0.31364		34.082	0.27103		34.08	0.25276		34.081	0.22124
	34.18	0.31315		34.181	0.27082		34.18	0.25254		34.181	0.22124
	34.28	0.31315		34.281	0.27082		34.28	0.25254		34.28	0.22124
	34.38	0.31315		34.381	0.2706		34.38	0.25232		34.38	0.22124
	34.48	0.31265		34.481	0.27039		34.48	0.2521		34.48	0.22124
	34.579	0.31265		34.581	0.27006		34.58	0.25188		34.58	0.22124
	34.68	0.31265		34.681	0.26974		34.68	0.25166		34.68	0.21829
	34.78	0.31216		34.781	0.26953		34.78	0.25144		34.78	0.22124
	34.879	0.31216		34.881	0.26931		34.879	0.25133		34.879	0.21829
	34.979	0.31216		34.98	0.26921		34.979	0.25122		34.979	0.22124
	35.079	0.31167		35.08	0.2691		35.08	0.25111		35.08	0.21829
	35.18	0.31167		35.181	0.26899		35.18	0.25088		35.18	0.21829
	35.279	0.31167		35.28	0.26888		35.28	0.25077		35.28	0.21829
	35.38	0.31118		35.381	0.26856		35.379	0.25044		35.379	0.21829
	35.479	0.31118		35.481	0.26824		35.479	0.25022		35.479	0.21829
	35.58	0.31068		35.581	0.26803		35.579	0.24989		35.58	0.21829
	35.679	0.31068		35.68	0.26781		35.679	0.24978		35.679	0.21829
	35.779	0.31068		35.78	0.2677		35.779	0.24967		35.779	0.21829
	35.879	0.31019		35.88	0.2676		35.879	0.24945		35.879	0.21829
	35.978	0.31019		35.98	0.2676		35.98	0.24945		35.979	0.21829
	36.079	0.31019		36.08	0.26749		36.078	0.24912		36.079	0.21534
	36.179	0.3097		36.18	0.26717		36.178	0.24889		36.179	0.21829
	36.279	0.3097		36.28	0.26695		36.279	0.24867		36.279	0.21534
	36.378	0.3097		36.38	0.26674		36.378	0.24834		36.378	0.21534
	36.479	0.30921		36.48	0.26663		36.479	0.24834		36.478	0.21534
	36.579	0.30921		36.579	0.26642		36.579	0.24812		36.579	0.21534
	36.678	0.30921		36.679	0.26642		36.679	0.24801		36.679	0.21534
	36.779	0.30871		36.779	0.26631		36.778	0.2479		36.778	0.21534
	36.879	0.30871		36.879	0.2662		36.878	0.24757		36.878	0.21534
	36.978	0.30871		36.979	0.26599		36.979	0.24746		36.978	0.21534
	37.078	0.30822		37.079	0.26567		37.078	0.24713		37.078	0.21534
	37.179	0.30822		37.18	0.26545		37.178	0.2469		37.178	0.21239
	37.278	0.30822		37.28	0.26513		37.278	0.24679		37.278	0.21534
	37.378	0.30773		37.38	0.26502		37.379	0.24668		37.379	0.21239
	37.478	0.30773		37.479	0.26491		37.478	0.24657		37.478	0.21239
	37.578	0.30773		37.579	0.26481		37.578	0.24646		37.578	0.21239
	37.679	0.30724		37.679	0.2647		37.678	0.24624		37.678	0.21239
	37.777	0.30724		37.779	0.26459		37.778	0.24591		37.778	0.21239
	37.878	0.30675		37.879	0.26438		37.878	0.24569		37.878	0.21239
	37.978	0.30675		37.98	0.26406		37.978	0.24547		37.978	0.21239
	38.078	0.30675		38.078	0.26384		38.078	0.24536		38.078	0.21239
	38.177	0.30675		38.179	0.26363		38.178	0.24525		38.178	0.21239
	38.278	0.30675		38.278	0.26352		38.278	0.24525		38.278	0.21239
	38.377	0.30625		38.378	0.26341		38.377	0.24502		38.378	0.21239
	38.477	0.30625		38.478	0.26341		38.477	0.2448		38.478	0.21239
	38.577	0.30576		38.578	0.2633		38.578	0.24458		38.577	0.21239
	38.677	0.30576		38.679	0.26309		38.678	0.24425		38.677	0.21239
	38.778	0.30576		38.778	0.26277		38.778	0.24414		38.777	0.21239
	38.877	0.30527		38.878	0.26255		38.878	0.24403		38.878	0.20944
	38.977	0.30527		38.979	0.26234		38.977	0.24392		38.977	0.20944
	39.077	0.30527		39.078	0.26212		39.077	0.24392		39.077	0.20944
	39.177	0.30478		39.178	0.26212		39.177	0.24359		39.178	0.20944
	39.277	0.30478		39.279	0.26202		39.277	0.24337		39.277	0.20944
	39.377	0.30478		39.378	0.26202		39.377	0.24303		39.377	0.20944
	39.477	0.30428		39.479	0.2618		39.477	0.24281		39.477	0.20944
	39.577	0.30428		39.578	0.26159		39.576	0.2427		39.577	0.20944
	39.677	0.30428		39.678	0.26127		39.677	0.24248		39.677	0.20944
	39.776	0.30379		39.778	0.26105		39.776	0.24237		39.777	0.20944
	39.877	0.30379		39.878	0.26084		39.876	0.24237		39.877	0.20944
	39.977	0.30379		39.978	0.26073		39.976	0.24204		39.977	0.20944
	40.076	0.3033		40.078	0.26062		40.077	0.24193		40.077	0.20649
	40.176	0.3033		40.178	0.26062		40.177	0.2416		40.177	0.20649
	40.277	0.3033		40.277	0.26052		40.277	0.24149		40.276	0.20649
	40.377	0.30281		40.378	0.2603		40.377	0.24138		40.377	0.20649
	40.476	0.30281		40.478	0.26009		40.476	0.24126		40.477	0.20649
	40.577	0.30281		40.577	0.25987		40.577	0.24115		40.576	0.20649
	40.676	0.30231		40.677	0.25966		40.676	0.24104		40.677	0.20649
	40.776	0.30231		40.777	0.25944		40.776	0.24082		40.776	0.20649
	40.876	0.30231		40.878	0.25944		40.876	0.2406		40.876	0.20649
	40.977	0.30182		40.978	0.25933		40.976	0.24049		40.977	0.20649
	41.076	0.30182		41.077	0.25933		41.076	0.24027		41.076	0.20649
	41.176	0.30182		41.178	0.25912		41.176	0.24016		41.176	0.20354
	41.276	0.30182		41.277	0.25891		41.276	0.23994		41.276	0.20649
	41.376	0.30182		41.377	0.25858		41.376	0.23994		41.376	0.20354
	41.477	0.30133		41.477	0.25837		41.476	0.23983		41.476	0.20649
	41.576	0.30133		41.577	0.25815		41.575	0.23961		41.576	0.20354
	41.676	0.30133		41.677	0.25805		41.675	0.23939		41.676	0.20354
	41.775	0.30084		41.777	0.25805		41.776	0.23905		41.776	0.20354
	41.876	0.30084		41.876	0.25805		41.875	0.23883		41.875	0.20354
	41.975	0.30084		41.977	0.25794		41.975	0.23872		41.975	0.20354
	42.076	0.30084		42.076	0.25773		42.075	0.23861		42.075	0.20354
	42.175	0.30034		42.177	0.2574		42.175	0.2385		42.175	0.20354
	42.276	0.30034		42.277	0.25719		42.275	0.23839		42.276	0.20354
	42.376	0.30034		42.376	0.25697		42.375	0.23828		42.375	0.20354
	42.475	0.29985		42.476	0.25687		42.475	0.23806		42.475	0.20354
	42.575	0.29985		42.577	0.25687		42.575	0.23784		42.575	0.20354
	42.676	0.29985		42.677	0.25676		42.675	0.23773		42.675	0.20354
	42.775	0.29936		42.776	0.25676		42.775	0.23762		42.776	0.20354
	42.875	0.29936		42.877	0.25665		42.875	0.23751		42.875	0.20059
	42.975	0.29936		42.976	0.25644		42.975	0.23739		42.975	0.20354
	43.074	0.29887		43.077	0.25612		43.075	0.23728		43.075	0.20059
	43.175	0.29887		43.176	0.2559		43.175	0.23706		43.175	0.20059
	43.275	0.29887		43.276	0.25569		43.275	0.23673		43.275	0.20059
	43.375	0.29887		43.376	0.25569		43.374	0.23651		43.375	0.20059
	43.475	0.29838		43.475	0.25558		43.475	0.23629		43.474	0.20059
	43.575	0.29838		43.575	0.25558		43.575	0.23618		43.574	0.20059
	43.675	0.29838		43.676	0.25547		43.675	0.23607		43.675	0.20059
	43.775	0.29838		43.776	0.25526		43.774	0.23596		43.775	0.20059
	43.874	0.29838		43.876	0.25504		43.874	0.23585		43.875	0.20059
	43.974	0.29788		43.976	0.25483		43.975	0.23574		43.975	0.19764
	44.075	0.29788		44.076	0.25472		44.074	0.23552		44.074	0.19764
	44.175	0.29739		44.175	0.25451		44.174	0.23529		44.175	0.19764
	44.274	0.29739		44.276	0.25451		44.274	0.23507		44.274	0.19764
	44.374	0.29739		44.376	0.25451		44.374	0.23496		44.375	0.19764
	44.474	0.2969		44.476	0.2544		44.474	0.23485		44.475	0.19764
	44.574	0.2969		44.575	0.25418		44.574	0.23474		44.574	0.19764
	44.675	0.2969		44.676	0.25397		44.674	0.23463		44.674	0.19764
	44.774	0.29641		44.775	0.25376		44.774	0.23452		44.774	0.19764
	44.874	0.29641		44.875	0.25354		44.874	0.23419		44.874	0.19764
	44.974	0.29641		44.976	0.25343		44.974	0.23397		44.974	0.19764
	45.073	0.29641		45.075	0.25343		45.073	0.23375		45.074	0.19764
	45.174	0.29591		45.175	0.25333		45.173	0.23364		45.173	0.19764
	45.274	0.29591		45.274	0.25333		45.273	0.23352		45.273	0.19764
	45.374	0.29591		45.375	0.25322		45.373	0.23352		45.374	0.19764
	45.474	0.29542		45.475	0.2529		45.473	0.23341		45.473	0.19764
	45.573	0.29542		45.574	0.25268		45.573	0.2333		45.573	0.19469
	45.674	0.29542		45.675	0.25247		45.673	0.23308		45.674	0.19764
	45.774	0.29493		45.775	0.25225		45.774	0.23286		45.773	0.19764
	45.874	0.29493		45.875	0.25225		45.873	0.23286		45.873	0.19764
	45.973	0.29493		45.975	0.25225		45.973	0.23264		45.974	0.19764
	46.073	0.29493		46.074	0.25215		46.073	0.23253		46.074	0.19764
	46.174	0.29493		46.175	0.25215		46.173	0.23253		46.173	0.19469
	46.273	0.29444		46.274	0.25193		46.273	0.23231		46.273	0.19469
	46.373	0.29444		46.374	0.25172		46.373	0.23209		46.373	0.19469
	46.473	0.29444		46.474	0.2515		46.473	0.23187		46.473	0.19469
	46.574	0.29394		46.574	0.25129		46.573	0.23165		46.573	0.19469
	46.673	0.29394		46.674	0.25129		46.674	0.23142		46.674	0.19469
	46.773	0.29394		46.774	0.25118		46.772	0.23131		46.773	0.19764
	46.872	0.29394		46.874	0.25118		46.873	0.2312		46.873	0.19469
	46.972	0.29345		46.973	0.25107		46.973	0.2312		46.973	0.19469
	47.072	0.29345		47.074	0.25086		47.073	0.23109		47.072	0.19469
	47.173	0.29345		47.174	0.25064		47.173	0.23087		47.173	0.19469
	47.273	0.29345		47.273	0.25043		47.272	0.23076		47.273	0.19469
	47.373	0.29345		47.373	0.25021		47.372	0.23054		47.372	0.19469
	47.472	0.29296		47.473	0.25011		47.472	0.23043		47.473	0.19469
	47.572	0.29296		47.574	0.25		47.572	0.23032		47.572	0.19469
	47.673	0.29296		47.673	0.25		47.672	0.23032		47.672	0.19469
	47.772	0.29296		47.774	0.25		47.773	0.23021		47.772	0.19469
	47.873	0.29247		47.874	0.24989		47.873	0.2301		47.872	0.19469
	47.972	0.29247		47.973	0.24968		47.972	0.22988		47.972	0.19469
	48.072	0.29247		48.073	0.24946		48.072	0.22966		48.072	0.19174
	48.173	0.29247		48.173	0.24925		48.172	0.22943		48.172	0.19174
	48.272	0.29197		48.273	0.24914		48.272	0.22932		48.273	0.19174
	48.372	0.29197		48.373	0.24903		48.372	0.2291		48.371	0.19174
	48.472	0.29197		48.474	0.24893		48.471	0.2291		48.472	0.19174
	48.572	0.29197		48.573	0.24893		48.571	0.22899		48.572	0.19174
	48.671	0.29148		48.673	0.24893		48.671	0.22888		48.672	0.19174
	48.772	0.29148		48.773	0.24871		48.772	0.22877		48.772	0.19174
	48.872	0.29148		48.873	0.2485		48.871	0.22855		48.871	0.19174
	48.972	0.29148		48.972	0.24828		48.971	0.22844		48.971	0.19174
	49.072	0.29148		49.072	0.24807		49.071	0.22822		49.071	0.19174
	49.171	0.29099		49.173	0.24807		49.172	0.22822		49.172	0.18879
	49.272	0.29099		49.273	0.24796		49.271	0.22811		49.271	0.19174
	49.371	0.29099		49.373	0.24796		49.372	0.228		49.371	0.19174
	49.471	0.2905		49.472	0.24785		49.471	0.22789		49.472	0.19174
	49.571	0.2905		49.572	0.24775		49.571	0.22766		49.571	0.19174
	49.672	0.2905		49.673	0.24742		49.671	0.22744		49.671	0.19174
	49.771	0.29		49.772	0.24721		49.771	0.22722		49.772	0.19174
	49.871	0.29		49.873	0.247		49.871	0.22711		49.871	0.19174
	49.971	0.29		49.972	0.24689		49.971	0.227		49.971	0.18879
	50.071	0.29		50.072	0.24689		50.071	0.22689		50.071	0.18879
	50.171	0.29		50.172	0.24689		50.171	0.22678		50.171	0.18879
	50.27	0.28951		50.272	0.24689		50.271	0.22667		50.271	0.18879
	50.37	0.28951		50.372	0.24678		50.371	0.22645		50.371	0.18879
	50.47	0.28951		50.472	0.24657		50.47	0.22623		50.47	0.18879
	50.571	0.28951		50.572	0.24635		50.571	0.22612		50.57	0.18879
	50.671	0.28902		50.671	0.24614		50.67	0.2259		50.67	0.18879
	50.77	0.28902		50.772	0.24603		50.771	0.2259		50.771	0.18879
	50.871	0.28902		50.872	0.24592		50.87	0.22579		50.871	0.18879
	50.97	0.28902		50.972	0.24592		50.97	0.22579		50.971	0.18879
	51.07	0.28902		51.071	0.24592		51.07	0.22567		51.07	0.18879
	51.17	0.28853		51.171	0.24592		51.17	0.22545		51.171	0.18879
	51.27	0.28853		51.271	0.24571		51.27	0.22534		51.271	0.18879
	51.37	0.28853		51.372	0.24549		51.37	0.22512		51.371	0.18879
	51.47	0.28804		51.472	0.24528		51.471	0.22501		51.471	0.18879
	51.57	0.28804		51.572	0.24506		51.57	0.2249		51.57	0.18879
	51.67	0.28804		51.671	0.24496		51.671	0.22479		51.67	0.18879
	51.77	0.28804		51.771	0.24496		51.77	0.22468		51.77	0.18879
	51.87	0.28804		51.871	0.24496		51.87	0.22457		51.87	0.18879
	51.97	0.28754		51.971	0.24496		51.97	0.22446		51.969	0.18879
	52.07	0.28754		52.07	0.24485		52.07	0.22424		52.069	0.18879
	52.169	0.28754		52.171	0.24464		52.17	0.22413		52.17	0.18879
	52.269	0.28754		52.271	0.24442		52.27	0.22402		52.27	0.18879
	52.369	0.28754		52.371	0.24431		52.37	0.22391		52.37	0.18584
	52.47	0.28705		52.47	0.24421		52.47	0.22391		52.47	0.18584
	52.57	0.28705		52.57	0.24421		52.569	0.22379		52.57	0.18584
	52.67	0.28705		52.671	0.24421		52.67	0.22368		52.67	0.18584
	52.77	0.28705		52.771	0.2441		52.77	0.22346		52.77	0.18584
	52.869	0.28656		52.87	0.2441		52.87	0.22324		52.87	0.18584
	52.969	0.28656		52.971	0.24388		52.969	0.22302		52.969	0.18584
	53.07	0.28656		53.07	0.24367		53.069	0.22291		53.069	0.18584
	53.169	0.28656		53.171	0.24345		53.169	0.22291		53.169	0.18584
	53.269	0.28607		53.27	0.24335		53.27	0.2228		53.269	0.18584
	53.369	0.28607		53.37	0.24324		53.37	0.2228		53.369	0.18584
	53.469	0.28607		53.47	0.24324		53.469	0.22269		53.469	0.18584
	53.569	0.28607		53.57	0.24324		53.569	0.22247		53.57	0.18584
	53.669	0.28557		53.671	0.24324		53.668	0.22236		53.67	0.18584
	53.768	0.28557		53.77	0.24303		53.769	0.22225		53.769	0.18584
	53.869	0.28557		53.87	0.2427		53.869	0.22214		53.869	0.18289
	53.968	0.28557		53.97	0.24249		53.969	0.22203		53.969	0.18289
	54.069	0.28557		54.07	0.24238		54.069	0.22203		54.069	0.18289
	54.168	0.28557		54.17	0.24227		54.168	0.22192		54.169	0.18289
	54.268	0.28508		54.269	0.24227		54.269	0.2218		54.269	0.18289
	54.368	0.28508		54.37	0.24227		54.368	0.22147		54.369	0.18289
	54.468	0.28508		54.469	0.24227		54.469	0.22125		54.469	0.18289
	54.568	0.28508		54.57	0.24217		54.568	0.22103		54.568	0.18289
	54.668	0.28508		54.669	0.24195		54.668	0.22092		54.668	0.18289
	54.768	0.28459		54.769	0.24185		54.768	0.22081		54.769	0.18289
	54.868	0.28459		54.869	0.24163		54.869	0.22081		54.868	0.18289
	54.968	0.28459		54.969	0.24152		54.968	0.2207		54.969	0.18289
	55.068	0.28459		55.069	0.24142		55.069	0.22059		55.068	0.18289
	55.168	0.2841		55.169	0.24142		55.169	0.22048		55.168	0.18289
	55.268	0.2841		55.27	0.24142		55.268	0.22026		55.268	0.18289
	55.367	0.2841		55.369	0.24142		55.368	0.22015		55.369	0.18289
	55.468	0.2841		55.469	0.2412		55.468	0.22004		55.468	0.18289
	55.568	0.2841		55.569	0.24099		55.567	0.21992		55.567	0.17994
	55.668	0.2836		55.669	0.24077		55.668	0.21992		55.667	0.18289
	55.768	0.2836		55.769	0.24056		55.768	0.21981		55.768	0.17994
	55.867	0.2836		55.869	0.24056		55.867	0.2197		55.867	0.17994
	55.968	0.2836		55.968	0.24056		55.967	0.21948		55.967	0.17994
	56.067	0.2836		56.069	0.24056		56.067	0.21926		56.068	0.17994
	56.167	0.28311		56.169	0.24056		56.167	0.21915		56.168	0.17994
	56.267	0.28311		56.269	0.24045		56.268	0.21904		56.268	0.17994
	56.367	0.28311		56.368	0.24034		56.368	0.21893		56.367	0.17994
	56.467	0.28311		56.468	0.24013		56.467	0.21893		56.467	0.17994
	56.568	0.28311		56.569	0.23991		56.567	0.21882		56.568	0.17994
	56.668	0.28262		56.669	0.2397		56.667	0.21871		56.667	0.17994
	56.767	0.28262		56.768	0.2397		56.767	0.21849		56.766	0.17994
	56.867	0.28262		56.869	0.2397		56.867	0.21838		56.867	0.17994
	56.967	0.28262		56.968	0.2397		56.967	0.21827		56.967	0.17994
	57.067	0.28213		57.069	0.2397		57.067	0.21827		57.067	0.17994
	57.166	0.28213		57.168	0.23959		57.167	0.21816		57.166	0.17994
	57.267	0.28213		57.268	0.23927		57.267	0.21816		57.266	0.17994
	57.366	0.28213		57.368	0.23916		57.367	0.21805		57.367	0.17994
	57.467	0.28213		57.469	0.23895		57.467	0.21793		57.466	0.17994
	57.567	0.28213		57.568	0.23884		57.566	0.21771		57.567	0.17994
	57.666	0.28163		57.668	0.23884		57.666	0.21749		57.666	0.17994
	57.767	0.28163		57.767	0.23884		57.766	0.21727		57.766	0.17699
	57.866	0.28163		57.867	0.23884		57.866	0.21716		57.866	0.17699
	57.967	0.28163		57.968	0.23884		57.966	0.21716		57.966	0.17699
	58.066	0.28114		58.068	0.23863		58.066	0.21705		58.067	0.17699
	58.166	0.28114		58.168	0.23841		58.166	0.21705		58.166	0.17699
	58.267	0.28114		58.267	0.2383		58.266	0.21694		58.267	0.17699
	58.366	0.28114		58.368	0.2382		58.366	0.21672		58.367	0.17699
	58.466	0.28114		58.467	0.23809		58.466	0.21661		58.466	0.17699
	58.566	0.28065		58.567	0.23809		58.566	0.21639		58.566	0.17699
	58.666	0.28065		58.668	0.23809		58.666	0.21639		58.666	0.17699
	58.766	0.28065		58.767	0.23809		58.766	0.21628		58.766	0.17699
	58.866	0.28065		58.867	0.23788		58.866	0.21628		58.866	0.17699
	58.965	0.28016		58.967	0.23766		58.967	0.21617		58.966	0.17699
	59.066	0.28016		59.068	0.23745		59.066	0.21605		59.065	0.17699
	59.166	0.28016		59.167	0.23734		59.166	0.21583		59.166	0.17699
	59.266	0.28016		59.267	0.23723		59.266	0.21561		59.266	0.17699
	59.366	0.28016		59.366	0.23723		59.366	0.2155		59.366	0.17699
	59.465	0.27967		59.467	0.23723		59.466	0.21539		59.466	0.17699
	59.565	0.27967		59.567	0.23723		59.566	0.21539		59.565	0.17404
	59.666	0.27967		59.667	0.23702		59.665	0.21539		59.665	0.17699
	59.765	0.27967		59.766	0.23691		59.765	0.21506		59.765	0.17699
	59.866	0.27967		59.866	0.2367		59.866	0.21506		59.865	0.17699
	59.965	0.27917		59.966	0.23659		59.965	0.21473		59.966	0.17404
	60.065	0.27917		60.066	0.23648		60.065	0.21473		60.066	0.17699
	60.165	0.27917		60.166	0.23648		60.165	0.21462		60.165	0.17404
	60.265	0.27917		60.266	0.23659		60.265	0.21451		60.266	0.17699
	60.365	0.27868		60.367	0.23648		60.364	0.21451		60.365	0.17404
	60.465	0.27868		60.466	0.23637		60.466	0.2144		60.465	0.17404
	60.564	0.27868		60.566	0.23616		60.565	0.2144		60.565	0.17404
	60.664	0.27868		60.666	0.23605		60.665	0.21418		60.664	0.17404
	60.764	0.27868		60.766	0.23584		60.765	0.21406		60.765	0.17404
	60.865	0.27868		60.865	0.23584		60.865	0.21373		60.865	0.17404
	60.965	0.27819		60.966	0.23584		60.965	0.21373		60.965	0.17404
	61.065	0.27819		61.066	0.23584		61.064	0.21362		61.064	0.17404
	61.164	0.27819		61.166	0.23584		61.164	0.21362		61.164	0.17404
	61.265	0.27819		61.266	0.23573		61.265	0.21362		61.264	0.17404
	61.364	0.27819		61.366	0.23552		61.365	0.21351		61.364	0.17404
	61.465	0.2777		61.466	0.2353		61.465	0.21329		61.464	0.17404
	61.565	0.2777		61.566	0.23509		61.565	0.21307		61.565	0.17404
	61.664	0.2777		61.666	0.23498		61.664	0.21296		61.664	0.17404
	61.765	0.2777		61.766	0.23498		61.764	0.21285		61.765	0.17404
	61.865	0.2777		61.865	0.23498		61.865	0.21274		61.864	0.17404
	61.964	0.2777		61.965	0.23498		61.965	0.21274		61.964	0.17404
	62.065	0.2772		62.065	0.23487		62.064	0.21274		62.064	0.17404
	62.164	0.2772		62.165	0.23476		62.164	0.21263		62.164	0.17404
	62.264	0.2772		62.265	0.23455		62.264	0.21241		62.264	0.17109
	62.364	0.2772		62.365	0.23444		62.364	0.21218		62.363	0.17404
	62.464	0.27671		62.465	0.23423		62.463	0.21207		62.463	0.17109
	62.564	0.27671		62.565	0.23423		62.564	0.21196		62.563	0.17404
	62.663	0.27671		62.664	0.23423		62.664	0.21174		62.664	0.17109
	62.764	0.27671		62.765	0.23423		62.764	0.21185		62.764	0.17404
	62.864	0.27671		62.864	0.23423		62.863	0.21185		62.863	0.17109
	62.963	0.27671		62.964	0.23412		62.963	0.21163		62.964	0.17404
	63.063	0.27671		63.065	0.23391		63.063	0.21152		63.064	0.17404
	63.164	0.27622		63.164	0.23369		63.164	0.2113		63.163	0.17109
	63.263	0.27622		63.265	0.23358		63.263	0.21119		63.263	0.17109
	63.364	0.27622		63.365	0.23348		63.364	0.21108		63.363	0.17109
	63.463	0.27622		63.465	0.23337		63.463	0.21097		63.463	0.17109
	63.563	0.27573		63.564	0.23337		63.564	0.21097		63.563	0.17109
	63.662	0.27573		63.665	0.23348		63.663	0.21097		63.663	0.17109
	63.763	0.27573		63.764	0.23337		63.763	0.21086		63.763	0.17109
	63.863	0.27573		63.864	0.23315		63.864	0.21075		63.863	0.17109
	63.963	0.27573		63.964	0.23294		63.963	0.21053		63.963	0.17109
	64.063	0.27573		64.065	0.23273		64.063	0.21042		64.063	0.17109
	64.163	0.27573		64.164	0.23262		64.163	0.21031		64.163	0.17109
	64.263	0.27523		64.263	0.23262		64.263	0.21019		64.262	0.17109
	64.363	0.27523		64.363	0.23262		64.363	0.21019		64.363	0.17109
	64.462	0.27523		64.464	0.23262		64.463	0.21019		64.462	0.17109
	64.563	0.27523		64.563	0.23262		64.563	0.20997		64.563	0.17109
	64.662	0.27523		64.663	0.23251		64.663	0.20986		64.662	0.17109
	64.762	0.27474		64.764	0.2323		64.763	0.20964		64.762	0.17109
	64.863	0.27474		64.864	0.23208		64.863	0.20942		64.862	0.17109
	64.962	0.27474		64.963	0.23197		64.963	0.20931		64.962	0.17109
	65.063	0.27474		65.063	0.23197		65.063	0.20931		65.063	0.17109
	65.162	0.27474		65.163	0.23197		65.162	0.20931		65.162	0.16814
	65.263	0.27474		65.264	0.23197		65.263	0.2092		65.262	0.16814
	65.362	0.27425		65.364	0.23197		65.363	0.2092		65.362	0.16814
	65.462	0.27425		65.463	0.23187		65.462	0.20898		65.462	0.16814
	65.562	0.27425		65.563	0.23165		65.563	0.20887		65.562	0.16814
	65.662	0.27425		65.663	0.23144		65.662	0.20876		65.662	0.16814
	65.762	0.27425		65.763	0.23122		65.762	0.20865		65.763	0.16814
	65.861	0.27376		65.863	0.23112		65.862	0.20865		65.862	0.16814
	65.962	0.27376		65.963	0.23112		65.962	0.20854		65.962	0.16814
	66.061	0.27376		66.063	0.23122		66.063	0.20854		66.062	0.16814
	66.162	0.27376		66.163	0.23122		66.162	0.20843		66.162	0.16814
	66.261	0.27376		66.262	0.23122		66.262	0.20809		66.261	0.16814
	66.361	0.27376		66.362	0.23101		66.362	0.20798		66.361	0.16814
	66.462	0.27326		66.463	0.2309		66.461	0.20787		66.461	0.16814
	66.562	0.27326		66.562	0.23069		66.561	0.20776		66.561	0.16814
	66.661	0.27326		66.663	0.23058		66.662	0.20765		66.662	0.16814
	66.761	0.27326		66.763	0.23047		66.761	0.20765		66.761	0.16814
	66.861	0.27277		66.862	0.23047		66.862	0.20765		66.861	0.16814
	66.962	0.27277		66.963	0.23047		66.962	0.20754		66.961	0.16814
	67.061	0.27277		67.063	0.23047		67.062	0.20743		67.062	0.16814
	67.161	0.27277		67.162	0.23036		67.161	0.20721		67.161	0.16814
	67.261	0.27277		67.262	0.23026		67.261	0.2071		67.261	0.16814
	67.361	0.27228		67.362	0.23004		67.361	0.20699		67.361	0.16814
	67.461	0.27228		67.463	0.22983		67.461	0.20688		67.46	0.16814
	67.561	0.27228		67.562	0.22972		67.561	0.20688		67.561	0.16814
	67.66	0.27228		67.662	0.22972		67.661	0.20688		67.661	0.16814
	67.761	0.27228		67.762	0.22983		67.761	0.20677		67.76	0.16814
	67.86	0.27228		67.862	0.22983		67.861	0.20655		67.861	0.16814
	67.96	0.27179		67.962	0.22983		67.961	0.20644		67.961	0.16814
	68.06	0.27179		68.061	0.22961		68.061	0.20632		68.06	0.16814
	68.161	0.27179		68.162	0.2294		68.16	0.20621		68.161	0.16814
	68.26	0.27179		68.261	0.22929		68.261	0.20621		68.261	0.16814
	68.36	0.27179		68.361	0.22918		68.36	0.20621		68.361	0.16814
	68.46	0.27129		68.462	0.22908		68.461	0.2061		68.46	0.16814
	68.56	0.27129		68.561	0.22908		68.56	0.20599		68.56	0.16814
	68.66	0.27129		68.662	0.22918		68.661	0.20588		68.66	0.16814
	68.76	0.27129		68.761	0.22918		68.761	0.20566		68.76	0.16814
	68.86	0.27129		68.861	0.22908		68.861	0.20555		68.86	0.16814
	68.96	0.27129		68.961	0.22886		68.96	0.20544		68.96	0.16519
	69.06	0.27129		69.061	0.22865		69.06	0.20544		69.061	0.16519
	69.16	0.2708		69.162	0.22854		69.161	0.20544		69.16	0.16519
	69.26	0.2708		69.262	0.22854		69.26	0.20533		69.26	0.16519
	69.36	0.2708		69.361	0.22854		69.359	0.20522		69.36	0.16519
	69.46	0.2708		69.461	0.22854		69.459	0.205		69.46	0.16519
	69.56	0.2708		69.561	0.22854		69.561	0.20489		69.56	0.16519
	69.66	0.27031		69.661	0.22843		69.661	0.20478		69.659	0.16519
	69.759	0.27031		69.76	0.22822		69.759	0.20478		69.76	0.16519
	69.859	0.27031		69.861	0.22811		69.86	0.20478		69.86	0.16519
	69.96	0.27031		69.96	0.2279		69.959	0.20467		69.959	0.16519
	70.059	0.27031		70.06	0.22779		70.059	0.20467		70.059	0.16519
	70.16	0.27031		70.161	0.22779		70.159	0.20444		70.16	0.16519
	70.259	0.26982		70.26	0.22779		70.259	0.20422		70.259	0.16519
	70.359	0.26982		70.361	0.22779		70.36	0.20411		70.359	0.16519
	70.459	0.26982		70.461	0.22779		70.46	0.204		70.46	0.16224
	70.559	0.26982		70.56	0.22768		70.559	0.20389		70.559	0.16224
	70.659	0.26933		70.66	0.22747		70.659	0.20389		70.659	0.16224
	70.759	0.26933		70.76	0.22736		70.759	0.20389		70.759	0.16224
	70.859	0.26933		70.86	0.22715		70.859	0.20378		70.859	0.16224
	70.959	0.26933		70.96	0.22715		70.959	0.20367		70.96	0.16224
	71.058	0.26933		71.06	0.22725		71.059	0.20345		71.059	0.16224
	71.158	0.26933		71.16	0.22725		71.159	0.20334		71.159	0.16224
	71.259	0.26933		71.26	0.22725		71.259	0.20323		71.259	0.16224
	71.358	0.26883		71.36	0.22715		71.359	0.20323		71.359	0.16224
	71.458	0.26883		71.459	0.22693		71.458	0.20323		71.459	0.16224
	71.558	0.26883		71.56	0.22672		71.558	0.20323		71.559	0.16224
	71.658	0.26883		71.659	0.2265		71.659	0.20312		71.658	0.16224
	71.759	0.26834		71.76	0.2265		71.759	0.2029		71.759	0.15929
	71.859	0.26834		71.86	0.2265		71.859	0.20279		71.859	0.16224
	71.958	0.26834		71.959	0.2265		71.959	0.20257		71.959	0.15929
	72.058	0.26834		72.059	0.2265		72.058	0.20257		72.059	0.16224
	72.158	0.26834		72.159	0.2265		72.158	0.20245		72.158	0.16224
	72.258	0.26834		72.259	0.22629		72.259	0.20245		72.258	0.16224
	72.358	0.26785		72.359	0.22618		72.358	0.20245		72.358	0.16224
	72.458	0.26785		72.459	0.22597		72.459	0.20234		72.458	0.16224
	72.558	0.26785		72.559	0.22586		72.558	0.20223		72.559	0.16224
	72.658	0.26785		72.659	0.22586		72.658	0.20212		72.658	0.16224
	72.758	0.26785		72.76	0.22586		72.758	0.20201		72.758	0.16224
	72.857	0.26785		72.858	0.22597		72.857	0.20201		72.858	0.16224
	72.958	0.26785		72.959	0.22586		72.957	0.20201		72.958	0.16224
	73.058	0.26736		73.059	0.22575		73.057	0.2019		73.058	0.16224
	73.157	0.26736		73.159	0.22554		73.157	0.2019		73.158	0.16224
	73.257	0.26736		73.259	0.22543		73.258	0.20179		73.257	0.16224
	73.358	0.26736		73.358	0.22532		73.357	0.20157		73.358	0.16224
	73.457	0.26736		73.459	0.22521		73.458	0.20135		73.457	0.16224
	73.558	0.26736		73.558	0.22521		73.558	0.20124		73.557	0.16224
	73.657	0.26686		73.659	0.22532		73.657	0.20113		73.658	0.15929
	73.757	0.26686		73.758	0.22532		73.757	0.20113		73.757	0.15929
	73.857	0.26686		73.859	0.22511		73.857	0.20113		73.858	0.15929
	73.957	0.26686		73.958	0.225		73.958	0.20113		73.957	0.15929
	74.058	0.26686		74.058	0.22479		74.057	0.20102		74.057	0.15929
	74.157	0.26686		74.158	0.22468		74.157	0.20091		74.158	0.15929
	74.257	0.26637		74.258	0.22457		74.257	0.20069		74.257	0.15929
	74.357	0.26637		74.358	0.22457		74.357	0.20069		74.357	0.15929
	74.457	0.26637		74.458	0.22468		74.457	0.20057		74.457	0.15929
	74.556	0.26637		74.558	0.22468		74.557	0.20057		74.557	0.15929
	74.657	0.26637		74.658	0.22457		74.656	0.20057		74.658	0.15929
	74.756	0.26588		74.758	0.22446		74.756	0.20046		74.757	0.15929
	74.857	0.26588		74.858	0.22425		74.857	0.20035		74.857	0.15929
	74.957	0.26588		74.957	0.22414		74.957	0.20013		74.956	0.15929
	75.057	0.26588		75.058	0.22403		75.057	0.19991		75.056	0.15929
	75.156	0.26588		75.158	0.22403		75.156	0.1998		75.157	0.15929
	75.257	0.26539		75.258	0.22403		75.257	0.19969		75.256	0.15929
	75.356	0.26539		75.357	0.22414		75.356	0.19969		75.357	0.15929
	75.456	0.26539		75.458	0.22403		75.457	0.19969		75.456	0.15929
	75.556	0.26539		75.558	0.22393		75.556	0.19958		75.557	0.15634
	75.657	0.26539		75.658	0.22371		75.657	0.19947		75.656	0.15929
	75.757	0.26539		75.757	0.22361		75.756	0.19936		75.756	0.15634
	75.856	0.26539		75.857	0.2235		75.856	0.19925		75.856	0.15929
	75.956	0.26489		75.958	0.2235		75.957	0.19914		75.956	0.15634
	76.056	0.26489		76.057	0.2235		76.056	0.19903		76.056	0.15929
	76.156	0.26489		76.157	0.2235		76.157	0.19903		76.156	0.15634
	76.256	0.26489		76.257	0.2235		76.256	0.19903		76.256	0.15634
	76.356	0.26489		76.357	0.22339		76.356	0.19892		76.356	0.15634
	76.455	0.26489		76.456	0.22318		76.456	0.19881		76.456	0.15634
	76.556	0.26489		76.556	0.22307		76.555	0.1987		76.556	0.15634
	76.656	0.26489		76.657	0.22285		76.656	0.19847		76.656	0.15634
	76.756	0.2644		76.757	0.22285		76.756	0.19836		76.756	0.15634
	76.856	0.2644		76.856	0.22285		76.856	0.19836		76.855	0.15634
	76.956	0.2644		76.956	0.22296		76.956	0.19825		76.955	0.15634
	77.056	0.2644		77.056	0.22296		77.056	0.19825		77.056	0.15634
	77.155	0.2644		77.156	0.22285		77.155	0.19825		77.156	0.15634
	77.255	0.2644		77.256	0.22264		77.256	0.19803		77.255	0.15634
	77.355	0.26391		77.356	0.22242		77.356	0.19792		77.355	0.15634
	77.455	0.26391		77.457	0.22232		77.455	0.19781		77.455	0.15634
	77.555	0.26391		77.557	0.22232		77.556	0.1977		77.555	0.15634
	77.655	0.26391		77.657	0.22232		77.655	0.1977		77.655	0.15634
	77.756	0.26391		77.757	0.22232		77.755	0.1977		77.755	0.15634
	77.855	0.26391		77.856	0.22242		77.856	0.1977		77.856	0.15634
	77.955	0.26342		77.957	0.22232		77.955	0.19759		77.955	0.15634
	78.055	0.26342		78.056	0.22221		78.055	0.19748		78.055	0.15339
	78.155	0.26342		78.156	0.222		78.155	0.19726		78.155	0.15634
	78.254	0.26342		78.256	0.22189		78.255	0.19715		78.255	0.15339
	78.354	0.26342		78.356	0.22178		78.354	0.19693		78.355	0.15339
	78.454	0.26342		78.456	0.22178		78.454	0.19693		78.454	0.15339
	78.554	0.26342		78.556	0.22178		78.554	0.19693		78.555	0.15339
	78.654	0.26292		78.656	0.22189		78.655	0.19682		78.655	0.15339
	78.755	0.26292		78.756	0.22178		78.754	0.19682		78.755	0.15339
	78.854	0.26292		78.856	0.22157		78.854	0.1967		78.854	0.15339
	78.954	0.26292		78.956	0.22135		78.955	0.1967		78.954	0.15339
	79.054	0.26292		79.055	0.22124		79.055	0.19659		79.054	0.15339
	79.154	0.26292		79.155	0.22114		79.155	0.19648		79.154	0.15339
	79.254	0.26243		79.256	0.22114		79.254	0.19648		79.254	0.15339
	79.354	0.26243		79.355	0.22114		79.354	0.19648		79.354	0.15339
	79.454	0.26243		79.455	0.22114		79.455	0.19637		79.454	0.15339
	79.554	0.26243		79.556	0.22114		79.554	0.19637		79.555	0.15339
	79.654	0.26243		79.656	0.22103		79.654	0.19615		79.654	0.15339
	79.754	0.26243		79.755	0.22092		79.754	0.19604		79.754	0.15339
	79.854	0.26243		79.855	0.22082		79.854	0.19582		79.853	0.15339
	79.954	0.26243		79.955	0.22071		79.953	0.19571		79.953	0.15339
	80.054	0.26243		80.054	0.22071		80.054	0.19571		80.054	0.15339
	80.154	0.26194		80.155	0.22071		80.153	0.19571		80.153	0.15339
	80.253	0.26194		80.255	0.22071		80.254	0.1956		80.254	0.15339
	80.354	0.26194		80.355	0.22071		80.354	0.1956		80.353	0.15339
	80.454	0.26194		80.455	0.2206		80.453	0.19549		80.453	0.15339
	80.554	0.26194		80.555	0.22039		80.554	0.19527		80.553	0.15339
	80.653	0.26194		80.654	0.22028		80.653	0.19516		80.653	0.15339
	80.753	0.26194		80.755	0.22006		80.754	0.19516		80.753	0.15339
	80.854	0.26194		80.855	0.21996		80.854	0.19505		80.854	0.15339
	80.953	0.26145		80.955	0.22006		80.953	0.19505		80.953	0.15339
	81.053	0.26145		81.054	0.22006		81.053	0.19505		81.053	0.15339
	81.153	0.26145		81.154	0.22017		81.153	0.19494		81.153	0.15339
	81.252	0.26145		81.254	0.22017		81.253	0.19483		81.253	0.15044
	81.354	0.26145		81.354	0.21996		81.353	0.19471		81.353	0.15044
	81.453	0.26145		81.454	0.21985		81.453	0.19449		81.452	0.15044
	81.553	0.26096		81.554	0.21964		81.554	0.19449		81.553	0.15044
	81.652	0.26096		81.653	0.21953		81.653	0.19438		81.652	0.15044
	81.753	0.26096		81.754	0.21953		81.752	0.19449		81.753	0.15044
	81.853	0.26096		81.854	0.21953		81.853	0.19438		81.853	0.15044
	81.953	0.26096		81.954	0.21964		81.953	0.19438		81.953	0.15044
	82.053	0.26096		82.054	0.21964		82.053	0.19416		82.052	0.15044
	82.153	0.26096		82.154	0.21942		82.153	0.19405		82.152	0.15044
	82.252	0.26046		82.254	0.21931		82.253	0.19394		82.253	0.15044
	82.352	0.26046		82.354	0.2191		82.352	0.19383		82.352	0.15044
	82.452	0.26046		82.453	0.21899		82.452	0.19383		82.453	0.15044
	82.553	0.26046		82.553	0.21899		82.552	0.19383		82.552	0.15044
	82.652	0.26046		82.653	0.21899		82.653	0.19383		82.652	0.15044
	82.752	0.26046		82.753	0.2191		82.752	0.19372		82.752	0.15044
	82.851	0.25997		82.853	0.2191		82.853	0.19361		82.852	0.15044
	82.952	0.26046		82.953	0.21899		82.952	0.1935		82.952	0.15044
	83.052	0.25997		83.053	0.21878		83.052	0.19328		83.052	0.15044
	83.153	0.25997		83.153	0.21867		83.152	0.19328		83.152	0.15044
	83.252	0.25997		83.253	0.21856		83.252	0.19328		83.252	0.15044
	83.352	0.25997		83.353	0.21845		83.352	0.19317		83.353	0.15044
	83.451	0.25997		83.453	0.21845		83.452	0.19306		83.452	0.15044
	83.551	0.25997		83.553	0.21856		83.552	0.19284		83.552	0.15044
	83.652	0.25997		83.653	0.21856		83.651	0.19261		83.652	0.15044
	83.752	0.25948		83.753	0.21856		83.751	0.19239		83.751	0.15044
	83.851	0.25948		83.853	0.21835		83.852	0.19239		83.852	0.15044
	83.951	0.25948		83.952	0.21824		83.951	0.19239		83.952	0.15044
	84.052	0.25948		84.052	0.21803		84.051	0.19239		84.051	0.15044
	84.151	0.25948		84.153	0.21792		84.152	0.1925		84.152	0.15044
	84.252	0.25948		84.253	0.21792		84.252	0.1925		84.251	0.15044
	84.352	0.25948		84.352	0.21803		84.351	0.1925		84.351	0.15044
	84.451	0.25899		84.452	0.21803		84.451	0.19228		84.451	0.15044
	84.552	0.25899		84.553	0.21803		84.551	0.19217		84.551	0.15044
	84.651	0.25899		84.652	0.21792		84.652	0.19206		84.651	0.14749
	84.751	0.25899		84.752	0.2177		84.751	0.19195		84.751	0.15044
	84.851	0.25899		84.852	0.21749		84.851	0.19195		84.851	0.14749
	84.95	0.25899		84.952	0.21738		84.95	0.19184		84.951	0.15044
	85.05	0.25849		85.052	0.21727		85.051	0.19184		85.051	0.15044
	85.151	0.25849		85.152	0.21727		85.15	0.19173		85.151	0.15044
	85.251	0.25849		85.252	0.21738		85.251	0.19173		85.25	0.14749
	85.35	0.25849		85.352	0.21738		85.351	0.19162		85.351	0.15044
	85.451	0.25849		85.452	0.21738		85.45	0.19151		85.451	0.14749
	85.55	0.25849		85.551	0.21717		85.551	0.19151		85.551	0.14749
	85.65	0.25849		85.651	0.21706		85.651	0.19151		85.651	0.14749
	85.751	0.25849		85.751	0.21695		85.75	0.19151		85.75	0.14749
	85.851	0.258		85.851	0.21685		85.851	0.19151		85.85	0.14749
	85.95	0.258		85.951	0.21685		85.951	0.19151		85.95	0.14749
	86.051	0.258		86.052	0.21685		86.051	0.19129		86.051	0.14749
	86.15	0.258		86.152	0.21695		86.151	0.19118		86.15	0.14749
	86.25	0.258		86.252	0.21685		86.25	0.19107		86.25	0.14749
	86.35	0.258		86.351	0.21674		86.35	0.19096		86.35	0.14749
	86.449	0.258		86.451	0.21652		86.45	0.19096		86.45	0.14749
	86.55	0.25751		86.552	0.21642		86.55	0.19084		86.55	0.14749
	86.65	0.25751		86.651	0.21631		86.65	0.19096		86.65	0.14749
	86.749	0.25751		86.751	0.21631		86.75	0.19084		86.749	0.14749
	86.85	0.25751		86.851	0.21631		86.849	0.19073		86.85	0.14749
	86.95	0.25751		86.951	0.21631		86.95	0.19062		86.949	0.14749
	87.049	0.25751		87.051	0.21631		87.049	0.19051		87.049	0.14749
	87.149	0.25751		87.151	0.2162		87.149	0.1904		87.15	0.14749
	87.249	0.25751		87.25	0.21609		87.249	0.19029		87.249	0.14749
	87.349	0.25702		87.351	0.21599		87.35	0.19029		87.35	0.14749
	87.449	0.25702		87.45	0.21588		87.45	0.19029		87.45	0.14749
	87.549	0.25702		87.55	0.21577		87.549	0.19029		87.55	0.14749
	87.65	0.25702		87.651	0.21588		87.65	0.19007		87.649	0.14749
	87.75	0.25702		87.751	0.21588		87.75	0.18996		87.749	0.14749
	87.85	0.25702		87.851	0.21588		87.849	0.18985		87.85	0.14749
	87.949	0.25702		87.95	0.21577		87.949	0.18985		87.949	0.14749
	88.049	0.25702		88.051	0.21556		88.049	0.18974		88.049	0.14749
	88.149	0.25702		88.15	0.21545		88.149	0.18974		88.149	0.14749
	88.249	0.25702		88.25	0.21534		88.249	0.18974		88.249	0.14749
	88.349	0.25652		88.35	0.21524		88.348	0.18974		88.349	0.14749
	88.448	0.25652		88.45	0.21524		88.448	0.18963		88.449	0.14749
	88.549	0.25652		88.55	0.21534		88.549	0.18941		88.548	0.14749
	88.649	0.25652		88.65	0.21545		88.649	0.1893		88.649	0.14454
	88.749	0.25652		88.75	0.21534		88.749	0.1893		88.748	0.14454
	88.848	0.25652		88.85	0.21513		88.848	0.18919		88.848	0.14454
	88.948	0.25603		88.95	0.21502		88.949	0.18919		88.949	0.14749
	89.049	0.25603		89.05	0.21481		89.048	0.18919		89.049	0.14454
	89.148	0.25603		89.149	0.2147		89.148	0.18908		89.149	0.14749
	89.248	0.25603		89.249	0.2147		89.249	0.18897		89.249	0.14454
	89.348	0.25603		89.349	0.21481		89.348	0.18885		89.348	0.14749
	89.448	0.25603		89.45	0.21481		89.449	0.18874		89.448	0.14454
	89.548	0.25603		89.549	0.21481		89.549	0.18863		89.548	0.14454
	89.648	0.25603		89.65	0.2147		89.648	0.18863		89.648	0.14454
	89.748	0.25603		89.749	0.21448		89.748	0.18863		89.748	0.14454
	89.848	0.25603		89.849	0.21438		89.849	0.18863		89.848	0.14454
	89.948	0.25554		89.949	0.21438		89.948	0.18863		89.948	0.14454
	90.048	0.25554		90.049	0.21438		90.048	0.18841		90.048	0.14454
	90.147	0.25554		90.149	0.21438		90.148	0.1883		90.147	0.14454
	90.247	0.25554		90.249	0.21438		90.248	0.18819		90.248	0.14454
	90.348	0.25554		90.349	0.21438		90.348	0.18808		90.348	0.14454
	90.447	0.25554		90.449	0.21427		90.448	0.18808		90.448	0.14454
	90.548	0.25554		90.548	0.21406		90.548	0.18808		90.547	0.14454
	90.648	0.25505		90.649	0.21395		90.647	0.18808		90.648	0.14454
	90.748	0.25505		90.749	0.21373		90.748	0.18797		90.748	0.14454
	90.847	0.25505		90.849	0.21373		90.847	0.18786		90.848	0.14454
	90.948	0.25505		90.949	0.21373		90.947	0.18775		90.947	0.14454
	91.047	0.25505		91.049	0.21373		91.047	0.18764		91.047	0.14454
	91.147	0.25505		91.148	0.21384		91.147	0.18753		91.148	0.14454
	91.247	0.25505		91.248	0.21384		91.247	0.18753		91.247	0.14454
	91.348	0.25505		91.349	0.21363		91.347	0.18753		91.348	0.14159
	91.447	0.25455		91.448	0.21352		91.447	0.18753		91.447	0.14454
	91.547	0.25455		91.548	0.21341		91.547	0.18742		91.547	0.14454
	91.647	0.25455		91.648	0.2133		91.647	0.18731		91.647	0.14454
	91.747	0.25455		91.748	0.2133		91.747	0.1872		91.747	0.14454
	91.847	0.25455		91.848	0.2133		91.846	0.18709		91.847	0.14454
	91.947	0.25455		91.948	0.2133		91.947	0.18709		91.946	0.14454
	92.047	0.25455		92.048	0.2133		92.047	0.18697		92.047	0.14454
	92.147	0.25406		92.147	0.2132		92.147	0.18697		92.147	0.14454
	92.246	0.25406		92.248	0.21298		92.247	0.18697		92.247	0.14454
	92.346	0.25406		92.348	0.21288		92.346	0.18686		92.346	0.14159
	92.447	0.25406		92.448	0.21277		92.446	0.18675		92.446	0.14454
	92.546	0.25406		92.547	0.21277		92.547	0.18664		92.546	0.14159
	92.647	0.25406		92.647	0.21277		92.647	0.18653		92.647	0.14159
	92.746	0.25406		92.747	0.21288		92.746	0.18642		92.746	0.14159
	92.847	0.25406		92.847	0.21288		92.846	0.18642		92.846	0.14159
	92.946	0.25357		92.947	0.21277		92.947	0.18642		92.946	0.14159
	93.046	0.25357		93.048	0.21266		93.046	0.18642		93.047	0.14159
	93.146	0.25357		93.148	0.21255		93.146	0.18631		93.147	0.14454
	93.246	0.25357		93.247	0.21245		93.247	0.1862		93.246	0.14159
	93.346	0.25357		93.347	0.21234		93.346	0.18609		93.346	0.14454
	93.446	0.25357		93.447	0.21234		93.447	0.18609		93.446	0.14454
	93.546	0.25357		93.547	0.21245		93.545	0.18598		93.546	0.14454
	93.646	0.25357		93.646	0.21245		93.646	0.18598		93.646	0.14159
	93.746	0.25357		93.747	0.21234		93.745	0.18598		93.745	0.14159
	93.846	0.25308		93.847	0.21223		93.846	0.18598		93.846	0.14159
	93.946	0.25308		93.947	0.21202		93.946	0.18587		93.945	0.14159
	94.045	0.25308		94.046	0.2118		94.046	0.18576		94.046	0.14159
	94.146	0.25308		94.146	0.2118		94.145	0.18554		94.145	0.14159
	94.246	0.25308		94.247	0.2117		94.245	0.18543		94.245	0.14159
	94.345	0.25308		94.347	0.2118		94.346	0.18543		94.346	0.14159
	94.446	0.25308		94.447	0.2118		94.445	0.18543		94.446	0.14159
	94.545	0.25308		94.546	0.2118		94.545	0.18543		94.546	0.14159
	94.645	0.25308		94.646	0.2118		94.645	0.18543		94.645	0.14159
	94.745	0.25258		94.747	0.21159		94.745	0.18532		94.745	0.13864
	94.845	0.25258		94.846	0.21148		94.845	0.18521		94.845	0.14159
	94.945	0.25258		94.946	0.21137		94.945	0.1851		94.945	0.13864
	95.045	0.25258		95.046	0.21137		95.045	0.18498		95.045	0.14159
	95.145	0.25258		95.146	0.21137		95.146	0.18498		95.146	0.14159
	95.245	0.25258		95.246	0.21148		95.246	0.18487		95.245	0.14159
	95.345	0.25209		95.346	0.21148		95.345	0.18498		95.344	0.14159
	95.445	0.25209		95.446	0.21127		95.445	0.18487		95.444	0.14159
	95.544	0.25209		95.546	0.21116		95.545	0.18476		95.545	0.14159
	95.645	0.25209		95.646	0.21094		95.645	0.18465		95.644	0.14159
	95.745	0.25209		95.746	0.21084		95.744	0.18443		95.745	0.14159
	95.845	0.25209		95.845	0.21073		95.844	0.18432		95.844	0.14159
	95.944	0.25209		95.945	0.21084		95.944	0.18432		95.944	0.13864
	96.044	0.2516		96.046	0.21084		96.045	0.18432		96.045	0.13864
	96.145	0.2516		96.145	0.21094		96.145	0.18432		96.145	0.13864
	96.244	0.2516		96.246	0.21094		96.245	0.18454		96.244	0.13864
	96.344	0.2516		96.346	0.21073		96.344	0.18421		96.344	0.13864
	96.444	0.2516		96.446	0.21073		96.444	0.18421		96.444	0.13864
	96.544	0.2516		96.545	0.21052		96.544	0.1841		96.544	0.13864
	96.645	0.2516		96.645	0.21052		96.644	0.18388		96.644	0.13864
	96.744	0.2516		96.745	0.21052		96.744	0.18388		96.743	0.13864
	96.844	0.2516		96.846	0.21052		96.844	0.18388		96.844	0.13864
	96.943	0.2516		96.945	0.21062		96.944	0.18377		96.944	0.13864
	97.044	0.25111		97.046	0.21052		97.045	0.18399		97.045	0.13864
	97.144	0.25111		97.145	0.21041		97.145	0.18355		97.144	0.13864
	97.244	0.25111		97.245	0.21019		97.244	0.18344		97.244	0.13864
	97.344	0.25111		97.346	0.20998		97.343	0.18322		97.344	0.13864
	97.444	0.25111		97.445	0.20987		97.443	0.1831		97.444	0.13864
	97.543	0.25111		97.544	0.20987		97.543	0.18344		97.543	0.13864
	97.644	0.25062		97.645	0.20998		97.644	0.1831		97.644	0.13864
	97.744	0.25062		97.744	0.20998		97.743	0.18344		97.744	0.13864
	97.844	0.25062		97.845	0.20998		97.843	0.18322		97.844	0.13864
	97.943	0.25062		97.945	0.20987		97.944	0.18299		97.943	0.13864
	98.043	0.25062		98.044	0.20976		98.044	0.1831		98.043	0.13864
	98.143	0.25062		98.145	0.20966		98.143	0.18266		98.144	0.13864
	98.243	0.25062		98.245	0.20955		98.243	0.18288		98.243	0.13864
	98.344	0.25012		98.344	0.20955		98.344	0.18299		98.343	0.13864
	98.443	0.25012		98.445	0.20955		98.443	0.18277		98.443	0.13864
	98.543	0.25012		98.544	0.20955		98.543	0.1831		98.543	0.13864
	98.643	0.25012		98.644	0.20955		98.643	0.18266		98.643	0.13864
	98.743	0.25012		98.744	0.20944		98.743	0.18255		98.743	0.13864
	98.843	0.25012		98.844	0.20933		98.843	0.18244		98.843	0.13864
	98.943	0.25012		98.944	0.20912		98.943	0.18211		98.943	0.13864
	99.043	0.25012		99.044	0.20901		99.043	0.18233		99.043	0.13864
	99.143	0.24963		99.144	0.20901		99.143	0.18222		99.143	0.13864
	99.243	0.24963		99.243	0.20912		99.242	0.18222		99.243	0.13864
	99.343	0.24963		99.343	0.20912		99.342	0.18244		99.342	0.13864
	99.443	0.24963		99.443	0.20923		99.443	0.18211		99.443	0.13864
	99.543	0.24963		99.544	0.20912		99.543	0.18233		99.543	0.13864
	99.643	0.24963		99.644	0.20891		99.642	0.18211		99.643	0.13864
	99.742	0.24963		99.744	0.2088		99.743	0.18178		99.743	0.13864
	99.842	0.24963		99.843	0.20858		99.843	0.182		99.843	0.13864
	99.942	0.24963		99.943	0.20858		99.942	0.18189		99.942	0.13569
	100.042	0.24963		100.044	0.20858		100.043	0.18178		100.042	0.13569
	100.142	0.24914		100.144	0.20869		100.143	0.18211		100.142	0.13569
	100.241	0.24914		100.243	0.20869		100.242	0.18178		100.242	0.13569
	100.342	0.24914		100.343	0.20869		100.342	0.18189		100.342	0.13569
	100.442	0.24914		100.443	0.20858		100.442	0.18167		100.442	0.13569
	100.542	0.24914		100.543	0.20837		100.542	0.18123		100.542	0.13569
	100.642	0.24914		100.643	0.20826		100.641	0.18134		100.642	0.13569
	100.742	0.24914		100.743	0.20815		100.742	0.181		100.741	0.13569
	100.842	0.24865		100.843	0.20815		100.842	0.18123		100.842	0.13569
	100.942	0.24865		100.944	0.20815		100.942	0.18134		100.941	0.13569
	101.041	0.24865		101.043	0.20826		101.042	0.18111		101.042	0.13569
	101.142	0.24865		101.143	0.20826		101.142	0.18123		101.142	0.13569
	101.241	0.24865		101.242	0.20815		101.241	0.18089		101.242	0.13569
	101.341	0.24865		101.343	0.20805		101.341	0.18089		101.341	0.13569
	101.441	0.24865		101.442	0.20794		101.442	0.18089		101.441	0.13569
	101.541	0.24865		101.543	0.20783		101.541	0.18056		101.541	0.13569
	101.641	0.24865		101.642	0.20773		101.642	0.18089		101.641	0.13569
	101.741	0.24865		101.742	0.20773		101.741	0.18078		101.742	0.13569
	101.841	0.24865		101.842	0.20783		101.842	0.18078		101.841	0.13569
	101.941	0.24815		101.942	0.20783		101.942	0.18089		101.942	0.13569
	102.041	0.24815		102.043	0.20773		102.042	0.18045		102.041	0.13569
	102.141	0.24815		102.142	0.20762		102.142	0.18034		102.141	0.13569
	102.241	0.24815		102.242	0.2074		102.24	0.18023		102.241	0.13569
	102.341	0.24815		102.342	0.2073		102.341	0.18012		102.34	0.13569
	102.441	0.24815		102.442	0.2073		102.441	0.18034		102.441	0.13569
	102.541	0.24815		102.542	0.2073		102.541	0.18012		102.541	0.13569
	102.641	0.24766		102.643	0.2073		102.641	0.18034		102.641	0.13569
	102.741	0.24766		102.744	0.2074		102.741	0.18023		102.741	0.13569
	102.841	0.24766		102.842	0.2074		102.841	0.18001		102.84	0.13274
	102.94	0.24766		102.942	0.2073		102.94	0.18001		102.94	0.13274
	103.041	0.24766		103.041	0.20719		103.041	0.17968		103.04	0.13274
	103.14	0.24766		103.141	0.20697		103.14	0.17979		103.141	0.13274
	103.24	0.24766		103.241	0.20697		103.24	0.17968		103.241	0.13274
	103.34	0.24766		103.341	0.20697		103.34	0.17979		103.341	0.13274
	103.44	0.24717		103.442	0.20697		103.441	0.1799		103.441	0.13274
	103.54	0.24717		103.541	0.20708		103.54	0.17968		103.54	0.13274
	103.64	0.24717		103.641	0.20708		103.641	0.17957		103.64	0.13274
	103.74	0.24717		103.741	0.20697		103.741	0.17935		103.74	0.13274
	103.84	0.24717		103.841	0.20676		103.84	0.17935		103.84	0.13274
	103.94	0.24717		103.942	0.20655		103.94	0.17912		103.94	0.13274
	104.04	0.24717		104.04	0.20644		104.041	0.17923		104.039	0.13274
	104.139	0.24717		104.141	0.20633		104.14	0.17923		104.14	0.13274
	104.24	0.24717		104.24	0.20644		104.24	0.17923		104.239	0.13274
	104.34	0.24668		104.341	0.20644		104.339	0.17923		104.34	0.13274
	104.44	0.24668		104.441	0.20655		104.44	0.17912		104.44	0.13274
	104.539	0.24668		104.54	0.20655		104.54	0.17901		104.539	0.13274
	104.639	0.24668		104.641	0.20644		104.64	0.1789		104.639	0.13274
	104.74	0.24668		104.74	0.20633		104.74	0.17879		104.739	0.13274
	104.84	0.24668		104.841	0.20622		104.84	0.1789		104.84	0.13274
	104.94	0.24668		104.941	0.20622		104.94	0.17879		104.939	0.13274
	105.039	0.24668		105.041	0.20622		105.039	0.17879		105.039	0.13274
	105.139	0.24618		105.14	0.20633		105.14	0.17879		105.14	0.13274
	105.239	0.24618		105.24	0.20633		105.239	0.17857		105.239	0.13274
	105.339	0.24618		105.34	0.20633		105.339	0.17857		105.339	0.13274
	105.439	0.24618		105.44	0.20612		105.439	0.17835		105.439	0.13274
	105.539	0.24618		105.54	0.2059		105.539	0.17835		105.54	0.13274
	105.639	0.24618		105.64	0.20579		105.639	0.17835		105.639	0.13274
	105.739	0.24618		105.741	0.20569		105.739	0.17835		105.739	0.13274
	105.838	0.24618		105.84	0.20569		105.839	0.17846		105.839	0.13274
	105.939	0.24618		105.939	0.20569		105.939	0.17824		105.939	0.13274
	106.039	0.24618		106.04	0.20579		106.039	0.17813		106.039	0.13274
	106.139	0.24618		106.14	0.2059		106.138	0.17813		106.14	0.13274
	106.239	0.24618		106.24	0.20579		106.239	0.17791		106.238	0.13274
	106.338	0.24569		106.34	0.20569		106.339	0.17791		106.338	0.13274
	106.439	0.24569		106.439	0.20547		106.439	0.17802		106.439	0.13274
	106.538	0.24569		106.54	0.20536		106.538	0.17791		106.539	0.13274
	106.638	0.24569		106.64	0.20526		106.638	0.17802		106.639	0.13274
	106.739	0.24569		106.74	0.20536		106.738	0.17791		106.738	0.13274
	106.838	0.24569		106.839	0.20536		106.839	0.17769		106.838	0.13274
	106.938	0.24569		106.939	0.20536		106.939	0.17758		106.938	0.13274
	107.039	0.2452		107.04	0.20536		107.038	0.17747		107.038	0.13274
	107.138	0.2452		107.139	0.20515		107.138	0.17736		107.138	0.13274
	107.238	0.2452		107.239	0.20504		107.238	0.17736		107.238	0.13274
	107.338	0.2452		107.34	0.20483		107.338	0.17747		107.338	0.12979
	107.438	0.2452		107.439	0.20483		107.438	0.17747		107.438	0.12979
	107.538	0.2452		107.54	0.20483		107.538	0.17736		107.538	0.12979
	107.638	0.2452		107.64	0.20483		107.638	0.17724		107.638	0.12979
	107.739	0.2452		107.739	0.20494		107.738	0.17713		107.738	0.12979
	107.838	0.2452		107.839	0.20494		107.838	0.17702		107.838	0.12979
	107.938	0.2452		107.939	0.20494		107.937	0.17691		107.938	0.12979
	108.037	0.24471		108.038	0.20472		108.037	0.17691		108.038	0.12979
	108.138	0.24471		108.139	0.20461		108.138	0.17702		108.137	0.13274
	108.237	0.24471		108.238	0.20451		108.238	0.17702		108.238	0.12979
	108.338	0.24471		108.339	0.20451		108.338	0.17691		108.338	0.12979
	108.438	0.24471		108.439	0.20451		108.437	0.1768		108.437	0.12979
	108.537	0.24471		108.538	0.20461		108.538	0.17669		108.537	0.12979
	108.637	0.24471		108.639	0.20461		108.638	0.17658		108.638	0.12979
	108.737	0.24471		108.738	0.20451		108.737	0.17658		108.737	0.12979
	108.837	0.24471		108.838	0.2044		108.837	0.17647		108.838	0.12979
	108.937	0.24471		108.938	0.20418		108.937	0.17658		108.937	0.12979
	109.037	0.24421		109.039	0.20408		109.037	0.17658		109.037	0.12979
	109.137	0.24421		109.138	0.20397		109.137	0.17647		109.137	0.12979
	109.237	0.24421		109.238	0.20397		109.237	0.17636		109.237	0.12979
	109.336	0.24421		109.338	0.20408		109.337	0.17625		109.337	0.12979
	109.436	0.24421		109.438	0.20408		109.436	0.17614		109.436	0.12979
	109.536	0.24372		109.538	0.20408		109.538	0.17614		109.536	0.12979
	109.637	0.24372		109.638	0.20397		109.636	0.17603		109.637	0.12979
	109.737	0.24372		109.738	0.20386		109.737	0.17614		109.737	0.12979
	109.837	0.24372		109.837	0.20376		109.837	0.17603		109.837	0.12979
	109.936	0.24372		109.937	0.20365		109.937	0.17603		109.937	0.12684
	110.036	0.24372		110.038	0.20365		110.036	0.1757		110.037	0.12684
	110.136	0.24372		110.137	0.20365		110.136	0.1757		110.137	0.12684
	110.236	0.24372		110.237	0.20376		110.237	0.17559		110.237	0.12684
	110.337	0.24372		110.338	0.20376		110.337	0.17548		110.337	0.12684
	110.436	0.24372		110.438	0.20354		110.436	0.1757		110.436	0.12684
	110.536	0.24372		110.537	0.20343		110.536	0.17559		110.536	0.12684
	110.636	0.24372		110.637	0.20322		110.636	0.1757		110.636	0.12684
	110.737	0.24372		110.738	0.20311		110.736	0.17548		110.736	0.12684
	110.836	0.24372		110.838	0.20311		110.836	0.17525		110.836	0.12684
	110.936	0.24323		110.937	0.20322		110.936	0.17514		110.936	0.12684
	111.036	0.24323		111.037	0.20322		111.036	0.17514		111.035	0.12684
	111.135	0.24323		111.137	0.20333		111.136	0.17514		111.136	0.12684
	111.236	0.24323		111.237	0.20322		111.237	0.17525		111.237	0.12684
	111.335	0.24323		111.337	0.20311		111.336	0.17514		111.336	0.12684
	111.436	0.24323		111.436	0.2029		111.435	0.17514		111.436	0.12684
	111.535	0.24323		111.537	0.20279		111.536	0.17503		111.535	0.12684
	111.636	0.24323		111.636	0.2029		111.636	0.17481		111.635	0.12684
	111.736	0.24323		111.737	0.2029		111.735	0.1747		111.736	0.12684
	111.835	0.24323		111.836	0.203		111.836	0.1747		111.835	0.12684
	111.935	0.24323		111.936	0.203		111.936	0.17459		111.936	0.12684
	112.035	0.24323		112.037	0.203		112.035	0.17459		112.035	0.12684
	112.135	0.24274		112.136	0.20279		112.136	0.17459		112.136	0.12684
	112.235	0.24274		112.236	0.20268		112.235	0.17459		112.236	0.12684
	112.334	0.24274		112.337	0.20247		112.335	0.17459		112.335	0.12684
	112.435	0.24274		112.436	0.20236		112.435	0.17448		112.436	0.12684
	112.535	0.24274		112.537	0.20247		112.536	0.17437		112.535	0.12684
	112.635	0.24274		112.636	0.20247		112.635	0.17426		112.635	0.12684
	112.734	0.24274		112.736	0.20258		112.736	0.17426		112.735	0.12684
	112.835	0.24274		112.837	0.20247		112.834	0.17437		112.835	0.12684
	112.935	0.24225		112.936	0.20236		112.934	0.17426		112.935	0.12684
	113.035	0.24225		113.036	0.20215		113.035	0.17426		113.035	0.12684
	113.134	0.24225		113.135	0.20204		113.135	0.17415		113.134	0.12684
	113.235	0.24225		113.235	0.20193		113.234	0.17404		113.234	0.12684
	113.335	0.24225		113.335	0.20193		113.335	0.17393		113.334	0.12684
	113.434	0.24225		113.435	0.20204		113.434	0.17382		113.435	0.12684
	113.534	0.24225		113.536	0.20204		113.534	0.17371		113.535	0.12684
	113.634	0.24225		113.636	0.20204		113.634	0.17382		113.634	0.12684
	113.734	0.24175		113.735	0.20193		113.734	0.17382		113.734	0.12684
	113.834	0.24175		113.835	0.20182		113.834	0.17382		113.834	0.12684
	113.934	0.24175		113.936	0.20172		113.934	0.17371		113.934	0.12684
	114.035	0.24175		114.036	0.20161		114.034	0.17337		114.035	0.12684
	114.134	0.24175		114.135	0.20172		114.134	0.17349		114.134	0.12684
	114.234	0.24175		114.236	0.20172		114.235	0.17326		114.234	0.12684
	114.335	0.24175		114.336	0.20172		114.334	0.17326		114.334	0.12684
	114.434	0.24175		114.435	0.20182		114.434	0.17326		114.433	0.12684
	114.534	0.24175		114.535	0.20161		114.533	0.17337		114.534	0.12684
	114.633	0.24175		114.636	0.2015		114.634	0.17337		114.634	0.12684
	114.734	0.24175		114.735	0.20139		114.735	0.17326		114.734	0.12684
	114.834	0.24175		114.834	0.20129		114.834	0.17326		114.834	0.12684
	114.934	0.24126		114.936	0.20129		114.933	0.17315		114.933	0.12684
	115.034	0.24126		115.035	0.20129		115.034	0.17304		115.034	0.12684
	115.134	0.24126		115.135	0.20139		115.133	0.17304		115.134	0.12684
	115.233	0.24126		115.235	0.20139		115.234	0.17304		115.234	0.12684
	115.333	0.24126		115.335	0.20129		115.333	0.17304		115.333	0.12684
	115.433	0.24126		115.435	0.20118		115.434	0.17304		115.433	0.12684
	115.533	0.24126		115.534	0.20107		115.533	0.17293		115.533	0.12684
	115.634	0.24126		115.635	0.20097		115.633	0.17282		115.633	0.12684
	115.733	0.24077		115.735	0.20097		115.734	0.17271		115.733	0.12389
	115.833	0.24077		115.835	0.20097		115.834	0.17249		115.834	0.12389
	115.933	0.24077		115.934	0.20107		115.933	0.17249		115.933	0.12389
	116.033	0.24077		116.034	0.20107		116.033	0.17249		116.033	0.12389
	116.133	0.24077		116.135	0.20097		116.132	0.1726		116.133	0.12389
	116.233	0.24077		116.234	0.20086		116.233	0.1726		116.233	0.12389
	116.333	0.24077		116.334	0.20075		116.334	0.17249		116.333	0.12389
	116.432	0.24077		116.434	0.20054		116.433	0.17238		116.433	0.12389
	116.532	0.24077		116.534	0.20054		116.533	0.17227		116.533	0.12389
	116.633	0.24028		116.633	0.20054		116.633	0.17216		116.633	0.12389
	116.733	0.24028		116.734	0.20064		116.733	0.17216		116.732	0.12389
	116.833	0.24028		116.834	0.20075		116.832	0.17216		116.833	0.12389
	116.932	0.24028		116.933	0.20075		116.933	0.17227		116.932	0.12389
	117.032	0.24028		117.033	0.20054		117.033	0.17216		117.032	0.12389
	117.132	0.24028		117.134	0.20043		117.132	0.17205		117.133	0.12389
	117.232	0.24028		117.234	0.20032		117.232	0.17194		117.232	0.12389
	117.332	0.24028		117.334	0.20021		117.332	0.17183		117.332	0.12389
	117.432	0.24028		117.434	0.20032		117.432	0.17172		117.433	0.12389
	117.532	0.24028		117.533	0.20032		117.533	0.17172		117.532	0.12389
	117.632	0.23978		117.634	0.20043		117.633	0.17183		117.632	0.12389
	117.732	0.24028		117.733	0.20043		117.732	0.17183		117.732	0.12389
	117.833	0.23978		117.834	0.20021		117.833	0.17183		117.832	0.12389
	117.932	0.23978		117.933	0.20011		117.932	0.17161		117.932	0.12389
	118.031	0.23978		118.033	0.19989		118.032	0.17161		118.032	0.12389
	118.132	0.23978		118.133	0.19979		118.132	0.17149		118.132	0.12389
	118.232	0.23978		118.233	0.19979		118.232	0.17138		118.232	0.12389
	118.332	0.23978		118.334	0.19989		118.332	0.17138		118.331	0.12389
	118.431	0.23929		118.433	0.19989		118.431	0.17138		118.432	0.12389
	118.531	0.23978		118.533	0.2		118.531	0.17138		118.532	0.12389
	118.631	0.23978		118.632	0.19989		118.631	0.17138		118.632	0.12389
	118.731	0.23929		118.733	0.19979		118.731	0.17127		118.732	0.12389
	118.832	0.23929		118.833	0.19968		118.832	0.17116		118.831	0.12389
	118.931	0.23929		118.932	0.19957		118.931	0.17116		118.931	0.12389
	119.031	0.23929		119.032	0.19957		119.031	0.17105		119.031	0.12389
	119.132	0.23929		119.133	0.19957		119.132	0.17105		119.131	0.12389
	119.231	0.23929		119.233	0.19968		119.232	0.17105		119.231	0.12389
	119.331	0.23929		119.332	0.19968		119.331	0.17105		119.332	0.12389
	119.431	0.23929		119.432	0.19957		119.431	0.17105		119.431	0.12389
	119.531	0.23929		119.532	0.19946		119.531	0.17083		119.532	0.12389
	119.631	0.2388		119.632	0.19925		119.631	0.17072		119.631	0.12389
	119.731	0.2388		119.732	0.19914		119.731	0.17061		119.731	0.12389
	119.831	0.2388		119.832	0.19914		119.83	0.1705		119.832	0.12389
	119.931	0.2388		119.932	0.19914		119.931	0.1705		119.931	0.12389
	120.03	0.2388		120.033	0.19925		120.03	0.1705		120.03	0.12389
	120.13	0.2388		120.131	0.19925		120.131	0.17061		120.131	0.12389
	120.231	0.2388		120.232	0.19925		120.231	0.1705		120.231	0.12389
	120.33	0.2388		120.332	0.19914		120.33	0.1705		120.33	0.12389
	120.431	0.2388		120.432	0.19893		120.431	0.17028		120.43	0.12389
	120.53	0.2388		120.532	0.19882		120.531	0.17028		120.53	0.12094
	120.63	0.23831		120.631	0.19882		120.63	0.17017		120.631	0.12094
	120.73	0.23831		120.732	0.19882		120.731	0.17017		120.73	0.12094
	120.83	0.23831		120.831	0.19893		120.83	0.17017		120.83	0.12094
	120.93	0.23831		120.931	0.19893		120.93	0.17028		120.93	0.12389
	121.031	0.23831		121.032	0.19893		121.031	0.17017		121.03	0.12389
	121.13	0.23831		121.131	0.19882		121.13	0.17006		121.13	0.12389
	121.23	0.23831		121.232	0.19871		121.23	0.16995		121.23	0.12389
	121.33	0.23831		121.331	0.19861		121.33	0.16984		121.33	0.12094
	121.43	0.23831		121.431	0.1985		121.43	0.16973		121.43	0.12094
	121.53	0.23781		121.531	0.1985		121.53	0.16973		121.53	0.12094
	121.63	0.23781		121.631	0.19861		121.63	0.16973		121.63	0.12094
	121.729	0.23781		121.73	0.19871		121.73	0.16973		121.73	0.12094
	121.829	0.23781		121.831	0.19871		121.83	0.16973		121.83	0.12094
	121.93	0.23781		121.93	0.1985		121.93	0.16962		121.93	0.12094
	122.029	0.23781		122.03	0.19839		122.029	0.1695		122.029	0.12094
	122.129	0.23781		122.131	0.19828		122.13	0.1695		122.129	0.12094
	122.23	0.23781		122.23	0.19818		122.23	0.1695		122.229	0.12094
	122.329	0.23781		122.331	0.19818		122.329	0.1695		122.329	0.12094
	122.429	0.23781		122.43	0.19818		122.429	0.1695		122.43	0.12094
	122.529	0.23732		122.531	0.19828		122.53	0.1695		122.529	0.12094
	122.629	0.23732		122.63	0.19828		122.628	0.16939		122.63	0.12094
	122.729	0.23732		122.73	0.19818		122.729	0.16928		122.729	0.12094
	122.83	0.23732		122.83	0.19807		122.829	0.16906		122.829	0.12094
	122.929	0.23732		122.931	0.19796		122.929	0.16895		122.93	0.12094
	123.029	0.23732		123.03	0.19785		123.03	0.16895		123.029	0.12094
	123.129	0.23732		123.13	0.19785		123.129	0.16895		123.129	0.12094
	123.228	0.23732		123.23	0.19785		123.229	0.16895		123.228	0.12094
	123.329	0.23732		123.33	0.19785		123.328	0.16895		123.329	0.12094
	123.429	0.23732		123.43	0.19796		123.429	0.16895		123.429	0.12094
	123.529	0.23732		123.53	0.19785		123.528	0.16873		123.528	0.12094
	123.629	0.23732		123.63	0.19775		123.629	0.16862		123.629	0.12094
	123.729	0.23732		123.73	0.19764		123.729	0.16862		123.729	0.12094
	123.829	0.23683		123.83	0.19742		123.828	0.16851		123.829	0.12094
	123.929	0.23683		123.93	0.19742		123.928	0.16851		123.929	0.12094
	124.028	0.23683		124.029	0.19742		124.029	0.16862		124.028	0.12094
	124.129	0.23683		124.13	0.19753		124.128	0.16862		124.129	0.12094
	124.229	0.23683		124.229	0.19764		124.229	0.16851		124.228	0.12094
	124.328	0.23683		124.33	0.19753		124.329	0.1684		124.329	0.12094
	124.428	0.23683		124.429	0.19742		124.428	0.16829		124.428	0.12094
	124.528	0.23683		124.529	0.19732		124.528	0.16818		124.528	0.11799
	124.628	0.23683		124.629	0.19721		124.628	0.16818		124.628	0.11799
	124.728	0.23683		124.73	0.1971		124.728	0.16818		124.729	0.11799
	124.828	0.23683		124.83	0.1971		124.828	0.16829		124.828	0.11799
	124.928	0.23683		124.929	0.1971		124.928	0.16829		124.928	0.11799
	125.028	0.23683		125.03	0.19721		125.028	0.16818		125.028	0.11799
	125.127	0.23634		125.129	0.19721		125.127	0.16807		125.127	0.11799
	125.227	0.23634		125.229	0.1971		125.227	0.16796		125.228	0.11799
	125.328	0.23634		125.329	0.197		125.328	0.16785		125.328	0.11799
	125.428	0.23634		125.429	0.19678		125.428	0.16785		125.428	0.11799
	125.527	0.23634		125.529	0.19667		125.528	0.16785		125.528	0.11799
	125.628	0.23634		125.629	0.19667		125.627	0.16796		125.628	0.11799
	125.727	0.23634		125.728	0.19667		125.727	0.16796		125.727	0.11799
	125.828	0.23634		125.828	0.19678		125.827	0.16774		125.827	0.11799
	125.927	0.23634		125.929	0.19678		125.927	0.16774		125.928	0.11799
	126.027	0.23634		126.029	0.19678		126.027	0.16751		126.028	0.11799
	126.126	0.23584		126.128	0.19667		126.128	0.1674		126.128	0.11799
	126.227	0.23584		126.228	0.19657		126.227	0.1674		126.227	0.11799
	126.328	0.23584		126.328	0.19646		126.327	0.1674		126.328	0.11799
	126.428	0.23584		126.428	0.19646		126.427	0.1674		126.427	0.11799
	126.527	0.23584		126.528	0.19646		126.527	0.1674		126.527	0.11799
	126.627	0.23584		126.628	0.19646		126.627	0.1674		126.626	0.11799
	126.727	0.23584		126.729	0.19657		126.726	0.16729		126.727	0.11799
	126.827	0.23584		126.829	0.19657		126.827	0.16718		126.827	0.11799
	126.927	0.23535		126.928	0.19646		126.928	0.16718		126.927	0.11799
	127.027	0.23535		127.028	0.19624		127.027	0.16718		127.026	0.11799
	127.126	0.23535		127.127	0.19603		127.127	0.16729		127.127	0.11799
	127.227	0.23535		127.227	0.19592		127.227	0.1674		127.226	0.11799
	127.327	0.23535		127.327	0.19592		127.327	0.16718		127.327	0.11799
	127.426	0.23535		127.428	0.19603		127.426	0.16718		127.426	0.11799
	127.527	0.23535		127.528	0.19614		127.526	0.16685		127.527	0.11799
	127.626	0.23535		127.627	0.19614		127.627	0.16674		127.627	0.11799
	127.726	0.23535		127.728	0.19614		127.726	0.16663		127.726	0.11799
	127.827	0.23535		127.828	0.19592		127.826	0.16652		127.826	0.11799
	127.927	0.23535		127.928	0.19582		127.926	0.16663		127.926	0.11799
	128.026	0.23535		128.027	0.19571		128.026	0.16652		128.026	0.11799
	128.126	0.23486		128.128	0.19571		128.126	0.16674		128.126	0.11799
	128.226	0.23486		128.228	0.19571		128.227	0.16652		128.226	0.11799
	128.326	0.23486		128.327	0.19582		128.326	0.16652		128.326	0.11799
	128.426	0.23486		128.427	0.19582		128.426	0.16652		128.426	0.11799
	128.525	0.23486		128.527	0.19582		128.526	0.1663		128.526	0.11799
	128.626	0.23486		128.627	0.1956		128.626	0.16641		128.626	0.11799
	128.726	0.23486		128.728	0.19549		128.726	0.1663		128.726	0.11799
	128.826	0.23486		128.827	0.19539		128.826	0.16641		128.825	0.11799
	128.926	0.23486		128.927	0.19528		128.926	0.16652		128.925	0.11799
	129.026	0.23486		129.026	0.19528		129.026	0.16619		129.025	0.11799
	129.126	0.23486		129.127	0.19539		129.125	0.16608		129.125	0.11799
	129.225	0.23486		129.226	0.19539		129.225	0.16575		129.225	0.11799
	129.325	0.23486		129.327	0.19549		129.325	0.16575		129.325	0.11799
	129.425	0.23437		129.426	0.19539		129.426	0.16597		129.425	0.11799
	129.526	0.23437		129.526	0.19517		129.525	0.16586		129.525	0.11799
	129.625	0.23437		129.626	0.19506		129.625	0.16597		129.626	0.11799
	129.725	0.23437		129.726	0.19496		129.725	0.16597		129.725	0.11799
	129.825	0.23437		129.826	0.19496		129.825	0.16575		129.826	0.11799
	129.924	0.23437		129.927	0.19506		129.925	0.16563		129.925	0.11504
	130.025	0.23437		130.026	0.19506		130.026	0.16563		130.025	0.11504
	130.125	0.23437		130.127	0.19517		130.125	0.16541		130.125	0.11504
	130.225	0.23437		130.226	0.19506		130.224	0.16575		130.225	0.11504
	130.325	0.23437		130.327	0.19485		130.325	0.16552		130.325	0.11504
	130.425	0.23437		130.427	0.19474		130.425	0.16563		130.425	0.11504
	130.525	0.23387		130.525	0.19464		130.525	0.16563		130.524	0.11504
	130.625	0.23387		130.625	0.19464		130.625	0.16541		130.625	0.11504
	130.724	0.23387		130.726	0.19474		130.724	0.16541		130.724	0.11504
	130.824	0.23387		130.825	0.19485		130.824	0.16508		130.825	0.11504
	130.924	0.23387		130.925	0.19485		130.925	0.16508		130.925	0.11504
	131.025	0.23387		131.026	0.19474		131.025	0.16508		131.024	0.11504
	131.125	0.23387		131.126	0.19464		131.124	0.16497		131.125	0.11504
	131.224	0.23338		131.225	0.19442		131.224	0.16519		131.224	0.11504
	131.324	0.23338		131.325	0.19431		131.324	0.16508		131.324	0.11504
	131.425	0.23338		131.425	0.19431		131.425	0.16486		131.424	0.11504
	131.524	0.23338		131.525	0.19442		131.524	0.16486		131.525	0.11504
	131.624	0.23338		131.625	0.19442		131.624	0.16453		131.624	0.11504
	131.724	0.23338		131.725	0.19453		131.724	0.16453		131.724	0.11504
	131.824	0.23338		131.825	0.19442		131.823	0.16453		131.824	0.11504
	131.923	0.23338		131.924	0.19431		131.924	0.16464		131.924	0.11504
	132.024	0.23338		132.025	0.1941		132.024	0.16464		132.024	0.11504
	132.123	0.23338		132.125	0.19399		132.124	0.16453		132.123	0.11504
	132.223	0.23338		132.225	0.19399		132.223	0.16442		132.224	0.11504
	132.324	0.23338		132.324	0.19399		132.324	0.16431		132.324	0.11504
	132.424	0.23289		132.425	0.1941		132.424	0.1642		132.423	0.11504
	132.524	0.23289		132.525	0.19421		132.524	0.1642		132.523	0.11504
	132.624	0.23289		132.625	0.1941		132.624	0.1642		132.624	0.11504
	132.723	0.23289		132.725	0.19399		132.723	0.16431		132.723	0.11504
	132.823	0.23289		132.825	0.19378		132.823	0.16431		132.824	0.11504
	132.923	0.23289		132.925	0.19367		132.923	0.16431		132.924	0.11504
	133.023	0.23289		133.025	0.19367		133.024	0.1642		133.023	0.11504
	133.123	0.23289		133.125	0.19367		133.123	0.16409		133.123	0.11504
	133.223	0.23289		133.225	0.19378		133.223	0.16398		133.223	0.11504
	133.323	0.23289		133.324	0.19378		133.324	0.16387		133.324	0.11504
	133.423	0.23289		133.424	0.19378		133.423	0.16398		133.423	0.11504
	133.523	0.23289		133.524	0.19367		133.523	0.16398		133.523	0.11504
	133.623	0.23289		133.624	0.19356		133.622	0.16398		133.623	0.11504
	133.723	0.2324		133.724	0.19345		133.723	0.16398		133.723	0.11504
	133.823	0.2324		133.824	0.19335		133.823	0.16387		133.824	0.11209
	133.923	0.2324		133.924	0.19345		133.923	0.16375		133.923	0.11209
	134.022	0.2324		134.023	0.19345		134.023	0.16364		134.022	0.11209
	134.123	0.2324		134.123	0.19356		134.122	0.16353		134.123	0.11209
	134.222	0.2324		134.224	0.19356		134.222	0.16375		134.223	0.11209
	134.323	0.2324		134.324	0.19345		134.322	0.16375		134.323	0.11209
	134.423	0.2324		134.423	0.19324		134.422	0.16364		134.422	0.11209
	134.522	0.2324		134.524	0.19313		134.522	0.16353		134.523	0.11209
	134.622	0.23191		134.624	0.19313		134.623	0.16342		134.622	0.11209
	134.722	0.23191		134.723	0.19313		134.723	0.16331		134.723	0.11209
	134.822	0.23191		134.824	0.19324		134.822	0.16331		134.822	0.11209
	134.923	0.23191		134.923	0.19324		134.923	0.1632		134.922	0.11209
	135.022	0.23191		135.023	0.19335		135.022	0.16331		135.022	0.11209
	135.122	0.23191		135.123	0.19313		135.123	0.16342		135.122	0.11209
	135.222	0.23191		135.223	0.19303		135.222	0.1632		135.223	0.11209
	135.322	0.23191		135.323	0.19292		135.322	0.1632		135.322	0.11209
	135.422	0.23191		135.423	0.19281		135.422	0.16298		135.422	0.11209
	135.521	0.23191		135.523	0.19281		135.522	0.16287		135.522	0.11209
	135.621	0.23191		135.623	0.19281		135.621	0.16276		135.622	0.11209
	135.722	0.23191		135.724	0.19292		135.722	0.16298		135.722	0.11209
	135.821	0.23141		135.824	0.19292		135.822	0.16298		135.821	0.11209
	135.922	0.23141		135.923	0.19292		135.922	0.16309		135.922	0.11209
	136.022	0.23141		136.023	0.19281		136.022	0.16298		136.022	0.11209
	136.122	0.23141		136.123	0.1926		136.121	0.16276		136.121	0.11209
	136.221	0.23141		136.223	0.19249		136.222	0.16276		136.222	0.11209
	136.321	0.23141		136.322	0.19249		136.321	0.16243		136.321	0.11209
	136.421	0.23141		136.422	0.1926		136.422	0.16265		136.421	0.11209
	136.521	0.23141		136.522	0.1927		136.521	0.16254		136.521	0.11209
	136.621	0.23141		136.623	0.1927		136.622	0.16254		136.621	0.11209
	136.721	0.23141		136.722	0.1927		136.722	0.16276		136.721	0.11209
	136.821	0.23141		136.822	0.19249		136.821	0.16254		136.822	0.11209
	136.921	0.23092		136.923	0.19238		136.922	0.16243		136.921	0.11209
	137.021	0.23092		137.022	0.19227		137.021	0.16232		137.021	0.11209
	137.122	0.23092		137.122	0.19217		137.121	0.16221		137.122	0.11209
	137.221	0.23092		137.223	0.19227		137.221	0.16232		137.221	0.11209
	137.321	0.23092		137.322	0.19227		137.32	0.16221		137.321	0.11209
	137.421	0.23092		137.422	0.19238		137.42	0.16232		137.42	0.11209
	137.521	0.23092		137.522	0.19238		137.521	0.16232		137.521	0.11209
	137.621	0.23092		137.622	0.19227		137.62	0.16221		137.621	0.11209
	137.721	0.23092		137.722	0.19217		137.721	0.16221		137.72	0.11209
	137.821	0.23092		137.822	0.19206		137.82	0.16188		137.821	0.11209
	137.921	0.23092		137.921	0.19195		137.92	0.16199		137.92	0.11209
	138.02	0.23043		138.022	0.19195		138.021	0.16188		138.02	0.11209
	138.12	0.23043		138.121	0.19206		138.12	0.16199		138.121	0.11209
	138.22	0.23043		138.221	0.19206		138.221	0.1621		138.221	0.11209
	138.32	0.23043		138.322	0.19206		138.32	0.16188		138.32	0.11209
	138.42	0.23043		138.421	0.19195		138.42	0.16188		138.42	0.11209
	138.52	0.23043		138.522	0.19174		138.52	0.16165		138.52	0.11209
	138.62	0.23043		138.622	0.19163		138.62	0.16154		138.62	0.11209
	138.72	0.23043		138.721	0.19152		138.72	0.16165		138.72	0.11209
	138.819	0.23043		138.821	0.19152		138.819	0.16154		138.82	0.11209
	138.919	0.23043		138.921	0.19152		138.92	0.16165		138.92	0.11209
	139.02	0.23043		139.021	0.19163		139.02	0.16165		139.02	0.11209
	139.12	0.23043		139.121	0.19174		139.12	0.16165		139.12	0.10914
	139.22	0.22994		139.221	0.19163		139.22	0.16165		139.22	0.10914
	139.32	0.22994		139.321	0.19152		139.32	0.16132		139.32	0.11209
	139.42	0.22994		139.42	0.19142		139.42	0.16132		139.419	0.11209
	139.519	0.22994		139.521	0.19131		139.519	0.1611		139.52	0.11209
	139.619	0.22994		139.62	0.19131		139.619	0.16121		139.62	0.11209
	139.72	0.22994		139.72	0.19131		139.72	0.16132		139.72	0.11209
	139.82	0.22994		139.82	0.19131		139.819	0.16121		139.82	0.11209
	139.92	0.22994		139.92	0.19142		139.92	0.16132		139.919	0.11209
	140.019	0.22994		140.021	0.19142		140.019	0.16121		140.019	0.11209
	140.119	0.22944		140.12	0.1912		140.12	0.1611		140.12	0.11209
	140.219	0.22944		140.22	0.19109		140.219	0.1611		140.219	0.11209
	140.319	0.22944		140.32	0.19099		140.319	0.16099		140.319	0.11209
	140.419	0.22944		140.421	0.19088		140.419	0.16099		140.419	0.11209
	140.519	0.22944		140.52	0.19088		140.519	0.16099		140.519	0.11209
	140.618	0.22944		140.621	0.19099		140.619	0.16099		140.618	0.11209
	140.719	0.22944		140.72	0.19099		140.719	0.1611		140.719	0.11209
	140.819	0.22944		140.82	0.19109		140.819	0.16088		140.819	0.11209
	140.918	0.22944		140.92	0.19099		140.919	0.16077		140.919	0.10914
	141.019	0.22944		141.02	0.19077		141.019	0.16066		141.019	0.10914
	141.119	0.22944		141.12	0.19067		141.119	0.16055		141.119	0.10914
	141.218	0.22944		141.22	0.19056		141.218	0.16066		141.219	0.11209
	141.319	0.22895		141.32	0.19067		141.318	0.16055		141.319	0.10914
	141.418	0.22895		141.42	0.19067		141.418	0.16066		141.418	0.10914
	141.518	0.22895		141.52	0.19077		141.518	0.16066		141.518	0.10914
	141.618	0.22895		141.619	0.19077		141.618	0.16055		141.618	0.11209
	141.719	0.22895		141.72	0.19077		141.719	0.16055		141.718	0.10914
	141.818	0.22895		141.819	0.19056		141.818	0.16033		141.818	0.11209
	141.918	0.22895		141.919	0.19045		141.918	0.16033		141.919	0.10914
	142.018	0.22895		142.019	0.19034		142.019	0.16033		142.018	0.10914
	142.118	0.22895		142.119	0.19034		142.118	0.16044		142.119	0.10914
	142.217	0.22895		142.219	0.19034		142.218	0.16055		142.217	0.10914
	142.318	0.22895		142.319	0.19045		142.319	0.16033		142.318	0.10914
	142.418	0.22895		142.419	0.19045		142.419	0.16033		142.418	0.10914
	142.518	0.22895		142.519	0.19045		142.518	0.16011		142.518	0.10914
	142.617	0.22895		142.619	0.19034		142.617	0.16		142.618	0.10914
	142.718	0.22895		142.719	0.19024		142.718	0.15989		142.718	0.10914
	142.818	0.22846		142.819	0.19013		142.817	0.15989		142.818	0.10914
	142.917	0.22846		142.919	0.19002		142.918	0.15989		142.918	0.10914
	143.017	0.22846		143.019	0.19013		143.018	0.16		143.017	0.10914
	143.117	0.22846		143.118	0.19013		143.117	0.16		143.117	0.10914
	143.217	0.22846		143.218	0.19024		143.217	0.15989		143.217	0.10914
	143.318	0.22846		143.318	0.19013		143.317	0.15977		143.317	0.10914
	143.417	0.22846		143.419	0.19002		143.418	0.15966		143.418	0.10914
	143.517	0.22846		143.518	0.18991		143.518	0.15966		143.518	0.10914
	143.617	0.22797		143.618	0.1897		143.617	0.15966		143.617	0.10914
	143.717	0.22797		143.719	0.18959		143.717	0.15966		143.717	0.10914
	143.817	0.22846		143.818	0.1897		143.816	0.15966		143.817	0.10914
	143.917	0.22846		143.918	0.1897		143.917	0.15966		143.917	0.10914
	144.016	0.22846		144.018	0.18981		144.017	0.15955		144.017	0.10914
	144.118	0.22797		144.118	0.18991		144.117	0.15944		144.116	0.10914
	144.217	0.22797		144.218	0.18981		144.217	0.15933		144.217	0.10914
	144.316	0.22797		144.318	0.1897		144.317	0.15922		144.317	0.10914
	144.417	0.22797		144.418	0.18959		144.417	0.15922		144.417	0.10914
	144.517	0.22797		144.517	0.18948		144.516	0.15933		144.517	0.10914
	144.616	0.22797		144.618	0.18938		144.617	0.15933		144.617	0.10914
	144.716	0.22797		144.718	0.18948		144.716	0.15933		144.716	0.10914
	144.816	0.22797		144.817	0.18959		144.816	0.15922		144.816	0.10914
	144.917	0.22797		144.918	0.18959		144.916	0.15922		144.917	0.10914
	145.016	0.22797		145.018	0.18959		145.017	0.159		145.016	0.10914
	145.116	0.22747		145.118	0.18938		145.116	0.159		145.116	0.10914
	145.216	0.22747		145.217	0.18927		145.216	0.159		145.216	0.10914
	145.316	0.22747		145.317	0.18916		145.316	0.159		145.316	0.10914
	145.416	0.22747		145.417	0.18906		145.416	0.15911		145.416	0.10914
	145.516	0.22747		145.518	0.18906		145.517	0.159		145.517	0.10914
	145.616	0.22747		145.617	0.18916		145.616	0.159		145.616	0.10914
	145.715	0.22747		145.718	0.18927		145.716	0.15878		145.716	0.10914
	145.816	0.22747		145.817	0.18927		145.816	0.15878		145.815	0.10914
	145.916	0.22747		145.917	0.18927		145.917	0.15867		145.915	0.10914
	146.016	0.22747		146.017	0.18906		146.016	0.15867		146.016	0.10914
	146.116	0.22747		146.118	0.18895		146.116	0.15867		146.115	0.10914
	146.216	0.22747		146.217	0.18884		146.215	0.15867		146.216	0.10914
	146.315	0.22747		146.317	0.18884		146.315	0.15867		146.316	0.10914
	146.416	0.22747		146.417	0.18884		146.416	0.15856		146.416	0.10914
	146.515	0.22747		146.517	0.18895		146.515	0.15856		146.515	0.10914
	146.615	0.22698		146.617	0.18895		146.616	0.15845		146.616	0.10619
	146.715	0.22698		146.716	0.18895		146.716	0.15834		146.715	0.10619
	146.815	0.22698		146.817	0.18873		146.816	0.15834		146.816	0.10619
	146.915	0.22698		146.917	0.18863		146.915	0.15834		146.915	0.10619
	147.015	0.22698		147.017	0.18852		147.016	0.15834		147.016	0.10619
	147.115	0.22698		147.116	0.18841		147.115	0.15834		147.115	0.10619
	147.216	0.22698		147.216	0.18852		147.215	0.15834		147.215	0.10619
	147.315	0.22698		147.317	0.18852		147.316	0.15823		147.315	0.10619
	147.415	0.22698		147.417	0.18863		147.415	0.15812		147.414	0.10619
	147.515	0.22649		147.517	0.18863		147.515	0.15812		147.515	0.10619
	147.615	0.22649		147.617	0.18852		147.616	0.15812		147.615	0.10619
	147.715	0.22649		147.717	0.18841		147.715	0.15812		147.715	0.10619
	147.815	0.22649		147.816	0.1883		147.814	0.15823		147.815	0.10619
	147.915	0.22649		147.916	0.1882		147.914	0.15812		147.914	0.10619
	148.014	0.22649		148.016	0.1882		148.015	0.15801		148.015	0.10619
	148.115	0.22649		148.116	0.1883		148.115	0.15789		148.115	0.10619
	148.215	0.22649		148.216	0.1883		148.215	0.15778		148.215	0.10619
	148.314	0.22649		148.315	0.1883		148.314	0.15767		148.315	0.10619
	148.414	0.22649		148.415	0.1883		148.414	0.15767		148.414	0.10619
	148.515	0.22649		148.516	0.18809		148.515	0.15778		148.514	0.10619
	148.615	0.22649		148.616	0.18798		148.614	0.15778		148.614	0.10619
	148.714	0.22649		148.715	0.18788		148.714	0.15778		148.715	0.10619
	148.814	0.226		148.815	0.18788		148.814	0.15767		148.814	0.10619
	148.915	0.226		148.915	0.18788		148.914	0.15767		148.914	0.10619
	149.014	0.226		149.016	0.18798		149.014	0.15756		149.014	0.10619
	149.114	0.226		149.115	0.18809		149.114	0.15756		149.114	0.10619
	149.214	0.226		149.215	0.18798		149.214	0.15756		149.214	0.10619
	149.313	0.226		149.315	0.18788		149.315	0.15756		149.314	0.10324
	149.414	0.226		149.415	0.18777		149.414	0.15767		149.414	0.10324
	149.514	0.226		149.515	0.18766		149.514	0.15756		149.514	0.10324
	149.614	0.226		149.615	0.18766		149.614	0.15745		149.614	0.10619
	149.714	0.226		149.715	0.18777		149.714	0.15734		149.714	0.10324
	149.814	0.226		149.815	0.18777		149.813	0.15723		149.814	0.10619
	149.914	0.226		149.915	0.18788		149.913	0.15712		149.914	0.10324
	150.013	0.226		150.014	0.18777		150.013	0.15712		150.013	0.10619
	150.113	0.2255		150.114	0.18766		150.113	0.15712		150.113	0.10619
	150.213	0.2255		150.215	0.18755		150.214	0.15712		150.214	0.10619
	150.314	0.2255		150.315	0.18745		150.314	0.15712		150.314	0.10619
	150.413	0.2255		150.415	0.18734		150.413	0.15712		150.414	0.10619
	150.513	0.2255		150.515	0.18745		150.514	0.15701		150.513	0.10619
	150.613	0.2255		150.614	0.18745		150.613	0.15701		150.613	0.10324
	150.713	0.2255		150.714	0.18755		150.713	0.15701		150.714	0.10324
	150.813	0.2255		150.814	0.18755		150.813	0.15701		150.813	0.10324
	150.912	0.2255		150.914	0.18745		150.913	0.15701		150.913	0.10619
	151.014	0.2255		151.015	0.18734		151.014	0.15701		151.013	0.10619
	151.113	0.2255		151.114	0.18723		151.113	0.15701		151.114	0.10619
	151.213	0.22501		151.215	0.18712		151.212	0.1569		151.213	0.10324
	151.312	0.22501		151.314	0.18723		151.312	0.15679		151.313	0.10324
	151.413	0.22501		151.414	0.18723		151.413	0.15657		151.413	0.10324
	151.513	0.22501		151.514	0.18723		151.513	0.15657		151.513	0.10324
	151.613	0.22501		151.613	0.18734		151.613	0.15657		151.612	0.10324
	151.713	0.22501		151.714	0.18712		151.712	0.15657		151.713	0.10324
	151.813	0.22501		151.813	0.18702		151.812	0.15657		151.812	0.10324
	151.913	0.22501		151.914	0.1868		151.912	0.15657		151.912	0.10324
	152.013	0.22501		152.014	0.1867		152.012	0.15646		152.013	0.10324
	152.112	0.22501		152.113	0.1867		152.112	0.15646		152.112	0.10324
	152.212	0.22501		152.213	0.1868		152.213	0.15635		152.212	0.10324
	152.312	0.22452		152.313	0.1868		152.313	0.15635		152.313	0.10324
	152.413	0.22452		152.414	0.18691		152.412	0.15635		152.412	0.10324
	152.513	0.22501		152.513	0.1868		152.513	0.15635		152.512	0.10324
	152.612	0.22452		152.614	0.1867		152.612	0.15646		152.612	0.10324
	152.712	0.22452		152.714	0.18659		152.712	0.15646		152.711	0.10324
	152.812	0.22452		152.814	0.18659		152.812	0.15635		152.812	0.10324
	152.912	0.22452		152.913	0.18659		152.912	0.15613		152.912	0.10324
	153.013	0.22452		153.012	0.18659		153.012	0.15613		153.012	0.10324
	153.112	0.22452		153.112	0.1867		153.112	0.15602		153.111	0.10324
	153.212	0.22452		153.213	0.1868		153.211	0.1559		153.211	0.10324
	153.311	0.22452		153.312	0.1867		153.311	0.15602		153.311	0.10324
	153.411	0.22452		153.412	0.18659		153.412	0.15602		153.411	0.10324
	153.512	0.22452		153.512	0.18637		153.511	0.15602		153.512	0.10324
	153.611	0.22452		153.612	0.18627		153.611	0.15602		153.612	0.10324
	153.712	0.22452		153.713	0.18616		153.711	0.1559		153.712	0.10324
	153.812	0.22452		153.813	0.18616		153.811	0.15579		153.812	0.10324
	153.912	0.22452		153.913	0.18627		153.911	0.15579		153.911	0.10324
	154.011	0.22403		154.013	0.18637		154.012	0.15579		154.011	0.10324
	154.111	0.22403		154.112	0.18637		154.111	0.15579		154.112	0.10324
	154.211	0.22403		154.212	0.18637		154.211	0.15579		154.211	0.10324
	154.311	0.22403		154.313	0.18616		154.311	0.15579		154.312	0.10324
	154.411	0.22403		154.412	0.18605		154.411	0.15579		154.411	0.10324
	154.511	0.22403		154.512	0.18594		154.511	0.15557		154.511	0.10324
	154.611	0.22403		154.612	0.18594		154.611	0.15557		154.611	0.10324
	154.711	0.22403		154.712	0.18594		154.711	0.15546		154.711	0.10324
	154.811	0.22354		154.812	0.18605		154.81	0.15535		154.811	0.10324
	154.911	0.22354		154.912	0.18605		154.912	0.15546		154.91	0.10029
	155.011	0.22354		155.012	0.18605		155.011	0.15546		155.011	0.10029
	155.11	0.22354		155.112	0.18594		155.11	0.15546		155.111	0.10029
	155.211	0.22354		155.211	0.18584		155.21	0.15546		155.211	0.10029
	155.311	0.22354		155.312	0.18562		155.31	0.15535		155.311	0.10324
	155.411	0.22354		155.411	0.18562		155.41	0.15524		155.411	0.10324
	155.51	0.22354		155.511	0.18562		155.511	0.15524		155.511	0.10324
	155.611	0.22354		155.612	0.18573		155.61	0.15524		155.61	0.10324
	155.71	0.22354		155.711	0.18584		155.71	0.15524		155.71	0.10324
	155.811	0.22354		155.811	0.18584		155.81	0.15524		155.81	0.10324
	155.91	0.22354		155.913	0.18573		155.91	0.15524		155.911	0.10324
	156.01	0.22354		156.011	0.18552		156.01	0.15524		156.011	0.10324
	156.11	0.22354		156.111	0.18552		156.11	0.15502		156.11	0.10324
	156.21	0.22354		156.211	0.18541		156.21	0.15491		156.209	0.10324
	156.31	0.22304		156.311	0.18541		156.31	0.1548		156.31	0.10324
	156.41	0.22304		156.412	0.18552		156.41	0.1548		156.41	0.10324
	156.509	0.22304		156.51	0.18562		156.51	0.15491		156.51	0.10324
	156.61	0.22304		156.611	0.18562		156.61	0.15491		156.61	0.10324
	156.71	0.22304		156.711	0.18552		156.71	0.15491		156.709	0.10029
	156.809	0.22304		156.811	0.1853		156.81	0.15491		156.81	0.10324
	156.91	0.22304		156.911	0.18519		156.909	0.15469		156.909	0.10029
	157.009	0.22304		157.011	0.18498		157.01	0.15469		157.009	0.10324
	157.109	0.22304		157.111	0.18498		157.11	0.15458		157.11	0.10324
	157.209	0.22304		157.21	0.18509		157.209	0.15458		157.21	0.10324
	157.309	0.22304		157.31	0.18519		157.309	0.15458		157.309	0.10324
	157.409	0.22304		157.41	0.18519		157.409	0.15469		157.409	0.10324
	157.509	0.22304		157.51	0.18519		157.509	0.15469		157.51	0.10324
	157.609	0.22304		157.611	0.18509		157.609	0.15458		157.61	0.10324
	157.709	0.22304		157.711	0.18498		157.71	0.15447		157.709	0.10029
	157.809	0.22255		157.81	0.18487		157.809	0.15447		157.809	0.10324
	157.909	0.22255		157.911	0.18487		157.909	0.15436		157.909	0.10324
	158.009	0.22255		158.011	0.18498		158.009	0.15436		158.009	0.10324
	158.108	0.22255		158.11	0.18498		158.109	0.15436		158.109	0.10324
	158.209	0.22255		158.21	0.18498		158.208	0.15436		158.209	0.10324
	158.309	0.22255		158.31	0.18498		158.309	0.15436		158.308	0.10324
	158.409	0.22255		158.41	0.18476		158.408	0.15425		158.409	0.10029
	158.508	0.22255		158.509	0.18466		158.509	0.15414		158.509	0.10029
	158.609	0.22255		158.609	0.18455		158.608	0.15402		158.609	0.10029
	158.709	0.22255		158.709	0.18455		158.708	0.15402		158.708	0.10029
	158.808	0.22255		158.81	0.18455		158.809	0.15402		158.809	0.10029
	158.908	0.22206		158.91	0.18466		158.909	0.15402		158.908	0.10029
	159.008	0.22206		159.01	0.18466		159.008	0.15414		159.008	0.10029
	159.108	0.22206		159.11	0.18476		159.109	0.15402		159.108	0.10029
	159.208	0.22206		159.21	0.18455		159.208	0.15391		159.208	0.10029
	159.308	0.22206		159.309	0.18444		159.308	0.15391		159.308	0.10029
	159.408	0.22206		159.41	0.18433		159.409	0.1538		159.408	0.10029
	159.508	0.22206		159.51	0.18423		159.507	0.1538		159.508	0.10029
	159.608	0.22206		159.609	0.18423		159.608	0.1538		159.608	0.10029
	159.707	0.22206		159.709	0.18433		159.708	0.1538		159.708	0.10029
	159.808	0.22206		159.81	0.18444		159.808	0.15391		159.808	0.10029
	159.908	0.22206		159.909	0.18444		159.908	0.1538		159.908	0.10029
	160.008	0.22206		160.01	0.18433		160.008	0.15369		160.008	0.10029
	160.107	0.22206		160.108	0.18423		160.108	0.15358		160.108	0.10029
	160.208	0.22157		160.209	0.18412		160.207	0.15347		160.208	0.10029
	160.308	0.22157		160.309	0.18401		160.308	0.15347		160.308	0.10029
	160.408	0.22157		160.409	0.18401		160.408	0.15347		160.407	0.10029
	160.508	0.22157		160.508	0.18412		160.508	0.15347		160.508	0.10029
	160.608	0.22157		160.609	0.18412		160.608	0.15347		160.607	0.10029
	160.707	0.22157		160.709	0.18423		160.708	0.15347		160.707	0.10029
	160.807	0.22157		160.808	0.18412		160.808	0.15347		160.807	0.10029
	160.907	0.22157		160.908	0.18391		160.908	0.15336		160.908	0.10029
	161.008	0.22157		161.009	0.1838		161.008	0.15336		161.007	0.10029
	161.108	0.22157		161.108	0.18369		161.107	0.15336		161.107	0.10029
	161.207	0.22157		161.209	0.18369		161.207	0.15336		161.207	0.10029
	161.307	0.22157		161.308	0.18369		161.308	0.15336		161.307	0.10029
	161.407	0.22157		161.409	0.1838		161.407	0.15336		161.407	0.10029
	161.507	0.22157		161.509	0.18391		161.507	0.15325		161.508	0.10029
	161.607	0.22107		161.608	0.1838		161.607	0.15314		161.607	0.10029
	161.707	0.22107		161.709	0.18369		161.707	0.15303		161.706	0.10029
	161.806	0.22107		161.808	0.18358		161.807	0.15292		161.806	0.10029
	161.907	0.22157		161.908	0.18337		161.907	0.15292		161.907	0.10029
	162.007	0.22107		162.008	0.18337		162.007	0.15292		162.007	0.10029
	162.107	0.22107		162.108	0.18348		162.106	0.15292		162.107	0.10029
	162.207	0.22107		162.208	0.18348		162.206	0.15303		162.207	0.10029
	162.307	0.22107		162.308	0.18358		162.306	0.15292		162.307	0.10029
	162.407	0.22107		162.407	0.18358		162.406	0.15292		162.406	0.10029
	162.507	0.22107		162.508	0.18348		162.507	0.15281		162.506	0.10029
	162.606	0.22107		162.607	0.18326		162.606	0.1527		162.606	0.10029
	162.707	0.22107		162.707	0.18315		162.706	0.1527		162.706	0.10029
	162.806	0.22058		162.808	0.18315		162.806	0.15281		162.806	0.10029
	162.906	0.22058		162.908	0.18315		162.907	0.15281		162.906	0.10029
	163.006	0.22058		163.008	0.18315		163.005	0.15281		163.005	0.10029
	163.105	0.22058		163.107	0.18326		163.107	0.1527		163.106	0.10029
	163.206	0.22058		163.208	0.18326		163.206	0.15259		163.206	0.10029
	163.306	0.22058		163.307	0.18315		163.306	0.15248		163.307	0.10029
	163.406	0.22058		163.408	0.18305		163.405	0.15237		163.406	0.10029
	163.506	0.22058		163.507	0.18294		163.506	0.15237		163.506	0.10029
	163.606	0.22058		163.607	0.18283		163.605	0.15237		163.606	0.10029
	163.706	0.22058		163.707	0.18283		163.705	0.15237		163.705	0.10029
	163.805	0.22058		163.807	0.18294		163.806	0.15248		163.806	0.10029
	163.905	0.22058		163.907	0.18305		163.906	0.15237		163.905	0.10029
	164.006	0.22058		164.007	0.18305		164.006	0.15237		164.006	0.10029
	164.105	0.22058		164.106	0.18294		164.106	0.15226		164.105	0.10029
	164.205	0.22058		164.207	0.18273		164.206	0.15226		164.206	0.10029
	164.306	0.22058		164.307	0.18262		164.305	0.15226		164.305	0.09735
	164.406	0.22058		164.406	0.18251		164.405	0.15226		164.405	0.09735
	164.505	0.22058		164.507	0.18251		164.505	0.15226		164.505	0.09735
	164.605	0.22058		164.606	0.18262		164.605	0.15237		164.605	0.09735
	164.705	0.22058		164.706	0.18273		164.706	0.15226		164.705	0.10029
	164.805	0.22009		164.806	0.18273		164.806	0.15215		164.805	0.10029
	164.906	0.22009		164.907	0.18273		164.905	0.15192		164.905	0.10029
	165.005	0.22009		165.006	0.18251		165.005	0.15181		165.005	0.09735
	165.105	0.22009		165.107	0.1824		165.105	0.15181		165.104	0.09735
	165.205	0.22009		165.206	0.1823		165.205	0.15181		165.204	0.09735
	165.305	0.22009		165.307	0.1823		165.305	0.15192		165.305	0.09735
	165.404	0.22009		165.406	0.1823		165.405	0.15192		165.405	0.09735
	165.505	0.22009		165.506	0.1824		165.505	0.15192		165.505	0.09735
	165.605	0.22009		165.605	0.1824		165.605	0.15181		165.605	0.09735
	165.705	0.22009		165.705	0.1824		165.704	0.1517		165.704	0.09735
	165.805	0.22009		165.806	0.1823		165.805	0.15159		165.805	0.09735
	165.905	0.22009		165.906	0.18208		165.904	0.15159		165.904	0.09735
	166.005	0.22009		166.005	0.18197		166.005	0.15159		166.005	0.09735
	166.104	0.22009		166.105	0.18197		166.104	0.15159		166.104	0.09735
	166.205	0.2196		166.206	0.18197		166.204	0.1517		166.204	0.09735
	166.304	0.2196		166.306	0.18208		166.305	0.15159		166.305	0.09735
	166.405	0.2196		166.405	0.18219		166.404	0.15148		166.404	0.09735
	166.504	0.2196		166.505	0.18219		166.504	0.15137		166.504	0.09735
	166.604	0.2196		166.606	0.18208		166.604	0.15126		166.604	0.09735
	166.704	0.2196		166.705	0.18197		166.705	0.15126		166.704	0.09735
	166.804	0.2196		166.805	0.18187		166.804	0.15126		166.803	0.09735
	166.903	0.2196		166.905	0.18176		166.904	0.15137		166.904	0.09735
	167.004	0.2196		167.005	0.18176		167.003	0.15137		167.003	0.09735
	167.104	0.2196		167.105	0.18187		167.104	0.15126		167.103	0.09735
	167.203	0.2196		167.205	0.18187		167.204	0.15126		167.204	0.09735
	167.304	0.2196		167.304	0.18197		167.304	0.15115		167.304	0.09735
	167.403	0.2196		167.405	0.18197		167.403	0.15115		167.404	0.09735
	167.503	0.2196		167.505	0.18176		167.503	0.15104		167.504	0.09735
	167.603	0.2191		167.604	0.18165		167.604	0.15115		167.603	0.09735
	167.704	0.2191		167.704	0.18155		167.704	0.15115		167.703	0.09735
	167.803	0.2191		167.805	0.18155		167.804	0.15115		167.804	0.09735
	167.903	0.2191		167.905	0.18155		167.903	0.15104		167.903	0.09735
	168.003	0.2191		168.004	0.18165		168.003	0.15082		168.003	0.09735
	168.103	0.2191		168.104	0.18176		168.103	0.15071		168.103	0.09735
	168.203	0.2191		168.204	0.18165		168.202	0.15071		168.204	0.09735
	168.303	0.2191		168.304	0.18155		168.303	0.15071		168.303	0.09735
	168.403	0.21861		168.404	0.18133		168.403	0.15071		168.403	0.09735
	168.503	0.21861		168.504	0.18122		168.503	0.15082		168.503	0.09735
	168.603	0.21861		168.604	0.18122		168.602	0.15082		168.603	0.09735
	168.703	0.21861		168.704	0.18122		168.703	0.15071		168.703	0.09735
	168.803	0.21861		168.803	0.18133		168.803	0.15071		168.803	0.09735
	168.903	0.21861		168.904	0.18144		168.903	0.1506		168.903	0.09735
	169.002	0.21861		169.004	0.18144		169.003	0.1506		169.003	0.09735
	169.102	0.21861		169.104	0.18144		169.102	0.1506		169.102	0.09735
	169.203	0.21861		169.204	0.18133		169.202	0.1506		169.203	0.09735
	169.302	0.21861		169.304	0.18122		169.302	0.15071		169.303	0.09735
	169.403	0.21861		169.404	0.18122		169.402	0.1506		169.403	0.09735
	169.502	0.21861		169.504	0.18122		169.502	0.15049		169.502	0.09735
	169.602	0.21861		169.604	0.18122		169.602	0.15038		169.603	0.09735
	169.703	0.21861		169.703	0.18133		169.702	0.15027		169.702	0.09735
	169.802	0.21861		169.803	0.18133		169.802	0.15015		169.802	0.09735
	169.902	0.21861		169.903	0.18122		169.901	0.15015		169.902	0.09735
	170.002	0.21861		170.004	0.18112		170.002	0.15027		170.002	0.09735
	170.101	0.21812		170.103	0.18101		170.101	0.15027		170.102	0.09735
	170.202	0.21812		170.204	0.1809		170.202	0.15038		170.202	0.09735
	170.302	0.21812		170.304	0.1809		170.302	0.15027		170.302	0.09735
	170.402	0.21812		170.404	0.1809		170.402	0.15027		170.402	0.0944
	170.502	0.21812		170.503	0.18101		170.501	0.15015		170.502	0.0944
	170.602	0.21812		170.603	0.18101		170.602	0.15015		170.602	0.0944
	170.701	0.21812		170.702	0.18101		170.702	0.15015		170.702	0.09735
	170.802	0.21812		170.803	0.1809		170.801	0.15015		170.802	0.0944
	170.901	0.21812		170.902	0.18079		170.901	0.15015		170.901	0.09735
	171.002	0.21812		171.003	0.18069		171.001	0.15015		171.001	0.0944
	171.101	0.21812		171.103	0.18069		171.101	0.15004		171.102	0.09735
	171.201	0.21812		171.203	0.18069		171.201	0.14993		171.201	0.0944
	171.301	0.21812		171.302	0.18079		171.301	0.14982		171.301	0.0944
	171.402	0.21812		171.403	0.18079		171.401	0.14971		171.402	0.0944
	171.501	0.21812		171.502	0.18079		171.502	0.14971		171.501	0.09735
	171.601	0.21763		171.602	0.18069		171.601	0.14982		171.601	0.09735
	171.701	0.21763		171.702	0.18047		171.701	0.14982		171.701	0.09735
	171.801	0.21763		171.803	0.18036		171.8	0.14982		171.801	0.09735
	171.901	0.21763		171.902	0.18036		171.901	0.14971		171.901	0.09735
	172.001	0.21763		172.002	0.18036		172.001	0.14971		172.001	0.09735
	172.1	0.21763		172.102	0.18047		172.101	0.1496		172.101	0.0944
	172.201	0.21763		172.202	0.18047		172.201	0.14949		172.2	0.0944
	172.301	0.21763		172.302	0.18047		172.301	0.14949		172.301	0.0944
	172.401	0.21763		172.402	0.18036		172.401	0.14949		172.401	0.09735
	172.501	0.21763		172.503	0.18026		172.501	0.1496		172.501	0.0944
	172.6	0.21763		172.602	0.18015		172.6	0.14949		172.601	0.09735
	172.7	0.21763		172.702	0.18015		172.701	0.14949		172.701	0.0944
	172.8	0.21763		172.801	0.18015		172.801	0.14938		172.8	0.0944
	172.9	0.21763		172.902	0.18026		172.901	0.14927		172.9	0.0944
	173.001	0.21763		173.002	0.18026		173	0.14916		173	0.0944
	173.1	0.21763		173.102	0.18026		173.1	0.14916		173.1	0.0944
	173.2	0.21713		173.201	0.18015		173.201	0.14927		173.201	0.0944
	173.3	0.21713		173.302	0.18004		173.3	0.14927		173.301	0.0944
	173.401	0.21713		173.401	0.17994		173.4	0.14927		173.401	0.0944
	173.5	0.21713		173.501	0.17983		173.5	0.14916		173.5	0.0944
	173.6	0.21713		173.602	0.17994		173.599	0.14905		173.6	0.0944
	173.699	0.21713		173.701	0.18004		173.7	0.14894		173.7	0.0944
	173.8	0.21713		173.801	0.18004		173.8	0.14894		173.801	0.0944
	173.9	0.21713		173.9	0.18004		173.9	0.14894		173.9	0.0944
	173.999	0.21713		174.002	0.17994		173.999	0.14894		174	0.0944
	174.099	0.21713		174.101	0.17983		174.099	0.14905		174.099	0.0944
	174.199	0.21713		174.201	0.17972		174.199	0.14894		174.199	0.0944
	174.299	0.21713		174.301	0.17972		174.3	0.14883		174.299	0.0944
	174.4	0.21713		174.401	0.17972		174.399	0.14872		174.399	0.0944
	174.499	0.21664		174.501	0.17972		174.5	0.14861		174.499	0.0944
	174.599	0.21664		174.601	0.17983		174.599	0.14861		174.599	0.0944
	174.699	0.21664		174.7	0.17983		174.699	0.14861		174.699	0.09735
	174.799	0.21664		174.801	0.17983		174.799	0.14872		174.799	0.0944
	174.9	0.21664		174.901	0.17972		174.899	0.14872		174.899	0.09735
	174.999	0.21664		175	0.17961		175	0.14872		175	0.0944
	175.1	0.21664		175.101	0.17951		175.099	0.14861		175.099	0.0944
	175.198	0.21664		175.2	0.17951		175.199	0.1485		175.199	0.0944
	175.299	0.21664		175.301	0.17961		175.3	0.1485		175.3	0.0944
	175.399	0.21664		175.4	0.17961		175.399	0.1485		175.399	0.0944
	175.499	0.21664		175.5	0.17972		175.499	0.1485		175.499	0.0944
	175.599	0.21664		175.599	0.17961		175.598	0.1485		175.598	0.0944
	175.699	0.21664		175.7	0.17951		175.698	0.14861		175.699	0.0944
	175.799	0.21664		175.8	0.17929		175.799	0.1485		175.799	0.0944
	175.898	0.21664		175.9	0.17918		175.899	0.14839		175.899	0.0944
	175.999	0.21664		176	0.17918		175.999	0.14828		175.999	0.0944
	176.099	0.21664		176.1	0.17929		176.098	0.14805		176.099	0.0944
	176.199	0.21664		176.2	0.17929		176.199	0.14805		176.199	0.0944
	176.298	0.21664		176.299	0.1794		176.299	0.14805		176.299	0.0944
	176.398	0.21664		176.4	0.1794		176.398	0.14816		176.398	0.0944
	176.498	0.21615		176.5	0.17929		176.498	0.14816		176.498	0.0944
	176.598	0.21615		176.599	0.17908		176.598	0.14816		176.598	0.0944
	176.698	0.21615		176.699	0.17897		176.698	0.14816		176.699	0.0944
	176.798	0.21615		176.8	0.17897		176.799	0.14805		176.798	0.0944
	176.898	0.21615		176.899	0.17897		176.899	0.14805		176.898	0.0944
	176.998	0.21615		177	0.17908		176.997	0.14794		176.998	0.0944
	177.098	0.21615		177.099	0.17908		177.098	0.14794		177.098	0.0944
	177.197	0.21615		177.199	0.17918		177.198	0.14794		177.198	0.0944
	177.297	0.21615		177.299	0.17908		177.298	0.14805		177.298	0.0944
	177.397	0.21615		177.399	0.17897		177.397	0.14794		177.398	0.0944
	177.497	0.21566		177.499	0.17886		177.498	0.14783		177.498	0.0944
	177.598	0.21566		177.599	0.17876		177.597	0.14772		177.598	0.0944
	177.698	0.21615		177.699	0.17886		177.698	0.14761		177.697	0.0944
	177.797	0.21615		177.799	0.17886		177.798	0.14761		177.798	0.0944
	177.897	0.21566		177.899	0.17897		177.898	0.14761		177.898	0.0944
	177.997	0.21615		177.999	0.17897		177.998	0.14772		177.997	0.0944
	178.098	0.21615		178.099	0.17886		178.098	0.14772		178.097	0.0944
	178.197	0.21566		178.198	0.17876		178.197	0.14761		178.198	0.0944
	178.297	0.21566		178.299	0.17865		178.297	0.14761		178.297	0.0944
	178.397	0.21566		178.399	0.17854		178.398	0.1475		178.398	0.0944
	178.497	0.21566		178.498	0.17854		178.497	0.1475		178.497	0.0944
	178.597	0.21566		178.599	0.17865		178.597	0.1475		178.597	0.0944
	178.697	0.21566		178.699	0.17865		178.697	0.1475		178.697	0.0944
	178.797	0.21566		178.799	0.17876		178.797	0.1475		178.797	0.0944
	178.897	0.21566		178.898	0.17865		178.897	0.1475		178.897	0.0944
	178.996	0.21566		178.998	0.17854		178.997	0.1475		178.997	0.0944
	179.097	0.21566		179.098	0.17843		179.096	0.14728		179.098	0.0944
	179.197	0.21566		179.198	0.17833		179.197	0.14728		179.197	0.0944
	179.296	0.21516		179.297	0.17833		179.296	0.14717		179.297	0.0944
	179.396	0.21516		179.398	0.17833		179.397	0.14717		179.396	0.0944
	179.497	0.21516		179.498	0.17843		179.497	0.14717		179.496	0.0944
	179.596	0.21516		179.597	0.17854		179.596	0.14717		179.597	0.0944
	179.696	0.21516		179.698	0.17854		179.697	0.14728		179.697	0.0944
	179.797	0.21516		179.798	0.17833		179.796	0.14717		179.797	0.0944
	179.896	0.21516		179.898	0.17822		179.896	0.14706		179.897	0.0944
	179.996	0.21516		179.997	0.178		179.997	0.14695		179.996	0.0944
	180.097	0.21516		180.097	0.178		180.096	0.14695		180.096	0.0944
	180.196	0.21516		180.197	0.178		180.196	0.14695		180.196	0.0944
	180.297	0.21516		180.298	0.17811		180.296	0.14695		180.296	0.0944
	180.396	0.21516		180.397	0.17811		180.397	0.14706		180.396	0.0944
	180.496	0.21516		180.497	0.17822		180.495	0.14706		180.496	0.09145
	180.595	0.21516		180.598	0.17811		180.595	0.14695		180.596	0.09145
	180.696	0.21467		180.697	0.178		180.696	0.14684		180.696	0.09145
	180.796	0.21467		180.797	0.1779		180.796	0.14673		180.796	0.09145
	180.895	0.21467		180.897	0.17779		180.896	0.14662		180.896	0.09145
	180.996	0.21467		180.997	0.17779		180.995	0.14662		180.995	0.09145
	181.096	0.21467		181.097	0.1779		181.096	0.14673		181.095	0.09145
	181.196	0.21467		181.197	0.1779		181.195	0.14673		181.196	0.09145
	181.295	0.21467		181.297	0.178		181.295	0.14684		181.296	0.09145
	181.395	0.21467		181.397	0.1779		181.395	0.14673		181.395	0.09145
	181.495	0.21467		181.497	0.17779		181.496	0.14662		181.496	0.09145
	181.596	0.21467		181.597	0.17768		181.595	0.14651		181.596	0.09145
	181.695	0.21467		181.696	0.17758		181.696	0.14651		181.696	0.09145
	181.795	0.21467		181.796	0.17758		181.796	0.14651		181.795	0.09145
	181.895	0.21467		181.897	0.17758		181.896	0.14651		181.895	0.09145
	181.996	0.21467		181.996	0.17768		181.995	0.14662		181.995	0.09145
	182.096	0.21467		182.096	0.17768		182.095	0.14651		182.095	0.09145
	182.195	0.21467		182.196	0.17768		182.196	0.14651		182.197	0.09145
	182.295	0.21418		182.296	0.17747		182.294	0.1464		182.295	0.09145
	182.395	0.21418		182.396	0.17736		182.395	0.14628		182.395	0.09145
	182.495	0.21418		182.496	0.17736		182.495	0.14628		182.495	0.09145
	182.594	0.21418		182.596	0.17736		182.595	0.14628		182.595	0.09145
	182.695	0.21418		182.696	0.17736		182.695	0.14628		182.695	0.09145
	182.795	0.21418		182.796	0.17758		182.794	0.1464		182.794	0.09145
	182.894	0.21418		182.896	0.17758		182.895	0.14628		182.895	0.09145
	182.995	0.21418		182.995	0.17758		182.994	0.14617		182.994	0.09145
	183.094	0.21418		183.096	0.17736		183.095	0.14606		183.094	0.09145
	183.194	0.21418		183.196	0.17725		183.194	0.14595		183.195	0.09145
	183.295	0.21418		183.295	0.17715		183.294	0.14595		183.294	0.09145
	183.395	0.21418		183.396	0.17715		183.394	0.14595		183.394	0.09145
	183.495	0.21418		183.495	0.17715		183.494	0.14595		183.494	0.09145
	183.594	0.21418		183.595	0.17725		183.595	0.14606		183.594	0.09145
	183.695	0.21418		183.696	0.17736		183.694	0.14606		183.694	0.09145
	183.794	0.21418		183.795	0.17725		183.794	0.14595		183.795	0.09145
	183.894	0.21418		183.895	0.17715		183.894	0.14584		183.894	0.09145
	183.993	0.21418		183.995	0.17704		183.994	0.14584		183.994	0.09145
	184.093	0.21369		184.095	0.17693		184.094	0.14584		184.094	0.09145
	184.194	0.21369		184.195	0.17693		184.194	0.14584		184.194	0.09145
	184.293	0.21369		184.295	0.17693		184.294	0.14595		184.294	0.09145
	184.394	0.21369		184.395	0.17704		184.394	0.14595		184.394	0.09145
	184.493	0.21369		184.495	0.17704		184.493	0.14584		184.494	0.0885
	184.594	0.21369		184.596	0.17704		184.594	0.14573		184.593	0.0885
	184.693	0.21369		184.695	0.17693		184.694	0.14562		184.694	0.0885
	184.793	0.21369		184.794	0.17682		184.794	0.14551		184.793	0.09145
	184.894	0.21369		184.894	0.17672		184.894	0.14551		184.894	0.09145
	184.993	0.2132		184.994	0.17672		184.993	0.14551		184.993	0.09145
	185.094	0.2132		185.095	0.17672		185.093	0.14551		185.094	0.09145
	185.193	0.2132		185.195	0.17682		185.194	0.14562		185.194	0.09145
	185.293	0.2132		185.295	0.17682		185.293	0.14551		185.293	0.0885
	185.393	0.2132		185.395	0.17682		185.393	0.14551		185.394	0.09145
	185.493	0.2132		185.494	0.17672		185.493	0.1454		185.493	0.09145
	185.593	0.2132		185.595	0.17661		185.593	0.1454		185.593	0.09145
	185.693	0.2132		185.694	0.1765		185.693	0.1454		185.693	0.09145
	185.793	0.2132		185.794	0.1765		185.794	0.1454		185.793	0.09145
	185.893	0.2132		185.894	0.1765		185.893	0.14551		185.893	0.09145
	185.993	0.2132		185.994	0.17661		185.993	0.14551		185.993	0.0885
	186.093	0.2132		186.094	0.17661		186.093	0.1454		186.093	0.0885
	186.193	0.2132		186.193	0.17661		186.193	0.14529		186.193	0.0885
	186.293	0.2132		186.294	0.1765		186.292	0.14518		186.293	0.0885
	186.392	0.2132		186.394	0.17639		186.393	0.14507		186.393	0.09145
	186.493	0.2132		186.494	0.17629		186.493	0.14496		186.493	0.09145
	186.592	0.2132		186.593	0.17629		186.592	0.14496		186.593	0.09145
	186.692	0.2132		186.694	0.17629		186.692	0.14507		186.693	0.09145
	186.793	0.2132		186.794	0.17639		186.792	0.14507		186.793	0.0885
	186.892	0.2132		186.893	0.17639		186.892	0.14507		186.892	0.0885
	186.992	0.2127		186.993	0.1765		186.993	0.14507		186.992	0.0885
	187.092	0.2127		187.093	0.17639		187.093	0.14496		187.093	0.0885
	187.192	0.2127		187.193	0.17629		187.192	0.14496		187.192	0.0885
	187.292	0.2127		187.293	0.17607		187.292	0.14496		187.292	0.0885
	187.391	0.2127		187.393	0.17597		187.392	0.14496		187.393	0.0885
	187.492	0.2127		187.493	0.17597		187.492	0.14496		187.493	0.09145
	187.592	0.2127		187.593	0.17607		187.592	0.14496		187.592	0.0885
	187.692	0.2127		187.693	0.17607		187.692	0.14485		187.692	0.0885
	187.792	0.2127		187.793	0.17618		187.792	0.14474		187.791	0.0885
	187.892	0.2127		187.893	0.17607		187.891	0.14463		187.892	0.0885
	187.991	0.2127		187.993	0.17597		187.993	0.14452		187.992	0.0885
	188.092	0.2127		188.093	0.17586		188.091	0.14452		188.092	0.09145
	188.192	0.2127		188.193	0.17575		188.191	0.14452		188.192	0.09145
	188.292	0.21221		188.293	0.17575		188.292	0.14463		188.291	0.0885
	188.391	0.21221		188.393	0.17586		188.392	0.14463		188.392	0.0885
	188.491	0.21221		188.493	0.17597		188.491	0.14463		188.492	0.0885
	188.591	0.21221		188.593	0.17597		188.591	0.14452		188.592	0.0885
	188.691	0.21221		188.693	0.17597		188.692	0.14441		188.692	0.0885
	188.791	0.21221		188.792	0.17586		188.791	0.14441		188.791	0.0885
	188.891	0.21221		188.892	0.17564		188.892	0.14429		188.891	0.0885
	188.991	0.21221		188.993	0.17554		188.991	0.14429		188.992	0.0885
	189.091	0.21221		189.092	0.17554		189.091	0.14441		189.091	0.0885
	189.191	0.21221		189.192	0.17554		189.191	0.14441		189.191	0.0885
	189.291	0.21221		189.292	0.17554		189.291	0.14441		189.291	0.0885
	189.391	0.21221		189.392	0.17564		189.39	0.14429		189.392	0.0885
	189.49	0.21221		189.492	0.17575		189.491	0.14418		189.491	0.0885
	189.59	0.21221		189.592	0.17564		189.591	0.14407		189.59	0.0885
	189.691	0.21221		189.692	0.17554		189.691	0.14407		189.69	0.0885
	189.791	0.21221		189.792	0.17543		189.791	0.14407		189.791	0.0885
	189.89	0.21221		189.892	0.17532		189.891	0.14418		189.891	0.0885
	189.991	0.21221		189.992	0.17532		189.99	0.14418		189.99	0.0885
	190.09	0.21221		190.092	0.17532		190.091	0.14418		190.091	0.0885
	190.19	0.21221		190.192	0.17543		190.191	0.14407		190.19	0.0885
	190.29	0.21221		190.292	0.17554		190.29	0.14407		190.291	0.0885
	190.391	0.21172		190.391	0.17543		190.39	0.14396		190.391	0.0885
	190.49	0.21172		190.491	0.17532		190.49	0.14396		190.49	0.0885
	190.59	0.21172		190.592	0.17511		190.591	0.14396		190.59	0.0885
	190.69	0.21172		190.691	0.175		190.69	0.14407		190.69	0.0885
	190.79	0.21172		190.792	0.175		190.79	0.14407		190.789	0.0885
	190.89	0.21172		190.891	0.17511		190.89	0.14407		190.89	0.0885
	190.99	0.21172		190.991	0.17511		190.99	0.14385		190.99	0.0885
	191.09	0.21172		191.091	0.17521		191.09	0.14374		191.09	0.0885
	191.189	0.21172		191.19	0.17521		191.19	0.14374		191.19	0.0885
	191.289	0.21172		191.29	0.17511		191.29	0.14363		191.29	0.0885
	191.39	0.21172		191.391	0.175		191.39	0.14363		191.39	0.0885
	191.49	0.21172		191.491	0.17489		191.489	0.14374		191.489	0.0885
	191.589	0.21172		191.592	0.17479		191.589	0.14374		191.59	0.0885
	191.689	0.21172		191.691	0.17479		191.689	0.14374		191.689	0.0885
	191.789	0.21172		191.791	0.17489		191.789	0.14363		191.79	0.0885
	191.89	0.21172		191.891	0.175		191.889	0.14352		191.889	0.0885
	191.989	0.21123		191.991	0.175		191.989	0.14352		191.989	0.0885
	192.089	0.21123		192.091	0.175		192.089	0.14352		192.089	0.0885
	192.189	0.21123		192.191	0.17479		192.189	0.14352		192.189	0.0885
	192.29	0.21123		192.291	0.17468		192.289	0.14352		192.29	0.0885
	192.389	0.21123		192.391	0.17457		192.39	0.14352		192.39	0.0885
	192.489	0.21123		192.49	0.17457		192.489	0.14341		192.489	0.0885
	192.589	0.21123		192.59	0.17457		192.589	0.1433		192.589	0.0885
	192.688	0.21123		192.691	0.17468		192.689	0.14319		192.689	0.0885
	192.789	0.21123		192.79	0.17479		192.789	0.14308		192.789	0.0885
	192.889	0.21123		192.89	0.17468		192.888	0.14308		192.889	0.0885
	192.989	0.21123		192.99	0.17468		192.989	0.14319		192.989	0.0885
	193.088	0.21123		193.091	0.17457		193.089	0.14319		193.089	0.0885
	193.188	0.21123		193.19	0.17446		193.188	0.14319		193.189	0.0885
	193.289	0.21123		193.291	0.17446		193.288	0.14319		193.289	0.0885
	193.389	0.21123		193.389	0.17446		193.388	0.14319		193.389	0.0885
	193.488	0.21123		193.49	0.17457		193.489	0.14308		193.488	0.0885
	193.588	0.21123		193.589	0.17457		193.589	0.14308		193.589	0.08555
	193.688	0.21123		193.69	0.17457		193.689	0.14308		193.688	0.08555
	193.789	0.21073		193.789	0.17446		193.788	0.14308		193.788	0.08555
	193.888	0.21073		193.89	0.17436		193.889	0.14319		193.888	0.08555
	193.988	0.21073		193.99	0.17414		193.989	0.14319		193.989	0.08555
	194.088	0.21073		194.089	0.17403		194.089	0.14297		194.088	0.08555
	194.188	0.21073		194.19	0.17414		194.188	0.14286		194.189	0.08555
	194.287	0.21073		194.289	0.17414		194.289	0.14275		194.288	0.08555
	194.389	0.21073		194.389	0.17425		194.389	0.14264		194.388	0.08555
	194.488	0.21073		194.49	0.17436		194.489	0.14264		194.488	0.08555
	194.588	0.21073		194.589	0.17425		194.588	0.14275		194.588	0.08555
	194.688	0.21073		194.69	0.17414		194.688	0.14275		194.688	0.08555
	194.788	0.21073		194.789	0.17403		194.787	0.14275		194.788	0.08555
	194.887	0.21073		194.889	0.17393		194.888	0.14275		194.888	0.08555
	194.988	0.21073		194.99	0.17393		194.988	0.14264		194.988	0.08555
	195.088	0.21073		195.088	0.17393		195.088	0.14264		195.087	0.08555
	195.187	0.21073		195.189	0.17403		195.188	0.14264		195.188	0.08555
	195.287	0.21073		195.289	0.17414		195.288	0.14264		195.287	0.08555
	195.387	0.21073		195.389	0.17414		195.388	0.14264		195.388	0.08555
	195.487	0.21073		195.489	0.17403		195.487	0.14264		195.488	0.08555
	195.588	0.21073		195.589	0.17382		195.588	0.14264		195.587	0.08555
	195.687	0.21073		195.688	0.17371		195.687	0.14253		195.688	0.08555
	195.787	0.21073		195.789	0.17361		195.787	0.14241		195.787	0.0885
	195.887	0.21073		195.889	0.17371		195.888	0.1423		195.887	0.08555
	195.987	0.21024		195.989	0.17371		195.987	0.14219		195.986	0.08555
	196.087	0.21024		196.088	0.17382		196.087	0.1423		196.087	0.08555
	196.187	0.21024		196.188	0.17382		196.187	0.1423		196.187	0.08555
	196.287	0.21024		196.288	0.17382		196.287	0.14241		196.287	0.08555
	196.387	0.21024		196.388	0.17361		196.387	0.14241		196.387	0.08555
	196.487	0.21024		196.488	0.17361		196.487	0.14241		196.487	0.08555
	196.587	0.21024		196.588	0.1735		196.587	0.1423		196.587	0.08555
	196.686	0.21024		196.687	0.1735		196.686	0.1423		196.686	0.08555
	196.787	0.21024		196.788	0.17361		196.787	0.1423		196.787	0.08555
	196.886	0.21024		196.887	0.17371		196.886	0.1423		196.887	0.08555
	196.987	0.21024		196.988	0.17371		196.986	0.1423		196.987	0.08555
	197.087	0.21024		197.087	0.17361		197.087	0.1423		197.086	0.08555
	197.186	0.21024		197.188	0.17339		197.186	0.1423		197.187	0.08555
	197.286	0.21024		197.287	0.17328		197.286	0.14219		197.286	0.08555
	197.386	0.21024		197.388	0.17318		197.387	0.14208		197.386	0.08555
	197.486	0.20975		197.488	0.17318		197.487	0.14197		197.486	0.08555
	197.586	0.20975		197.587	0.17318		197.586	0.14186		197.591	0.08555
	197.687	0.20975		197.687	0.17328		197.687	0.14186		197.686	0.08555
	197.786	0.20975		197.787	0.17339		197.786	0.14197		197.786	0.08555
	197.886	0.20975		197.887	0.17339		197.886	0.14197		197.886	0.08555
	197.985	0.20975		197.987	0.17328		197.986	0.14208		197.985	0.08555
	198.086	0.20975		198.087	0.17318		198.086	0.14197		198.086	0.08555
	198.186	0.20975		198.186	0.17307		198.186	0.14197		198.186	0.08555
	198.286	0.20975		198.287	0.17307		198.286	0.14186		198.286	0.08555
	198.385	0.20975		198.388	0.17307		198.386	0.14186		198.385	0.08555
	198.486	0.20975		198.488	0.17318		198.486	0.14186		198.486	0.08555
	198.586	0.20975		198.587	0.17318		198.586	0.14186		198.586	0.08555
	198.686	0.20975		198.687	0.17328		198.685	0.14197		198.686	0.08555
	198.785	0.20975		198.787	0.17318		198.786	0.14197		198.785	0.08555
	198.886	0.20975		198.887	0.17296		198.886	0.14186		198.885	0.08555
	198.985	0.20975		198.986	0.17285		198.986	0.14175		198.986	0.08555
	199.085	0.20975		199.087	0.17275		199.085	0.14153		199.086	0.08555
	199.185	0.20926		199.187	0.17275		199.185	0.14153		199.185	0.08555
	199.285	0.20926		199.287	0.17275		199.285	0.14153		199.285	0.08555
	199.385	0.20926		199.386	0.17285		199.385	0.14153		199.385	0.08555
	199.485	0.20926		199.487	0.17285		199.485	0.14164		199.485	0.08555
	199.585	0.20926		199.587	0.17285		199.586	0.14164		199.585	0.08555
	199.685	0.20926		199.687	0.17275		199.685	0.14164		199.685	0.08555
[truncated: 1,003 more rows]

## Sheet: 0.17%
20°C	Time (s)	σ/σ0	30°C	Time (s)	σ/σ0	40°C	Time (s)	σ/σ0	50°C	Time (s)	σ/σ0
	2.00272e-08	1		-2.76566e-08	1		1.90735e-08	1		-5.34058e-08	1
	0.1	0.95895		0.1	0.95714		0.1	0.95071		0.098	0.9224
	0.2	0.92476		0.2	0.92057		0.2	0.91427		0.198	0.87892
	0.3	0.89438		0.3	0.89016		0.3	0.88438		0.298	0.8442
	0.4	0.87737		0.4	0.86834		0.399	0.86183		0.397	0.81589
	0.5	0.86019		0.5	0.8494		0.5	0.84486		0.498	0.79997
	0.599	0.84072		0.6	0.83046		0.6	0.82893		0.597	0.77797
	0.7	0.83345		0.7	0.81742		0.7	0.81569		0.698	0.76247
	0.799	0.82126		0.8	0.80503		0.799	0.80461		0.798	0.7527
	0.9	0.80628		0.9	0.79107		0.899	0.79334		0.897	0.73652
	1	0.80264		0.999	0.78157		0.999	0.78397		0.997	0.72472
	1.099	0.79248		1.1	0.7724		1.099	0.77597		1.097	0.71697
	1.199	0.78106		1.199	0.76119		1.199	0.76666		1.197	0.7045
	1.299	0.77979		1.3	0.75405		1.299	0.75906		1.297	0.69439
	1.399	0.77133		1.399	0.7473		1.399	0.75395		1.397	0.68942
	1.499	0.76261		1.499	0.73812		1.498	0.74641		1.497	0.68006
	1.6	0.76176		1.6	0.73249		1.599	0.73933		1.597	0.67139
	1.699	0.7544		1.699	0.72731		1.699	0.73573		1.697	0.66625
	1.799	0.74763		1.799	0.71931		1.799	0.72996		1.797	0.65799
	1.899	0.74619		1.899	0.71446		1.898	0.72327		1.897	0.65099
	1.999	0.74044		1.999	0.7106		1.999	0.71993		1.997	0.64695
	2.099	0.73502		2.1	0.70365		2.099	0.71547		2.097	0.64088
	2.199	0.73307		2.199	0.69933		2.198	0.7101		2.197	0.63532
	2.299	0.72927		2.298	0.69651		2.298	0.70663		2.296	0.63018
	2.399	0.72436		2.398	0.69048		2.398	0.70263		2.397	0.62732
	2.498	0.72148		2.498	0.68641		2.498	0.69843		2.496	0.62091
	2.599	0.71928		2.598	0.68419		2.598	0.69535		2.596	0.61527
	2.698	0.71454		2.699	0.67888		2.698	0.69122		2.696	0.6135
	2.798	0.71115		2.798	0.67508		2.798	0.68755		2.797	0.6087
	2.898	0.71073		2.898	0.67344		2.897	0.68539		2.896	0.60347
	2.998	0.70608		2.998	0.66892		2.998	0.68165		2.996	0.60204
	3.099	0.70278		3.098	0.66525		3.099	0.67779		3.096	0.59648
	3.198	0.70311		3.198	0.66374		3.198	0.67615		3.196	0.59277
	3.298	0.69744		3.298	0.66		3.297	0.67307		3.297	0.59168
	3.398	0.69609		3.398	0.65673		3.397	0.66907		3.397	0.5862
	3.498	0.69541		3.499	0.65515		3.497	0.6673		3.497	0.5835
	3.597	0.68974		3.598	0.65194		3.597	0.66488		3.596	0.58131
	3.698	0.68949		3.698	0.64906		3.697	0.66147		3.696	0.5792
	3.797	0.68864		3.798	0.64729		3.798	0.65937		3.796	0.57457
	3.898	0.68348		3.898	0.64473		3.898	0.65694		3.896	0.5712
	3.997	0.68373		3.998	0.64224		3.998	0.65478		3.995	0.57019
	4.098	0.6817		4.097	0.64034		4.097	0.65242		4.096	0.56631
	4.197	0.67781		4.197	0.63818		4.197	0.6498		4.195	0.56311
	4.298	0.67789		4.297	0.63621		4.297	0.64829		4.295	0.56446
	4.397	0.67519		4.397	0.63399		4.397	0.64606		4.395	0.55856
	4.498	0.67324		4.498	0.63202		4.496	0.64311		4.495	0.5562
	4.598	0.67256		4.598	0.63038		4.597	0.64161		4.595	0.55645
	4.697	0.66952		4.697	0.62809		4.697	0.63971		4.696	0.55317
	4.798	0.66901		4.798	0.62619		4.797	0.63689		4.795	0.55013
	4.897	0.66672		4.897	0.62494		4.897	0.63545		4.896	0.55072
	4.997	0.66486		4.997	0.62245		4.996	0.63374		4.996	0.54516
	5.097	0.66461		5.097	0.62114		5.097	0.63132		5.095	0.54508
	5.197	0.66122		5.197	0.62003		5.197	0.62994		5.195	0.54516
	5.298	0.66088		5.297	0.61747		5.297	0.62811		5.296	0.54087
	5.397	0.66029		5.397	0.61616		5.397	0.62607		5.395	0.53876
	5.496	0.6564		5.497	0.61531		5.497	0.62489		5.495	0.53994
	5.597	0.65716		5.597	0.61269		5.596	0.62293		5.595	0.53362
	5.697	0.65538		5.697	0.61138		5.696	0.62109		5.695	0.5348
	5.796	0.65259		5.797	0.61085		5.796	0.62004		5.795	0.53404
	5.896	0.6531		5.897	0.6081		5.896	0.61781		5.895	0.52907
	5.997	0.65073		5.997	0.60679		5.996	0.61598		5.995	0.52949
	6.097	0.64971		6.096	0.60685		6.097	0.61513		6.094	0.53025
	6.196	0.64937		6.196	0.60384		6.196	0.6131		6.195	0.52368
	6.296	0.64599		6.297	0.6026		6.296	0.61146		6.294	0.52646
	6.396	0.647		6.397	0.60266		6.396	0.61054		6.395	0.5262
	6.496	0.64472		6.497	0.59978		6.496	0.60851		6.495	0.5171
	6.597	0.64057		6.597	0.5986		6.596	0.60713		6.594	0.52351
	6.696	0.64294		6.696	0.59873		6.696	0.60615		6.694	0.52165
	6.796	0.64286		6.796	0.59604		6.795	0.60412		6.794	0.5107
	6.896	0.63626		6.897	0.59493		6.896	0.60287		6.895	0.52039
	6.996	0.6404		6.997	0.59493		6.996	0.60202		6.994	0.51618
	7.095	0.63956		7.095	0.5927		7.095	0.60005		7.094	0.50556
	7.196	0.63262		7.196	0.59132		7.196	0.59881		7.194	0.51736
	7.296	0.63812		7.296	0.59119		7.296	0.59796		7.294	0.51087
	7.396	0.63566		7.395	0.58916		7.395	0.59619		7.394	0.50286
	7.496	0.62915		7.496	0.58798		7.496	0.59507		7.494	0.51483
	7.595	0.63549		7.596	0.58778		7.595	0.59383		7.594	0.50303
	7.695	0.63219		7.696	0.58595		7.695	0.59245		7.694	0.50042
	7.795	0.62652		7.796	0.58484		7.795	0.59153		7.794	0.50944
	7.895	0.63287		7.895	0.58484		7.895	0.59016		7.893	0.50034
	7.996	0.62872		7.995	0.58293		7.994	0.58871		7.994	0.49874
	8.095	0.62441		8.095	0.58169		8.094	0.58806		8.094	0.50438
	8.195	0.63016		8.196	0.58169		8.194	0.58655		8.193	0.49655
	8.295	0.62576		8.295	0.58005		8.295	0.58511		8.294	0.49705
	8.394	0.62246		8.396	0.57894		8.395	0.58445		8.393	0.50126
	8.495	0.62695		8.495	0.57861		8.495	0.58301		8.494	0.49284
	8.595	0.62398		8.595	0.57723		8.594	0.5817		8.594	0.49385
	8.695	0.62068		8.696	0.57612		8.695	0.58098		8.693	0.49772
	8.795	0.62339		8.795	0.57586		8.795	0.57954		8.793	0.49107
	8.894	0.62161		8.895	0.57455		8.895	0.57842		8.893	0.49334
	8.994	0.61865		8.995	0.57343		8.995	0.5777		8.994	0.49242
	9.095	0.61874		9.095	0.57317		9.094	0.57606		9.092	0.48905
	9.195	0.62077		9.195	0.57199		9.195	0.57495		9.193	0.48871
	9.295	0.61501		9.294	0.57094		9.294	0.57436		9.293	0.48888
	9.394	0.61561		9.394	0.57061		9.394	0.57292		9.392	0.48778
	9.495	0.61908		9.495	0.56963		9.495	0.57174		9.494	0.48719
	9.595	0.61273		9.595	0.56858		9.594	0.57121		9.592	0.48719
	9.694	0.61374		9.694	0.56812		9.695	0.5699		9.693	0.4845
	9.795	0.61671		9.795	0.56727		9.794	0.56866		9.792	0.48492
	9.894	0.60985		9.895	0.56629		9.893	0.568		9.892	0.48332
	9.995	0.61171		9.994	0.56583		9.994	0.56682		9.992	0.4818
	10.094	0.61468		10.094	0.56498		10.094	0.5659		10.092	0.48205
	10.194	0.60748		10.194	0.56406		10.194	0.56492		10.193	0.48054
	10.294	0.61146		10.295	0.56354		10.294	0.56381		10.292	0.47978
	10.394	0.61061		10.394	0.56282		10.394	0.56322		10.393	0.47902
	10.494	0.60697		10.493	0.5619		10.493	0.5621		10.492	0.47801
	10.593	0.60951		10.594	0.56131		10.594	0.56099		10.591	0.47733
	10.693	0.60774		10.694	0.56065		10.694	0.56046		10.692	0.47658
	10.794	0.6063		10.794	0.5598		10.793	0.55928		10.792	0.47497
	10.894	0.60748		10.894	0.55921		10.893	0.55817		10.892	0.47472
	10.994	0.60562		10.994	0.55862		10.993	0.55771		10.992	0.47422
	11.093	0.60562		11.093	0.5579		11.093	0.5566		11.092	0.47405
	11.194	0.6046		11.194	0.55731		11.193	0.55542		11.191	0.47321
	11.293	0.6041		11.294	0.55672		11.294	0.55509		11.292	0.47211
	11.394	0.60367		11.394	0.556		11.393	0.55398		11.392	0.47118
	11.493	0.60266		11.494	0.55534		11.493	0.55273		11.492	0.47026
	11.594	0.60266		11.593	0.55482		11.593	0.55234		11.592	0.4684
	11.693	0.60206		11.693	0.5541		11.693	0.55148		11.691	0.46975
	11.794	0.60139		11.793	0.55357		11.793	0.5503		11.791	0.46815
	11.894	0.60096		11.894	0.55292		11.892	0.54985		11.891	0.46705
	11.992	0.60037		11.993	0.55226		11.993	0.54886		11.991	0.46638
	12.093	0.59936		12.093	0.55174		12.092	0.54788		12.091	0.46621
	12.193	0.59902		12.193	0.55108		12.192	0.54762		12.191	0.46411
	12.293	0.59783		12.293	0.55049		12.292	0.54637		12.291	0.46486
	12.393	0.598		12.393	0.54977		12.392	0.54572		12.391	0.46453
	12.492	0.59749		12.493	0.54925		12.492	0.54519		12.491	0.46116
	12.593	0.59614		12.593	0.54879		12.592	0.54395		12.591	0.46528
	12.692	0.59665		12.693	0.54814		12.693	0.54336		12.692	0.46191
	12.793	0.59546		12.793	0.54755		12.792	0.54283		12.791	0.4604
	12.892	0.59479		12.893	0.54702		12.892	0.54178		12.891	0.46166
	12.992	0.59462		12.993	0.54637		12.992	0.54106		12.991	0.45804
	13.092	0.59394		13.092	0.54591		13.092	0.54074		13.091	0.45913
	13.192	0.59386		13.193	0.54538		13.192	0.53956		13.19	0.45846
	13.293	0.59309		13.293	0.54479		13.292	0.5387		13.291	0.45745
	13.392	0.59284		13.392	0.54427		13.392	0.53857		13.391	0.45821
	13.493	0.59242		13.492	0.54368		13.492	0.53733		13.491	0.45787
	13.592	0.59115		13.592	0.54329		13.591	0.53674		13.59	0.45652
	13.693	0.58903		13.692	0.5427		13.692	0.53621		13.69	0.4561
	13.792	0.59267		13.792	0.54217		13.791	0.53523		13.79	0.45534
	13.892	0.58937		13.892	0.54165		13.892	0.53464		13.89	0.45307
	13.992	0.587		13.993	0.54106		13.992	0.53398		13.991	0.45374
	14.092	0.59115		14.092	0.5406		14.091	0.53307		14.09	0.45315
	14.192	0.58717		14.191	0.54007		14.191	0.53274		14.19	0.45315
	14.292	0.58692		14.292	0.53955		14.291	0.53195		14.29	0.45324
	14.392	0.58912		14.392	0.53909		14.392	0.53117		14.39	0.45222
	14.491	0.58675		14.491	0.53863		14.492	0.53064		14.49	0.45163
	14.591	0.58565		14.592	0.53811		14.592	0.52992		14.589	0.45079
	14.691	0.58632		14.692	0.53765		14.692	0.52913		14.69	0.45029
	14.791	0.58615		14.791	0.53713		14.791	0.52868		14.789	0.44987
	14.891	0.58615		14.892	0.53673		14.892	0.52789		14.89	0.44877
	14.992	0.58048		14.991	0.53627		14.991	0.52723		14.989	0.44885
	15.091	0.58582		15.091	0.53575		15.091	0.52671		15.09	0.44852
	15.192	0.58615		15.192	0.53536		15.191	0.52599		15.189	0.44666
	15.291	0.57634		15.291	0.5349		15.292	0.52546		15.289	0.44675
	15.391	0.58531		15.391	0.53437		15.391	0.52481		15.389	0.44498
	15.491	0.58573		15.492	0.53405		15.49	0.52415		15.489	0.4454
	15.591	0.57261		15.592	0.53359		15.591	0.52363		15.589	0.44658
	15.691	0.58582		15.691	0.53306		15.69	0.52291		15.689	0.44641
	15.79	0.58328		15.791	0.53273		15.79	0.52232		15.79	0.44026
	15.89	0.56974		15.892	0.53221		15.891	0.52186		15.889	0.44574
	15.991	0.58624		15.991	0.53175		15.991	0.5212		15.989	0.4443
	16.09	0.57955		16.09	0.53142		16.09	0.52061		16.089	0.43714
	16.19	0.56838		16.191	0.5309		16.19	0.51996		16.188	0.44388
	16.291	0.58658		16.291	0.53044		16.29	0.51943		16.288	0.44237
	16.39	0.57625		16.391	0.53011		16.39	0.51897		16.389	0.43672
	16.491	0.56813		16.491	0.52965		16.49	0.51825		16.489	0.44321
	16.591	0.58514		16.59	0.52913		16.59	0.51773		16.589	0.44026
	16.69	0.57397		16.691	0.52887		16.69	0.51727		16.688	0.4363
	16.79	0.56804		16.79	0.52841		16.79	0.51662		16.789	0.44228
	16.89	0.58209		16.89	0.52789		16.89	0.51603		16.888	0.43672
	16.991	0.57346		16.99	0.52762		16.99	0.5155		16.988	0.43563
	17.09	0.56838		17.09	0.5271		17.089	0.51491		17.089	0.4411
	17.19	0.57879		17.19	0.52671		17.19	0.51426		17.189	0.43411
	17.29	0.57456		17.29	0.52638		17.29	0.5136		17.288	0.43579
	17.39	0.56711		17.39	0.52592		17.39	0.51321		17.388	0.43933
	17.49	0.57541		17.49	0.52553		17.49	0.51255		17.489	0.43166
	17.59	0.57591		17.59	0.5252		17.589	0.5119		17.588	0.43579
	17.689	0.56491		17.69	0.52467		17.689	0.51144		17.688	0.43689
	17.79	0.57321		17.79	0.52435		17.79	0.51078		17.787	0.43015
	17.889	0.57668		17.889	0.52402		17.89	0.51026		17.888	0.43546
	17.989	0.56254		17.989	0.52363		17.99	0.50973		17.988	0.43563
	18.09	0.57219		18.09	0.5233		18.09	0.50921		18.088	0.43006
	18.19	0.57617		18.189	0.5229		18.189	0.50855		18.187	0.43495
	18.29	0.56009		18.289	0.52251		18.289	0.50803		18.287	0.43217
	18.389	0.57143		18.389	0.52218		18.389	0.5075		18.387	0.42796
	18.489	0.57473		18.49	0.52179		18.489	0.50698		18.488	0.43352
	18.589	0.5589		18.589	0.52146		18.589	0.50646		18.588	0.42829
	18.689	0.57067		18.689	0.52114		18.688	0.506		18.687	0.42838
	18.789	0.57278		18.79	0.52068		18.79	0.50541		18.787	0.43234
	18.889	0.55933		18.89	0.52035		18.888	0.50488		18.887	0.42644
	18.989	0.5694		18.99	0.52002		18.989	0.50436		18.988	0.42905
	19.089	0.56999		19.089	0.51963		19.089	0.50383		19.087	0.43082
	19.189	0.56017		19.19	0.5193		19.189	0.50338		19.187	0.42518
	19.289	0.56838		19.289	0.51897		19.288	0.50285		19.287	0.43023
	19.389	0.56754		19.389	0.51851		19.389	0.50226		19.387	0.42535
	19.489	0.56119		19.489	0.51819		19.489	0.5018		19.487	0.42459
	19.589	0.56745		19.589	0.51792		19.588	0.50141		19.587	0.42829
	19.688	0.56559		19.688	0.51747		19.689	0.50082		19.687	0.42484
	19.789	0.5617		19.789	0.51714		19.788	0.50023		19.787	0.42661
	19.888	0.56635		19.889	0.51688		19.888	0.49984		19.887	0.42476
	19.989	0.56415		19.989	0.51642		19.989	0.49931		19.987	0.42349
	20.088	0.56144		20.088	0.51609		20.089	0.49879		20.087	0.42484
	20.188	0.56677		20.189	0.51589		20.189	0.49839		20.187	0.42408
	20.289	0.5633		20.288	0.51543		20.288	0.49787		20.287	0.42315
	20.389	0.55848		20.389	0.51511		20.388	0.49741		20.386	0.42374
	20.488	0.56652		20.488	0.51491		20.488	0.49702		20.487	0.42332
	20.588	0.56263		20.588	0.51445		20.588	0.49656		20.586	0.42273
	20.688	0.55619		20.689	0.51419		20.687	0.49603		20.686	0.42223
	20.788	0.56593		20.788	0.51393		20.787	0.49564		20.786	0.42248
	20.888	0.56093		20.888	0.51347		20.888	0.49518		20.886	0.42088
	20.988	0.55552		20.988	0.51314		20.987	0.49479		20.986	0.4208
	21.087	0.56559		21.088	0.51301		21.087	0.49433		21.086	0.42105
	21.188	0.55882		21.188	0.51255		21.188	0.49381		21.186	0.42096
	21.288	0.5556		21.288	0.51216		21.288	0.49348		21.286	0.4208
	21.388	0.56474		21.388	0.51203		21.387	0.49295		21.386	0.42012
	21.488	0.55603		21.488	0.51157		21.487	0.49243		21.485	0.41894
	21.588	0.55594		21.588	0.51124		21.588	0.4921		21.585	0.41852
	21.688	0.56364		21.688	0.51104		21.687	0.49151		21.686	0.4186
	21.787	0.55408		21.787	0.51065		21.788	0.49105		21.785	0.41734
	21.887	0.55696		21.888	0.51032		21.887	0.49059		21.886	0.41776
	21.987	0.5622		21.988	0.50999		21.987	0.4902		21.986	0.41717
	22.087	0.55256		22.088	0.5098		22.087	0.48974		22.085	0.41684
	22.187	0.55713		22.187	0.5094		22.186	0.48935		22.186	0.41616
	22.287	0.56051		22.287	0.50921		22.287	0.48882		22.285	0.41675
	22.387	0.55146		22.387	0.50881		22.386	0.48843		22.385	0.41515
	22.488	0.55662		22.487	0.50842		22.487	0.48804		22.485	0.41498
	22.587	0.55941		22.587	0.50829		22.586	0.48758		22.585	0.4149
	22.687	0.55171		22.688	0.50796		22.687	0.48719		22.684	0.41405
	22.787	0.55526		22.787	0.50763		22.787	0.48679		22.785	0.41414
	22.887	0.55797		22.887	0.50744		22.886	0.48627		22.885	0.41574
	22.987	0.55256		22.988	0.50711		22.986	0.48588		22.985	0.41245
	23.086	0.55391		23.087	0.50678		23.086	0.48548		23.085	0.41363
	23.186	0.55746		23.186	0.50659		23.186	0.48496		23.185	0.41422
	23.287	0.55366		23.287	0.50632		23.286	0.4845		23.284	0.41119
	23.387	0.55052		23.387	0.506		23.386	0.48404		23.384	0.4133
	23.486	0.55645		23.487	0.50573		23.486	0.48371		23.484	0.41119
	23.587	0.55501		23.587	0.50547		23.586	0.48319		23.585	0.41094
	23.686	0.54689		23.687	0.50521		23.685	0.48273		23.684	0.41254
	23.786	0.55594		23.787	0.50495		23.786	0.48234		23.784	0.41018
	23.886	0.55501		23.886	0.50462		23.886	0.48201		23.885	0.41077
	23.987	0.54333		23.986	0.50436		23.986	0.48135		23.984	0.41136
	24.086	0.55619		24.086	0.50403		24.086	0.48096		24.084	0.40774
	24.185	0.55433		24.186	0.50377		24.186	0.4807		24.184	0.41001
	24.286	0.5413		24.286	0.50344		24.286	0.48011		24.285	0.40934
	24.386	0.55645		24.386	0.50318		24.386	0.47971		24.384	0.40748
	24.485	0.55239		24.486	0.50292		24.486	0.47939		24.484	0.40908
	24.586	0.54062		24.586	0.50265		24.586	0.47893		24.583	0.40757
	24.685	0.55543		24.686	0.50233		24.687	0.47853		24.684	0.40799
	24.786	0.55044		24.786	0.50206		24.785	0.47814		24.784	0.40866
	24.885	0.54138		24.885	0.50174		24.885	0.47762		24.884	0.4074
	24.985	0.55391		24.986	0.50147		24.985	0.47742		24.984	0.40774
	25.085	0.54951		25.085	0.50128		25.085	0.47696		25.084	0.40664
	25.186	0.54257		25.186	0.50095		25.185	0.4765		25.184	0.40588
	25.285	0.55129		25.286	0.50069		25.285	0.47611		25.283	0.40723
	25.386	0.54942		25.386	0.50049		25.385	0.47572		25.384	0.4063
	25.486	0.54308		25.485	0.50016		25.484	0.47545		25.484	0.40622
	25.585	0.54875		25.586	0.49997		25.585	0.475		25.583	0.40504
	25.686	0.55027		25.685	0.49977		25.685	0.47467		25.684	0.40428
	25.785	0.54299		25.785	0.49951		25.785	0.47441		25.783	0.40479
	25.885	0.54714		25.885	0.49925		25.884	0.47388		25.883	0.40453
	25.985	0.55078		25.985	0.49905		25.984	0.47355		25.983	0.4042
	26.085	0.54198		26.085	0.49872		26.085	0.47323		26.082	0.40369
	26.185	0.54621		26.185	0.49846		26.184	0.47277		26.184	0.40293
	26.285	0.55019		26.285	0.4982		26.284	0.4725		26.284	0.4031
	26.385	0.54088		26.385	0.49794		26.385	0.47211		26.383	0.40327
	26.485	0.54621		26.484	0.49767		26.484	0.47165		26.484	0.40133
	26.585	0.54909		26.584	0.49748		26.584	0.47146		26.582	0.4026
	26.685	0.54079		26.685	0.49721		26.684	0.47106		26.682	0.40251
	26.784	0.54587		26.784	0.49695		26.784	0.4706		26.783	0.4015
	26.884	0.54748		26.885	0.49676		26.884	0.47034		26.883	0.40133
	26.985	0.54096		26.984	0.49643		26.984	0.46982		26.982	0.40192
	27.084	0.54528		27.085	0.49623		27.084	0.46949		27.083	0.39914
	27.184	0.5457		27.185	0.49597		27.184	0.46936		27.183	0.3983
	27.284	0.54181		27.285	0.49571		27.284	0.4687		27.283	0.40293
	27.384	0.54477		27.385	0.49545		27.384	0.46851		27.382	0.40015
	27.484	0.54485		27.484	0.49531		27.484	0.46818		27.483	0.3967
	27.583	0.54232		27.584	0.49505		27.584	0.46759		27.582	0.40074
	27.684	0.54274		27.684	0.49479		27.684	0.46733		27.682	0.39771
	27.784	0.54435		27.784	0.49459		27.783	0.46687		27.782	0.39661
	27.884	0.54274		27.884	0.49433		27.884	0.46628		27.882	0.39914
	27.984	0.5391		27.984	0.49413		27.983	0.46602		27.982	0.3972
	28.084	0.54375		28.084	0.49387		28.084	0.46588		28.082	0.3956
	28.185	0.5435		28.184	0.49368		28.184	0.46516		28.181	0.40007
	28.284	0.53817		28.283	0.49348		28.284	0.46464		28.282	0.39459
	28.384	0.54206		28.383	0.49322		28.383	0.4649		28.382	0.3967
	28.483	0.54418		28.483	0.49302		28.483	0.46464		28.482	0.3988
	28.584	0.53766		28.583	0.49276		28.583	0.46379		28.582	0.39417
	28.684	0.54037		28.684	0.4925		28.683	0.46241		28.682	0.39552
	28.784	0.54248		28.784	0.4923		28.783	0.46287		28.781	0.39729
	28.883	0.53724		28.884	0.49204		28.883	0.46438		28.881	0.39602
	28.983	0.54096		28.983	0.49178		28.983	0.46162		28.981	0.39333
	29.083	0.54071		29.084	0.49158		29.083	0.45979		29.082	0.39577
	29.184	0.53927		29.183	0.49132		29.183	0.46294		29.181	0.39493
	29.283	0.53995		29.283	0.49099		29.282	0.463		29.281	0.39181
	29.383	0.5391		29.383	0.49079		29.382	0.459		29.382	0.39569
	29.483	0.53952		29.483	0.49046		29.483	0.45999		29.481	0.39299
	29.584	0.53825		29.583	0.4902		29.583	0.46189		29.581	0.39055
	29.683	0.53885		29.683	0.49007		29.682	0.45946		29.681	0.39518
	29.782	0.53859		29.783	0.48974		29.783	0.45808		29.781	0.3935
	29.884	0.53851		29.883	0.48948		29.883	0.45959		29.881	0.39021
	29.983	0.53512		29.983	0.48928		29.982	0.46071		29.981	0.39577
	30.082	0.53978		30.082	0.48915		30.082	0.45717		30.081	0.39223
	30.182	0.53859		30.183	0.48876		30.182	0.4573		30.18	0.38836
	30.283	0.53216		30.283	0.48856		30.283	0.45959		30.281	0.3951
	30.382	0.54088		30.383	0.4885		30.382	0.45763		30.38	0.39038
	30.483	0.53825		30.482	0.48811		30.483	0.45579		30.48	0.38785
	30.582	0.52987		30.583	0.48797		30.582	0.45815		30.581	0.39425
	30.683	0.54054		30.683	0.48784		30.683	0.45684		30.681	0.38979
	30.782	0.53749		30.782	0.48745		30.782	0.45566		30.781	0.38861
	30.883	0.52886		30.882	0.48732		30.882	0.45618		30.88	0.39375
	30.982	0.53859		30.982	0.48719		30.981	0.45612		30.981	0.38945
	31.082	0.53842		31.082	0.48686		31.081	0.45553		31.081	0.38633
	31.182	0.52734		31.183	0.48666		31.182	0.45435		31.181	0.39206
	31.282	0.53732		31.282	0.48653		31.282	0.45468		31.28	0.38659
	31.381	0.54054		31.382	0.48614		31.381	0.45514		31.38	0.38633
	31.482	0.52378		31.482	0.48601		31.482	0.4533		31.48	0.39274
	31.582	0.53639		31.583	0.48588		31.581	0.45402		31.58	0.38642
	31.682	0.54164		31.682	0.48555		31.682	0.45415		31.68	0.38844
	31.782	0.51955		31.782	0.48529		31.782	0.45297		31.78	0.39021
	31.881	0.53639		31.882	0.48516		31.881	0.45284		31.88	0.38701
	31.982	0.54096		31.982	0.48489		31.981	0.45297		31.98	0.38827
	32.082	0.51718		32.082	0.48463		32.081	0.45251		32.08	0.38743
	32.181	0.53808		32.181	0.48457		32.181	0.45219		32.179	0.38608
	32.281	0.53732		32.282	0.4843		32.281	0.45153		32.28	0.38768
	32.381	0.51718		32.382	0.48411		32.381	0.45153		32.38	0.38566
	32.481	0.53834		32.482	0.48391		32.481	0.45166		32.48	0.38616
	32.581	0.53309		32.582	0.48365		32.581	0.45015		32.58	0.38625
	32.681	0.52057		32.681	0.48339		32.681	0.45094		32.68	0.38566
	32.782	0.53681		32.781	0.48332		32.78	0.45048		32.779	0.38549
	32.882	0.53047		32.881	0.48306		32.88	0.44983		32.88	0.3849
	32.982	0.52497		32.982	0.4828		32.98	0.44983		32.979	0.3849
	33.081	0.53241		33.081	0.48273		33.081	0.4495		33.079	0.38482
	33.181	0.53047		33.181	0.48247		33.181	0.44904		33.179	0.3849
	33.281	0.52767		33.281	0.48221		33.28	0.44884		33.279	0.38524
	33.38	0.52734		33.381	0.48214		33.38	0.44865		33.379	0.38414
	33.48	0.53284		33.481	0.48181		33.48	0.44838		33.479	0.38288
	33.581	0.5281		33.581	0.48162		33.58	0.44806		33.579	0.38305
	33.68	0.52463		33.68	0.48149		33.68	0.44747		33.679	0.38364
	33.781	0.53495		33.78	0.48129		33.78	0.4476		33.779	0.38322
	33.881	0.5253		33.881	0.48109		33.88	0.44707		33.878	0.38279
	33.98	0.52446		33.98	0.4809		33.98	0.44668		33.979	0.38187
	34.08	0.53504		34.081	0.4807		34.08	0.44661		34.079	0.38313
	34.181	0.52234		34.181	0.48044		34.18	0.44629		34.178	0.38237
	34.281	0.52674		34.28	0.48031		34.28	0.44583		34.279	0.38153
	34.38	0.53318		34.38	0.48011		34.38	0.44563		34.379	0.37934
	34.48	0.52099		34.48	0.47985		34.48	0.4453		34.478	0.38355
	34.58	0.52894		34.58	0.47972		34.58	0.44511		34.578	0.38035
	34.68	0.52962		34.681	0.47952		34.68	0.44478		34.679	0.38128
	34.78	0.52243		34.78	0.47932		34.779	0.44445		34.778	0.38229
	34.879	0.52928		34.88	0.47913		34.879	0.44426		34.878	0.38052
	34.98	0.5259		34.98	0.479		34.979	0.44399		34.978	0.38187
	35.08	0.5259		35.08	0.4788		35.079	0.44386		35.078	0.37993
	35.18	0.52776		35.18	0.4786		35.18	0.44327		35.178	0.38001
	35.279	0.52378		35.279	0.47841		35.279	0.44314		35.278	0.37984
	35.38	0.52894		35.38	0.47821		35.38	0.44301		35.377	0.37934
	35.479	0.52471		35.479	0.47801		35.479	0.44235		35.477	0.37968
	35.58	0.52378		35.58	0.47782		35.58	0.44242		35.578	0.37976
	35.68	0.52987		35.679	0.47769		35.679	0.44196		35.677	0.3785
	35.78	0.52124		35.779	0.47749		35.779	0.44157		35.778	0.37883
	35.879	0.5253		35.88	0.47729		35.878	0.44144		35.878	0.37867
	35.979	0.52886		35.979	0.47716		35.979	0.44104		35.977	0.37765
	36.079	0.52006		36.079	0.4769		36.08	0.44091		36.077	0.37791
	36.179	0.52751		36.179	0.4767		36.179	0.44052		36.177	0.37673
	36.279	0.5253		36.279	0.47651		36.279	0.44032		36.278	0.37749
	36.379	0.52133		36.379	0.47637		36.378	0.44013		36.378	0.37757
	36.479	0.52674		36.479	0.47611		36.479	0.43993		36.478	0.37673
	36.579	0.52217		36.579	0.47598		36.578	0.43954		36.577	0.37715
	36.679	0.52454		36.679	0.47572		36.679	0.4394		36.677	0.37706
	36.779	0.52454		36.779	0.47565		36.779	0.43908		36.778	0.37664
	36.878	0.52192		36.879	0.47539		36.879	0.43875		36.877	0.37656
	36.979	0.52573		36.979	0.47519		36.979	0.43868		36.977	0.37521
	37.079	0.52082		37.079	0.47506		37.078	0.43829		37.077	0.37513
	37.179	0.52158		37.179	0.47493		37.178	0.43809		37.177	0.37572
	37.279	0.5264		37.279	0.47461		37.278	0.43783		37.276	0.37538
	37.379	0.51955		37.378	0.47454		37.378	0.43744		37.377	0.3758
	37.478	0.52302		37.479	0.47434		37.478	0.43731		37.477	0.37496
	37.578	0.52607		37.578	0.47415		37.578	0.43698		37.577	0.37487
	37.679	0.51845		37.678	0.47402		37.677	0.43665		37.677	0.37479
	37.778	0.5231		37.779	0.47382		37.778	0.43646		37.776	0.37412
	37.878	0.52378		37.879	0.47369		37.879	0.43619		37.877	0.37395
	37.978	0.5187		37.978	0.47349		37.978	0.4358		37.976	0.37344
	38.078	0.52243		38.078	0.47336		38.077	0.4356		38.077	0.37336
	38.178	0.52234		38.178	0.47316		38.178	0.43547		38.176	0.37361
	38.278	0.52124		38.279	0.47303		38.278	0.43508		38.276	0.37437
	38.378	0.52073		38.378	0.47284		38.378	0.43469		38.376	0.37445
	38.478	0.5226		38.477	0.47264		38.478	0.43449		38.476	0.36973
	38.578	0.52175		38.578	0.47251		38.577	0.43429		38.576	0.37588
	38.678	0.51608		38.678	0.47238		38.678	0.43396		38.676	0.37192
	38.777	0.5231		38.778	0.47218		38.777	0.43351		38.776	0.37007
	38.878	0.52192		38.877	0.47205		38.878	0.43344		38.876	0.37395
	38.978	0.51379		38.978	0.47179		38.977	0.43311		38.976	0.37032
	39.078	0.52437		39.078	0.47159		39.077	0.43285		39.075	0.36839
	39.178	0.52031		39.178	0.47146		39.177	0.43265		39.176	0.37302
	39.277	0.51363		39.278	0.4712		39.277	0.432		39.275	0.37058
	39.378	0.52344		39.378	0.47107		39.376	0.43115		39.376	0.36813
	39.478	0.5187		39.478	0.47087		39.477	0.43154		39.475	0.37471
	39.577	0.51506		39.577	0.47067		39.577	0.43364		39.575	0.36923
	39.677	0.52107		39.677	0.47048		39.677	0.42918		39.675	0.36855
	39.776	0.51896		39.778	0.47028		39.777	0.42984		39.776	0.37302
	39.877	0.51684		39.878	0.47008		39.877	0.43259		39.875	0.36847
	39.978	0.5187		39.977	0.46995		39.977	0.42852		39.975	0.37142
	40.077	0.52124		40.077	0.46976		40.076	0.42793		40.076	0.36898
	40.176	0.51574		40.177	0.46956		40.176	0.43206		40.175	0.36855
	40.277	0.51473		40.277	0.46949		40.276	0.42885		40.275	0.36965
	40.377	0.52344		40.377	0.4693		40.377	0.42708		40.375	0.36898
	40.477	0.5132		40.477	0.46903		40.477	0.43108		40.475	0.3683
	40.576	0.51337		40.577	0.46897		40.576	0.42846		40.575	0.36737
	40.677	0.52463		40.677	0.46877		40.677	0.4278		40.675	0.36872
	40.777	0.51032		40.777	0.46851		40.776	0.42931		40.775	0.36771
	40.877	0.51439		40.877	0.46844		40.877	0.428		40.874	0.36805
	40.976	0.52319		40.977	0.46825		40.977	0.42754		40.975	0.36839
	41.076	0.50812		41.077	0.46812		41.077	0.42774		41.075	0.36771
	41.176	0.5165		41.177	0.46792		41.175	0.42728		41.175	0.36754
	41.277	0.51997		41.276	0.46779		41.276	0.42734		41.275	0.36746
	41.376	0.50838		41.377	0.46759		41.376	0.42636		41.374	0.36729
	41.476	0.51811		41.476	0.46746		41.476	0.42682		41.474	0.36687
	41.576	0.51667		41.576	0.46733		41.576	0.42643		41.574	0.36737
	41.676	0.51049		41.676	0.4672		41.676	0.42623		41.674	0.36662
	41.776	0.51735		41.775	0.46707		41.775	0.42597		41.774	0.36502
	41.876	0.51422		41.876	0.46687		41.875	0.42603		41.874	0.36889
	41.975	0.51295		41.976	0.46674		41.976	0.42525		41.975	0.36518
	42.076	0.51481		42.076	0.46661		42.076	0.42518		42.074	0.36105
	42.176	0.51456		42.176	0.46641		42.176	0.42499		42.175	0.36864
	42.276	0.5143		42.275	0.46628		42.275	0.42479		42.274	0.36544
	42.376	0.51236		42.377	0.46609		42.376	0.42322		42.374	0.36308
	42.476	0.51591		42.476	0.46595		42.476	0.42433		42.473	0.36771
	42.576	0.51312		42.576	0.46582		42.575	0.42479		42.574	0.36569
	42.676	0.50956		42.675	0.46563		42.674	0.42322		42.674	0.36122
	42.776	0.51794		42.776	0.4655		42.776	0.42341		42.773	0.36662
	42.876	0.511		42.876	0.4653		42.875	0.42394		42.873	0.36443
	42.976	0.51007		42.975	0.46517		42.975	0.42282		42.974	0.35937
	43.075	0.51845		43.075	0.46497		43.075	0.42263		43.073	0.36721
	43.175	0.50821		43.176	0.46484		43.175	0.42282		43.174	0.36308
	43.275	0.51185		43.275	0.46471		43.274	0.42217		43.274	0.36131
	43.376	0.51684		43.375	0.46451		43.375	0.42217		43.373	0.36544
	43.475	0.50643		43.475	0.46438		43.475	0.4219		43.473	0.36139
	43.575	0.51379		43.575	0.46419		43.575	0.42145		43.573	0.36232
	43.675	0.51379		43.675	0.46399		43.675	0.42158		43.673	0.36409
	43.775	0.50736		43.775	0.46386		43.775	0.42125		43.773	0.36097
	43.874	0.5149		43.875	0.4636		43.874	0.42099		43.873	0.36282
	43.975	0.51041		43.975	0.46346		43.974	0.42086		43.972	0.36308
	44.074	0.50906		44.075	0.4634		44.074	0.42053		44.074	0.36249
	44.174	0.51363		44.175	0.46314		44.174	0.4204		44.173	0.36257
	44.275	0.50872		44.275	0.46294		44.274	0.42		44.272	0.36291
	44.374	0.51168		44.375	0.46274		44.374	0.41994		44.372	0.36072
	44.474	0.51083		44.474	0.46268		44.474	0.41955		44.473	0.3608
	44.574	0.50999		44.574	0.46255		44.574	0.41941		44.573	0.36105
	44.674	0.51143		44.675	0.46242		44.674	0.41909		44.673	0.36063
	44.774	0.50931		44.775	0.46222		44.775	0.41896		44.773	0.36114
	44.874	0.51159		44.875	0.46209		44.874	0.41869		44.872	0.36038
	44.975	0.50922		44.975	0.46196		44.974	0.41843		44.972	0.36004
	45.074	0.51024		45.074	0.46176		45.073	0.41823		45.072	0.36055
	45.175	0.51007		45.174	0.46163		45.174	0.4181		45.173	0.36021
	45.274	0.50922		45.275	0.4615		45.274	0.41784		45.272	0.35962
	45.375	0.511		45.374	0.4613		45.374	0.41758		45.372	0.35979
	45.474	0.50922		45.474	0.46117		45.474	0.41738		45.473	0.36004
	45.574	0.50973		45.574	0.46097		45.574	0.41732		45.571	0.35979
	45.673	0.5099		45.673	0.46084		45.673	0.41692		45.671	0.35954
	45.774	0.5088		45.773	0.46071		45.774	0.41653		45.772	0.35861
	45.874	0.50956		45.874	0.46045		45.873	0.41653		45.872	0.35979
	45.973	0.50889		45.974	0.46032		45.973	0.41633		45.972	0.35988
	46.074	0.50872		46.074	0.46019		46.073	0.41594		46.072	0.35912
	46.174	0.5088		46.173	0.45999		46.173	0.41581		46.171	0.35811
	46.273	0.5099		46.273	0.45993		46.272	0.41568		46.272	0.35794
	46.373	0.50559		46.373	0.45986		46.373	0.41535		46.372	0.35802
	46.473	0.50965		46.473	0.45953		46.473	0.41502		46.471	0.35811
	46.574	0.50796		46.574	0.45953		46.573	0.41496		46.572	0.35827
	46.673	0.50398		46.674	0.45934		46.673	0.41476		46.671	0.35785
	46.773	0.51134		46.773	0.45914		46.773	0.4143		46.772	0.35794
	46.873	0.5066		46.874	0.45907		46.873	0.4141		46.872	0.35676
	46.973	0.50592		46.974	0.45894		46.973	0.41417		46.971	0.35676
	47.074	0.51075		47.073	0.45875		47.072	0.41365		47.071	0.35743
	47.172	0.50449		47.173	0.45861		47.172	0.41332		47.171	0.35684
	47.273	0.50762		47.273	0.45855		47.273	0.41332		47.271	0.35566
	47.372	0.50652		47.373	0.45842		47.373	0.41279		47.371	0.35726
	47.472	0.50559		47.473	0.45829		47.472	0.41253		47.472	0.35558
	47.572	0.50745		47.573	0.45816		47.573	0.41266		47.571	0.35549
	47.672	0.50559		47.673	0.45802		47.672	0.41227		47.671	0.35693
	47.772	0.50677		47.773	0.45783		47.773	0.41181		47.771	0.3549
	47.872	0.50559		47.873	0.45776		47.872	0.41181		47.87	0.35642
	47.972	0.50601		47.972	0.45763		47.972	0.41175		47.97	0.35566
	48.072	0.50677		48.072	0.4575		48.072	0.41214		48.071	0.35516
	48.172	0.5044		48.172	0.45737		48.172	0.41122		48.17	0.3549
	48.272	0.50499		48.272	0.45717		48.272	0.40814		48.271	0.35516
	48.372	0.50652		48.372	0.45704		48.371	0.41181		48.37	0.35423
	48.472	0.50372		48.472	0.45691		48.472	0.41293		48.47	0.35406
	48.572	0.50533		48.572	0.45678		48.572	0.40696		48.57	0.35474
	48.672	0.50626		48.672	0.45658		48.672	0.40899		48.671	0.35431
	48.772	0.5022		48.772	0.45645		48.772	0.41253		48.77	0.35415
	48.872	0.50711		48.872	0.45639		48.872	0.40821		48.871	0.35406
	48.972	0.50432		48.972	0.45612		48.971	0.40716		48.97	0.35448
	49.072	0.50279		49.072	0.45606		49.071	0.41057		49.07	0.35356
	49.172	0.50567		49.172	0.45593		49.172	0.40847		49.171	0.35339
	49.272	0.50296		49.272	0.45573		49.271	0.40749		49.271	0.35313
	49.371	0.50465		49.372	0.45567		49.371	0.40912		49.37	0.35271
	49.471	0.50347		49.472	0.45553		49.471	0.40853		49.47	0.35322
	49.572	0.50347		49.571	0.45534		49.571	0.40729		49.569	0.35297
	49.672	0.50398		49.672	0.45521		49.671	0.40834		49.669	0.35322
	49.771	0.50271		49.771	0.45508		49.772	0.40775		49.77	0.35288
	49.872	0.50398		49.872	0.45494		49.871	0.40716		49.87	0.35398
	49.972	0.50305		49.972	0.45481		49.971	0.40807		49.969	0.35035
	50.071	0.50347		50.071	0.45468		50.07	0.40676		50.07	0.35541
	50.172	0.50347		50.171	0.45455		50.171	0.40499		50.17	0.35271
	50.271	0.50288		50.272	0.45442		50.271	0.40932		50.269	0.3496
	50.372	0.50347		50.372	0.45429		50.371	0.40631		50.369	0.35507
	50.471	0.50262		50.471	0.45416		50.471	0.40237		50.47	0.34968
	50.571	0.50262		50.57	0.45403		50.57	0.40912		50.57	0.3512
	50.671	0.50245		50.671	0.4539		50.671	0.40617		50.669	0.35254
	50.77	0.50229		50.771	0.4537		50.77	0.40041		50.769	0.34909
	50.871	0.50254		50.87	0.45357		50.87	0.4088		50.869	0.35145
	50.971	0.50229		50.97	0.4535		50.97	0.40572		50.969	0.35137
	51.071	0.50212		51.071	0.45337		51.07	0.39982		51.069	0.3496
	51.17	0.50237		51.171	0.45318		51.17	0.40683		51.169	0.3501
	51.271	0.50144		51.271	0.45311		51.27	0.40532		51.269	0.35128
	51.37	0.50161		51.371	0.45291		51.37	0.40172		51.369	0.34926
	51.47	0.50144		51.471	0.45278		51.47	0.40414		51.469	0.34943
	51.57	0.50127		51.571	0.45272		51.57	0.40277		51.569	0.35137
	51.671	0.50169		51.67	0.45252		51.67	0.40526		51.669	0.35078
	51.771	0.5011		51.77	0.45232		51.769	0.40381		51.768	0.34909
	51.87	0.5011		51.87	0.45219		51.869	0.39831		51.869	0.35204
	51.97	0.50085		51.97	0.452		51.97	0.40578		51.969	0.34757
	52.07	0.50051		52.07	0.45193		52.07	0.40552		52.069	0.3501
	52.171	0.50085		52.17	0.45186		52.17	0.39556		52.168	0.34892
	52.27	0.50025		52.27	0.4516		52.269	0.40309		52.268	0.34791
	52.37	0.50025		52.37	0.45141		52.37	0.40591		52.368	0.34917
	52.47	0.50068		52.47	0.45154		52.469	0.39805		52.468	0.34892
	52.57	0.5		52.57	0.45134		52.569	0.39982		52.568	0.34724
	52.669	0.50025		52.67	0.45101		52.669	0.40277		52.668	0.34858
	52.77	0.49992		52.77	0.45101		52.77	0.40257		52.768	0.3474
	52.869	0.49932		52.87	0.45082		52.87	0.39955		52.868	0.34791
	52.97	0.49992		52.97	0.45055		52.969	0.39726		52.968	0.34808
	53.07	0.49966		53.069	0.45042		53.07	0.40421		53.068	0.34623
	53.169	0.49941		53.169	0.45042		53.17	0.40165		53.169	0.34656
	53.269	0.49543		53.269	0.45016		53.269	0.39431		53.268	0.34724
	53.37	0.50237		53.369	0.45003		53.369	0.40277		53.367	0.34698
	53.469	0.49687		53.47	0.4497		53.469	0.40198		53.468	0.34724
	53.569	0.49458		53.569	0.4499		53.569	0.39457		53.567	0.34648
	53.669	0.50415		53.669	0.4497		53.668	0.40113		53.667	0.34631
	53.769	0.4934		53.769	0.44964		53.769	0.40001		53.767	0.34656
	53.869	0.49551		53.869	0.44951		53.868	0.39621		53.867	0.34589
	53.968	0.50389		53.969	0.44931		53.968	0.40159		53.967	0.34589
	54.069	0.49145		54.069	0.44924		54.068	0.397		54.067	0.34648
	54.169	0.49695		54.17	0.44911		54.168	0.39634		54.167	0.34623
	54.269	0.50152		54.269	0.44898		54.269	0.40231		54.267	0.34589
	54.369	0.49154		54.369	0.44898		54.368	0.39503		54.367	0.34606
	54.469	0.4967		54.469	0.44878		54.469	0.39562		54.466	0.34606
	54.568	0.49949		54.568	0.44865		54.568	0.40231		54.567	0.3453
	54.669	0.49425		54.669	0.44865		54.668	0.39431		54.667	0.3442
	54.768	0.49492		54.769	0.44833		54.768	0.39431		54.767	0.3442
	54.868	0.49831		54.868	0.44833		54.868	0.40146		54.867	0.34496
	54.969	0.49695		54.968	0.44819		54.968	0.39464		54.967	0.3458
	55.07	0.49247		55.068	0.448		55.068	0.39313		55.066	0.34319
	55.169	0.49763		55.168	0.44793		55.169	0.40034		55.167	0.34311
	55.268	0.4978		55.268	0.4478		55.268	0.39529		55.266	0.34572
	55.368	0.49044		55.368	0.4476		55.367	0.39215		55.366	0.34226
	55.468	0.49882		55.468	0.44747		55.468	0.39851		55.466	0.34294
	55.568	0.49678		55.568	0.44754		55.568	0.39575		55.567	0.34462
	55.668	0.48959		55.668	0.44721		55.668	0.39202		55.666	0.34226
	55.768	0.49915		55.769	0.44708		55.767	0.39759		55.766	0.34547
	55.867	0.49509		55.867	0.44721		55.868	0.39536		55.866	0.34294
	55.968	0.48993		55.968	0.44695		55.967	0.39103		55.966	0.34201
	56.067	0.49848		56.067	0.44675		56.067	0.39739		56.066	0.34336
	56.167	0.49357		56.168	0.44662		56.167	0.39464		56.166	0.34252
	56.268	0.49154		56.268	0.44656		56.268	0.39012		56.266	0.34235
	56.368	0.49755		56.368	0.44636		56.368	0.39798		56.365	0.34252
	56.467	0.49281		56.468	0.44636		56.467	0.39352		56.465	0.34285
	56.567	0.49365		56.567	0.44616		56.567	0.38861		56.566	0.34117
	56.667	0.49543		56.668	0.44597		56.667	0.39837		56.666	0.34243
	56.767	0.49188		56.767	0.4459		56.767	0.39234		56.766	0.34277
	56.868	0.49433		56.867	0.44584		56.867	0.38887		56.865	0.34075
	56.967	0.49425		56.967	0.44564		56.967	0.39785		56.966	0.34193
	57.067	0.49255		57.067	0.44564		57.067	0.38972		57.065	0.34058
	57.167	0.49433		57.167	0.44538		57.167	0.38992		57.165	0.34109
	57.267	0.49323		57.267	0.44538		57.267	0.39831		57.265	0.34125
	57.367	0.49298		57.367	0.44525		57.366	0.38684		57.365	0.34184
	57.466	0.49331		57.467	0.44511		57.466	0.39012		57.465	0.34125
	57.567	0.49281		57.567	0.44505		57.567	0.3987		57.566	0.33932
	57.666	0.49298		57.667	0.44492		57.667	0.38513		57.665	0.34226
	57.766	0.49289		57.766	0.44479		57.767	0.38913		57.764	0.33991
	57.866	0.49306		57.867	0.44472		57.867	0.39746		57.866	0.33873
	57.967	0.49281		57.967	0.44459		57.967	0.38579		57.966	0.3426
	58.067	0.49272		58.067	0.44446		58.066	0.389		58.065	0.33856
	58.166	0.49306		58.166	0.44439		58.166	0.39484		58.165	0.33889
	58.267	0.49213		58.266	0.44426		58.267	0.3869		58.265	0.34243
	58.367	0.49247		58.367	0.4442		58.366	0.38894		58.365	0.33645
	58.466	0.49238		58.467	0.44407		58.467	0.39208		58.464	0.33873
	58.568	0.49188		58.567	0.44393		58.566	0.38808		58.565	0.33898
	58.667	0.49247		58.666	0.4438		58.666	0.38979		58.665	0.33856
	58.766	0.49171		58.766	0.44367		58.765	0.38946		58.765	0.33948
	58.866	0.49196		58.866	0.44361		58.865	0.38782		58.864	0.34016
	58.966	0.49179		58.966	0.44348		58.965	0.39031		58.964	0.33915
	59.066	0.49052		59.065	0.44334		59.066	0.38887		59.064	0.33923
	59.165	0.49204		59.166	0.44315		59.165	0.38756		59.164	0.33729
	59.266	0.4912		59.266	0.44315		59.266	0.38835		59.264	0.33746
	59.366	0.4912		59.366	0.44295		59.366	0.38959		59.364	0.33755
	59.466	0.49179		59.466	0.44282		59.465	0.38769		59.464	0.33797
	59.566	0.49069		59.566	0.44276		59.565	0.38533		59.564	0.33788
	59.665	0.49204		59.666	0.44256		59.665	0.38848		59.665	0.33788
	59.766	0.49061		59.767	0.44249		59.766	0.39057		59.763	0.33738
	59.865	0.49035		59.865	0.44236		59.865	0.38435		59.864	0.33696
	59.966	0.49137		59.965	0.44223		59.966	0.38533		59.964	0.33763
	60.065	0.49314		60.065	0.44217		60.065	0.39064		60.064	0.33763
	60.165	0.48756		60.165	0.44203		60.165	0.38592		60.163	0.33721
	60.266	0.49061		60.265	0.4419		60.265	0.38389		60.264	0.33645
	60.366	0.49306		60.365	0.44184		60.365	0.38789		60.364	0.33713
	60.465	0.48587		60.465	0.44171		60.465	0.38671		60.463	0.33713
	60.565	0.49069		60.566	0.44164		60.565	0.38468		60.563	0.33704
	60.665	0.49196		60.665	0.44151		60.665	0.38448		60.663	0.3362
	60.765	0.48578		60.765	0.44138		60.765	0.38704		60.763	0.33586
	60.865	0.49145		60.865	0.44131		60.865	0.38913		60.863	0.33603
	60.965	0.49069		60.965	0.44118		60.965	0.38042		60.963	0.33637
	61.065	0.48637		61.065	0.44105		61.064	0.38356		61.063	0.33485
	61.164	0.49052		61.165	0.44092		61.164	0.39202		61.163	0.33536
	61.265	0.48993		61.265	0.44072		61.264	0.38028		61.263	0.33544
	61.364	0.48705		61.365	0.44059		61.364	0.37969		61.363	0.33502
	61.465	0.48984		61.465	0.44053		61.464	0.39221		61.463	0.33679
	61.565	0.48959		61.564	0.4404		61.564	0.38205		61.563	0.33493
	61.665	0.48714		61.664	0.4402		61.664	0.3772		61.662	0.33477
	61.764	0.48739		61.765	0.44007		61.764	0.38913		61.762	0.33477
	61.864	0.49086		61.864	0.44		61.864	0.3852		61.862	0.33527
	61.965	0.48671		61.965	0.43974		61.964	0.37661		61.962	0.33527
	62.065	0.4868		62.065	0.43981		62.064	0.38422		62.062	0.33569
	62.165	0.4901		62.164	0.43967		62.164	0.38743		62.163	0.33384
	62.264	0.48544		62.264	0.43948		62.264	0.37917		62.262	0.33418
	62.364	0.48857		62.364	0.43941		62.364	0.37924		62.363	0.33552
	62.464	0.48883		62.464	0.43941		62.463	0.38638		62.462	0.33274
	62.565	0.48553		62.564	0.43902		62.564	0.38291		62.563	0.33443
	62.664	0.48883		62.664	0.43915		62.663	0.37747		62.663	0.33249
	62.765	0.48739		62.764	0.43909		62.763	0.38291		62.763	0.33426
	62.865	0.48637		62.864	0.43882		62.863	0.38448		62.862	0.3346
	62.963	0.48773		62.964	0.43869		62.963	0.3795		62.962	0.33241
	63.064	0.4868		63.063	0.43869		63.063	0.37989		63.062	0.33274
	63.164	0.4868		63.164	0.4385		63.163	0.38232		63.162	0.33384
	63.263	0.48697		63.264	0.43843		63.263	0.38186		63.261	0.33384
	63.364	0.48705		63.364	0.43836		63.363	0.38055		63.362	0.33274
	63.463	0.48654		63.464	0.43817		63.463	0.37969		63.461	0.33308
	63.563	0.48688		63.563	0.4381		63.563	0.38133		63.561	0.33283
	63.663	0.48654		63.664	0.43797		63.663	0.38179		63.662	0.33257
	63.764	0.48629		63.763	0.43791		63.763	0.37897		63.761	0.33232
	63.863	0.48612		63.863	0.43777		63.863	0.37943		63.861	0.33283
	63.963	0.48646		63.963	0.43771		63.963	0.38251		63.962	0.33308
	64.063	0.48578		64.063	0.43764		64.063	0.37917		64.061	0.33257
	64.163	0.48637		64.163	0.43751		64.163	0.37779		64.161	0.33232
	64.263	0.48612		64.263	0.43738		64.262	0.38061		64.261	0.33207
	64.363	0.48536		64.363	0.43732		64.362	0.38048		64.361	0.33199
	64.463	0.48561		64.463	0.43712		64.462	0.37661		64.461	0.33232
	64.562	0.48553		64.564	0.43705		64.562	0.37865		64.561	0.33241
	64.663	0.48536		64.663	0.43699		64.662	0.38068		64.661	0.3314
	64.763	0.48544		64.763	0.43679		64.763	0.37786		64.761	0.33165
	64.863	0.48468		64.863	0.43673		64.862	0.3772		64.862	0.33097
	64.963	0.48477		64.963	0.43666		64.962	0.37983		64.961	0.33123
	65.062	0.48527		65.062	0.43646		65.062	0.37897		65.061	0.33089
	65.163	0.48417		65.163	0.4364		65.162	0.37655		65.16	0.33089
	65.262	0.4846		65.262	0.43627		65.262	0.37792		65.261	0.33114
	65.363	0.48451		65.363	0.43614		65.363	0.37851		65.361	0.33047
	65.462	0.484		65.463	0.43607		65.461	0.3774		65.46	0.33089
	65.562	0.48451		65.562	0.43594		65.562	0.37635		65.56	0.33106
	65.662	0.48426		65.662	0.43594		65.661	0.37799		65.661	0.33038
	65.762	0.48426		65.763	0.43581		65.762	0.37884		65.761	0.32988
	65.862	0.48434		65.862	0.43568		65.862	0.37727		65.86	0.32988
	65.963	0.484		65.963	0.43555		65.961	0.37517		65.96	0.32946
	66.062	0.48367		66.062	0.43542		66.062	0.37747		66.06	0.32904
	66.161	0.48375		66.162	0.43535		66.162	0.37832		66.16	0.3319
	66.261	0.48358		66.262	0.43522		66.262	0.37484		66.26	0.3271
	66.361	0.48358		66.362	0.43509		66.362	0.3757		66.359	0.32786
	66.461	0.48358		66.462	0.43496		66.462	0.37792		66.46	0.33232
	66.562	0.48358		66.562	0.43489		66.562	0.37543		66.56	0.32567
	66.662	0.48341		66.661	0.43476		66.661	0.3755		66.659	0.3287
	66.761	0.48333		66.762	0.43463		66.761	0.37596		66.76	0.33156
	66.861	0.48316		66.861	0.43456		66.862	0.37629		66.86	0.32474
	66.961	0.48299		66.961	0.43443		66.961	0.3755		66.959	0.33064
	67.062	0.48282		67.062	0.43437		67.061	0.3753		67.059	0.33013
	67.162	0.4829		67.161	0.43424		67.161	0.37524		67.16	0.326
	67.261	0.48274		67.262	0.4341		67.261	0.3753		67.26	0.33266
	67.362	0.48282		67.362	0.43404		67.361	0.37537		67.36	0.32685
	67.461	0.48257		67.461	0.43391		67.461	0.37465		67.46	0.32786
	67.561	0.48257		67.561	0.43371		67.561	0.37471		67.56	0.33022
	67.662	0.4824		67.662	0.43371		67.661	0.37419		67.659	0.3255
	67.762	0.48214		67.761	0.43358		67.761	0.37661		67.76	0.32929
	67.86	0.48206		67.862	0.43345		67.86	0.37288		67.859	0.32794
	67.961	0.48206		67.961	0.43332		67.96	0.37163		67.959	0.32558
	68.061	0.4818		68.061	0.43319		68.061	0.37616		68.059	0.32744
	68.161	0.48189		68.16	0.43306		68.161	0.37439		68.16	0.32651
	68.261	0.4818		68.261	0.43306		68.26	0.37032		68.258	0.32676
	68.36	0.48147		68.361	0.43292		68.36	0.37386		68.359	0.32634
	68.461	0.48147		68.461	0.43279		68.46	0.37563		68.459	0.3255
	68.56	0.48113		68.561	0.43266		68.56	0.37091		68.559	0.32794
	68.661	0.4813		68.661	0.4326		68.66	0.37078		68.659	0.32634
	68.761	0.48121		68.761	0.43253		68.76	0.37635		68.758	0.32735
	68.861	0.48104		68.86	0.4324		68.86	0.37104		68.859	0.32718
	68.961	0.48121		68.961	0.43233		68.961	0.36868		68.959	0.32558
	69.06	0.48087		69.06	0.43227		69.06	0.37642		69.058	0.32651
	69.161	0.48087		69.161	0.43214		69.16	0.37144		69.158	0.32659
	69.26	0.4807		69.26	0.43201		69.26	0.36724		69.258	0.32583
	69.361	0.48028		69.36	0.43194		69.359	0.3755		69.358	0.3255
	69.461	0.48053		69.46	0.43188		69.459	0.3713		69.458	0.32516
	69.56	0.48045		69.56	0.43175		69.56	0.3675		69.558	0.32617
	69.66	0.48003		69.66	0.43168		69.66	0.37393		69.658	0.32634
	69.76	0.4802		69.76	0.43161		69.759	0.37039		69.758	0.32491
	69.86	0.48011		69.86	0.43148		69.859	0.36947		69.858	0.32491
	69.959	0.4796		69.96	0.43142		69.959	0.37242		69.958	0.32356
	70.06	0.47977		70.059	0.43129		70.06	0.36809		70.058	0.32381
	70.16	0.47977		70.159	0.43116		70.159	0.37176		70.158	0.32491
	70.26	0.47943		70.26	0.43102		70.259	0.37189		70.257	0.3244
	70.36	0.47969		70.36	0.43089		70.36	0.36573		70.357	0.32499
	70.459	0.47943		70.46	0.43083		70.459	0.37229		70.457	0.32575
	70.559	0.47943		70.56	0.43076		70.559	0.37176		70.558	0.32415
	70.659	0.47935		70.66	0.43063		70.659	0.36501		70.658	0.32356
	70.76	0.47893		70.759	0.4305		70.76	0.37117		70.757	0.32752
	70.859	0.47901		70.86	0.43043		70.859	0.37085		70.857	0.32204
	70.959	0.47884		70.959	0.4303		70.959	0.36619		70.958	0.32213
	71.059	0.47884		71.06	0.43017		71.059	0.37052		71.057	0.32727
	71.16	0.47876		71.159	0.43011		71.159	0.36855		71.157	0.32027
	71.26	0.47876		71.259	0.42998		71.258	0.36842		71.257	0.32449
	71.359	0.47867		71.36	0.42991		71.359	0.36914		71.358	0.32659
	71.459	0.4785		71.46	0.42984		71.459	0.3675		71.457	0.32103
	71.559	0.47833		71.559	0.42971		71.559	0.3696		71.557	0.32516
	71.659	0.47817		71.659	0.42965		71.659	0.36757		71.657	0.32533
	71.759	0.47808		71.76	0.42952		71.758	0.36685		71.757	0.32103
	71.858	0.47808		71.859	0.42945		71.858	0.3696		71.857	0.32558
	71.959	0.478		71.959	0.42939		71.959	0.36685		71.956	0.32221
	72.059	0.478		72.058	0.42925		72.058	0.36619		72.057	0.32171
	72.159	0.47791		72.158	0.42919		72.158	0.36954		72.157	0.32567
	72.259	0.47783		72.259	0.42912		72.258	0.36541		72.256	0.3223
	72.359	0.47766		72.359	0.42899		72.359	0.36731		72.357	0.32364
	72.458	0.47757		72.459	0.42893		72.458	0.36855		72.457	0.32137
	72.558	0.4774		72.559	0.4288		72.558	0.36442		72.556	0.32154
	72.658	0.4774		72.659	0.4286		72.658	0.36829		72.657	0.32238
	72.758	0.47732		72.758	0.42853		72.757	0.3675		72.756	0.32145
	72.858	0.47723		72.859	0.42847		72.858	0.36488		72.856	0.32196
	72.958	0.47715		72.958	0.42834		72.958	0.36744		72.956	0.32145
	73.057	0.4769		73.058	0.42827		73.057	0.36573		73.057	0.3223
	73.158	0.47681		73.158	0.42814		73.158	0.366		73.156	0.32221
	73.258	0.47664		73.258	0.42801		73.258	0.36619		73.256	0.32154
	73.358	0.47656		73.358	0.42788		73.357	0.36567		73.356	0.32044
	73.457	0.47647		73.459	0.42781		73.458	0.36632		73.455	0.3223
	73.558	0.47647		73.558	0.42775		73.557	0.36482		73.557	0.32154
	73.658	0.47639		73.658	0.42762		73.657	0.36586		73.656	0.3196
	73.758	0.4763		73.758	0.42749		73.757	0.36541		73.756	0.32356
	73.858	0.47613		73.858	0.42749		73.858	0.36508		73.856	0.32002
	73.957	0.47605		73.957	0.42735		73.957	0.36554		73.956	0.31968
	74.058	0.4758		74.057	0.42729		74.057	0.36475		74.055	0.3228
	74.157	0.47571		74.158	0.42722		74.157	0.36488		74.155	0.31707
	74.258	0.47571		74.257	0.42709		74.257	0.36462		74.256	0.31817
	74.357	0.47563		74.357	0.42703		74.356	0.36436		74.356	0.32364
	74.458	0.47563		74.458	0.42696		74.456	0.3641		74.456	0.31716
	74.557	0.47537		74.557	0.42683		74.557	0.36475		74.555	0.32019
	74.658	0.47529		74.658	0.42676		74.656	0.36298		74.656	0.32221
	74.757	0.47512		74.758	0.4267		74.757	0.36383		74.755	0.31775
	74.857	0.47486		74.857	0.4265		74.857	0.36429		74.856	0.31994
	74.957	0.47503		74.958	0.42644		74.957	0.36278		74.955	0.32128
	75.057	0.47495		75.057	0.42631		75.057	0.3637		75.056	0.31606
	75.157	0.47486		75.157	0.42624		75.157	0.3637		75.155	0.3201
	75.257	0.47478		75.256	0.42611		75.257	0.36259		75.256	0.3212
	75.357	0.47461		75.357	0.42604		75.356	0.36331		75.356	0.31716
	75.457	0.47453		75.458	0.42591		75.456	0.36436		75.455	0.32086
	75.557	0.47436		75.557	0.42578		75.556	0.36134		75.554	0.31901
	75.657	0.47419		75.656	0.42572		75.656	0.3637		75.654	0.31732
	75.756	0.47427		75.757	0.42565		75.756	0.36337		75.755	0.3196
	75.857	0.47419		75.857	0.42552		75.856	0.36075		75.855	0.31707
	75.957	0.4741		75.956	0.42545		75.957	0.36331		75.954	0.31648
	76.057	0.4741		76.056	0.42532		76.055	0.3616		76.055	0.31977
	76.156	0.47393		76.157	0.42526		76.156	0.36226		76.155	0.31758
	76.256	0.47385		76.257	0.42519		76.256	0.36193		76.254	0.31699
	76.356	0.47368		76.356	0.42506		76.356	0.36121		76.355	0.31892
	76.457	0.47343		76.457	0.425		76.456	0.36239		76.454	0.31741
	76.556	0.4736		76.556	0.42493		76.556	0.36069		76.554	0.31741
	76.656	0.47334		76.656	0.42486		76.655	0.36141		76.655	0.31758
	76.756	0.47343		76.756	0.42473		76.755	0.36147		76.754	0.31716
	76.856	0.47326		76.857	0.42467		76.855	0.36095		76.854	0.31766
	76.956	0.473		76.956	0.4246		76.955	0.36101		76.954	0.31775
	77.055	0.47292		77.055	0.42447		77.055	0.36088		77.055	0.31724
	77.155	0.47266		77.156	0.42434		77.155	0.36036		77.155	0.31673
	77.256	0.47249		77.256	0.42427		77.255	0.36082		77.253	0.31665
	77.356	0.47275		77.355	0.42421		77.355	0.36029		77.354	0.31732
	77.455	0.47266		77.456	0.42408		77.455	0.36003		77.454	0.31623
	77.556	0.47224		77.556	0.42395		77.555	0.36056		77.554	0.31564
	77.656	0.47258		77.655	0.42388		77.655	0.35938		77.654	0.3153
	77.755	0.47216		77.755	0.42375		77.755	0.36003		77.754	0.3164
	77.855	0.47182		77.856	0.42368		77.855	0.36036		77.854	0.31673
	77.955	0.47207		77.955	0.42362		77.954	0.35892		77.953	0.3153
	78.055	0.4719		78.056	0.42349		78.055	0.3597		78.053	0.31598
	78.155	0.47182		78.155	0.42342		78.156	0.35938		78.153	0.31598
	78.255	0.4719		78.255	0.42329		78.255	0.35898		78.254	0.31496
	78.355	0.4719		78.355	0.42329		78.355	0.35918		78.354	0.31581
	78.455	0.47156		78.455	0.42316		78.454	0.35879		78.453	0.31581
	78.555	0.47131		78.555	0.42309		78.554	0.35846		78.554	0.31539
	78.654	0.47139		78.654	0.42303		78.655	0.35911		78.653	0.31631
	78.755	0.47106		78.754	0.4229		78.754	0.35813		78.753	0.31471
	78.854	0.47131		78.855	0.42283		78.855	0.35839		78.853	0.31463
	78.955	0.47139		78.955	0.42277		78.955	0.35846		78.953	0.31463
	79.055	0.47089		79.055	0.42264		79.055	0.35787		79.053	0.31834
	79.154	0.47097		79.155	0.4225		79.154	0.35826		79.152	0.31176
	79.255	0.47097		79.255	0.42244		79.254	0.35807		79.253	0.31572
	79.354	0.47046		79.355	0.42237		79.354	0.35741		79.353	0.31631
	79.454	0.47055		79.455	0.42224		79.454	0.35787		79.453	0.31084
	79.554	0.47063		79.554	0.42218		79.554	0.35734		79.553	0.3148
	79.654	0.47046		79.655	0.42205		79.654	0.35721		79.652	0.31631
	79.754	0.47055		79.754	0.42198		79.753	0.35754		79.753	0.31252
	79.854	0.47038		79.855	0.42185		79.854	0.35669		79.852	0.31598
	79.954	0.47029		79.955	0.42178		79.953	0.35702		79.952	0.31328
	80.053	0.47004		80.054	0.42172		80.054	0.35708		80.052	0.31353
	80.155	0.46996		80.154	0.42159		80.153	0.35649		80.152	0.31547
	80.254	0.4697		80.254	0.42152		80.254	0.35675		80.252	0.31261
	80.354	0.46987		80.354	0.42146		80.353	0.35669		80.353	0.31159
	80.453	0.4697		80.454	0.42139		80.454	0.35623		80.452	0.31421
	80.554	0.46962		80.554	0.42133		80.553	0.35636		80.552	0.31143
	80.654	0.46962		80.653	0.42126		80.654	0.3561		80.652	0.31286
	80.753	0.46953		80.753	0.42119		80.753	0.35603		80.752	0.31286
	80.853	0.46911		80.853	0.42106		80.853	0.35603		80.851	0.31294
	80.953	0.46928		80.954	0.421		80.953	0.35577		80.952	0.31235
	81.053	0.46903		81.054	0.42093		81.053	0.35577		81.052	0.3121
	81.153	0.46894		81.153	0.42087		81.153	0.35564		81.152	0.31252
	81.253	0.46903		81.253	0.42074		81.252	0.35525		81.252	0.31252
	81.353	0.46894		81.354	0.42067		81.353	0.35538		81.352	0.31286
	81.453	0.4686		81.454	0.4206		81.453	0.35518		81.451	0.31143
	81.553	0.46886		81.553	0.42047		81.553	0.35492		81.551	0.31159
	81.653	0.46843		81.653	0.42041		81.652	0.35512		81.651	0.31252
	81.753	0.46818		81.753	0.42034		81.753	0.35492		81.751	0.31134
	81.853	0.46843		81.853	0.42021		81.852	0.35459		81.851	0.31159
	81.953	0.46835		81.953	0.42008		81.953	0.35479		81.951	0.31176
	82.053	0.46826		82.053	0.42001		82.053	0.35439		82.05	0.31041
	82.153	0.46826		82.152	0.41988		82.153	0.35446		82.151	0.31067
	82.253	0.46826		82.253	0.41982		82.253	0.3542		82.251	0.30991
	82.353	0.46776		82.353	0.41975		82.352	0.35407		82.351	0.31084
	82.453	0.46784		82.453	0.41962		82.452	0.35407		82.451	0.31168
	82.553	0.46792		82.553	0.41956		82.553	0.35387		82.55	0.311
	82.653	0.4675		82.653	0.41949		82.653	0.3538		82.651	0.30966
	82.752	0.46784		82.752	0.41936		82.752	0.35367		82.751	0.31134
	82.853	0.46776		82.853	0.41923		82.853	0.35348		82.851	0.31016
	82.953	0.46725		82.953	0.41916		82.952	0.35335		82.95	0.31117
	83.052	0.46759		83.052	0.41903		83.051	0.35341		83.051	0.311
	83.152	0.46716		83.153	0.41897		83.152	0.35315		83.15	0.30974
	83.252	0.46691		83.252	0.4189		83.251	0.35308		83.25	0.31117
	83.352	0.46725		83.352	0.41877		83.352	0.35295		83.351	0.31025
	83.452	0.46682		83.452	0.4187		83.451	0.35276		83.451	0.31041
	83.552	0.46691		83.552	0.41857		83.551	0.35276		83.55	0.30991
	83.652	0.46708		83.652	0.41844		83.652	0.35249		83.651	0.31109
	83.752	0.46666		83.752	0.41838		83.752	0.35236		83.75	0.31134
	83.853	0.46674		83.852	0.41824		83.851	0.35243		83.85	0.31067
	83.952	0.46657		83.952	0.41805		83.951	0.35217		83.951	0.30949
	84.052	0.46623		84.052	0.41805		84.052	0.3521		84.05	0.30932
	84.151	0.46649		84.152	0.41811		84.151	0.35197		84.15	0.30949
	84.251	0.46632		84.252	0.41772		84.251	0.35177		84.25	0.30957
	84.351	0.46623		84.351	0.41766		84.352	0.35164		84.35	0.31008
	84.451	0.46632		84.452	0.41785		84.451	0.35164		84.45	0.3094
	84.552	0.46615		84.551	0.41759		84.551	0.35138		84.55	0.30949
	84.652	0.46598		84.652	0.41739		84.651	0.35125		84.65	0.30898
	84.751	0.46581		84.751	0.41746		84.75	0.35125		84.749	0.3089
	84.851	0.46581		84.852	0.41733		84.85	0.35092		84.85	0.30915
	84.952	0.46556		84.952	0.4172		84.951	0.35099		84.949	0.30881
	85.051	0.46564		85.052	0.41713		85.052	0.35086		85.05	0.30831
	85.151	0.46556		85.151	0.4172		85.151	0.35053		85.15	0.30907
	85.251	0.46556		85.251	0.417		85.25	0.35072		85.25	0.30856
	85.35	0.46556		85.352	0.41693		85.35	0.35046		85.35	0.30814
	85.451	0.4653		85.451	0.41693		85.45	0.35046		85.448	0.30839
	85.55	0.46522		85.551	0.41674		85.551	0.3502		85.549	0.30848
	85.651	0.46505		85.651	0.41667		85.65	0.35		85.649	0.30865
	85.75	0.46488		85.751	0.41661		85.751	0.35		85.749	0.30747
	85.85	0.46496		85.851	0.41648		85.85	0.34981		85.849	0.30755
	85.951	0.46488		85.951	0.41641		85.951	0.34974		85.949	0.30713
	86.05	0.46488		86.051	0.41641		86.051	0.34961		86.049	0.30814
	86.15	0.46488		86.15	0.41615		86.15	0.34941		86.15	0.30755
	86.25	0.46454		86.25	0.41602		86.251	0.34935		86.249	0.30704
	86.35	0.46445		86.35	0.41634		86.349	0.34922		86.348	0.30679
	86.451	0.46437		86.45	0.41602		86.451	0.34895		86.448	0.30747
	86.55	0.46412		86.55	0.41575		86.549	0.34915		86.549	0.30747
	86.65	0.46429		86.65	0.41589		86.649	0.34895		86.649	0.30704
	86.75	0.4642		86.751	0.41641		86.75	0.34856		86.748	0.30772
	86.85	0.46412		86.851	0.41333		86.85	0.34882		86.849	0.3073
	86.95	0.46403		86.95	0.41589		86.95	0.34843		86.948	0.30654
	87.05	0.46386		87.05	0.41654		87.049	0.3483		87.049	0.3078
	87.15	0.46369		87.15	0.41248		87.15	0.3483		87.148	0.30713
	87.25	0.46361		87.251	0.41589		87.249	0.34817		87.249	0.30637
	87.349	0.46352		87.349	0.4168		87.35	0.34804		87.349	0.30654
	87.45	0.46352		87.45	0.41294		87.45	0.34784		87.448	0.30629
	87.549	0.46352		87.55	0.41484		87.55	0.34777		87.548	0.30629
	87.65	0.46352		87.649	0.41693		87.649	0.34771		87.648	0.30645
	87.75	0.46344		87.75	0.41215		87.75	0.34745		87.748	0.3057
	87.849	0.46319		87.85	0.41385		87.849	0.34738		87.847	0.30544
	87.949	0.46319		87.949	0.41707		87.949	0.34738		87.948	0.3057
	88.049	0.46302		88.05	0.41215		88.049	0.34718		88.048	0.30595
	88.15	0.46302		88.15	0.41313		88.15	0.34686		88.148	0.30561
	88.249	0.46302		88.25	0.417		88.248	0.34712		88.248	0.30511
	88.349	0.46293		88.35	0.41195		88.349	0.34679		88.348	0.30519
	88.45	0.46285		88.449	0.41235		88.448	0.34673		88.448	0.30494
	88.549	0.46276		88.549	0.417		88.549	0.34673		88.548	0.30536
	88.649	0.46268		88.65	0.41202		88.649	0.3466		88.648	0.30553
	88.749	0.46259		88.749	0.41163		88.748	0.34646		88.748	0.30452
	88.848	0.46251		88.849	0.41674		88.849	0.34627		88.847	0.30502
	88.949	0.46242		88.949	0.41195		88.949	0.34627		88.948	0.30527
	89.049	0.46242		89.05	0.41097		89.048	0.3462		89.047	0.30536
	89.148	0.46234		89.149	0.41648		89.148	0.34587		89.147	0.30502
	89.249	0.46225		89.248	0.41208		89.248	0.34587		89.247	0.30401
	89.349	0.46209		89.349	0.41051		89.349	0.34587		89.346	0.30452
	89.448	0.462		89.448	0.41595		89.448	0.34555		89.448	0.30688
	89.548	0.46192		89.548	0.41222		89.548	0.34555		89.546	0.30275
	89.648	0.46175		89.648	0.41018		89.648	0.34548		89.646	0.30241
	89.748	0.46175		89.749	0.41536		89.749	0.34535		89.747	0.30704
	89.848	0.46166		89.848	0.41248		89.848	0.34528		89.846	0.30384
	89.948	0.46166		89.949	0.41018		89.947	0.34502		89.947	0.30334
	90.048	0.46158		90.049	0.41458		90.048	0.34502		90.046	0.30637
	90.148	0.46124		90.148	0.41248		90.147	0.34496		90.146	0.30098
	90.248	0.46132		90.249	0.40999		90.248	0.34443		90.246	0.30308
	90.348	0.46115		90.348	0.41385		90.347	0.34443		90.346	0.3062
	90.448	0.46115		90.449	0.41169		90.448	0.34463		90.446	0.30022
	90.548	0.46107		90.548	0.41012		90.548	0.34424		90.547	0.30586
	90.648	0.46099		90.648	0.41379		90.648	0.34417		90.646	0.30393
	90.748	0.46073		90.748	0.41287		90.747	0.3443		90.746	0.2998
	90.848	0.46065		90.849	0.40999		90.847	0.34391		90.846	0.30536
	90.948	0.46056		90.948	0.41235		90.948	0.34391		90.946	0.30308
	91.048	0.46031		91.049	0.413		91.047	0.34371		91.047	0.30258
	91.148	0.46022		91.148	0.40868		91.147	0.34365		91.146	0.30384
	91.248	0.46065		91.248	0.41163		91.247	0.34351		91.247	0.30072
	91.348	0.46048		91.348	0.41353		91.347	0.34332		91.346	0.30376
	91.447	0.46014		91.448	0.40874		91.447	0.34338		91.446	0.3041
	91.547	0.46031		91.547	0.41071		91.547	0.34325		91.546	0.30022
	91.647	0.4598		91.647	0.41405		91.648	0.34312		91.646	0.30351
	91.747	0.45972		91.747	0.40874		91.747	0.34312		91.746	0.30485
	91.847	0.45972		91.848	0.40966		91.847	0.34279		91.846	0.30005
	91.947	0.45955		91.947	0.41405		91.947	0.34292		91.945	0.30494
	92.047	0.45972		92.047	0.40874		92.046	0.34279		92.045	0.30249
	92.147	0.45972		92.148	0.40874		92.146	0.34253		92.145	0.29879
	92.247	0.45955		92.247	0.41405		92.247	0.3426		92.245	0.30401
	92.347	0.45955		92.347	0.40894		92.346	0.34247		92.345	0.3019
	92.447	0.45921		92.446	0.40796		92.446	0.3422		92.445	0.30013
	92.546	0.45904		92.547	0.41359		92.546	0.3422		92.544	0.30393
	92.646	0.45904		92.647	0.4092		92.647	0.34201		92.645	0.29862
	92.746	0.45912		92.747	0.40737		92.746	0.34194		92.745	0.30233
	92.847	0.45904		92.846	0.41307		92.846	0.34188		92.845	0.30157
	92.947	0.45895		92.946	0.40959		92.947	0.34161		92.945	0.30013
	93.046	0.45895		93.047	0.40678		93.046	0.34161		93.045	0.3014
	93.146	0.45887		93.146	0.41235		93.146	0.34148		93.144	0.30165
	93.247	0.45853		93.246	0.40999		93.246	0.34135		93.244	0.30056
	93.347	0.45862		93.347	0.40658		93.346	0.34122		93.345	0.30072
	93.446	0.45845		93.447	0.41149		93.445	0.34109		93.445	0.3019
	93.546	0.45836		93.546	0.40986		93.545	0.34102		93.545	0.30064
	93.646	0.45845		93.646	0.40684		93.646	0.34096		93.645	0.30081
	93.746	0.45836		93.746	0.41091		93.745	0.34076		93.744	0.30182
	93.846	0.45828		93.846	0.41045		93.846	0.34063		93.844	0.30047
	93.946	0.45811		93.946	0.40645		93.945	0.34056		93.945	0.30064
	94.046	0.45802		94.047	0.40986		94.045	0.3403		94.044	0.30047
	94.146	0.45785		94.146	0.41097		94.145	0.34024		94.144	0.29997
	94.246	0.45768		94.245	0.40651		94.246	0.34017		94.244	0.29828
	94.346	0.45777		94.346	0.4092		94.346	0.33991		94.344	0.30131
	94.446	0.45768		94.446	0.41123		94.445	0.33984		94.444	0.30039
	94.546	0.45768		94.546	0.40658		94.545	0.33991		94.544	0.2955
	94.645	0.45768		94.646	0.40822		94.646	0.33945		94.644	0.30249
	94.745	0.45752		94.746	0.41091		94.745	0.33958		94.744	0.29862
	94.846	0.45743		94.846	0.40658		94.845	0.33965		94.844	0.29761
	94.946	0.45735		94.946	0.40782		94.945	0.33925		94.944	0.30199
	95.045	0.45718		95.046	0.41091		95.045	0.33906		95.044	0.29862
	95.146	0.45718		95.145	0.40612		95.145	0.33899		95.143	0.29752
	95.245	0.45709		95.245	0.40802		95.245	0.33893		95.244	0.30275
	95.345	0.45709		95.345	0.41058		95.344	0.33853		95.344	0.29676
	95.445	0.45701		95.446	0.40632		95.445	0.3386		95.443	0.29879
	95.545	0.45692		95.545	0.4073		95.544	0.33853		95.544	0.29828
	95.645	0.45684		95.645	0.40986		95.645	0.33834		95.643	0.29719
	95.745	0.45667		95.745	0.40658		95.745	0.33834		95.743	0.2998
	95.845	0.4565		95.845	0.40743		95.844	0.33814		95.842	0.29609
	95.946	0.4565		95.945	0.40881		95.944	0.33807		95.943	0.29879
	96.045	0.4565		96.045	0.40619		96.044	0.33807		96.043	0.29786
	96.144	0.45642		96.145	0.40763		96.145	0.33781		96.143	0.29904
	96.244	0.45642		96.245	0.40907		96.244	0.33801		96.243	0.29845
	96.344	0.45633		96.345	0.40606		96.345	0.33775		96.343	0.29676
	96.445	0.45616		96.444	0.40743		96.444	0.33748		96.443	0.29879
	96.544	0.45608		96.545	0.40868		96.544	0.33598		96.543	0.29752
	96.644	0.45591		96.644	0.40665		96.644	0.33932		96.642	0.29786
	96.744	0.45582		96.744	0.4073		96.744	0.33729		96.743	0.29912
	96.844	0.45582		96.844	0.40789		96.844	0.33427		96.842	0.29853
	96.944	0.45574		96.944	0.40619		96.944	0.33847		96.943	0.29382
	97.045	0.45574		97.044	0.40684		97.043	0.33748		97.042	0.29676
	97.145	0.45565		97.145	0.40769		97.144	0.3348		97.142	0.3003
	97.244	0.45548		97.244	0.40599		97.244	0.33644		97.242	0.29196
	97.345	0.4554		97.344	0.40651		97.343	0.33755		97.342	0.29971
	97.445	0.45531		97.444	0.40769		97.444	0.33604		97.442	0.30039
	97.544	0.45531		97.544	0.40592		97.543	0.33421		97.543	0.28994
	97.643	0.45523		97.644	0.40632		97.644	0.33729		97.643	0.2998
	97.744	0.45523		97.743	0.4075		97.744	0.33696		97.742	0.29929
	97.843	0.45515		97.844	0.40592		97.844	0.33381		97.842	0.28918
	97.944	0.45498		97.944	0.40579		97.943	0.3365		97.942	0.30148
	98.044	0.45481		98.044	0.40704		98.043	0.33676		98.042	0.29786
	98.144	0.45472		98.143	0.40586		98.143	0.33375		98.142	0.28868
	98.244	0.45455		98.243	0.40579		98.243	0.3363		98.242	0.30157
	98.344	0.45464		98.344	0.40678		98.343	0.33571		98.341	0.29592
	98.443	0.45455		98.444	0.40573		98.443	0.33447		98.442	0.28901
	98.543	0.45464		98.543	0.40547		98.543	0.33539		98.542	0.30393
	98.643	0.45447		98.644	0.40665		98.642	0.33519		98.641	0.29306
	98.743	0.45421		98.743	0.40547		98.743	0.33539		98.741	0.2907
	98.844	0.45413		98.843	0.4054		98.842	0.33427		98.841	0.30266
	98.943	0.45405		98.943	0.40612		98.943	0.3348		98.941	0.29078
	99.043	0.45388		99.043	0.4054		99.043	0.33565		99.042	0.29483
	99.143	0.45396		99.143	0.40527		99.142	0.33453		99.141	0.30013
	99.243	0.45388		99.243	0.40579		99.243	0.33303		99.242	0.28986
	99.343	0.45388		99.343	0.40527		99.343	0.33624		99.341	0.29769
	99.443	0.45371		99.443	0.40501		99.442	0.33342		99.441	0.29542
	99.543	0.45354		99.543	0.4056		99.542	0.33395		99.541	0.29154
	99.643	0.45337		99.643	0.4052		99.643	0.33447		99.641	0.29904
	99.743	0.45337		99.743	0.40501		99.742	0.33342		99.741	0.29213
	99.843	0.45337		99.843	0.40527		99.842	0.33395		99.842	0.29415
	99.943	0.45328		99.943	0.40494		99.942	0.33388		99.941	0.29584
	100.042	0.45337		100.042	0.40488		100.042	0.33316		100.041	0.28986
	100.143	0.45328		100.142	0.40488		100.142	0.33408		100.14	0.29761
	100.243	0.45303		100.242	0.40474		100.242	0.33296		100.241	0.29373
	100.343	0.45295		100.343	0.40461		100.342	0.33322		100.341	0.29264
	100.442	0.45269		100.443	0.40461		100.442	0.33355		100.44	0.29685
	100.542	0.45269		100.543	0.40455		100.541	0.3329		100.54	0.29179
	100.642	0.45278		100.643	0.40461		100.642	0.33309		100.64	0.29382
	100.742	0.45269		100.742	0.40442		100.742	0.33296		100.741	0.29373
	100.842	0.45252		100.842	0.40442		100.842	0.33283		100.84	0.29205
	100.942	0.45269		100.942	0.40442		100.941	0.33283		100.94	0.29542
	101.043	0.45235		101.042	0.40422		101.042	0.3325		101.04	0.29306
	101.141	0.45218		101.143	0.40435		101.142	0.33257		101.14	0.29382
	101.242	0.45235		101.242	0.40422		101.242	0.3325		101.241	0.29348
	101.342	0.45218		101.342	0.40415		101.342	0.33231		101.341	0.29205
	101.441	0.45227		101.442	0.40415		101.441	0.33231		101.441	0.29499
	101.542	0.45218		101.542	0.40389		101.541	0.33211		101.54	0.29272
	101.642	0.4521		101.642	0.40396		101.641	0.33211		101.64	0.29044
	101.741	0.45193		101.742	0.40383		101.741	0.33178		101.74	0.29668
	101.841	0.45193		101.842	0.40383		101.841	0.33172		101.84	0.29196
	101.942	0.45184		101.942	0.40376		101.941	0.33139		101.94	0.29129
	102.042	0.45176		102.041	0.40363		102.041	0.33165		102.04	0.2966
	102.142	0.45159		102.141	0.40363		102.141	0.33113		102.139	0.28868
	102.241	0.45184		102.242	0.40357		102.241	0.33113		102.24	0.29238
	102.341	0.45159		102.341	0.4035		102.341	0.33152		102.34	0.29727
	102.442	0.45159		102.442	0.40343		102.441	0.33093		102.439	0.28657
	102.541	0.45151		102.542	0.40337		102.541	0.33119		102.54	0.29499
	102.642	0.45125		102.641	0.4033		102.64	0.33106		102.64	0.29424
	102.741	0.45108		102.741	0.40304		102.741	0.3308		102.739	0.28505
	102.84	0.45108		102.841	0.4033		102.84	0.33093		102.839	0.29786
	102.941	0.45091		102.941	0.40304		102.941	0.33073		102.939	0.28935
	103.041	0.451		103.041	0.40284		103.04	0.33067		103.039	0.2875
	103.141	0.45108		103.141	0.40311		103.14	0.3306		103.139	0.29702
	103.241	0.45083		103.241	0.40291		103.241	0.33047		103.239	0.28817
	103.341	0.45058		103.341	0.40278		103.34	0.33034		103.338	0.29053
	103.441	0.45066		103.441	0.40265		103.44	0.33034		103.438	0.29634
	103.541	0.45041		103.54	0.40278		103.54	0.33014		103.539	0.28648
	103.64	0.45041		103.64	0.40252		103.64	0.33021		103.638	0.29373
	103.741	0.45074		103.74	0.40245		103.741	0.33001		103.738	0.29213
	103.841	0.45041		103.841	0.40252		103.84	0.32988		103.839	0.28758
	103.941	0.45024		103.941	0.40212		103.94	0.32982		103.939	0.29272
	104.04	0.45049		104.041	0.40219		104.04	0.32975		104.038	0.28825
	104.14	0.4499		104.141	0.40199		104.14	0.32962		104.138	0.29036
	104.24	0.45007		104.24	0.4018		104.24	0.32949		104.238	0.29221
	104.34	0.44998		104.34	0.4014		104.339	0.32936		104.338	0.28935
	104.44	0.44964		104.44	0.40422		104.439	0.32923		104.438	0.29179
	104.54	0.45007		104.54	0.40009		104.54	0.32923		104.538	0.28766
	104.64	0.44998		104.64	0.40114		104.639	0.32909		104.638	0.28842
	104.74	0.44956		104.74	0.40468		104.74	0.32903		104.738	0.29112
	104.839	0.44981		104.84	0.39845		104.84	0.32883		104.838	0.28986
	104.94	0.44956		104.94	0.40166		104.94	0.32877		104.938	0.29061
	105.04	0.44914		105.039	0.40442		105.039	0.32877		105.038	0.28825
	105.14	0.44948		105.14	0.39734		105.139	0.32857		105.138	0.28893
	105.24	0.44948		105.24	0.40271		105.239	0.32864		105.238	0.29162
	105.339	0.44931		105.34	0.40376		105.339	0.32844		105.337	0.28783
	105.439	0.44939		105.439	0.39623		105.439	0.32831		105.437	0.29053
	105.539	0.44939		105.539	0.40389		105.539	0.32831		105.537	0.29179
	105.639	0.4488		105.64	0.40278		105.639	0.32811		105.638	0.28682
	105.74	0.4488		105.74	0.39544		105.738	0.32811		105.737	0.29011
	105.839	0.44888		105.839	0.40461		105.838	0.32798		105.838	0.29221
	105.939	0.44863		105.939	0.40147		105.939	0.32785		105.938	0.28472
	106.04	0.44888		106.04	0.39537		106.039	0.32785		106.037	0.29011
	106.14	0.4488		106.14	0.40468		106.138	0.32778		106.137	0.2875
	106.239	0.44863		106.239	0.40022		106.239	0.32765		106.237	0.28733
	106.339	0.44871		106.338	0.39603		106.339	0.32752		106.337	0.29247
	106.438	0.44829		106.439	0.40409		106.439	0.32752		106.437	0.28682
	106.54	0.44821		106.539	0.39911		106.539	0.32739		106.537	0.28741
	106.638	0.44838		106.639	0.39747		106.638	0.32713		106.638	0.29179
	106.739	0.44795		106.739	0.40298		106.739	0.32726		106.737	0.28598
	106.839	0.44829		106.839	0.39839		106.839	0.32719		106.837	0.28758
	106.939	0.44821		106.939	0.39904		106.938	0.32693		106.937	0.29061
	107.039	0.44812		107.039	0.40147		107.038	0.32667		107.037	0.28589
	107.138	0.44804		107.138	0.39813		107.139	0.32674		107.137	0.28935
	107.239	0.44787		107.239	0.40035		107.238	0.32674		107.236	0.28817
	107.339	0.44778		107.339	0.39937		107.338	0.3266		107.336	0.288
	107.438	0.44761		107.438	0.39917		107.437	0.32654		107.437	0.28884
	107.538	0.44778		107.538	0.40022		107.538	0.32628		107.537	0.2875
	107.639	0.44778		107.639	0.39793		107.637	0.32634		107.636	0.28842
	107.739	0.4477		107.739	0.40055		107.737	0.32621		107.736	0.2875
	107.838	0.44778		107.838	0.40055		107.838	0.32615		107.836	0.28851
	107.938	0.44761		107.939	0.39675		107.938	0.32601		107.936	0.28868
	108.038	0.44753		108.038	0.40101		108.038	0.32601		108.036	0.288
	108.138	0.44753		108.137	0.40042		108.138	0.32588		108.136	0.28809
	108.238	0.44736		108.238	0.39531		108.238	0.32569		108.236	0.2875
	108.337	0.44736		108.338	0.40114		108.337	0.32569		108.336	0.28834
	108.437	0.44736		108.439	0.39931		108.438	0.32536		108.436	0.28969
	108.538	0.44719		108.537	0.39557		108.537	0.32529		108.535	0.28665
	108.637	0.44727		108.637	0.40147		108.637	0.32549		108.636	0.28446
	108.737	0.44702		108.738	0.39793		108.737	0.32477		108.736	0.28994
	108.838	0.44694		108.837	0.39623		108.837	0.32444		108.836	0.28556
	108.938	0.44677		108.937	0.40094		108.937	0.3249		108.935	0.28741
	109.037	0.44651		109.038	0.39636		109.037	0.32621		109.036	0.28834
	109.138	0.44651		109.138	0.39708		109.137	0.32287		109.136	0.28488
	109.237	0.44685		109.238	0.40016		109.237	0.32497		109.235	0.28733
	109.337	0.44651		109.337	0.39557		109.338	0.32477		109.335	0.28851
	109.437	0.44643		109.438	0.39885		109.437	0.32438		109.435	0.28429
	109.537	0.44634		109.537	0.39872		109.537	0.32444		109.536	0.2891
	109.637	0.44617		109.637	0.39616		109.637	0.32326		109.635	0.28766
	109.737	0.44592		109.738	0.39917		109.736	0.323		109.735	0.28446
	109.837	0.44617		109.836	0.39708		109.837	0.32628		109.836	0.29011
	109.937	0.44601		109.937	0.39754		109.936	0.32208		109.935	0.28463
	110.037	0.44584		110.037	0.39872		110.036	0.32182		110.036	0.28573
	110.137	0.44617		110.137	0.39616		110.137	0.3268		110.136	0.28657
	110.238	0.44609		110.237	0.39845		110.236	0.3228		110.235	0.28455
	110.337	0.4455		110.337	0.3974		110.336	0.32077		110.335	0.28699
	110.436	0.44575		110.437	0.39662		110.436	0.3249		110.435	0.28615
	110.537	0.4455		110.536	0.39826		110.536	0.32431		110.535	0.28556
	110.637	0.44524		110.636	0.39747		110.636	0.32051		110.635	0.2864
	110.736	0.44575		110.736	0.39531		110.736	0.32234		110.735	0.28472
	110.836	0.4455		110.836	0.39924		110.836	0.32477		110.834	0.28606
	110.936	0.44524		110.936	0.39701		110.936	0.32202		110.935	0.28623
	111.036	0.44533		111.037	0.39564		111.036	0.32064		111.034	0.28556
	111.136	0.44491		111.136	0.39872		111.136	0.32529		111.135	0.28632
	111.236	0.44499		111.236	0.39524		111.235	0.32267		111.234	0.28522
	111.336	0.44491		111.337	0.39747		111.335	0.32025		111.335	0.28531
	111.436	0.44482		111.437	0.39767		111.436	0.32379		111.434	0.28556
	111.536	0.44499		111.536	0.39478		111.536	0.32195		111.535	0.28564
	111.636	0.44482		111.636	0.39799		111.636	0.32143		111.635	0.2864
	111.735	0.44482		111.735	0.39636		111.735	0.32287		111.735	0.28556
	111.836	0.44465		111.836	0.39577		111.835	0.32162		111.834	0.28539
	111.935	0.44457		111.936	0.39747		111.936	0.32241		111.934	0.28463
	112.035	0.4444		112.036	0.39537		112.035	0.32162		112.034	0.28438
	112.135	0.44423		112.136	0.39609		112.135	0.32116		112.135	0.28632
	112.236	0.44431		112.235	0.39681		112.235	0.32247		112.234	0.28707
	112.336	0.44448		112.335	0.39505		112.336	0.32064		112.334	0.28143
	112.435	0.44414		112.436	0.39629		112.436	0.32162		112.434	0.28472
	112.536	0.4444		112.536	0.39623		112.535	0.32175		112.534	0.28682
	112.635	0.44406		112.635	0.39491		112.635	0.32084		112.633	0.28008
	112.736	0.44389		112.735	0.39662		112.734	0.32149		112.733	0.28657
	112.835	0.44389		112.835	0.39564		112.835	0.32103		112.834	0.28792
	112.935	0.44372		112.935	0.3955		112.934	0.32123		112.933	0.27932
	113.035	0.44355		113.035	0.39629		113.035	0.32097		113.033	0.28766
	113.135	0.44397		113.136	0.39498		113.134	0.32097		113.133	0.28648
	113.236	0.44372		113.236	0.3957		113.234	0.3211		113.233	0.27831
	113.335	0.44372		113.335	0.39616		113.335	0.32077		113.333	0.288
	113.436	0.4433		113.434	0.39478		113.435	0.32077		113.433	0.28438
	113.535	0.4433		113.535	0.39577		113.534	0.32064		113.533	0.27974
	113.634	0.4433		113.635	0.3957		113.635	0.32051		113.633	0.28707
	113.735	0.44313		113.735	0.39465		113.735	0.32038		113.733	0.28404
	113.835	0.4433		113.835	0.3957		113.834	0.32025		113.833	0.28126
	113.934	0.44321		113.935	0.39505		113.934	0.32018		113.934	0.2864
	114.035	0.44321		114.035	0.39472		114.034	0.32012		114.033	0.28362
	114.134	0.44313		114.134	0.3955		114.134	0.31998		114.132	0.28345
	114.235	0.44296		114.234	0.39465		114.234	0.31992		114.233	0.28488
	114.335	0.44296		114.334	0.39485		114.335	0.31998		114.333	0.28362
	114.434	0.44262		114.434	0.39524		114.434	0.31979		114.433	0.2837
	114.534	0.4427		114.534	0.39459		114.534	0.31959		114.533	0.28421
	114.634	0.44279		114.634	0.39505		114.633	0.31959		114.632	0.28455
	114.734	0.44262		114.734	0.39491		114.734	0.31972		114.733	0.28126
	114.833	0.4427		114.834	0.39459		114.834	0.3192		114.832	0.28345
	114.934	0.44262		114.934	0.39491		114.933	0.31933		114.932	0.28497
	115.034	0.44245		115.034	0.39472		115.034	0.31933		115.033	0.28134
	115.134	0.44245		115.134	0.39465		115.133	0.3192		115.132	0.28438
	115.234	0.44211		115.234	0.39459		115.233	0.3192		115.233	0.28354
	115.334	0.4422		115.334	0.39465		115.334	0.31894		115.332	0.28261
	115.434	0.44237		115.434	0.39446		115.433	0.31894		115.432	0.2832
	115.534	0.44211		115.534	0.39465		115.534	0.319		115.532	0.28252
	115.633	0.44203		115.634	0.39439		115.633	0.31867		115.632	0.28328
	115.733	0.44211		115.734	0.39426		115.734	0.31743		115.732	0.2837
	115.833	0.44169		115.834	0.39432		115.833	0.31966		115.831	0.28143
	115.933	0.44186		115.933	0.39419		115.933	0.31723		115.932	0.28261
	116.033	0.4416		116.034	0.39419		116.034	0.3171		116.032	0.28177
	116.134	0.44177		116.133	0.39413		116.133	0.31992		116.131	0.2816
	116.233	0.44169		116.234	0.394		116.233	0.3173		116.232	0.28227
	116.334	0.44169		116.333	0.394		116.333	0.31762		116.332	0.28396
	116.434	0.44177		116.434	0.3938		116.432	0.31848		116.431	0.27958
	116.533	0.44152		116.533	0.39387		116.532	0.31848		116.531	0.28379
	116.633	0.44144		116.633	0.39393		116.632	0.31697		116.631	0.28278
	116.733	0.44135		116.733	0.39367		116.733	0.31697		116.731	0.28017
	116.832	0.44127		116.833	0.39373		116.833	0.31887		116.831	0.28522
	116.933	0.44127		116.933	0.39367		116.933	0.31723		116.932	0.28033
	117.032	0.44127		117.033	0.3936		117.032	0.31671		117.031	0.28177
	117.132	0.44118		117.133	0.39354		117.133	0.31789		117.131	0.28421
	117.232	0.44118		117.233	0.39367		117.232	0.31723		117.231	0.28033
	117.332	0.44101		117.333	0.39321		117.332	0.31677		117.33	0.28219
	117.433	0.44084		117.432	0.39347		117.432	0.3171		117.431	0.28227
	117.532	0.44076		117.533	0.39334		117.532	0.31717		117.53	0.27983
	117.633	0.44067		117.632	0.39301		117.632	0.31664		117.631	0.28177
	117.733	0.44076		117.733	0.39341		117.733	0.31651		117.731	0.28177
	117.833	0.44067		117.832	0.39308		117.832	0.31697		117.831	0.28025
	117.932	0.44067		117.933	0.39282		117.932	0.31658		117.931	0.28219
	118.032	0.44076		118.032	0.39315		118.032	0.31625		118.031	0.28075
	118.132	0.4405		118.133	0.39308		118.132	0.31671		118.13	0.28033
	118.233	0.4405		118.233	0.39275		118.232	0.31651		118.23	0.28059
	118.332	0.44034		118.332	0.39308		118.331	0.31612		118.33	0.28033
	118.432	0.44025		118.433	0.39236		118.431	0.31631		118.43	0.28337
	118.532	0.44025		118.532	0.39275		118.532	0.31612		118.53	0.27991
	118.632	0.44025		118.632	0.39282		118.631	0.31599		118.63	0.27705
	118.731	0.44008		118.731	0.39223		118.732	0.31599		118.73	0.2848
	118.832	0.44017		118.832	0.39249		118.831	0.31586		118.829	0.27797
	118.932	0.43991		118.932	0.39242		118.932	0.31586		118.93	0.27797
	119.032	0.43983		119.031	0.3917		119.031	0.31579		119.029	0.28531
	119.132	0.43974		119.132	0.39262		119.131	0.31559		119.13	0.27587
	119.231	0.43949		119.231	0.3921		119.231	0.31553		119.23	0.27915
	119.332	0.43983		119.331	0.39183		119.331	0.31553		119.33	0.28564
	119.431	0.43991		119.431	0.39236		119.431	0.31527		119.429	0.27469
	119.531	0.43949		119.531	0.39183		119.531	0.3154		119.53	0.28134
	119.631	0.43974		119.631	0.3917		119.63	0.3152		119.629	0.28286
	119.731	0.4394		119.731	0.3921		119.731	0.31513		119.729	0.27317
	119.831	0.43923		119.832	0.39308		119.831	0.31513		119.83	0.28269
	119.931	0.4394		119.932	0.38921		119.931	0.31494		119.93	0.28109
	120.031	0.43923		120.032	0.39085		120.031	0.315		120.029	0.27351
	120.131	0.4394		120.131	0.3936		120.131	0.31487		120.129	0.28303
	120.231	0.43923		120.231	0.38974		120.231	0.31474		120.229	0.27958
	120.331	0.43923		120.33	0.39092		120.331	0.31474		120.329	0.27376
	120.431	0.43915		120.431	0.39452		120.431	0.31461		120.429	0.28185
	120.531	0.43898		120.531	0.38934		120.531	0.31461		120.529	0.27974
	120.631	0.4389		120.631	0.39065		120.63	0.31448		120.63	0.27418
	120.731	0.4389		120.731	0.39308		120.73	0.31441		120.729	0.28134
	120.83	0.43881		120.831	0.38843		120.83	0.31435		120.829	0.27949
	120.931	0.4389		120.931	0.39098		120.93	0.31428		120.929	0.27637
	121.03	0.43873		121.031	0.39295		121.03	0.31415		121.029	0.28067
	121.13	0.43864		121.131	0.38902		121.13	0.31402		121.129	0.27764
	121.231	0.43864		121.231	0.3917		121.229	0.31402		121.228	0.27587
	121.33	0.43847		121.33	0.39315		121.331	0.31389		121.329	0.27991
	121.431	0.43822		121.431	0.38757		121.429	0.31382		121.428	0.27797
	121.53	0.43822		121.53	0.39111		121.53	0.31369		121.529	0.27578
	121.63	0.43822		121.63	0.39183		121.63	0.31356		121.628	0.27941
	121.73	0.43813		121.73	0.38744		121.729	0.31356		121.728	0.27882
	121.83	0.43822		121.83	0.39131		121.83	0.31336		121.828	0.27637
	121.93	0.43805		121.93	0.39092		121.93	0.31336		121.928	0.27722
	122.03	0.43771		122.03	0.38869		122.03	0.3133		122.028	0.27705
	122.131	0.43797		122.131	0.39183		122.129	0.31317		122.128	0.27772
	122.23	0.4378		122.23	0.38974		122.23	0.31317		122.228	0.27738
	122.33	0.43746		122.33	0.3898		122.329	0.31304		122.328	0.27823
	122.43	0.43797		122.43	0.39118		122.429	0.31304		122.429	0.27755
	122.53	0.4378		122.529	0.38934		122.529	0.31284		122.528	0.27713
	122.629	0.43763		122.63	0.39		122.629	0.31277		122.628	0.2762
	122.73	0.43737		122.73	0.39059		122.73	0.31271		122.728	0.27974
	122.829	0.4372		122.829	0.38908		122.829	0.31271		122.828	0.27444
	122.929	0.4372		122.929	0.39046		122.929	0.31245		122.928	0.2757
	123.029	0.43695		123.03	0.38948		123.03	0.31251		123.028	0.28244
	123.129	0.43712		123.129	0.38915		123.129	0.31245		123.127	0.27224
	123.23	0.4372		123.23	0.39013		123.229	0.31205		123.228	0.27595
	123.33	0.43678		123.329	0.38934		123.329	0.31212		123.328	0.28177
	123.429	0.4372		123.43	0.38928		123.429	0.31205		123.428	0.27182
	123.529	0.43687		123.529	0.38993		123.529	0.31166		123.528	0.2773
	123.629	0.43661		123.629	0.38921		123.629	0.31199		123.627	0.28059
	123.729	0.4367		123.728	0.38948		123.728	0.31179		123.728	0.27039
	123.829	0.4367		123.829	0.38803		123.829	0.31166		123.827	0.27806
	123.928	0.4367		123.929	0.39105		123.928	0.31146		123.928	0.2805
	124.029	0.43678		124.029	0.38803		124.029	0.31153		124.027	0.27005
	124.128	0.4367		124.129	0.38777		124.128	0.31127		124.127	0.27797
	124.228	0.43661		124.229	0.39216		124.229	0.31133		124.227	0.28067
	124.328	0.43653		124.329	0.38816		124.329	0.31166		124.327	0.26887
	124.428	0.43644		124.429	0.38685		124.428	0.311		124.427	0.27924
	124.528	0.43627		124.529	0.39144		124.528	0.31107		124.527	0.27797
	124.628	0.43627		124.629	0.38803		124.628	0.3114		124.627	0.2698
	124.729	0.43619		124.728	0.38659		124.728	0.31245		124.727	0.27865
	124.828	0.43619		124.829	0.39079		124.828	0.30891		124.826	0.27738
	124.929	0.4361		124.928	0.38856		124.928	0.3091		124.926	0.27174
	125.028	0.43619		125.028	0.38626		125.028	0.31369		125.027	0.27806
	125.128	0.43602		125.128	0.39		125.127	0.30943		125.126	0.27654
	125.228	0.43593		125.228	0.38875		125.228	0.3074		125.227	0.27174
	125.328	0.43585		125.328	0.38613		125.327	0.31323		125.326	0.27764
	125.428	0.43585		125.428	0.38928		125.428	0.31081		125.426	0.27755
	125.528	0.43585		125.527	0.38961		125.527	0.30556		125.526	0.27208
	125.628	0.43577		125.628	0.3862		125.627	0.31159		125.626	0.27637
	125.728	0.43577		125.728	0.38836		125.727	0.31336		125.726	0.27637
	125.828	0.43577		125.828	0.39013		125.827	0.30517		125.826	0.27174
	125.927	0.4356		125.928	0.38574		125.927	0.30786		125.926	0.27646
	126.028	0.43551		126.028	0.38738		126.027	0.31481		126.026	0.27747
	126.128	0.43543		126.127	0.38974		126.127	0.30753		126.127	0.27022
	126.228	0.43526		126.227	0.38548		126.228	0.30366		126.226	0.27781
	126.328	0.43526		126.327	0.38679		126.327	0.31304		126.326	0.27814
	126.427	0.43526		126.427	0.38941		126.427	0.31199		126.425	0.27005
	126.527	0.43517		126.528	0.38567		126.527	0.30314		126.526	0.27848
	126.628	0.43526		126.627	0.38581		126.626	0.30766		126.625	0.27553
	126.727	0.435		126.727	0.38921		126.728	0.31441		126.726	0.27132
	126.827	0.435		126.827	0.38639		126.826	0.30629		126.826	0.27974
	126.927	0.43483		126.927	0.38541		126.927	0.30248		126.926	0.27275
	127.027	0.43483		127.027	0.38941		127.026	0.31336		127.025	0.27224
	127.127	0.43483		127.127	0.38653		127.127	0.3112		127.126	0.27907
	127.227	0.43466		127.227	0.38522		127.227	0.30058		127.225	0.27309
	127.327	0.43475		127.327	0.38875		127.327	0.30878		127.325	0.27191
	127.427	0.43466		127.427	0.38626		127.427	0.31376		127.425	0.27915
	127.527	0.4345		127.527	0.38548		127.526	0.30262		127.525	0.27098
	127.627	0.4345		127.627	0.38869		127.626	0.30543		127.625	0.27368
	127.726	0.43433		127.727	0.38685		127.726	0.31291		127.726	0.27747
	127.826	0.43433		127.827	0.38502		127.826	0.30524		127.825	0.27014
	127.927	0.43433		127.926	0.38666		127.926	0.30425		127.925	0.27646
	128.026	0.43424		128.027	0.38757		128.026	0.31074		128.025	0.27578
	128.126	0.43433		128.126	0.38436		128.126	0.3074		128.125	0.26946
	128.226	0.43416		128.226	0.38692		128.226	0.30399		128.224	0.27781
	128.326	0.43407		128.327	0.38836		128.326	0.30832		128.325	0.27477
	128.426	0.43407		128.426	0.38463		128.427	0.30904		128.425	0.27115
	128.526	0.43382		128.526	0.38613		128.527	0.30511		128.524	0.2762
	128.626	0.43382		128.626	0.38869		128.625	0.30596		128.624	0.27646
	128.726	0.4339		128.726	0.3839		128.725	0.30891		128.724	0.26904
	128.826	0.43373		128.826	0.38502		128.826	0.30622		128.824	0.27747
	128.926	0.43373		128.926	0.38934		128.926	0.30661		128.924	0.27604
	129.026	0.43356		129.026	0.38351		129.026	0.3076		129.024	0.26761
	129.125	0.43348		129.126	0.38449		129.126	0.30537		129.125	0.27991
	129.226	0.43323		129.226	0.38921		129.226	0.30806		129.225	0.27511
	129.326	0.43331		129.326	0.38338		129.325	0.30851		129.324	0.265
	129.426	0.43356		129.426	0.3841		129.425	0.30203		129.424	0.28354
	129.525	0.43314		129.526	0.38882		129.526	0.30845		129.523	0.27241
	129.625	0.43323		129.626	0.38351		129.626	0.31028		129.624	0.2655
	129.725	0.4334		129.725	0.38377		129.725	0.30039		129.724	0.28421
	129.825	0.43272		129.825	0.3883		129.825	0.30701		129.824	0.26668
	129.925	0.43289		129.926	0.38364		129.925	0.31061		129.924	0.26803
	130.025	0.43297		130.026	0.3839		130.025	0.30091		130.024	0.28446
	130.126	0.43246		130.125	0.38784		130.125	0.30655		130.124	0.26306
	130.226	0.43306		130.225	0.38463		130.225	0.30924		130.223	0.27317
	130.325	0.43246		130.326	0.38312		130.324	0.30176		130.324	0.28185
	130.426	0.43263		130.426	0.38705		130.424	0.30655		130.423	0.26028
	130.525	0.43246		130.525	0.38548		130.525	0.30858		130.524	0.27671
	130.625	0.43204		130.625	0.38299		130.625	0.3015		130.624	0.27654
	130.724	0.43272		130.724	0.386		130.724	0.30563		130.723	0.2607
	130.824	0.4323		130.825	0.386		130.824	0.30871		130.824	0.27856
	130.924	0.43179		130.926	0.38305		130.924	0.30242		130.924	0.27283
	131.024	0.43263		131.025	0.38541		131.024	0.30386		131.023	0.26466
	131.125	0.43213		131.125	0.38666		131.125	0.30819		131.123	0.27823
	131.225	0.4323		131.225	0.38259		131.224	0.30353		131.224	0.26921
	131.325	0.43213		131.325	0.38463		131.324	0.30452		131.323	0.26828
	131.424	0.43204		131.425	0.38672		131.424	0.30707		131.423	0.27401
	131.524	0.43204		131.524	0.38207		131.524	0.30294		131.523	0.26896
	131.624	0.43179		131.625	0.38377		131.624	0.30602		131.623	0.27031
	131.724	0.43196		131.725	0.38633		131.724	0.30602		131.722	0.27267
	131.824	0.43213		131.824	0.3822		131.824	0.30189		131.823	0.27107
	131.925	0.43162		131.924	0.38338		131.925	0.30694		131.922	0.27014
	132.024	0.43213		132.024	0.38594		132.024	0.30622		132.023	0.27039
	132.124	0.4317		132.124	0.382		132.124	0.29901		132.122	0.27165
	132.224	0.43162		132.224	0.38463		132.224	0.3074		132.223	0.26871
	132.323	0.43162		132.324	0.38482		132.324	0.30609		132.322	0.27233
	132.424	0.43136		132.424	0.38272		132.424	0.29855		132.422	0.26997
	132.524	0.4312		132.524	0.38417		132.523	0.30747		132.523	0.26921
	132.623	0.4317		132.624	0.38456		132.623	0.30458		132.622	0.27216
	132.724	0.43145		132.724	0.38305		132.723	0.29921		132.722	0.27224
	132.823	0.43145		132.824	0.38377		132.823	0.3076		132.823	0.2655
	132.924	0.43103		132.923	0.38449		132.923	0.30288		132.922	0.2741
	133.024	0.43111		133.024	0.38331		133.023	0.2998		133.023	0.26955
	133.124	0.43103		133.124	0.38384		133.123	0.30779		133.122	0.26534
	133.224	0.43086		133.224	0.38417		133.223	0.30216		133.221	0.27587
	133.323	0.43111		133.323	0.38338		133.323	0.29953		133.321	0.26702
	133.424	0.43094		133.424	0.38345		133.423	0.30648		133.422	0.26854
	133.524	0.43086		133.524	0.38371		133.522	0.30353		133.522	0.27629
	133.624	0.43103		133.623	0.38331		133.623	0.29875		133.621	0.26416
	133.723	0.43052		133.723	0.38358		133.723	0.30445		133.721	0.2714
	133.823	0.4306		133.824	0.38331		133.823	0.30629		133.822	0.27233
	133.924	0.4306		133.923	0.38325		133.922	0.29822		133.922	0.2634
	134.023	0.43026		134.023	0.38325		134.023	0.30085		134.021	0.27435
	134.123	0.43094		134.123	0.38338		134.123	0.30897		134.121	0.26972
	134.222	0.43052		134.223	0.38312		134.222	0.29822		134.221	0.26668
	134.323	0.43043		134.323	0.38325		134.322	0.29763		134.321	0.2741
	134.422	0.43069		134.423	0.38312		134.423	0.30976		134.421	0.26753
	134.523	0.43018		134.523	0.38299		134.522	0.2996		134.521	0.26871
	134.623	0.43018		134.622	0.38299		134.622	0.29665		134.621	0.27216
	134.722	0.43018		134.722	0.38299		134.722	0.30747		134.721	0.26584
	134.823	0.42993		134.823	0.38286		134.823	0.30045		134.821	0.26997
	134.923	0.43035		134.923	0.38292		134.922	0.29868		134.921	0.26955
	135.023	0.43001		135.023	0.38279		135.022	0.30445		135.021	0.26702
	135.123	0.43018		135.122	0.38286		135.122	0.29973		135.121	0.2725
	135.222	0.42993		135.222	0.38279		135.222	0.30209		135.221	0.26643
	135.322	0.42984		135.323	0.38272		135.322	0.30242		135.32	0.26963
	135.422	0.42976		135.422	0.38272		135.422	0.29829		135.42	0.26871
	135.523	0.42967		135.522	0.38266		135.521	0.30373		135.521	0.26525
	135.622	0.42959		135.622	0.38253		135.622	0.30209		135.62	0.27174
	135.722	0.42984		135.722	0.38259		135.722	0.2975		135.72	0.26795
	135.822	0.42967		135.822	0.38253		135.822	0.30281		135.82	0.26753
	135.922	0.42967		135.922	0.38253		135.921	0.30242		135.92	0.27182
	136.023	0.4295		136.022	0.38246		136.021	0.29875		136.02	0.26491
	136.122	0.42942		136.122	0.38246		136.121	0.30058		136.12	0.26795
	136.221	0.42933		136.222	0.38227		136.222	0.30255		136.22	0.2714
	136.322	0.42925		136.322	0.3824		136.321	0.30019		136.32	0.26441
	136.422	0.42916		136.422	0.38227		136.421	0.29862		136.42	0.26887
	136.522	0.42933		136.521	0.3822		136.521	0.30157		136.52	0.26913
	136.621	0.42899		136.621	0.3822		136.621	0.30222		136.62	0.26635
	136.722	0.42925		136.722	0.38207		136.721	0.29704		136.72	0.27014
	136.822	0.42916		136.821	0.38194		136.821	0.30137		136.82	0.26744
	136.921	0.42866		136.922	0.382		136.921	0.30262		136.92	0.26803
	137.022	0.42874		137.021	0.38187		137.022	0.29711		137.019	0.26719
	137.121	0.42874		137.121	0.38181		137.121	0.30045		137.12	0.26694
	137.221	0.42857		137.221	0.38187		137.221	0.30262		137.219	0.26955
	137.321	0.42883		137.321	0.38181		137.321	0.29829		137.32	0.26677
	137.421	0.42891		137.421	0.38168		137.421	0.30032		137.419	0.26896
	137.522	0.42874		137.521	0.38174		137.521	0.30058		137.519	0.26694
	137.621	0.4284		137.62	0.38168		137.62	0.29999		137.619	0.26694
	137.721	0.42849		137.721	0.38161		137.72	0.2994		137.719	0.26786
	137.821	0.42832		137.822	0.38155		137.821	0.29921		137.819	0.26643
	137.921	0.42815		137.921	0.38155		137.921	0.30091		137.919	0.26761
	138.021	0.42857		138.021	0.38155		138.02	0.29986		138.018	0.26685
	138.121	0.42832		138.121	0.38135		138.12	0.29816		138.119	0.2682
	138.22	0.42823		138.22	0.38148		138.221	0.3013		138.219	0.2682
	138.32	0.4284		138.321	0.38135		138.32	0.29927		138.319	0.26753
	138.421	0.42798		138.42	0.38122		138.42	0.29868		138.419	0.26694
	138.521	0.42806		138.521	0.38128		138.52	0.30026		138.518	0.2671
	138.62	0.42823		138.621	0.38122		138.619	0.29953		138.619	0.26652
	138.72	0.42764		138.72	0.38102		138.721	0.29908		138.719	0.26736
	138.821	0.42806		138.821	0.38102		138.82	0.29914		138.819	0.26643
	138.921	0.42806		138.92	0.38089		138.92	0.29986		138.919	0.26559
	139.02	0.42781		139.021	0.38082		139.02	0.29888		139.019	0.26609
	139.12	0.42781		139.121	0.38096		139.12	0.29776		139.119	0.26609
	139.221	0.42764		139.221	0.38089		139.219	0.29888		139.218	0.2666
	139.32	0.42756		139.321	0.38063		139.32	0.30045		139.318	0.26652
	139.42	0.42747		139.42	0.38076		139.42	0.29718		139.418	0.26668
	139.52	0.42739		139.52	0.38076		139.519	0.29901		139.518	0.26702
	139.619	0.42764		139.62	0.38063		139.62	0.29927		139.618	0.26685
	139.72	0.42747		139.72	0.38063		139.719	0.29809		139.718	0.26618
	139.819	0.42739		139.82	0.3805		139.82	0.29881		139.818	0.26643
	139.92	0.42739		139.919	0.3805		139.92	0.29842		139.918	0.26643
	140.019	0.42722		140.02	0.38056		140.019	0.29862		140.018	0.26542
	140.12	0.42722		140.119	0.38037		140.119	0.29816		140.117	0.26643
	140.22	0.42696		140.219	0.38037		140.219	0.29829		140.218	0.26542
	140.32	0.42705		140.319	0.3803		140.319	0.29875		140.318	0.26323
	140.419	0.42713		140.419	0.3803		140.419	0.2979		140.417	0.26702
	140.52	0.42696		140.52	0.38023		140.519	0.29822		140.518	0.26483
	140.62	0.42705		140.62	0.38023		140.619	0.29803		140.617	0.26601
	140.719	0.42696		140.719	0.38017		140.719	0.29822		140.718	0.26677
	140.819	0.42688		140.819	0.38017		140.819	0.29776		140.817	0.26475
	140.92	0.42688		140.919	0.38004		140.918	0.29816		140.917	0.26668
	141.019	0.42654		141.019	0.38004		141.019	0.2979		141.017	0.26593
	141.119	0.42654		141.119	0.37997		141.119	0.2977		141.117	0.26534
	141.218	0.42688		141.219	0.37991		141.218	0.29796		141.218	0.26593
	141.319	0.42637		141.319	0.37984		141.318	0.29757		141.317	0.26584
	141.419	0.42646		141.419	0.37984		141.418	0.29737		141.417	0.26567
	141.519	0.42662		141.519	0.37971		141.519	0.29744		141.517	0.26458
	141.619	0.42595		141.619	0.37971		141.618	0.29731		141.617	0.26475
	141.719	0.4262		141.719	0.37964		141.718	0.29737		141.717	0.26534
	141.819	0.42629		141.819	0.37951		141.818	0.29718		141.816	0.26534
	141.918	0.42603		141.918	0.37958		141.918	0.29731		141.917	0.26534
	142.018	0.42629		142.018	0.37945		142.019	0.29711		142.017	0.26593
	142.119	0.42629		142.118	0.37945		142.117	0.29724		142.116	0.26542
	142.218	0.42612		142.218	0.37938		142.218	0.29704		142.217	0.265
	142.318	0.42586		142.319	0.37932		142.318	0.29698		142.316	0.26466
	142.418	0.42595		142.418	0.37925		142.418	0.29691		142.416	0.26466
	142.519	0.42561		142.518	0.37925		142.518	0.29685		142.516	0.26466
	142.618	0.42552		142.618	0.37919		142.618	0.29685		142.616	0.26483
	142.718	0.42603		142.718	0.37912		142.718	0.29678		142.716	0.26458
	142.819	0.42561		142.818	0.37912		142.818	0.29672		142.817	0.26475
	142.919	0.42552		142.919	0.37905		142.917	0.29659		142.917	0.26449
	143.017	0.42595		143.018	0.37899		143.017	0.29672		143.016	0.26407
	143.118	0.42519		143.118	0.37899		143.117	0.29645		143.116	0.26483
	143.218	0.42536		143.218	0.37892		143.217	0.29645		143.216	0.26458
	143.317	0.42502		143.318	0.37886		143.318	0.29645		143.316	0.26475
	143.417	0.42493		143.418	0.37879		143.417	0.29626		143.416	0.26441
	143.518	0.42561		143.518	0.37879		143.517	0.29626		143.516	0.26407
	143.618	0.42442		143.618	0.37873		143.617	0.29619		143.616	0.26483
	143.717	0.42519		143.718	0.37866		143.718	0.29606		143.716	0.26365
	143.818	0.42552		143.817	0.37866		143.817	0.29606		143.816	0.26348
	143.917	0.42409		143.917	0.3786		143.917	0.296		143.915	0.26331
	144.017	0.42493		144.017	0.37853		144.017	0.29593		144.016	0.26306
	144.117	0.42493		144.117	0.37853		144.117	0.29586		144.116	0.26382
	144.217	0.42468		144.218	0.3784		144.217	0.29567		144.215	0.26373
	144.317	0.42519		144.318	0.37833		144.317	0.2958		144.315	0.26424
	144.417	0.42485		144.417	0.37833		144.416	0.2956		144.415	0.26458
	144.517	0.42476		144.517	0.37827		144.517	0.2956		144.515	0.26441
	144.617	0.42476		144.617	0.3782		144.616	0.29547		144.615	0.26373
	144.717	0.42442		144.717	0.3782		144.716	0.29547		144.716	0.26382
	144.816	0.42468		144.817	0.37814		144.816	0.29547		144.815	0.26298
	144.917	0.42434		144.917	0.37801		144.917	0.29527		144.915	0.26314
	145.017	0.42451		145.017	0.37807		145.017	0.29527		145.016	0.2639
	145.116	0.42468		145.117	0.37794		145.117	0.29527		145.114	0.2634
	145.217	0.42434		145.216	0.37794		145.216	0.29514		145.215	0.26138
	145.317	0.42459		145.317	0.37788		145.316	0.29508		145.315	0.26542
	145.416	0.42442		145.417	0.37781		145.416	0.29501		145.415	0.26298
	145.517	0.424		145.516	0.37781		145.516	0.29495		145.515	0.26188
	145.617	0.42426		145.616	0.37768		145.617	0.29495		145.615	0.26761
	145.717	0.42409		145.716	0.37768		145.716	0.29482		145.715	0.26028
	145.816	0.42392		145.816	0.37768		145.815	0.29475		145.814	0.26331
	145.916	0.42426		145.917	0.37761		145.916	0.29475		145.915	0.26382
	146.016	0.42417		146.016	0.37755		146.016	0.29462		146.015	0.26028
	146.117	0.42383		146.116	0.37755		146.115	0.29455		146.114	0.26407
	146.216	0.424		146.216	0.37748		146.216	0.29455		146.215	0.26432
	146.316	0.42375		146.316	0.37742		146.316	0.29449		146.314	0.26036
	146.415	0.42366		146.416	0.37735		146.415	0.29442		146.414	0.26491
	146.516	0.42366		146.516	0.37729		146.516	0.29436		146.514	0.26264
	146.616	0.42366		146.616	0.37729		146.616	0.29429		146.614	0.26247
	146.716	0.42366		146.716	0.37722		146.716	0.29429		146.714	0.26373
	146.816	0.42366		146.816	0.37715		146.815	0.29416		146.814	0.26289
	146.916	0.42366		146.916	0.37715		146.916	0.29416		146.914	0.26281
	147.016	0.42349		147.015	0.37702		147.015	0.29403		147.014	0.26255
	147.116	0.42349		147.115	0.37696		147.115	0.29396		147.114	0.26196
	147.215	0.42332		147.216	0.37696		147.215	0.29383		147.214	0.2618
	147.316	0.42324		147.315	0.37689		147.316	0.29383		147.314	0.26247
	147.415	0.42324		147.415	0.37683		147.415	0.2937		147.414	0.26323
	147.515	0.42324		147.516	0.37676		147.516	0.2937		147.513	0.26213
	147.615	0.42324		147.615	0.3767		147.615	0.29364		147.614	0.26255
	147.715	0.42324		147.716	0.3767		147.715	0.29344		147.713	0.26146
	147.815	0.42324		147.816	0.37663		147.815	0.2935		147.813	0.26188
	147.915	0.42307		147.916	0.37663		147.915	0.29337		147.913	0.26171
	148.015	0.42307		148.016	0.37656		148.015	0.29311		148.013	0.26264
	148.115	0.42299		148.116	0.3765		148.115	0.29337		148.114	0.25961
	148.216	0.4229		148.216	0.37656		148.215	0.29331		148.213	0.26466
	148.315	0.4229		148.316	0.37643		148.314	0.29298		148.313	0.26264
	148.415	0.4229		148.414	0.37643		148.415	0.29291		148.413	0.25935
	148.515	0.4229		148.515	0.37643		148.514	0.29285		148.513	0.265
	148.614	0.42282		148.616	0.37637		148.615	0.29272		148.613	0.26003
	148.714	0.42273		148.715	0.3763		148.714	0.29278		148.713	0.26028
	148.814	0.42265		148.815	0.37624		148.814	0.29272		148.812	0.26475
	148.915	0.42256		148.915	0.37617		148.914	0.29272		148.913	0.25994
	149.015	0.42256		149.014	0.37611		149.014	0.29265		149.013	0.26036
	149.115	0.42248		149.115	0.37604		149.114	0.29239		149.112	0.26289
	149.214	0.42248		149.214	0.37611		149.214	0.29252		149.212	0.26003
	149.315	0.42248		149.315	0.37584		149.315	0.29239		149.313	0.26205
	149.414	0.42231		149.414	0.37597		149.413	0.29213		149.413	0.26146
	149.515	0.42231		149.514	0.37591		149.514	0.29239		149.512	0.2607
	149.614	0.42214		149.614	0.37578		149.614	0.29219		149.612	0.26163
	149.714	0.42205		149.715	0.37584		149.713	0.29213		149.713	0.2618
	149.814	0.42222		149.814	0.37578		149.814	0.29193		149.813	0.26281
	149.914	0.42205		149.914	0.37565		149.913	0.29206		149.912	0.26095
	150.014	0.42189		150.014	0.37571		150.014	0.292		150.013	0.26154
	150.114	0.42205		150.114	0.37565		150.114	0.2916		150.112	0.25893
	150.214	0.42172		150.213	0.37552		150.214	0.29187		150.212	0.26045
	150.314	0.42163		150.313	0.37552		150.314	0.2918		150.312	0.26045
	150.414	0.42172		150.414	0.37545		150.413	0.29154		150.412	0.26045
	150.513	0.42163		150.514	0.37552		150.513	0.29147		150.512	0.26062
	150.614	0.42163		150.614	0.37539		150.613	0.2916		150.612	0.26222
	150.713	0.42172		150.713	0.37539		150.713	0.29147		150.712	0.25977
	150.814	0.42163		150.813	0.37539		150.813	0.29128		150.811	0.25944
	150.913	0.42146		150.913	0.37525		150.913	0.29121		150.911	0.26239
	151.014	0.42146		151.014	0.37525		151.013	0.29134		151.011	0.25775
	151.113	0.42129		151.113	0.37519		151.113	0.29108		151.111	0.26062
	151.214	0.42129		151.213	0.37512		151.212	0.29095		151.211	0.26272
	151.313	0.42129		151.314	0.37506		151.313	0.29115		151.312	0.25876
	151.413	0.42129		151.414	0.37506		151.413	0.29095		151.411	0.26213
	151.513	0.42129		151.513	0.37499		151.512	0.29095		151.512	0.26053
	151.613	0.42121		151.613	0.37493		151.613	0.29101		151.611	0.25927
	151.713	0.42112		151.713	0.37493		151.713	0.29082		151.711	0.26045
	151.812	0.42104		151.813	0.3748		151.812	0.29075		151.812	0.25935
	151.913	0.42095		151.913	0.3748		151.912	0.29075		151.911	0.25994
	152.012	0.42095		152.014	0.3748		152.012	0.29069		152.011	0.26003
	152.113	0.42095		152.112	0.37466		152.112	0.29062		152.112	0.26112
	152.213	0.42087		152.213	0.3746		152.212	0.29049		152.211	0.25918
	152.312	0.42095		152.313	0.37466		152.312	0.29049		152.311	0.25994
	152.412	0.42087		152.413	0.37453		152.412	0.29049		152.412	0.25977
	152.513	0.42079		152.513	0.37447		152.512	0.29036		152.511	0.25885
	152.613	0.4207		152.613	0.37447		152.613	0.29036		152.611	0.25935
	152.713	0.42062		152.712	0.37434		152.712	0.29029		152.711	0.26011
	152.814	0.42053		152.813	0.37434		152.812	0.29023		152.811	0.25952
	152.912	0.42053		152.913	0.37427		152.912	0.29016		152.911	0.25935
	153.012	0.42045		153.012	0.37427		153.011	0.2901		153.011	0.25935
	153.113	0.42053		153.113	0.37421		153.112	0.29003		153.11	0.25893
	153.213	0.42045		153.212	0.37414		153.211	0.28997		153.211	0.2591
	153.312	0.42028		153.312	0.37414		153.312	0.28983		153.31	0.25893
	153.412	0.42019		153.412	0.37407		153.412	0.28983		153.411	0.25859
	153.512	0.42002		153.512	0.37401		153.512	0.28977		153.51	0.25868
	153.613	0.41994		153.611	0.37401		153.612	0.28957		153.61	0.25885
	153.712	0.42011		153.711	0.37394		153.711	0.28964		153.711	0.25944
	153.812	0.42011		153.812	0.37388		153.811	0.28957		153.81	0.25927
	153.911	0.41985		153.912	0.37388		153.912	0.28951		153.91	0.25868
	154.012	0.42011		154.011	0.37368		154.011	0.28944		154.01	0.25843
	154.112	0.41977		154.112	0.37368		154.111	0.28931		154.11	0.25775
	154.211	0.41969		154.212	0.37375		154.211	0.28938		154.21	0.25775
	154.312	0.41969		154.312	0.37348		154.311	0.28924		154.31	0.25725
	154.411	0.41977		154.411	0.37348		154.411	0.28911		154.41	0.25784
	154.511	0.41977		154.511	0.37368		154.511	0.28911		154.51	0.25741
	154.611	0.41969		154.611	0.37335		154.611	0.28905		154.61	0.25767
	154.711	0.41977		154.712	0.37335		154.711	0.28898		154.71	0.25792
	154.811	0.4196		154.811	0.37348		154.811	0.28898		154.81	0.25809
	154.912	0.41943		154.912	0.37329		154.911	0.28885		154.91	0.25792
	155.011	0.41952		155.011	0.37329		155.01	0.28879		155.009	0.25699
	155.111	0.41926		155.111	0.37335		155.111	0.28879		155.11	0.25758
	155.212	0.41935		155.211	0.37322		155.211	0.28865		155.209	0.25784
	155.311	0.41935		155.311	0.37322		155.31	0.28865		155.309	0.25767
	155.412	0.41926		155.411	0.37316		155.41	0.28852		155.409	0.25683
	155.511	0.41935		155.51	0.37309		155.51	0.28852		155.509	0.25733
	155.611	0.41926		155.611	0.37309		155.61	0.28846		155.61	0.2575
	155.711	0.41909		155.711	0.37296		155.71	0.28833		155.709	0.25716
	155.811	0.41909		155.81	0.37296		155.81	0.28826		155.809	0.25657
	155.911	0.41892		155.91	0.37296		155.91	0.28826		155.909	0.25699
	156.01	0.41892		156.011	0.37289		156.01	0.28806		156.01	0.25758
	156.11	0.41892		156.11	0.37289		156.11	0.288		156.109	0.25918
	156.211	0.41901		156.211	0.37283		156.21	0.288		156.209	0.25548
	156.31	0.41892		156.311	0.37276		156.31	0.28793		156.308	0.25632
	156.41	0.41875		156.411	0.37276		156.409	0.28793		156.409	0.25784
	156.51	0.41875		156.511	0.3727		156.51	0.28787		156.509	0.25455
	156.61	0.41858		156.61	0.37263		156.61	0.28774		156.608	0.25834
	156.71	0.41858		156.71	0.37257		156.709	0.28767		156.709	0.2575
	156.81	0.41867		156.81	0.3725		156.81	0.28761		156.809	0.25522
	156.911	0.41858		156.91	0.37244		156.909	0.28754		156.908	0.25826
	157.01	0.41858		157.01	0.3725		157.01	0.28754		157.008	0.25809
	157.109	0.41858		157.11	0.37237		157.109	0.28747		157.108	0.2532
	157.21	0.4185		157.211	0.37237		157.21	0.28741		157.208	0.25952
	157.31	0.41842		157.31	0.37224		157.309	0.28741		157.308	0.25809
	157.41	0.41842		157.41	0.37217		157.41	0.28734		157.409	0.25345
	157.509	0.41825		157.509	0.37217		157.509	0.28728		157.508	0.25969
	157.61	0.41825		157.609	0.37211		157.609	0.28715		157.608	0.25539
	157.709	0.41825		157.709	0.37204		157.709	0.28715		157.708	0.2548
	157.809	0.41825		157.81	0.37204		157.809	0.28702		157.808	0.25935
	157.91	0.41825		157.909	0.37198		157.908	0.28695		157.908	0.2543
	158.009	0.41816		158.009	0.37198		158.009	0.28695		158.008	0.25455
	158.109	0.41808		158.11	0.37191		158.108	0.28688		158.108	0.25826
	158.209	0.41799		158.209	0.37185		158.208	0.28682		158.208	0.25548
	158.309	0.41791		158.309	0.37185		158.308	0.28675		158.308	0.25497
	158.409	0.41791		158.409	0.37178		158.408	0.28669		158.407	0.258
	158.509	0.41782		158.51	0.37178		158.509	0.28662		158.508	0.25489
	158.609	0.41782		158.609	0.37172		158.608	0.28656		158.608	0.25514
	158.709	0.41782		158.709	0.37165		158.708	0.28656		158.708	0.25708
	158.809	0.41765		158.808	0.37165		158.809	0.28649		158.807	0.25581
	158.909	0.41757		158.909	0.37158		158.908	0.28643		158.907	0.25522
	159.009	0.41748		159.009	0.37152		159.008	0.28636		159.008	0.25885
	159.109	0.41748		159.108	0.37152		159.108	0.28629		159.108	0.25522
	159.209	0.41748		159.209	0.37145		159.209	0.28616		159.207	0.25261
	159.309	0.41748		159.308	0.37139		159.308	0.28616		159.306	0.25775
	159.408	0.41748		159.409	0.37139		159.408	0.2861		159.407	0.25573
	159.508	0.41748		159.508	0.37132		159.508	0.28597		159.507	0.25152
	159.609	0.41732		159.609	0.37132		159.608	0.28597		159.607	0.26036
	159.708	0.41723		159.708	0.37126		159.708	0.2859		159.707	0.25506
	159.808	0.41723		159.808	0.37119		159.808	0.28584		159.807	0.25261
	159.908	0.41706		159.909	0.37113		159.908	0.28577		159.907	0.25918
	160.009	0.41706		160.008	0.37113		160.008	0.2857		160.006	0.25126
	160.108	0.41715		160.108	0.37099		160.109	0.28564		160.106	0.25447
	160.208	0.41698		160.208	0.37099		160.208	0.28557		160.207	0.25944
	160.308	0.41698		160.308	0.37099		160.308	0.28551		160.307	0.25202
	160.408	0.41698		160.408	0.3708		160.408	0.28544		160.406	0.25312
	160.508	0.41664		160.508	0.3708		160.507	0.28544		160.506	0.25826
	160.608	0.41672		160.607	0.3708		160.607	0.28538		160.606	0.25211
	160.708	0.41664		160.707	0.3704		160.708	0.28531		160.706	0.25455
	160.807	0.41672		160.808	0.3706		160.807	0.28525		160.806	0.25725
	160.908	0.41672		160.907	0.3708		160.907	0.28518		160.906	0.25278
	161.008	0.41655		161.007	0.3704		161.007	0.28512		161.006	0.25413
	161.108	0.41638		161.107	0.37047		161.107	0.28505		161.105	0.25725
	161.207	0.41638		161.208	0.37034		161.206	0.28498		161.206	0.25312
	161.307	0.41622		161.307	0.37034		161.308	0.28492		161.306	0.25371
	161.408	0.41613		161.408	0.3704		161.407	0.28485		161.406	0.25649
	161.507	0.41638		161.507	0.37014		161.507	0.28485		161.506	0.25194
	161.607	0.4163		161.607	0.37021		161.607	0.28472		161.606	0.25421
	161.707	0.41622		161.707	0.37027		161.706	0.28459		161.705	0.25598
	161.807	0.41622		161.807	0.37014		161.807	0.28459		161.806	0.25244
	161.907	0.41596		161.907	0.37021		161.907	0.28453		161.905	0.25278
	162.007	0.41596		162.007	0.37008		162.007	0.28446		162.005	0.25834
	162.107	0.41579		162.107	0.37008		162.107	0.28433		162.105	0.25135
	162.207	0.41588		162.207	0.37014		162.206	0.28433		162.206	0.25194
	162.306	0.41588		162.306	0.37001		162.307	0.28433		162.305	0.25859
	162.407	0.41588		162.407	0.37001		162.407	0.28413		162.405	0.24924
	162.507	0.41588		162.507	0.37001		162.506	0.2842		162.505	0.25388
	162.607	0.41579		162.607	0.36981		162.607	0.28426		162.606	0.25758
	162.706	0.41562		162.707	0.36995		162.706	0.2838		162.705	0.25118
	162.807	0.41571		162.806	0.36981		162.806	0.28367		162.804	0.25514
	162.907	0.41545		162.906	0.36981		162.906	0.28394		162.905	0.25539
	163.006	0.41554		163.007	0.36975		163.006	0.28361		163.005	0.25093
	163.106	0.41554		163.106	0.36981		163.106	0.28367		163.105	0.25438
	163.206	0.41545		163.206	0.36955		163.206	0.28361		163.204	0.25329
	163.306	0.41562		163.306	0.36968		163.306	0.28354		163.304	0.25244
	163.406	0.41554		163.406	0.36955		163.406	0.28361		163.405	0.25514
	163.506	0.4152		163.507	0.36942		163.506	0.28348		163.504	0.25337
	163.606	0.4152		163.606	0.36942		163.606	0.28348		163.605	0.25329
	163.706	0.41503		163.706	0.36936		163.705	0.28335		163.705	0.25362
	163.806	0.41503		163.806	0.36929		163.805	0.28328		163.805	0.25404
	163.906	0.41503		163.906	0.36942		163.905	0.28321		163.905	0.25371
	164.005	0.4152		164.006	0.36936		164.006	0.28328		164.004	0.25219
	164.105	0.41495		164.106	0.36916		164.105	0.28302		164.104	0.25261
	164.206	0.41503		164.206	0.36929		164.206	0.28315		164.205	0.25312
	164.306	0.41478		164.306	0.36916		164.305	0.28302		164.305	0.25337
	164.406	0.41478		164.406	0.36909		164.405	0.28302		164.404	0.25286
	164.505	0.41486		164.505	0.36916		164.505	0.28295		164.504	0.25211
	164.605	0.41486		164.605	0.36903		164.605	0.28289		164.604	0.25278
	164.705	0.41478		164.706	0.36909		164.704	0.28282		164.704	0.25413
	164.806	0.41478		164.805	0.36896		164.805	0.28282		164.803	0.25354
	164.905	0.41478		164.905	0.36896		164.906	0.28276		164.903	0.25261
	165.005	0.41461		165.006	0.3689		165.004	0.28262		165.004	0.25236
	165.105	0.41452		165.105	0.3689		165.105	0.28269		165.104	0.25253
	165.205	0.41444		165.206	0.3689		165.204	0.28256		165.204	0.25286
	165.306	0.41435		165.306	0.36883		165.305	0.28249		165.303	0.25345
	165.405	0.41435		165.405	0.36877		165.405	0.28249		165.403	0.25278
	165.505	0.41444		165.505	0.36877		165.504	0.28243		165.504	0.25278
	165.605	0.41444		165.606	0.3687		165.605	0.2823		165.604	0.25177
	165.704	0.41435		165.706	0.3687		165.704	0.28223		165.703	0.25228
	165.805	0.41435		165.805	0.36863		165.805	0.28223		165.803	0.25202
	165.905	0.41427		165.905	0.36857		165.905	0.28223		165.904	0.25211
	166.005	0.41418		166.004	0.3685		166.005	0.28203		166.003	0.25202
	166.104	0.4141		166.104	0.3685		166.104	0.28203		166.103	0.25228
	166.205	0.4141		166.205	0.36837		166.205	0.28203		166.202	0.25253
	166.304	0.4141		166.305	0.36837		166.304	0.28197		166.302	0.25286
	166.405	0.41418		166.405	0.36837		166.404	0.28184		166.403	0.25194
	166.504	0.4141		166.505	0.36811		166.505	0.28184		166.502	0.25202
	166.605	0.41401		166.605	0.36811		166.604	0.28177		166.603	0.25211
	166.704	0.41393		166.704	0.36811		166.704	0.28164		166.702	0.25118
	166.805	0.41385		166.804	0.36798		166.804	0.28151		166.803	0.25143
	166.904	0.41376		166.904	0.36805		166.903	0.28164		166.903	0.25185
	167.004	0.41376		167.004	0.36805		167.004	0.28151		167.003	0.25219
	167.104	0.41376		167.105	0.36785		167.103	0.28131		167.103	0.25354
	167.204	0.41385		167.204	0.36798		167.203	0.28131		167.202	0.24941
	167.304	0.41376		167.304	0.36791		167.304	0.28131		167.302	0.2516
	167.404	0.41368		167.404	0.36778		167.403	0.28079		167.402	0.25447
	167.504	0.41359		167.504	0.36778		167.504	0.28131		167.503	0.24865
	167.604	0.41359		167.604	0.36772		167.603	0.28112		167.602	0.25076
	167.703	0.41351		167.704	0.36778		167.703	0.28079		167.702	0.2532
	167.803	0.41359		167.804	0.36765		167.803	0.28099		167.802	0.24865
	167.903	0.41359		167.904	0.36765		167.904	0.28099		167.902	0.25455
	168.004	0.41368		168.004	0.36765		168.004	0.28079		168.002	0.25093
	168.103	0.41359		168.104	0.36759		168.104	0.28053		168.102	0.25042
	168.204	0.41351		168.203	0.36752		168.203	0.28072		168.202	0.25177
	168.303	0.41342		168.304	0.36759		168.303	0.28079		168.302	0.25067
	168.404	0.41334		168.403	0.36739		168.403	0.28053		168.402	0.25034
	168.504	0.41325		168.503	0.36739		168.503	0.28053		168.502	0.25202
	168.603	0.41325		168.604	0.36739		168.603	0.2804		168.601	0.25067
	168.703	0.41325		168.703	0.36726		168.703	0.28046		168.701	0.2511
	168.804	0.41325		168.803	0.36726		168.803	0.28026		168.801	0.25228
	168.903	0.41317		168.903	0.36719		168.903	0.28013		168.901	0.25067
	169.002	0.41308		169.003	0.367		169.003	0.28007		169.001	0.25059
	169.102	0.413		169.104	0.36713		169.103	0.28		169.101	0.25093
	169.203	0.41291		169.203	0.367		169.202	0.28013		169.201	0.25025
	169.304	0.41283		169.303	0.36687		169.303	0.28026		169.301	0.25126
	169.403	0.41283		169.403	0.367		169.402	0.27987		169.401	0.25295
	169.503	0.41283		169.503	0.3668		169.502	0.27974		169.501	0.24992
	169.602	0.41275		169.602	0.36687		169.602	0.28		169.601	0.25008
	169.702	0.41266		169.702	0.3668		169.702	0.27994		169.701	0.2511
	169.803	0.41258		169.803	0.36667		169.802	0.27954		169.801	0.25034
	169.903	0.41249		169.903	0.3668		169.902	0.27987		169.901	0.25
	170.003	0.41232		170.003	0.36667		170.001	0.27961		170.001	0.2516
	170.102	0.41232		170.102	0.3666		170.102	0.27967		170.1	0.25034
	170.203	0.41224		170.203	0.36667		170.202	0.27954		170.201	0.25
	170.303	0.41232		170.303	0.3666		170.302	0.27941		170.301	0.25008
	170.403	0.41241		170.403	0.36654		170.402	0.27954		170.4	0.25051
	170.502	0.41215		170.502	0.36654		170.502	0.27948		170.5	0.25017
	170.602	0.41215		170.602	0.36654		170.602	0.27922		170.6	0.25093
	170.702	0.4119		170.702	0.36647		170.701	0.27935		170.701	0.25034
	170.802	0.41198		170.802	0.36647		170.802	0.27941		170.8	0.24983
	170.901	0.41198		170.902	0.36641		170.902	0.27909		170.9	0.24983
	171.001	0.4119		171.002	0.36641		171.002	0.27915		171.001	0.25034
	171.102	0.41198		171.101	0.36634		171.101	0.27922		171.1	0.25067
	171.202	0.41181		171.202	0.36628		171.201	0.27902		171.201	0.25008
	171.301	0.41181		171.302	0.36628		171.301	0.27902		171.3	0.24941
	171.402	0.41173		171.401	0.36621		171.401	0.27902		171.4	0.24966
	171.501	0.41156		171.501	0.36614		171.501	0.27895		171.5	0.25084
	171.601	0.41156		171.601	0.36614		171.601	0.27882		171.6	0.25008
	171.701	0.41165		171.702	0.36608		171.701	0.27876		171.7	0.24907
	171.801	0.41156		171.802	0.36608		171.801	0.27869		171.8	0.25025
	171.902	0.41165		171.902	0.36608		171.901	0.27869		171.899	0.25017
	172.001	0.41156		172.001	0.36595		172	0.27856		172	0.24831
	172.101	0.41148		172.101	0.36595		172.101	0.27869		172.1	0.24916
	172.201	0.41139		172.201	0.36595		172.201	0.2785		172.199	0.25152
	172.301	0.41131		172.302	0.36582		172.3	0.2785		172.299	0.24671
	172.401	0.41122		172.401	0.36582		172.4	0.27843		172.399	0.25042
	172.501	0.41122		172.501	0.36582		172.501	0.27843		172.5	0.25135
	172.6	0.41122		172.601	0.36575		172.6	0.27823		172.599	0.24503
	172.701	0.41122		172.702	0.36569		172.701	0.27836		172.7	0.25008
	172.8	0.41122		172.8	0.36562		172.8	0.27823		172.799	0.25177
	172.901	0.41105		172.901	0.36562		172.901	0.2781		172.899	0.24612
	173	0.41105		173.001	0.36555		173	0.2781		172.999	0.24983
	173.1	0.41097		173.101	0.36549		173.1	0.27791		173.099	0.25025
	173.201	0.41088		173.2	0.36549		173.2	0.27797		173.198	0.2457
	173.301	0.41097		173.301	0.36542		173.3	0.27791		173.299	0.25067
	173.401	0.41088		173.401	0.36542		173.4	0.27784		173.399	0.25177
	173.501	0.41088		173.501	0.36542		173.501	0.27777		173.498	0.24612
	173.601	0.41088		173.6	0.36536		173.6	0.27777		173.598	0.25101
	173.7	0.4108		173.701	0.36523		173.699	0.27771		173.699	0.25084
	173.801	0.41071		173.8	0.36529		173.8	0.27764		173.798	0.24646
	173.9	0.41063		173.9	0.36516		173.9	0.27758		173.899	0.24916
	174	0.41063		174	0.36516		174	0.27751		173.999	0.25025
	174.1	0.41063		174.1	0.36516		174.1	0.27745		174.098	0.24705
	174.199	0.41063		174.201	0.36503		174.2	0.27738		174.198	0.24992
	174.3	0.41063		174.3	0.36503		174.299	0.27738		174.298	0.25076
	174.4	0.41038		174.4	0.3651		174.4	0.27732		174.398	0.24537
	174.5	0.41055		174.5	0.3649		174.5	0.27732		174.498	0.25202
	174.599	0.41029		174.6	0.3649		174.6	0.27718		174.598	0.24874
	174.7	0.41029		174.701	0.3649		174.699	0.27712		174.698	0.2457
	174.8	0.41038		174.8	0.36483		174.8	0.27718		174.797	0.25126
	174.9	0.41029		174.9	0.36483		174.899	0.27705		174.898	0.2489
	174.999	0.41038		175	0.3649		174.999	0.27699		174.998	0.24537
	175.099	0.41012		175.1	0.3647		175.099	0.27699		175.098	0.2511
	175.2	0.40995		175.2	0.36477		175.199	0.27686		175.198	0.2468
	175.3	0.41004		175.3	0.36464		175.299	0.27686		175.298	0.24747
	175.399	0.40978		175.4	0.36457		175.399	0.27686		175.397	0.24992
	175.499	0.40987		175.499	0.36457		175.499	0.27673		175.497	0.24688
	175.599	0.41004		175.599	0.36451		175.599	0.27659		175.597	0.2484
	175.699	0.40987		175.699	0.36451		175.699	0.27659		175.697	0.25008
	175.799	0.40995		175.799	0.36444		175.799	0.27659		175.797	0.24528
	175.899	0.40987		175.899	0.36438		175.899	0.27653		175.898	0.24857
	175.999	0.4097		175.999	0.36438		175.999	0.2764		175.997	0.24865
	176.099	0.4097		176.099	0.36424		176.099	0.27646		176.097	0.24697
	176.199	0.40953		176.199	0.36424		176.199	0.2762		176.197	0.24739
	176.298	0.4097		176.299	0.36424		176.298	0.27627		176.297	0.2489
	176.398	0.4097		176.399	0.36411		176.398	0.27627		176.397	0.24756
	176.499	0.4097		176.499	0.36418		176.498	0.27594		176.498	0.24764
	176.598	0.40978		176.599	0.36418		176.599	0.27614		176.597	0.24992
	176.699	0.40961		176.699	0.36405		176.698	0.27627		176.697	0.24579
	176.798	0.40961		176.799	0.36398		176.798	0.27581		176.796	0.24924
	176.898	0.40953		176.899	0.36411		176.898	0.27614		176.896	0.24705
	176.999	0.40936		176.999	0.36398		176.998	0.27568		176.997	0.24798
	177.099	0.40936		177.098	0.36385		177.098	0.27568		177.097	0.24848
	177.198	0.40944		177.199	0.36398		177.198	0.27568		177.196	0.24747
	177.298	0.40936		177.298	0.36379		177.298	0.27574		177.296	0.24697
	177.398	0.40936		177.399	0.36385		177.398	0.27633		177.396	0.24781
	177.499	0.40936		177.498	0.36385		177.497	0.27364		177.496	0.24772
	177.598	0.40936		177.598	0.36365		177.598	0.27574		177.596	0.24655
	177.698	0.40928		177.698	0.36372		177.697	0.27666		177.696	0.24747
	177.798	0.40911		177.798	0.36365		177.797	0.27371		177.797	0.2468
	177.898	0.40919		177.898	0.36365		177.897	0.27555		177.896	0.24764
	177.998	0.40911		177.998	0.36359		177.997	0.27574		177.996	0.24739
	178.098	0.40902		178.098	0.36352		178.098	0.27443		178.096	0.2468
	178.197	0.40902		178.198	0.36352		178.197	0.27594		178.196	0.24688
	178.298	0.41046		178.298	0.36346		178.297	0.27528		178.296	0.24671
	178.398	0.40471		178.398	0.36339		178.398	0.27489		178.396	0.24655
	178.497	0.40818		178.498	0.36339		178.497	0.27535		178.496	0.2473
	178.598	0.41291		178.598	0.36326		178.597	0.2745		178.595	0.2473
	178.698	0.40352		178.697	0.36326		178.697	0.27555		178.696	0.24688
	178.797	0.40834		178.798	0.36326		178.797	0.27496		178.795	0.24688
	178.897	0.41351		178.898	0.3632		178.896	0.27469		178.896	0.24612
	178.997	0.40132		178.998	0.3632		178.997	0.27489		178.996	0.24587
	179.097	0.40843		179.098	0.36313		179.097	0.27489		179.096	0.24663
	179.197	0.41351		179.197	0.363		179.197	0.27476		179.195	0.24646
	179.298	0.39954		179.297	0.36306		179.297	0.27463		179.295	0.24697
	179.397	0.40936		179.397	0.363		179.397	0.27456		179.395	0.24663
	179.497	0.41291		179.498	0.36293		179.497	0.27463		179.495	0.24562
	179.597	0.39844		179.597	0.363		179.597	0.27463		179.596	0.24604
	179.697	0.41004		179.696	0.36287		179.696	0.27423		179.695	0.24587
	179.797	0.4119		179.797	0.36287		179.796	0.27332		179.796	0.24579
	179.897	0.39743		179.897	0.3628		179.896	0.276		179.895	0.24671
	179.997	0.41063		179.997	0.36274		179.996	0.27279		179.995	0.24646
	180.097	0.41156		180.097	0.36274		180.096	0.27319		180.095	0.24579
	180.196	0.39633		180.197	0.36267		180.197	0.27594		180.195	0.24612
	180.297	0.41088		180.297	0.36267		180.296	0.27273		180.295	0.24604
	180.396	0.41181		180.397	0.36261		180.397	0.2741		180.395	0.2452
	180.496	0.39489		180.496	0.36254		180.496	0.2741		180.494	0.24714
	180.596	0.41198		180.597	0.36254		180.596	0.27443		180.595	0.24714
	180.696	0.41071		180.697	0.36254		180.696	0.27305		180.694	0.24553
	180.796	0.39311		180.796	0.36247		180.796	0.27233		180.795	0.24705
	180.896	0.41385		180.897	0.36247		180.896	0.27509		180.894	0.24596
	180.996	0.40894		180.996	0.36241		180.996	0.27397		180.995	0.24435
	181.096	0.39286		181.096	0.36234		181.096	0.27174		181.094	0.24596
	181.196	0.41528		181.197	0.36241		181.195	0.27469		181.194	0.2452
	181.296	0.40665		181.296	0.36228		181.295	0.27305		181.294	0.24511
	181.396	0.39387		181.396	0.36228		181.395	0.27305		181.394	0.24629
	181.495	0.41418		181.496	0.36221		181.496	0.27364		181.494	0.24587
	181.596	0.40547		181.595	0.36221		181.596	0.27312		181.595	0.24545
	181.696	0.3959		181.696	0.36215		181.695	0.27364		181.695	0.24494
	181.795	0.41232		181.795	0.36215		181.795	0.27266		181.794	0.24452
	181.895	0.40597		181.896	0.36208		181.895	0.27319		181.894	0.24461
	181.996	0.39658		181.996	0.36202		181.995	0.27351		181.994	0.24494
	182.096	0.41114		182.096	0.36202		182.095	0.27247		182.094	0.24553
	182.196	0.40648		182.195	0.36195		182.195	0.27332		182.193	0.24537
	182.295	0.39514		182.296	0.36195		182.295	0.27286		182.294	0.24604
	182.395	0.41165		182.395	0.36188		182.395	0.27292		182.394	0.24494
	182.496	0.40623		182.495	0.36182		182.494	0.27292		182.493	0.24444
	182.595	0.39447		182.595	0.36182		182.595	0.27279		182.593	0.24486
	182.695	0.41275		182.695	0.36182		182.694	0.27292		182.693	0.24478
	182.796	0.40428		182.796	0.36175		182.795	0.27286		182.794	0.24545
	182.895	0.39565		182.896	0.36169		182.895	0.27273		182.894	0.24562
	182.995	0.41249		182.995	0.36169		182.995	0.27305		182.993	0.24579
	183.095	0.40191		183.094	0.36162		183.095	0.2726		183.093	0.24419
	183.195	0.39904		183.195	0.36156		183.195	0.27279		183.193	0.24478
	183.295	0.41004		183.295	0.36149		183.294	0.2726		183.293	0.24444
	183.395	0.40149		183.395	0.36156		183.394	0.27253		183.393	0.24461
	183.495	0.40251		183.494	0.36149		183.494	0.27266		183.493	0.24612
	183.596	0.4064		183.595	0.36149		183.595	0.27227		183.594	0.24503
	183.694	0.40242		183.695	0.36149		183.694	0.27233		183.693	0.2441
	183.795	0.40352		183.795	0.36143		183.794	0.2724		183.793	0.24334
	183.895	0.40403		183.896	0.36136		183.894	0.27227		183.893	0.24452
	183.995	0.40386		183.994	0.36136		183.994	0.27233		183.993	0.24376
	184.095	0.40293		184.094	0.36129		184.094	0.27227		184.093	0.24393
	184.195	0.40513		184.195	0.36123		184.193	0.2722		184.193	0.24503
	184.294	0.40259		184.295	0.36123		184.294	0.27194		184.293	0.24427
	184.394	0.40335		184.394	0.36116		184.394	0.2722		184.392	0.24242
	184.495	0.40572		184.495	0.36116		184.494	0.27207		184.493	0.24537
	184.594	0.40174		184.594	0.3611		184.594	0.27181		184.592	0.24343
	184.694	0.40284		184.695	0.36103		184.694	0.27207		184.693	0.24115
	184.794	0.40665		184.794	0.36103		184.794	0.27181		184.792	0.24815
	184.894	0.39946		184.894	0.36097		184.893	0.27188		184.892	0.24191
	184.993	0.40564		184.994	0.3609		184.993	0.27174		184.993	0.24098
	185.094	0.40589		185.094	0.36097		185.093	0.27168		185.093	0.24789
	185.194	0.39794		185.194	0.3609		185.194	0.27181		185.193	0.24216
	185.294	0.40818		185.294	0.36084		185.293	0.27142		185.292	0.24216
	185.393	0.40284		185.394	0.36084		185.393	0.27155		185.392	0.24663
	185.493	0.39895		185.494	0.36077		185.493	0.27161		185.492	0.24006
	185.594	0.40894		185.594	0.36071		185.594	0.27129		185.591	0.24461
	185.694	0.40073		185.693	0.36071		185.693	0.27148		185.692	0.2457
	185.793	0.40157		185.793	0.36064		185.793	0.27148		185.791	0.23989
	185.893	0.40733		185.893	0.36064		185.893	0.27135		185.892	0.2452
	185.993	0.40014		185.994	0.36057		185.993	0.27115		185.991	0.24242
	186.093	0.40301		186.093	0.36057		186.093	0.27115		186.092	0.23989
	186.193	0.40403		186.193	0.36057		186.193	0.27122		186.191	0.24528
	186.292	0.40242		186.293	0.36051		186.293	0.27115		186.292	0.24242
	186.393	0.40251		186.393	0.36051		186.393	0.27089		186.392	0.2425
	186.492	0.40411		186.493	0.36044		186.492	0.27109		186.491	0.24486
	186.593	0.40428		186.593	0.36038		186.592	0.27096		186.591	0.242
	186.692	0.40039		186.693	0.36038		186.693	0.27083		186.691	0.24275
	186.793	0.4042		186.793	0.36031		186.793	0.27089		186.792	0.24435
	186.893	0.40487		186.894	0.36031		186.893	0.2707		186.891	0.24275
	186.993	0.39853		186.994	0.36025		186.993	0.2707		186.991	0.24275
	187.093	0.40572		187.092	0.36018		187.093	0.27076		187.091	0.2441
	187.193	0.4042		187.192	0.36018		187.193	0.2707		187.191	0.24343
	187.293	0.39904		187.293	0.36018		187.293	0.27056		187.291	0.24157
	187.392	0.40657		187.392	0.36005		187.393	0.27063		187.391	0.24284
	187.492	0.40217		187.492	0.36005		187.492	0.27037		187.49	0.24334
	187.592	0.40098		187.593	0.35998		187.592	0.2705		187.591	0.23997
	187.692	0.40479		187.692	0.35998		187.691	0.27037		187.69	0.24419
	187.792	0.40174		187.793	0.35992		187.792	0.27017		187.79	0.24494
	187.893	0.40251		187.893	0.35985		187.892	0.27037		187.89	0.24006
	187.992	0.40293		187.992	0.35979		187.992	0.27017		187.99	0.24596
	188.092	0.40386		188.092	0.35972		188.092	0.27024		188.091	0.24208
	188.192	0.40149		188.192	0.35972		188.192	0.27011		188.191	0.24107
	188.291	0.40394		188.292	0.35972		188.292	0.27011		188.291	0.24435
	188.392	0.40437		188.393	0.35966		188.392	0.27011		188.391	0.24115
	188.492	0.39946		188.492	0.35966		188.491	0.26997		188.49	0.24309
	188.592	0.402		188.592	0.35966		188.591	0.26984		188.59	0.2436
	188.691	0.40631		188.691	0.35953		188.692	0.26997		188.69	0.24233
	188.792	0.39861		188.792	0.35953		188.791	0.26978		188.79	0.24284
	188.892	0.40394		188.892	0.35946		188.891	0.26984		188.89	0.24208
	188.991	0.40504		188.991	0.35939		188.991	0.26978		188.99	0.242
	189.091	0.39861		189.092	0.35939		189.091	0.26971		189.09	0.24275
	189.191	0.40589		189.192	0.35933		189.191	0.26965		189.19	0.24225
	189.291	0.40166		189.291	0.35926		189.29	0.26958		189.289	0.24216
	189.391	0.40056		189.391	0.35926		189.391	0.26958		189.389	0.24208
	189.491	0.40547		189.491	0.3592		189.49	0.26958		189.49	0.242
	189.591	0.40073		189.592	0.35913		189.591	0.26952		189.589	0.24174
	189.691	0.40284		189.691	0.35913		189.691	0.26945		189.69	0.24141
	189.791	0.40234		189.792	0.35913		189.791	0.26945		189.79	0.24157
	189.891	0.40208		189.891	0.359		189.891	0.26938		189.889	0.24141
	189.992	0.40276		189.991	0.359		189.991	0.26932		189.99	0.2409
	190.091	0.40149		190.091	0.359		190.09	0.26925		190.089	0.24157
	190.191	0.40301		190.191	0.35894		190.19	0.26925		190.189	0.24157
	190.291	0.40124		190.291	0.35887		190.29	0.26919		190.289	0.24073
	190.391	0.40293		190.391	0.35887		190.391	0.26906		190.389	0.24107
	190.491	0.40191		190.491	0.35874		190.491	0.26912		190.489	0.23964
	190.59	0.40225		190.591	0.3588		190.59	0.26906		190.589	0.23804
	190.691	0.40225		190.691	0.35874		190.69	0.26893		190.689	0.24419
	190.79	0.40208		190.791	0.35874		190.791	0.26899		190.789	0.23947
	190.891	0.40149		190.891	0.35867		190.89	0.26886		190.889	0.24014
	190.99	0.40225		190.991	0.35867		190.99	0.26873		190.989	0.2425
	191.09	0.40157		191.09	0.35861		191.089	0.26866		191.088	0.23804
	191.19	0.40234		191.19	0.35861		191.189	0.26866		191.189	0.242
	191.29	0.402		191.29	0.35854		191.29	0.26853		191.289	0.24157
	191.39	0.40217		191.391	0.35854		191.39	0.2686		191.389	0.24056
	191.49	0.40251		191.491	0.35848		191.49	0.2686		191.489	0.24242
	191.59	0.40115		191.591	0.35848		191.589	0.26834		191.588	0.24082
	191.69	0.40208		191.69	0.35841		191.689	0.2684		191.689	0.24124
	191.79	0.40149		191.79	0.35835		191.79	0.26847		191.788	0.2409
	191.89	0.4014		191.89	0.35835		191.889	0.2682		191.888	0.24056
	191.989	0.40234		191.99	0.35835		191.99	0.2682		191.988	0.24039
	192.089	0.4014		192.091	0.35828		192.089	0.26827		192.088	0.24048
	192.19	0.40208		192.19	0.35821		192.189	0.26807		192.188	0.24107
	192.29	0.40157		192.289	0.35815		192.289	0.26814		192.288	0.24115
	192.389	0.4014		192.39	0.35815		192.389	0.26814		192.389	0.24039
	192.49	0.40132		192.49	0.35815		192.489	0.26801		192.488	0.23972
	192.59	0.40149		192.59	0.35808		192.589	0.26801		192.588	0.24006
	192.689	0.40115		192.689	0.35802		192.689	0.26794		192.687	0.24065
	192.789	0.40166		192.789	0.35802		192.789	0.26781		192.788	0.24166
	192.889	0.40124		192.889	0.35795		192.889	0.26788		192.888	0.24039
	192.989	0.4014		192.99	0.35795		192.989	0.26775		192.987	0.24082
	193.09	0.40132		193.089	0.35789		193.089	0.26775		193.088	0.23921
	193.189	0.40098		193.189	0.35789		193.189	0.26775		193.188	0.24065
	193.288	0.40157		193.29	0.35789		193.288	0.26755		193.287	0.24132
	193.389	0.40039		193.389	0.35782		193.389	0.26761		193.388	0.23905
	193.489	0.4014		193.489	0.35776		193.488	0.26748		193.488	0.23921
	193.589	0.4014		193.589	0.35776		193.588	0.26755		193.587	0.24014
	193.689	0.40073		193.689	0.35769		193.689	0.26748		193.688	0.23905
	193.789	0.40174		193.789	0.35763		193.788	0.26742		193.787	0.24006
	193.889	0.40081		193.889	0.35763		193.889	0.26742		193.887	0.23972
	193.988	0.40098		193.989	0.35763		193.989	0.26742		193.987	0.23745
	194.089	0.40098		194.088	0.35756		194.088	0.26735		194.087	0.23879
	194.189	0.40064		194.189	0.35749		194.188	0.26735		194.187	0.23913
	194.288	0.40124		194.289	0.35749		194.288	0.26729		194.287	0.23888
	194.388	0.40098		194.388	0.35743		194.388	0.26722		194.386	0.23804
	194.489	0.40098		194.488	0.35736		194.488	0.26716		194.487	0.23871
	194.588	0.40107		194.588	0.35736		194.588	0.26722		194.587	0.2393
	194.688	0.40073		194.688	0.35736		194.688	0.26709		194.687	0.23896
	194.789	0.40064		194.788	0.35723		194.787	0.26709		194.786	0.23955
	194.888	0.40056		194.888	0.35717		194.888	0.26702		194.886	0.23837
	194.988	0.40056		194.988	0.35723		194.988	0.26696		194.986	0.23837
	195.088	0.40073		195.088	0.3571		195.087	0.26696		195.086	0.2398
	195.188	0.40064		195.188	0.3571		195.188	0.26683		195.186	0.24023
	195.288	0.40047		195.288	0.35704		195.288	0.26683		195.286	0.23559
	195.387	0.4009		195.388	0.35697		195.388	0.26683		195.387	0.24259
	195.487	0.40022		195.488	0.35697		195.488	0.26663		195.486	0.24014
	195.587	0.4003		195.588	0.3569		195.587	0.26663		195.587	0.23694
	195.687	0.40039		195.688	0.3569		195.688	0.26657		195.686	0.24242
	195.787	0.40005		195.788	0.35684		195.787	0.2665		195.786	0.23879
	195.887	0.40047		195.888	0.35684		195.887	0.2665		195.886	0.23686
	195.988	0.40022		195.988	0.35684		195.987	0.26644		195.986	0.24292
	196.088	0.40039		196.088	0.35677		196.088	0.26644		196.086	0.23778
	196.188	0.40047		196.188	0.35671		196.187	0.26637		196.186	0.23694
	196.287	0.40014		196.288	0.35671		196.287	0.2663		196.285	0.24267
	196.387	0.40022		196.387	0.35664		196.387	0.26624		196.386	0.23643
	196.488	0.39988		196.488	0.35664		196.487	0.26617		196.485	0.23871
	196.587	0.40014		196.587	0.35664		196.587	0.26611		196.585	0.24284
	196.687	0.40022		196.687	0.35651		196.687	0.26611		196.685	0.23702
	196.787	0.40014		196.787	0.35658		196.786	0.26604		196.786	0.23989
	196.886	0.40005		196.887	0.35658		196.887	0.26598		196.886	0.23871
	196.987	0.40022		196.987	0.35638		196.987	0.26585		196.985	0.23694
	197.087	0.3998		197.087	0.35638		197.086	0.26585		197.085	0.24082
	197.187	0.40014		197.188	0.35631		197.186	0.26585		197.185	0.23913
	197.287	0.39946		197.287	0.35618		197.287	0.26571		197.285	0.23778
	197.386	0.39988		197.386	0.35631		197.386	0.26571		197.385	0.23972
	197.487	0.39997		197.487	0.35631		197.486	0.26571		197.485	0.23862
	197.586	0.39954		197.587	0.35612		197.587	0.26558		197.584	0.23745
	197.687	0.39988		197.687	0.35618		197.686	0.26565		197.685	0.23989
	197.786	0.3998		197.787	0.35625		197.786	0.26552		197.785	0.23787
	197.887	0.39954		197.886	0.35612		197.886	0.26552		197.886	0.23694
	197.987	0.39963		197.986	0.35605		197.985	0.26552		197.984	0.24006
	198.087	0.39929		198.086	0.35599		198.085	0.26545		198.085	0.23778
	198.186	0.3998		198.187	0.35592		198.186	0.26539		198.184	0.23542
	198.286	0.39946		198.286	0.35592		198.286	0.26539		198.285	0.24039
	198.386	0.39954		198.386	0.35599		198.385	0.26532		198.384	0.23584
	198.486	0.39988		198.486	0.35592		198.485	0.26526		198.485	0.23686
	198.586	0.39929		198.586	0.35586		198.586	0.26526		198.584	0.2409
	198.686	0.39929		198.686	0.35592		198.686	0.26519		198.684	0.23736
	198.786	0.3992		198.786	0.35586		198.785	0.26519		198.785	0.2366
	198.885	0.39929		198.886	0.35579		198.885	0.26506		198.884	0.24014
	198.986	0.39929		198.986	0.35572		198.986	0.26512		198.984	0.23728
	199.085	0.39937		199.086	0.35579		199.086	0.26499		199.084	0.23694
	199.186	0.39929		199.186	0.35566		199.185	0.26493		199.184	0.24014
	199.285	0.39937		199.286	0.35566		199.285	0.26493		199.284	0.23517
	199.385	0.39912		199.385	0.35566		199.385	0.26486		199.384	0.23837
	199.485	0.39929		199.486	0.35553		199.485	0.26473		199.484	0.24149
	199.585	0.39895		199.585	0.35559		199.585	0.2648		199.584	0.23348
	199.685	0.39904		199.685	0.35546		199.685	0.26473		199.684	0.23787
[truncated: 1,008 more rows]

## Sheet: 4.75%
20°C	Time (s)	σ/σ0	30°C	Time (s)	σ/σ0	40°C	Time (s)	σ/σ0	50°C	Time (s)	σ/σ0
	-2.67029e-08	1		-1.76566e-08	1		4.48227e-08	1		2.00272e-08	1
	0.101	0.98099		0.1	0.93281		0.101	0.92541		0.1	0.94192
	0.201	0.9677		0.2	0.8906		0.201	0.87378		0.199	0.8912
	0.301	0.95349		0.3	0.86273		0.3	0.83739		0.3	0.85883
	0.401	0.93985		0.4	0.83529		0.401	0.81122		0.4	0.83263
	0.501	0.92864		0.499	0.81357		0.5	0.78785		0.5	0.80836
	0.601	0.91899		0.6	0.80108		0.6	0.77218		0.599	0.79435
	0.701	0.90911		0.7	0.78564		0.7	0.75455		0.699	0.77732
	0.801	0.89987		0.799	0.77001		0.8	0.74181		0.8	0.76356
	0.9	0.89074		0.9	0.76054		0.9	0.73174		0.899	0.75377
	1	0.88271		1	0.75069		1.001	0.7183		0.999	0.7382
	1.1	0.87618		1.099	0.7382		1.101	0.71145		1.099	0.72986
	1.2	0.86797		1.2	0.73063		1.2	0.69983		1.199	0.71924
	1.3	0.86237		1.299	0.72485		1.3	0.69186		1.299	0.70994
	1.4	0.85595		1.4	0.71581		1.4	0.6857		1.399	0.70318
	1.501	0.85047		1.5	0.70867		1.499	0.6794		1.499	0.69388
	1.6	0.84422		1.599	0.70436		1.599	0.67394		1.599	0.68917
	1.701	0.837		1.7	0.69723		1.7	0.66625		1.699	0.67999
	1.8	0.83198		1.799	0.69083		1.8	0.66121		1.799	0.67419
	1.899	0.82816		1.899	0.68615		1.9	0.65547		1.899	0.66852
	2	0.82285		1.998	0.68172		2	0.64819		1.999	0.66019
	2.099	0.81759		2.099	0.67711		2.1	0.64652		2.099	0.65837
	2.2	0.81585		2.199	0.67194		2.2	0.64078		2.199	0.65077
	2.3	0.81002		2.299	0.66868		2.299	0.63644		2.299	0.64569
	2.399	0.80372		2.398	0.664		2.399	0.63462		2.399	0.64171
	2.5	0.80066		2.498	0.66012		2.499	0.6286		2.498	0.63579
	2.599	0.79679		2.598	0.65619		2.599	0.62594		2.599	0.63302
	2.699	0.79309		2.699	0.65293		2.698	0.62119		2.699	0.62746
	2.8	0.79003		2.798	0.65139		2.799	0.61895		2.798	0.62299
	2.899	0.78662		2.899	0.64603		2.899	0.61461		2.898	0.62082
	2.999	0.78309		2.999	0.64364		3	0.61209		2.998	0.61551
	3.099	0.77922		3.097	0.64247		3.099	0.61069		3.098	0.61285
	3.199	0.77564		3.199	0.63607		3.198	0.60523		3.198	0.60874
	3.299	0.77229		3.298	0.63373		3.299	0.60383		3.298	0.60307
	3.398	0.77015		3.398	0.6349		3.399	0.59922		3.398	0.60186
	3.499	0.76715		3.498	0.62905		3.499	0.59712		3.498	0.59727
	3.599	0.76455		3.598	0.62555		3.598	0.59474		3.597	0.5951
	3.699	0.76096		3.698	0.62727		3.698	0.5918		3.698	0.59317
	3.799	0.75963		3.798	0.62192		3.799	0.589		3.797	0.58725
	3.899	0.75582		3.898	0.61872		3.898	0.58718		3.897	0.58676
	3.998	0.75207		3.997	0.61933		3.999	0.58606		3.997	0.58266
	4.099	0.75085		4.098	0.61552		4.098	0.58074		4.097	0.57916
	4.198	0.74952		4.197	0.61164		4.198	0.5806		4.197	0.57831
	4.299	0.74623		4.298	0.61281		4.298	0.57697		4.298	0.57288
	4.399	0.74363		4.397	0.61084		4.398	0.57501		4.398	0.573
	4.499	0.74224		4.498	0.60672		4.498	0.57347		4.498	0.56974
	4.598	0.73774		4.597	0.60592		4.598	0.57165		4.598	0.56551
	4.699	0.73473		4.698	0.60463		4.698	0.56829		4.697	0.56672
	4.798	0.73415		4.797	0.6018		4.798	0.56675		4.798	0.5608
	4.898	0.73294		4.897	0.60106		4.898	0.56605		4.897	0.55996
	4.998	0.72988		4.998	0.59977		4.997	0.56255		4.997	0.55694
	5.098	0.72872		5.097	0.59749		5.097	0.56115		5.097	0.55476
	5.197	0.72687		5.198	0.59681		5.198	0.55961		5.197	0.55452
	5.298	0.72364		5.297	0.59404		5.298	0.55612		5.297	0.54945
	5.398	0.72092		5.396	0.59257		5.397	0.55556		5.397	0.55102
	5.497	0.72069		5.497	0.5914		5.497	0.55528		5.497	0.54655
	5.598	0.71855		5.597	0.58937		5.597	0.55122		5.597	0.54438
	5.698	0.71653		5.697	0.58838		5.698	0.54954		5.697	0.54426
	5.798	0.71561		5.797	0.58826		5.797	0.54968		5.797	0.54003
	5.897	0.71318		5.896	0.58438		5.897	0.54548		5.896	0.54136
	5.997	0.71029		5.996	0.58352		5.998	0.5466		5.997	0.53725
	6.097	0.71		6.097	0.58469		6.097	0.54478		6.097	0.53472
	6.197	0.70786		6.196	0.58057		6.197	0.541		6.197	0.53556
	6.297	0.70613		6.297	0.57817		6.297	0.54198		6.296	0.53085
	6.398	0.70434		6.396	0.58026		6.397	0.53848		6.397	0.5317
	6.497	0.70422		6.496	0.57762		6.497	0.5361		6.496	0.52844
	6.598	0.70214		6.597	0.57405		6.597	0.5382		6.596	0.52651
	6.697	0.69902		6.696	0.57682		6.697	0.53373		6.698	0.52554
	6.797	0.6981		6.796	0.57423		6.797	0.53345		6.796	0.52192
	6.896	0.69631		6.896	0.57079		6.897	0.53331		6.896	0.52409
	6.997	0.69486		6.996	0.57226		6.997	0.52785		6.996	0.5195
	7.097	0.69388		7.096	0.57066		7.097	0.52869		7.095	0.51829
	7.197	0.69319		7.196	0.56796		7.196	0.52785		7.196	0.51805
	7.297	0.6918		7.296	0.569		7.296	0.52561		7.296	0.51359
	7.397	0.69053		7.396	0.56863		7.396	0.52631		7.396	0.51431
	7.497	0.68747		7.495	0.565		7.497	0.52309		7.495	0.51238
	7.596	0.68625		7.595	0.56482		7.596	0.52211		7.596	0.50996
	7.696	0.68539		7.696	0.5647		7.697	0.52239		7.696	0.51045
	7.796	0.68313		7.795	0.56267		7.796	0.51931		7.795	0.50706
	7.896	0.68261		7.896	0.56248		7.897	0.51889		7.896	0.5067
	7.996	0.6825		7.996	0.56113		7.997	0.52113		7.995	0.50513
	8.097	0.6803		8.095	0.5602		8.096	0.51609		8.096	0.5026
	8.197	0.67845		8.195	0.55977		8.196	0.51217		8.195	0.50284
	8.296	0.67707		8.295	0.55805		8.296	0.51889		8.296	0.49946
	8.397	0.67499		8.395	0.55731		8.396	0.51078		8.395	0.4997
	8.497	0.67643		8.495	0.55657		8.496	0.51357		8.495	0.49813
	8.596	0.67429		8.596	0.5543		8.596	0.51092		8.595	0.49583
	8.696	0.67291		8.694	0.55497		8.695	0.5077		8.695	0.49668
	8.796	0.67112		8.795	0.55381		8.796	0.51147		8.795	0.49221
	8.896	0.66979		8.896	0.55184		8.896	0.50574		8.894	0.49294
	8.995	0.66794		8.995	0.55178		8.995	0.50826		8.995	0.491
	9.096	0.66823		9.094	0.55159		9.095	0.50602		9.095	0.48968
	9.196	0.66742		9.194	0.54938		9.195	0.50336		9.195	0.49016
	9.295	0.66563		9.295	0.54938		9.296	0.50756		9.294	0.48678
	9.396	0.66459		9.395	0.54894		9.396	0.49916		9.395	0.48774
	9.495	0.66453		9.495	0.54722		9.495	0.50252		9.495	0.484
	9.595	0.66181		9.594	0.54716		9.595	0.50056		9.595	0.48243
	9.695	0.66002		9.695	0.54611		9.695	0.5		9.694	0.48267
	9.796	0.66112		9.794	0.54451		9.795	0.5007		9.794	0.4805
	9.898	0.65939		9.895	0.54408		9.895	0.49776		9.894	0.48183
	9.995	0.65765		9.995	0.54218		9.995	0.49706		9.995	0.47893
	10.095	0.65702		10.094	0.54292		10.095	0.4958		10.094	0.47784
	10.195	0.65736		10.194	0.54181		10.194	0.49692		10.194	0.47772
	10.295	0.65471		10.294	0.53959		10.295	0.49342		10.294	0.47374
	10.395	0.65216		10.394	0.5391		10.395	0.49412		10.394	0.47591
	10.495	0.65303		10.494	0.54119		10.495	0.49384		10.494	0.4718
	10.594	0.65239		10.594	0.53732		10.594	0.4909		10.594	0.47277
	10.695	0.65003		10.694	0.53584		10.695	0.49314		10.693	0.47265
	10.795	0.65026		10.794	0.53935		10.795	0.4909		10.794	0.46987
	10.895	0.64887		10.894	0.53467		10.894	0.49034		10.894	0.46915
	10.995	0.64777		10.994	0.53338		10.995	0.48936		10.993	0.46709
	11.095	0.6465		11.094	0.53873		11.095	0.48615		11.093	0.46661
	11.194	0.64575		11.194	0.53258		11.194	0.48503		11.194	0.46576
	11.294	0.64465		11.293	0.52969		11.294	0.48797		11.294	0.46516
	11.395	0.64465		11.394	0.53565		11.394	0.48335		11.393	0.46492
	11.494	0.64275		11.494	0.53067		11.494	0.48461		11.494	0.46383
	11.594	0.64171		11.593	0.52759		11.594	0.48405		11.593	0.4625
	11.694	0.6424		11.693	0.53313		11.694	0.48153		11.693	0.46238
	11.794	0.63916		11.793	0.52993		11.793	0.48321		11.793	0.46021
	11.894	0.63795		11.893	0.52618		11.894	0.48055		11.893	0.45961
	11.995	0.63807		11.994	0.53036		11.994	0.48111		11.994	0.45864
	12.094	0.63853		12.093	0.52772		12.094	0.47971		12.093	0.45779
	12.194	0.63541		12.193	0.52446		12.194	0.48083		12.193	0.45695
	12.293	0.63558		12.292	0.52772		12.294	0.47915		12.293	0.45623
	12.394	0.63622		12.393	0.52686		12.393	0.47873		12.393	0.45502
	12.494	0.63177		12.493	0.52409		12.493	0.47733		12.493	0.45441
	12.594	0.63281		12.593	0.52606		12.594	0.47677		12.593	0.45272
	12.693	0.63275		12.692	0.52409		12.694	0.47649		12.693	0.45224
	12.794	0.6305		12.793	0.52095		12.793	0.47579		12.792	0.45152
	12.894	0.63038		12.893	0.52415		12.894	0.47551		12.893	0.45067
	12.993	0.63027		12.992	0.52187		12.993	0.47467		12.993	0.44995
	13.094	0.62865		13.092	0.51941		13.093	0.47271		13.093	0.44886
	13.194	0.62749		13.192	0.52292		13.193	0.47229		13.192	0.44813
	13.294	0.62628		13.292	0.51972		13.294	0.47103		13.293	0.44753
	13.394	0.62518		13.392	0.51929		13.393	0.46669		13.393	0.44584
	13.493	0.62686		13.492	0.51984		13.493	0.47537		13.493	0.44439
	13.593	0.62449		13.592	0.51787		13.593	0.46781		13.593	0.44342
	13.693	0.62333		13.692	0.51658		13.693	0.46502		13.692	0.44294
	13.791	0.62443		13.792	0.51763		13.793	0.47397		13.792	0.44258
	13.893	0.62079		13.892	0.5167		13.893	0.46194		13.892	0.44113
	13.993	0.62062		13.992	0.51597		13.992	0.47159		13.991	0.43968
	14.092	0.62114		14.092	0.51714		14.093	0.46334		14.092	0.43859
	14.193	0.61992		14.192	0.51541		14.193	0.46558		14.192	0.43823
	14.294	0.61934		14.291	0.51351		14.293	0.46599		14.292	0.43775
	14.392	0.61854		14.392	0.51431		14.392	0.46404		14.392	0.43654
	14.493	0.61767		14.491	0.51221		14.492	0.46683		14.492	0.43582
	14.593	0.61663		14.592	0.51258		14.593	0.46124		14.591	0.43509
	14.693	0.61628		14.692	0.51295		14.692	0.46474		14.692	0.43425
	14.793	0.61484		14.791	0.51154		14.792	0.46096		14.792	0.43316
	14.892	0.61461		14.891	0.51117		14.892	0.46334		14.891	0.43219
	14.993	0.61449		14.992	0.51074		14.992	0.4625		14.992	0.43183
	15.092	0.61334		15.092	0.50951		15.092	0.45984		15.091	0.43123
	15.192	0.61235		15.191	0.50871		15.192	0.4618		15.192	0.43038
	15.292	0.61201		15.292	0.5092		15.292	0.45844		15.291	0.42966
	15.392	0.61056		15.391	0.50815		15.392	0.4604		15.391	0.42809
	15.492	0.60883		15.492	0.50809		15.491	0.45718		15.491	0.42712
	15.592	0.60837		15.591	0.50723		15.591	0.45816		15.591	0.427
	15.691	0.61085		15.69	0.50704		15.692	0.45872		15.691	0.42604
	15.792	0.60785		15.791	0.50594		15.791	0.4562		15.79	0.42604
	15.892	0.60571		15.891	0.50532		15.892	0.45606		15.891	0.42495
	15.992	0.60825		15.991	0.50526		15.991	0.45704		15.992	0.42422
	16.091	0.6049		16.09	0.50471		16.091	0.4527		16.091	0.4241
	16.191	0.6038		16.191	0.50446		16.191	0.45634		16.191	0.42374
	16.292	0.6049		16.29	0.50372		16.291	0.45326		16.291	0.4229
	16.391	0.60398		16.391	0.50335		16.391	0.45424		16.39	0.42241
	16.492	0.60288		16.49	0.50311		16.491	0.45312		16.491	0.42048
	16.591	0.60369		16.59	0.50169		16.592	0.45172		16.59	0.42
	16.691	0.60259		16.69	0.50126		16.691	0.4527		16.69	0.41939
	16.791	0.59947		16.791	0.50132		16.792	0.45088		16.791	0.41939
	16.891	0.60045		16.89	0.50034		16.891	0.452		16.891	0.41831
	16.991	0.59964		16.99	0.49972		16.991	0.45046		16.991	0.41698
	17.091	0.59785		17.091	0.50028		17.091	0.452		17.09	0.41722
	17.191	0.59918		17.19	0.49942		17.192	0.44962		17.191	0.41674
	17.291	0.59883		17.29	0.49837		17.29	0.44892		17.291	0.41625
	17.391	0.59727		17.39	0.49751		17.39	0.4492		17.39	0.41517
	17.491	0.59531		17.49	0.49843		17.49	0.44766		17.491	0.41553
	17.591	0.59513		17.59	0.49603		17.591	0.44794		17.59	0.4148
	17.69	0.59456		17.69	0.49732		17.69	0.44612		17.69	0.41299
	17.791	0.59479		17.789	0.49695		17.79	0.44556		17.79	0.41215
	17.89	0.59456		17.89	0.49468		17.89	0.44752		17.89	0.41215
	17.99	0.59334		17.99	0.49468		17.991	0.44458		17.99	0.41154
	18.09	0.59225		18.09	0.49511		18.09	0.44556		18.09	0.41118
	18.19	0.5923		18.189	0.49406		18.19	0.44542		18.189	0.40949
	18.291	0.58889		18.289	0.49419		18.291	0.44263		18.29	0.40961
	18.39	0.58965		18.39	0.49449		18.39	0.44472		18.389	0.40901
	18.49	0.59115		18.49	0.49222		18.49	0.44221		18.49	0.40816
	18.59	0.58895		18.589	0.49259		18.59	0.44346		18.589	0.40792
	18.69	0.58843		18.689	0.49222		18.69	0.44193		18.689	0.40635
	18.79	0.58878		18.789	0.4908		18.79	0.44235		18.789	0.40587
	18.89	0.58687		18.89	0.49074		18.89	0.44263		18.889	0.40502
	18.99	0.58566		18.989	0.49172		18.989	0.44025		18.989	0.40454
	19.09	0.58601		19.089	0.49		19.09	0.44067		19.089	0.40478
	19.189	0.58589		19.189	0.49062		19.19	0.43941		19.189	0.40357
	19.289	0.58676		19.288	0.49006		19.29	0.43941		19.289	0.40333
	19.39	0.58462		19.389	0.48853		19.39	0.43969		19.389	0.4014
	19.49	0.58167		19.489	0.48816		19.489	0.43829		19.489	0.40104
	19.59	0.583		19.589	0.48816		19.589	0.43815		19.589	0.40104
	19.69	0.58387		19.688	0.48791		19.689	0.43689		19.689	0.40068
	19.79	0.58069		19.788	0.48662		19.79	0.43927		19.789	0.39983
	19.89	0.58092		19.888	0.48766		19.889	0.43591		19.889	0.39947
	19.989	0.58398		19.989	0.48613		19.989	0.43633		19.989	0.39899
	20.089	0.5789		20.09	0.4849		20.089	0.43661		20.089	0.39826
	20.189	0.57722		20.189	0.48643		20.189	0.43549		20.189	0.39717
	20.29	0.58161		20.288	0.48477		20.289	0.43689		20.289	0.39633
	20.389	0.57994		20.388	0.4817		20.389	0.43367		20.389	0.39597
	20.49	0.57595		20.488	0.48526		20.489	0.43409		20.488	0.39524
	20.59	0.57734		20.588	0.4844		20.589	0.43549		20.588	0.39512
	20.689	0.57786		20.689	0.4817		20.689	0.43283		20.688	0.395
	20.789	0.57665		20.788	0.48385		20.789	0.43521		20.788	0.39464
	20.889	0.57537		20.889	0.4828		20.888	0.43269		20.888	0.39343
	20.989	0.57589		20.988	0.47985		20.989	0.43339		20.988	0.39271
	21.089	0.57462		21.087	0.4825		21.088	0.43367		21.088	0.39295
	21.189	0.57254		21.189	0.48065		21.189	0.43185		21.188	0.39283
	21.289	0.57416		21.288	0.47868		21.289	0.43269		21.288	0.3921
	21.388	0.57457		21.387	0.48206		21.388	0.43003		21.387	0.39174
	21.489	0.57318		21.487	0.48028		21.488	0.43045		21.488	0.39089
	21.588	0.57283		21.588	0.47843		21.589	0.42989		21.588	0.39017
	21.689	0.57173		21.687	0.47936		21.688	0.43045		21.688	0.38932
	21.789	0.57093		21.787	0.4796		21.788	0.42933		21.788	0.38884
	21.889	0.57064		21.887	0.4769		21.888	0.42961		21.887	0.38896
	21.988	0.57058		21.987	0.47782		21.988	0.42989		21.987	0.38824
	22.088	0.57064		22.088	0.4793		22.089	0.42905		22.088	0.38824
	22.188	0.56908		22.187	0.47647		22.188	0.42863		22.188	0.38776
	22.288	0.56925		22.287	0.4761		22.288	0.42807		22.287	0.38727
	22.388	0.56844		22.388	0.47745		22.388	0.42723		22.388	0.38631
	22.488	0.56792		22.487	0.47437		22.488	0.42695		22.488	0.38594
	22.588	0.56601		22.587	0.47407		22.588	0.42723		22.587	0.38522
	22.688	0.56601		22.687	0.47671		22.687	0.42625		22.687	0.38522
	22.788	0.567		22.787	0.47413		22.787	0.42555		22.788	0.38449
	22.888	0.56648		22.886	0.47388		22.888	0.42555		22.887	0.38401
	22.988	0.56492		22.987	0.47431		22.988	0.42513		22.987	0.38353
	23.088	0.56445		23.087	0.47382		23.087	0.42401		23.088	0.38329
	23.187	0.56422		23.187	0.47148		23.188	0.42485		23.187	0.3828
	23.288	0.56226		23.286	0.47394		23.287	0.42317		23.286	0.38196
	23.387	0.56214		23.387	0.47173		23.387	0.42373		23.386	0.38099
	23.488	0.5637		23.486	0.47222		23.487	0.42401		23.487	0.38099
	23.587	0.56151		23.587	0.47241		23.587	0.42373		23.587	0.38099
	23.688	0.56122		23.686	0.47271		23.687	0.42303		23.687	0.38051
	23.787	0.5618		23.787	0.47142		23.787	0.42247		23.786	0.37966
	23.887	0.56029		23.887	0.47105		23.887	0.42247		23.886	0.3787
	23.987	0.55954		23.987	0.47044		23.986	0.42289		23.987	0.37834
	24.087	0.55931		24.086	0.46982		24.087	0.42163		24.086	0.37785
	24.187	0.55943		24.186	0.46902		24.187	0.42219		24.187	0.37773
	24.288	0.5592		24.287	0.4689		24.287	0.42205		24.286	0.37689
	24.387	0.55781		24.385	0.46871		24.386	0.42219		24.386	0.3764
	24.488	0.55764		24.486	0.46939		24.486	0.42093		24.486	0.3758
	24.587	0.55764		24.586	0.46847		24.586	0.41884		24.586	0.37532
	24.687	0.55376		24.686	0.46736		24.687	0.41898		24.686	0.37568
	24.787	0.5555		24.786	0.46816		24.787	0.41968		24.786	0.37399
	24.887	0.55584		24.886	0.46681		24.887	0.41996		24.886	0.37351
	24.987	0.55579		24.986	0.46705		24.987	0.41926		24.985	0.37399
	25.087	0.55515		25.086	0.46711		25.086	0.41856		25.085	0.37375
	25.187	0.55544		25.185	0.46674		25.186	0.41842		25.186	0.3729
	25.287	0.55486		25.286	0.46582		25.286	0.418		25.285	0.37169
	25.387	0.5529		25.385	0.46638		25.386	0.41744		25.385	0.37182
	25.486	0.5533		25.486	0.46558		25.487	0.41688		25.486	0.37182
	25.587	0.55232		25.586	0.46355		25.586	0.41772		25.585	0.37121
	25.686	0.55296		25.685	0.4665		25.686	0.41772		25.685	0.37061
	25.786	0.55244		25.785	0.4649		25.786	0.4173		25.785	0.37049
	25.886	0.55197		25.886	0.46207		25.886	0.41646		25.886	0.36976
	25.986	0.5507		25.986	0.46453		25.986	0.41548		25.986	0.36904
	26.086	0.55012		26.084	0.46539		26.086	0.41534		26.085	0.36916
	26.186	0.54995		26.185	0.45936		26.185	0.4152		26.185	0.36831
	26.285	0.54978		26.286	0.46262		26.285	0.41618		26.285	0.36807
	26.386	0.54966		26.385	0.46398		26.386	0.41492		26.386	0.36771
	26.485	0.55018		26.485	0.45832		26.485	0.41548		26.485	0.36674
	26.586	0.54949		26.585	0.46231		26.585	0.4145		26.585	0.36686
	26.686	0.54776		26.685	0.46428		26.686	0.4138		26.685	0.3665
	26.786	0.54758		26.784	0.45715		26.786	0.4124		26.785	0.36626
	26.885	0.54637		26.884	0.46084		26.886	0.41254		26.884	0.36554
	26.986	0.54637		26.984	0.46231		26.985	0.41296		26.985	0.36481
	27.086	0.54654		27.084	0.45807		27.086	0.41324		27.085	0.36505
	27.186	0.54631		27.185	0.45887		27.185	0.41324		27.185	0.36457
	27.285	0.54504		27.285	0.46195		27.285	0.4131		27.285	0.36445
	27.386	0.54544		27.384	0.45653		27.386	0.41226		27.384	0.36348
	27.486	0.54319		27.484	0.45912		27.485	0.41212		27.485	0.36372
	27.585	0.54244		27.584	0.45955		27.585	0.41072		27.584	0.36372
	27.685	0.54504		27.684	0.4569		27.685	0.41128		27.684	0.36264
	27.784	0.54238		27.784	0.45721		27.785	0.41058		27.784	0.36264
	27.885	0.54204		27.884	0.45782		27.884	0.41114		27.885	0.36179
	27.984	0.54284		27.984	0.45647		27.984	0.41058		27.985	0.36119
	28.085	0.54273		28.084	0.45653		28.085	0.41058		28.084	0.36058
	28.185	0.54036		28.184	0.45598		28.184	0.4103		28.184	0.36107
	28.285	0.5392		28.284	0.45739		28.284	0.40988		28.284	0.36022
	28.385	0.54186		28.383	0.45573		28.384	0.40932		28.384	0.35962
	28.484	0.5399		28.484	0.45339		28.485	0.40946		28.483	0.35914
	28.584	0.53891		28.584	0.45745		28.584	0.40932		28.584	0.35805
	28.684	0.54099		28.683	0.4553		28.684	0.40918		28.684	0.35877
	28.784	0.53943		28.783	0.4521		28.785	0.40932		28.784	0.35877
	28.884	0.53787		28.883	0.45579		28.884	0.40876		28.884	0.35829
	28.984	0.53851		28.983	0.45628		28.984	0.40848		28.984	0.35817
	29.084	0.53712		29.084	0.45026		29.085	0.40792		29.084	0.35732
	29.184	0.5373		29.184	0.45389		29.184	0.40736		29.184	0.35708
	29.285	0.53689		29.283	0.45518		29.284	0.4075		29.283	0.35624
	29.384	0.53603		29.383	0.44995		29.384	0.40708		29.383	0.35539
	29.483	0.53695		29.483	0.45173		29.483	0.40666		29.483	0.35527
	29.584	0.53574		29.583	0.45481		29.584	0.40666		29.584	0.35563
	29.684	0.53533		29.684	0.45093		29.683	0.40624		29.683	0.35503
	29.783	0.53516		29.783	0.45044		29.783	0.4061		29.783	0.35479
	29.883	0.534		29.883	0.45382		29.884	0.4061		29.883	0.35418
	29.983	0.5336		29.983	0.44927		29.983	0.40582		29.983	0.35346
	30.084	0.53366		30.082	0.44853		30.084	0.40554		30.082	0.35322
	30.183	0.534		30.183	0.45376		30.183	0.40526		30.183	0.3531
	30.284	0.53366		30.283	0.44902		30.283	0.40484		30.283	0.3531
	30.383	0.53256		30.382	0.44749		30.383	0.4054		30.382	0.35225
	30.483	0.53129		30.482	0.45186		30.483	0.40498		30.483	0.35092
	30.583	0.53204		30.582	0.44939		30.583	0.4033		30.583	0.35177
	30.683	0.53163		30.682	0.44669		30.683	0.404		30.683	0.35117
	30.783	0.53181		30.782	0.44946		30.783	0.40288		30.782	0.3508
	30.883	0.53163		30.882	0.44989		30.883	0.40358		30.882	0.35068
	30.983	0.53025		30.983	0.44515		30.983	0.40344		30.982	0.34947
	31.084	0.52955		31.082	0.44816		31.083	0.40288		31.082	0.34899
	31.183	0.52961		31.182	0.45019		31.183	0.40204		31.182	0.34863
	31.282	0.52915		31.282	0.4449		31.283	0.40204		31.283	0.34815
	31.382	0.52788		31.382	0.44712		31.383	0.40162		31.382	0.34815
	31.483	0.5288		31.482	0.44853		31.483	0.40134		31.482	0.3473
	31.583	0.52938		31.582	0.44472		31.583	0.40204		31.582	0.34742
	31.683	0.52875		31.682	0.44521		31.683	0.40106		31.682	0.34658
	31.782	0.52667		31.782	0.44724		31.782	0.40036		31.782	0.34718
	31.882	0.52684		31.882	0.44478		31.883	0.40218		31.881	0.34621
	31.983	0.52615		31.982	0.44552		31.982	0.39924		31.982	0.34682
	32.082	0.52609		32.081	0.44595		32.083	0.40078		32.082	0.34561
	32.182	0.52557		32.181	0.44478		32.182	0.40008		32.182	0.34585
	32.283	0.52597		32.282	0.44398		32.282	0.39994		32.281	0.34477
	32.382	0.52522		32.382	0.4441		32.382	0.39966		32.381	0.34501
	32.482	0.52568		32.481	0.44478		32.482	0.39882		32.481	0.3444
	32.582	0.52435		32.581	0.4449		32.582	0.40008		32.581	0.34428
	32.682	0.5236		32.681	0.44355		32.682	0.39854		32.682	0.34368
	32.782	0.52355		32.781	0.44386		32.782	0.39743		32.781	0.34332
	32.882	0.52303		32.882	0.44318		32.881	0.39826		32.881	0.34307
	32.981	0.52407		32.981	0.44281		32.981	0.39631		32.981	0.34295
	33.082	0.52355		33.081	0.44263		33.082	0.3984		33.081	0.34247
	33.182	0.52262		33.181	0.44269		33.181	0.39715		33.181	0.34211
	33.282	0.52054		33.281	0.44195		33.282	0.39826		33.281	0.34247
	33.382	0.52251		33.38	0.44004		33.382	0.39798		33.381	0.34199
	33.482	0.52164		33.48	0.443		33.481	0.39617		33.481	0.34175
	33.582	0.52054		33.581	0.44023		33.581	0.39798		33.58	0.34138
	33.682	0.52147		33.68	0.43937		33.681	0.39603		33.681	0.34126
	33.782	0.52037		33.781	0.44183		33.781	0.39854		33.78	0.34126
	33.882	0.52106		33.88	0.44053		33.881	0.39687		33.881	0.34054
	33.981	0.51939		33.981	0.43949		33.982	0.39659		33.981	0.33969
	34.082	0.51835		34.08	0.44078		34.081	0.39631		34.081	0.33909
	34.182	0.51892		34.18	0.44035		34.181	0.39491		34.18	0.33921
	34.281	0.51823		34.28	0.43924		34.281	0.39477		34.28	0.33945
	34.381	0.51811		34.38	0.44023		34.381	0.39603		34.38	0.33885
	34.481	0.5195		34.48	0.43937		34.481	0.39575		34.481	0.33836
	34.581	0.51771		34.58	0.4382		34.581	0.39477		34.58	0.33788
	34.681	0.51494		34.68	0.43937		34.681	0.39351		34.681	0.33728
	34.781	0.5165		34.78	0.4385		34.781	0.39533		34.781	0.33716
	34.881	0.51811		34.88	0.43832		34.88	0.39267		34.88	0.33716
	34.98	0.51442		34.98	0.43826		34.981	0.39351		34.98	0.33667
	35.081	0.51684		35.08	0.43813		35.081	0.39295		35.08	0.33655
	35.18	0.51725		35.18	0.43795		35.18	0.39267		35.18	0.33667
	35.28	0.51332		35.279	0.43678		35.281	0.39323		35.28	0.33643
	35.381	0.51505		35.379	0.43709		35.382	0.39225		35.38	0.33571
	35.481	0.51476		35.48	0.4366		35.48	0.39379		35.48	0.33547
	35.58	0.51268		35.579	0.43697		35.58	0.39267		35.58	0.33498
	35.68	0.51442		35.679	0.43697		35.68	0.39197		35.679	0.33438
	35.781	0.51413		35.78	0.4366		35.78	0.39197		35.78	0.3345
	35.88	0.51401		35.879	0.43592		35.88	0.39211		35.88	0.33414
	35.98	0.51245		35.98	0.43592		35.98	0.39183		35.979	0.33414
	36.08	0.51303		36.079	0.43543		36.081	0.39211		36.08	0.33378
	36.181	0.51291		36.179	0.43475		36.18	0.39183		36.179	0.33269
	36.28	0.51078		36.28	0.43463		36.28	0.39239		36.279	0.33221
	36.38	0.51106		36.379	0.43537		36.38	0.39113		36.379	0.33136
	36.48	0.51239		36.479	0.43481		36.48	0.39085		36.479	0.3316
	36.581	0.51153		36.579	0.43358		36.58	0.39113		36.579	0.33112
	36.68	0.51043		36.679	0.43457		36.679	0.38917		36.68	0.33076
	36.779	0.51089		36.779	0.43327		36.779	0.38917		36.778	0.33076
	36.88	0.51164		36.878	0.43303		36.88	0.38889		36.879	0.33052
	36.979	0.50864		36.979	0.43297		36.979	0.39197		36.979	0.33088
	37.08	0.50887		37.079	0.43334		37.08	0.38917		37.079	0.33003
	37.18	0.51147		37.179	0.43334		37.18	0.38945		37.179	0.32907
	37.28	0.5076		37.278	0.43297		37.279	0.38959		37.278	0.33003
	37.38	0.50875		37.379	0.43272		37.379	0.38847		37.379	0.32907
	37.48	0.50922		37.479	0.43137		37.479	0.38945		37.479	0.32786
	37.579	0.50702		37.579	0.4313		37.579	0.38931		37.578	0.32786
	37.679	0.5069		37.679	0.43112		37.679	0.38973		37.678	0.32798
	37.779	0.50806		37.778	0.4313		37.779	0.38819		37.779	0.32895
	37.879	0.50708		37.878	0.4313		37.879	0.38819		37.878	0.32762
	37.979	0.50662		37.978	0.43124		37.979	0.38847		37.978	0.32774
	38.079	0.50702		38.078	0.43198		38.079	0.38763		38.079	0.32726
	38.179	0.50662		38.179	0.42915		38.179	0.38763		38.178	0.32713
	38.279	0.50615		38.278	0.4313		38.278	0.38679		38.278	0.32677
	38.378	0.50517		38.377	0.43032		38.378	0.38763		38.378	0.32677
	38.479	0.50534		38.478	0.42731		38.479	0.38735		38.478	0.32653
	38.58	0.50517		38.578	0.43192		38.578	0.38665		38.578	0.32556
	38.679	0.50506		38.677	0.43087		38.678	0.38721		38.678	0.32605
	38.779	0.505		38.778	0.42755		38.778	0.38693		38.777	0.32544
	38.878	0.50448		38.878	0.43044		38.878	0.38595		38.878	0.32496
	38.979	0.50309		38.977	0.42872		38.978	0.38623		38.977	0.32593
	39.078	0.50315		39.077	0.4262		39.079	0.38539		39.078	0.32387
	39.179	0.50326		39.178	0.42977		39.178	0.38609		39.178	0.32593
	39.279	0.50246		39.278	0.42841		39.278	0.38371		39.277	0.32424
	39.378	0.50263		39.378	0.42737		39.378	0.38581		39.378	0.32363
	39.479	0.50228		39.477	0.42854		39.478	0.38525		39.477	0.3252
	39.579	0.50205		39.577	0.42767		39.578	0.38343		39.578	0.32315
	39.678	0.50124		39.677	0.42706		39.678	0.38763		39.677	0.32375
	39.778	0.50101		39.778	0.42712		39.778	0.38413		39.777	0.32279
	39.878	0.49847		39.877	0.42681		39.877	0.38609		39.877	0.32242
	39.978	0.49887		39.977	0.42558		39.977	0.38469		39.977	0.32279
	40.077	0.50309		40.077	0.42737		40.077	0.38217		40.077	0.32158
	40.178	0.49997		40.177	0.4254		40.178	0.38441		40.177	0.32375
	40.279	0.49962		40.278	0.42608		40.278	0.38091		40.277	0.3223
	40.378	0.50101		40.377	0.42564		40.378	0.38343		40.377	0.31796
	40.478	0.49939		40.477	0.42491		40.477	0.38357		40.477	0.32412
	40.577	0.49778		40.577	0.42552		40.578	0.38399		40.578	0.31687
	40.678	0.49841		40.677	0.42509		40.677	0.38259		40.677	0.32218
	40.777	0.49934		40.777	0.4254		40.778	0.38343		40.777	0.31844
	40.877	0.49726		40.876	0.4254		40.877	0.38259		40.877	0.31965
	40.978	0.4965		40.976	0.42466		40.978	0.38245		40.977	0.31989
	41.077	0.49789		41.076	0.42423		41.077	0.38217		41.076	0.31892
	41.178	0.4991		41.177	0.42423		41.178	0.38231		41.176	0.32146
	41.277	0.49558		41.276	0.42404		41.278	0.38231		41.277	0.31868
	41.378	0.495		41.377	0.42392		41.378	0.38343		41.376	0.31542
	41.477	0.49957		41.477	0.42398		41.476	0.38189		41.477	0.32025
	41.577	0.49564		41.577	0.4238		41.577	0.38245		41.576	0.31554
	41.677	0.49419		41.676	0.42281		41.676	0.38091		41.677	0.32037
	41.777	0.49789		41.776	0.42318		41.776	0.38189		41.776	0.31627
	41.877	0.49437		41.876	0.42349		41.876	0.38105		41.876	0.31482
	41.977	0.49182		41.976	0.42214		41.977	0.37895		41.976	0.32025
	42.077	0.49581		42.076	0.42208		42.077	0.38273		42.076	0.31216
	42.177	0.49431		42.176	0.42245		42.176	0.38021		42.176	0.31711
	42.277	0.49263		42.276	0.42158		42.276	0.38119		42.276	0.31615
	42.378	0.49546		42.377	0.42245		42.376	0.38063		42.376	0.31264
	42.476	0.49442		42.476	0.42201		42.476	0.37825		42.476	0.31844
	42.577	0.49338		42.576	0.42115		42.577	0.38119		42.576	0.31216
	42.677	0.49182		42.675	0.42134		42.676	0.37979		42.675	0.3159
	42.777	0.49223		42.775	0.42072		42.777	0.38161		42.775	0.31663
	42.877	0.49229		42.875	0.42041		42.876	0.37839		42.875	0.31144
	42.976	0.49177		42.976	0.42078		42.976	0.38021		42.976	0.31977
	43.077	0.49194		43.076	0.42048		43.075	0.37909		43.076	0.30999
	43.176	0.49229		43.176	0.42035		43.176	0.37923		43.175	0.31578
	43.276	0.49003		43.275	0.42011		43.276	0.37951		43.275	0.31421
	43.376	0.48772		43.375	0.42109		43.377	0.37881		43.376	0.31071
	43.476	0.49119		43.475	0.41955		43.476	0.37909		43.475	0.31554
	43.576	0.49021		43.575	0.41918		43.575	0.37895		43.575	0.30854
	43.675	0.48899		43.675	0.42017		43.676	0.37713		43.675	0.31554
	43.777	0.4905		43.775	0.41777		43.776	0.37853		43.776	0.31047
	43.876	0.4905		43.875	0.41912		43.876	0.37699		43.875	0.30999
	43.975	0.48778		43.975	0.41961		43.975	0.37797		43.975	0.31397
	44.075	0.48957		44.075	0.41703		44.076	0.37741		44.075	0.30661
	44.176	0.48738		44.176	0.41795		44.176	0.37741		44.174	0.31337
	44.276	0.48674		44.274	0.41845		44.275	0.37881		44.275	0.31023
	44.376	0.48853		44.374	0.41635		44.375	0.37657		44.374	0.30902
	44.475	0.48795		44.475	0.4182		44.476	0.37783		44.474	0.3153
	44.576	0.48905		44.574	0.41845		44.575	0.37615		44.574	0.30552
	44.675	0.48824		44.674	0.41715		44.675	0.37671		44.674	0.31192
	44.775	0.48506		44.774	0.41765		44.775	0.37573		44.774	0.30866
	44.875	0.48755		44.875	0.41703		44.875	0.37601		44.875	0.30709
	44.975	0.48795		44.975	0.41605		44.975	0.37545		44.974	0.31216
	45.075	0.48397		45.074	0.41703		45.075	0.37643		45.074	0.30322
	45.175	0.48686		45.174	0.41629		45.175	0.37685		45.175	0.31313
	45.275	0.48738		45.274	0.41592		45.275	0.37545		45.274	0.30576
	45.375	0.48385		45.375	0.41709		45.374	0.37503		45.374	0.30697
	45.475	0.48639		45.473	0.41592		45.475	0.37476		45.474	0.31144
	45.574	0.48628		45.574	0.41611		45.575	0.37476		45.574	0.30298
	45.675	0.48321		45.674	0.41525		45.675	0.37545		45.673	0.31204
	45.775	0.48506		45.774	0.41592		45.775	0.37364		45.774	0.30648
	45.875	0.48634		45.875	0.415		45.874	0.37531		45.873	0.30564
	45.975	0.48252		45.974	0.41518		45.975	0.37476		45.974	0.3089
	46.075	0.48599		46.074	0.415		46.074	0.37126		46.074	0.30479
	46.175	0.48425		46.174	0.41457		46.174	0.37657		46.174	0.31023
	46.274	0.48217		46.273	0.41494		46.275	0.37252		46.274	0.30298
	46.375	0.48339		46.374	0.41494		46.374	0.3749		46.373	0.30733
	46.474	0.48212		46.473	0.41426		46.475	0.37517		46.473	0.30878
	46.574	0.4809		46.573	0.41408		46.573	0.37308		46.573	0.30178
	46.674	0.48373		46.673	0.41377		46.674	0.37392		46.673	0.30805
	46.774	0.48217		46.773	0.41334		46.774	0.3735		46.774	0.30129
	46.874	0.48148		46.873	0.41408		46.874	0.37294		46.873	0.30504
	46.974	0.48154		46.973	0.41402		46.973	0.37252		46.973	0.30564
	47.074	0.47819		47.073	0.41315		47.073	0.37434		47.073	0.30274
	47.174	0.48079		47.173	0.41315		47.174	0.37252		47.173	0.3054
	47.274	0.48235		47.273	0.41279		47.274	0.3742		47.273	0.3019
	47.373	0.47853		47.373	0.41217		47.373	0.37322		47.373	0.30636
	47.474	0.48235		47.473	0.41235		47.474	0.3735		47.473	0.30153
	47.573	0.47998		47.573	0.41235		47.574	0.37252		47.573	0.30467
	47.674	0.47836		47.672	0.41254		47.674	0.37238		47.673	0.30407
	47.773	0.47975		47.772	0.41223		47.773	0.37224		47.773	0.3025
	47.874	0.47877		47.872	0.41272		47.873	0.3721		47.872	0.30491
	47.973	0.47917		47.972	0.41069		47.974	0.37154		47.973	0.30165
	48.074	0.48061		48.073	0.41155		48.073	0.37168		48.073	0.30262
	48.173	0.47882		48.172	0.41106		48.173	0.37448		48.172	0.30008
	48.274	0.47911		48.272	0.41119		48.273	0.36958		48.272	0.30069
	48.374	0.479		48.372	0.41174		48.372	0.37448		48.373	0.30165
	48.473	0.47599		48.472	0.41149		48.472	0.3686		48.472	0.30081
	48.573	0.47755		48.572	0.41094		48.572	0.37014		48.572	0.30141
	48.673	0.47697		48.671	0.40996		48.673	0.37294		48.672	0.30178
	48.773	0.47767		48.772	0.41014		48.773	0.37266		48.772	0.30165
	48.873	0.47836		48.872	0.40903		48.872	0.36538		48.872	0.30093
	48.974	0.47697		48.972	0.41014		48.973	0.3749		48.972	0.29972
	49.072	0.47576		49.072	0.40996		49.072	0.36804		49.072	0.29912
	49.173	0.47611		49.172	0.40983		49.173	0.36818		49.172	0.29972
	49.272	0.47593		49.271	0.40989		49.272	0.37364		49.272	0.29972
	49.372	0.47559		49.372	0.40983		49.373	0.36398		49.372	0.30021
	49.472	0.47669		49.471	0.40774		49.473	0.37056		49.472	0.29948
	49.573	0.47593		49.571	0.40854		49.572	0.37182		49.572	0.29972
	49.672	0.47455		49.672	0.40916		49.673	0.3672		49.671	0.29948
	49.772	0.4764		49.771	0.40811		49.772	0.37196		49.772	0.29851
	49.872	0.4738		49.872	0.40817		49.872	0.36538		49.872	0.29924
	49.973	0.47322		49.971	0.40903		49.971	0.36986		49.972	0.29936
	50.072	0.47449		50.071	0.40799		50.072	0.36776		50.072	0.29864
	50.172	0.47426		50.171	0.40639		50.172	0.36566		50.171	0.29876
	50.273	0.47409		50.271	0.40897		50.272	0.37014		50.271	0.29731
	50.372	0.47443		50.371	0.40651		50.372	0.36608		50.371	0.29791
	50.472	0.47478		50.471	0.40756		50.472	0.37		50.471	0.29743
	50.572	0.47287		50.571	0.40774		50.572	0.36902		50.571	0.29682
	50.672	0.47235		50.671	0.40706		50.672	0.36622		50.671	0.29743
	50.772	0.47091		50.771	0.40725		50.771	0.37		50.771	0.29682
	50.872	0.47218		50.872	0.40657		50.872	0.36594		50.87	0.2967
	50.972	0.47293		50.971	0.40663		50.971	0.36762		50.97	0.29646
	51.071	0.47287		51.07	0.40614		51.071	0.36902		51.071	0.29658
	51.171	0.47264		51.17	0.40608		51.172	0.36664		51.171	0.29634
	51.272	0.47253		51.27	0.40614		51.271	0.3679		51.271	0.29634
	51.371	0.47033		51.371	0.4062		51.371	0.3686		51.371	0.29634
	51.471	0.47045		51.47	0.40694		51.471	0.36818		51.471	0.29562
	51.571	0.47039		51.57	0.40626		51.571	0.36104		51.57	0.29537
	51.672	0.47108		51.67	0.40596		51.671	0.37126		51.671	0.29622
	51.771	0.47068		51.77	0.40577		51.771	0.36216		51.77	0.2961
	51.871	0.47039		51.87	0.40509		51.871	0.36608		51.87	0.29562
	51.971	0.46871		51.97	0.40503		51.971	0.36874		51.971	0.29453
	52.071	0.46952		52.07	0.40503		52.071	0.36048		52.07	0.29393
	52.171	0.46993		52.17	0.40503		52.171	0.3714		52.17	0.29405
	52.272	0.4686		52.271	0.40522		52.271	0.3616		52.27	0.29381
	52.371	0.47027		52.37	0.40479		52.37	0.36608		52.37	0.29441
	52.471	0.46941		52.47	0.4046		52.471	0.36566		52.47	0.29272
	52.57	0.46871		52.57	0.40448		52.57	0.36384		52.57	0.2926
	52.671	0.46894		52.67	0.40429		52.671	0.3665		52.67	0.29272
	52.77	0.46727		52.769	0.40442		52.771	0.36594		52.77	0.29405
	52.871	0.46715		52.87	0.40429		52.871	0.36314		52.87	0.29296
	52.971	0.46877		52.97	0.40356		52.97	0.36426		52.97	0.29272
	53.071	0.46634		53.069	0.40349		53.07	0.3644		53.07	0.29332
	53.17	0.46681		53.17	0.40343		53.17	0.36384		53.169	0.29308
	53.27	0.4679		53.27	0.40331		53.27	0.36426		53.27	0.29393
	53.37	0.46617		53.369	0.40288		53.37	0.36342		53.37	0.29224
	53.47	0.46617		53.47	0.40276		53.471	0.36454		53.47	0.29151
	53.571	0.46617		53.569	0.40294		53.57	0.3651		53.57	0.29248
	53.67	0.46629		53.67	0.40282		53.67	0.36426		53.669	0.29091
	53.77	0.46617		53.769	0.40239		53.769	0.36328		53.769	0.29211
	53.87	0.46565		53.87	0.40251		53.869	0.36314		53.87	0.29224
	53.97	0.46646		53.969	0.40202		53.969	0.36272		53.969	0.29139
	54.071	0.46496		54.069	0.40196		54.07	0.36314		54.069	0.29079
	54.17	0.46311		54.169	0.4019		54.169	0.36258		54.17	0.29018
	54.27	0.4649		54.269	0.40196		54.27	0.36384		54.269	0.29054
	54.37	0.46646		54.369	0.4019		54.37	0.36342		54.368	0.28982
	54.469	0.46288		54.469	0.4022		54.47	0.36328		54.47	0.2897
	54.57	0.46444		54.569	0.40183		54.57	0.36328		54.569	0.29115
	54.669	0.46652		54.669	0.40128		54.67	0.36314		54.669	0.28958
	54.77	0.46282		54.769	0.4014		54.769	0.36272		54.769	0.29067
	54.87	0.46334		54.868	0.40085		54.869	0.36258		54.869	0.29067
	54.97	0.46426		54.968	0.40011		54.969	0.3623		54.969	0.28922
	55.069	0.46253		55.069	0.40066		55.069	0.36118		55.069	0.28946
	55.169	0.4612		55.168	0.40066		55.17	0.36202		55.169	0.28861
	55.269	0.46334		55.268	0.40036		55.269	0.36244		55.268	0.28922
	55.369	0.46432		55.368	0.40079		55.369	0.36188		55.368	0.28873
	55.469	0.46137		55.468	0.3998		55.469	0.36188		55.468	0.2891
	55.569	0.46218		55.568	0.39783		55.569	0.36118		55.568	0.28861
	55.669	0.46299		55.669	0.40042		55.668	0.3623		55.669	0.28765
	55.769	0.46137		55.768	0.39986		55.768	0.36244		55.768	0.28728
	55.868	0.46051		55.868	0.3979		55.869	0.36132		55.868	0.28728
	55.968	0.46218		55.969	0.39913		55.969	0.36132		55.968	0.28765
	56.068	0.46236		56.068	0.40023		56.068	0.36048		56.068	0.2874
	56.169	0.46097		56.167	0.39667		56.168	0.36118		56.168	0.2868
	56.268	0.45987		56.267	0.39906		56.269	0.3609		56.268	0.28668
	56.369	0.46097		56.368	0.39993		56.368	0.36104		56.368	0.2862
	56.469	0.46074		56.468	0.39605		56.468	0.3609		56.468	0.2868
	56.568	0.45721		56.568	0.39919		56.568	0.36188		56.568	0.28632
	56.669	0.45964		56.668	0.3995		56.668	0.35544		56.668	0.2862
	56.769	0.46166		56.767	0.3971		56.768	0.36622		56.768	0.28644
	56.868	0.46033		56.867	0.39826		56.868	0.35586		56.868	0.28716
	56.969	0.45929		56.967	0.3979		56.969	0.36006		56.968	0.28656
	57.068	0.45964		57.067	0.3966		57.068	0.3616		57.067	0.28632
	57.168	0.46005		57.168	0.399		57.167	0.35782		57.167	0.28559
	57.269	0.45664		57.266	0.39771		57.268	0.36384		57.268	0.28475
	57.367	0.45825		57.367	0.39734		57.367	0.35726		57.367	0.28475
	57.468	0.4597		57.467	0.39759		57.467	0.35796		57.467	0.28439
	57.568	0.4582		57.568	0.39673		57.567	0.3588		57.567	0.28535
	57.668	0.45768		57.666	0.39734		57.668	0.35796		57.667	0.28535
	57.768	0.45843		57.767	0.39642		57.767	0.35852		57.767	0.28523
	57.868	0.45785		57.867	0.39667		57.867	0.3602		57.867	0.28463
	57.968	0.45531		57.967	0.39667		57.968	0.35796		57.969	0.28439
	58.068	0.45698		58.067	0.39654		58.067	0.35978		58.067	0.2839
	58.167	0.4582		58.167	0.39667		58.167	0.35894		58.167	0.28342
	58.267	0.45542		58.267	0.39679		58.267	0.35558		58.267	0.28378
	58.368	0.45635		58.366	0.39623		58.367	0.35922		58.367	0.28378
	58.467	0.45831		58.467	0.39605		58.467	0.35782		58.467	0.28306
	58.567	0.45617		58.567	0.39562		58.567	0.35992		58.567	0.2839
	58.668	0.45508		58.666	0.39568		58.667	0.36034		58.667	0.28197
	58.767	0.45496		58.766	0.39543		58.766	0.35698		58.766	0.2833
	58.867	0.45658		58.866	0.3955		58.867	0.35712		58.866	0.28282
	58.968	0.45548		58.966	0.39568		58.967	0.3623		58.966	0.28161
	59.067	0.45369		59.066	0.39494		59.067	0.35097		59.066	0.2833
	59.168	0.45727		59.166	0.395		59.166	0.36146		59.166	0.28197
	59.267	0.45658		59.266	0.39463		59.266	0.35936		59.266	0.28282
	59.367	0.45305		59.366	0.39463		59.367	0.35446		59.366	0.28559
	59.467	0.45479		59.466	0.39476		59.467	0.36174		59.466	0.27774
	59.567	0.45479		59.566	0.39482		59.567	0.35264		59.566	0.28197
	59.666	0.45386		59.666	0.39463		59.666	0.36006		59.666	0.28088
	59.767	0.45404		59.766	0.3942		59.767	0.35656		59.766	0.28137
	59.867	0.45444		59.865	0.39414		59.866	0.35684		59.867	0.2827
	59.967	0.45461		59.965	0.3942		59.967	0.3567		59.966	0.27968
	60.067	0.45126		60.066	0.39402		60.066	0.35586		60.065	0.28414
	60.166	0.45213		60.166	0.3939		60.167	0.35544		60.165	0.27968
	60.266	0.4549		60.265	0.39439		60.267	0.35656		60.265	0.27823
	60.367	0.45138		60.365	0.39359		60.366	0.35614		60.366	0.28378
	60.466	0.45276		60.465	0.39279		60.466	0.35502		60.465	0.27642
	60.567	0.45357		60.566	0.39304		60.566	0.35586		60.565	0.2827
	60.667	0.45207		60.665	0.39236		60.666	0.35628		60.665	0.27992
	60.766	0.45092		60.765	0.39254		60.766	0.3532		60.766	0.27835
	60.865	0.45132		60.864	0.3931		60.866	0.35964		60.865	0.28282
	60.967	0.45126		60.965	0.39217		60.965	0.34915		60.965	0.27654
	61.066	0.45311		61.065	0.39304		61.065	0.3574		61.065	0.28137
	61.166	0.45196		61.164	0.39291		61.166	0.35684		61.165	0.27895
	61.266	0.45074		61.265	0.39211		61.265	0.34901		61.265	0.28064
	61.366	0.45207		61.365	0.3926		61.366	0.36076		61.365	0.2804
	61.465	0.4504		61.464	0.39156		61.465	0.35209		61.464	0.27859
	61.566	0.45016		61.565	0.39174		61.565	0.35334		61.565	0.28125
	61.666	0.45051		61.665	0.39199		61.666	0.35908		61.664	0.27774
	61.766	0.45167		61.764	0.3915		61.766	0.35013		61.764	0.27956
	61.866	0.45126		61.864	0.39162		61.865	0.35824		61.865	0.27823
	61.966	0.4504		61.965	0.39193		61.965	0.35334		61.965	0.27907
	62.065	0.45045		62.064	0.39131		62.066	0.35069		62.064	0.27823
	62.165	0.45109		62.165	0.39088		62.165	0.35824		62.165	0.27811
	62.265	0.44803		62.264	0.39064		62.265	0.34775		62.265	0.27895
	62.365	0.44895		62.365	0.39057		62.365	0.35726		62.365	0.27762
	62.465	0.45201		62.465	0.39119		62.465	0.3532		62.465	0.2775
	62.565	0.44901		62.564	0.39094		62.565	0.35292		62.565	0.27702
	62.666	0.44884		62.664	0.39076		62.665	0.35474		62.664	0.27654
	62.765	0.45115		62.764	0.39027		62.764	0.35264		62.764	0.27702
	62.866	0.44768		62.863	0.38959		62.865	0.35153		62.864	0.2775
	62.965	0.44676		62.964	0.38984		62.965	0.35502		62.964	0.27811
	63.065	0.44843		63.064	0.38984		63.064	0.35236		63.065	0.27762
	63.164	0.44751		63.164	0.3902		63.165	0.35362		63.164	0.27726
	63.265	0.44733		63.265	0.39045		63.264	0.35432		63.264	0.27642
	63.365	0.44947		63.363	0.39033		63.364	0.35223		63.364	0.27678
	63.464	0.44826		63.463	0.38934		63.464	0.35264		63.463	0.2763
	63.565	0.44774		63.563	0.38953		63.564	0.3539		63.564	0.27557
	63.664	0.44751		63.663	0.38848		63.664	0.34663		63.664	0.27545
	63.764	0.44687		63.763	0.38799		63.764	0.356		63.764	0.27654
	63.864	0.44652		63.863	0.39064		63.864	0.35097		63.864	0.27593
	63.965	0.44832		63.964	0.38879		63.964	0.34999		63.963	0.27533
	64.065	0.4471		64.064	0.38842		64.063	0.3567		64.063	0.27497
	64.164	0.44733		64.163	0.39076		64.164	0.34705		64.163	0.27521
	64.264	0.44808		64.263	0.38817		64.264	0.35516		64.263	0.27485
	64.363	0.44589		64.363	0.38639		64.364	0.34999		64.364	0.2746
	64.464	0.44572		64.463	0.38824		64.463	0.35209		64.463	0.27485
	64.564	0.44595		64.563	0.3883		64.563	0.35278		64.563	0.27533
	64.663	0.44595		64.663	0.38651		64.664	0.35097		64.664	0.27509
	64.764	0.44525		64.762	0.38959		64.764	0.35041		64.763	0.27485
	64.864	0.44785		64.863	0.38965		64.864	0.35195		64.863	0.27521
	64.964	0.44427		64.964	0.38657		64.964	0.35041		64.963	0.2746
	65.064	0.44271		65.063	0.38793		65.064	0.34635		65.063	0.27424
	65.164	0.4456		65.162	0.38854		65.163	0.35572		65.163	0.27279
	65.263	0.4441		65.263	0.38448		65.263	0.34957		65.262	0.27328
	65.364	0.44612		65.362	0.38817		65.364	0.34859		65.362	0.27364
	65.463	0.44554		65.462	0.38928		65.463	0.35586		65.463	0.27388
	65.563	0.44283		65.562	0.38602		65.563	0.34495		65.563	0.274
	65.664	0.44404		65.662	0.38602		65.664	0.35432		65.663	0.27364
	65.763	0.44491		65.763	0.38934		65.764	0.34775		65.762	0.27352
	65.864	0.44109		65.862	0.38491		65.863	0.35083		65.862	0.27316
	65.963	0.4434		65.963	0.38461		65.964	0.35111		65.962	0.27291
	66.063	0.44398		66.063	0.38701		66.063	0.34887		66.063	0.27328
	66.163	0.44248		66.162	0.38516		66.163	0.35139		66.163	0.27267
	66.263	0.44381		66.262	0.38694		66.263	0.35069		66.262	0.27352
	66.363	0.44635		66.362	0.38774		66.362	0.34957		66.362	0.27231
	66.462	0.44028		66.462	0.38534		66.462	0.34999		66.462	0.27207
	66.563	0.44017		66.561	0.38651		66.563	0.34915		66.561	0.27255
	66.663	0.44491		66.662	0.3851		66.662	0.34901		66.662	0.27159
	66.763	0.44063		66.762	0.38485		66.763	0.35027		66.762	0.27231
	66.863	0.44017		66.862	0.38541		66.862	0.34957		66.862	0.27207
	66.963	0.44514		66.961	0.38522		66.962	0.34985		66.961	0.27255
	67.062	0.44144		67.062	0.38614		67.062	0.34957		67.061	0.27207
	67.162	0.44121		67.161	0.38602		67.163	0.34887		67.161	0.27159
	67.262	0.44254		67.261	0.38547		67.262	0.34803		67.261	0.27159
	67.362	0.43994		67.361	0.38559		67.361	0.34873		67.362	0.27086
	67.463	0.44028		67.462	0.38491		67.462	0.34873		67.461	0.2711
	67.562	0.44248		67.561	0.38411		67.562	0.34929		67.562	0.27195
	67.663	0.44069		67.661	0.38442		67.662	0.34887		67.661	0.27122
	67.762	0.44202		67.761	0.38479		67.762	0.34705		67.762	0.2711
	67.862	0.44098		67.861	0.38381		67.862	0.35278		67.861	0.27074
	67.962	0.43953		67.961	0.38614		67.962	0.34579		67.961	0.27062
	68.062	0.43976		68.061	0.38473		68.061	0.34999		68.061	0.27062
	68.162	0.4378		68.16	0.38147		68.162	0.34719		68.161	0.27086
	68.261	0.44005		68.26	0.38559		68.261	0.34943		68.261	0.27074
	68.362	0.44202		68.36	0.38282		68.362	0.34901		68.361	0.27074
	68.462	0.43844		68.461	0.38091		68.461	0.34915		68.461	0.2705
	68.561	0.43924		68.56	0.38528		68.562	0.34817		68.561	0.27026
	68.662	0.44034		68.66	0.38498		68.661	0.34873		68.661	0.27002
	68.762	0.43716		68.761	0.38048		68.761	0.34775		68.761	0.26977
	68.861	0.43676		68.86	0.38664		68.861	0.34775		68.861	0.26965
	68.961	0.43965		68.96	0.38251		68.962	0.34775		68.961	0.26941
	69.062	0.43815		69.061	0.38005		69.061	0.34789		69.061	0.26941
	69.161	0.43763		69.16	0.38627		69.161	0.34775		69.16	0.26905
	69.261	0.43792		69.261	0.38313		69.26	0.34775		69.26	0.26893
	69.362	0.43936		69.361	0.37975		69.361	0.34761		69.36	0.26905
	69.461	0.43792		69.46	0.38664		69.461	0.34761		69.46	0.26857
	69.562	0.4356		69.561	0.38178		69.56	0.34747		69.561	0.26869
	69.66	0.43792		69.66	0.37845		69.661	0.34733		69.66	0.26845
	69.761	0.43907		69.761	0.38639		69.761	0.34733		69.76	0.2682
	69.861	0.43722		69.86	0.38147		69.86	0.34719		69.86	0.26857
	69.961	0.43751		69.96	0.37747		69.96	0.34747		69.96	0.26808
	70.06	0.44063		70.06	0.38639		70.061	0.34705		70.06	0.26833
	70.161	0.43699		70.16	0.38196		70.16	0.34677		70.16	0.26845
	70.26	0.43376		70.26	0.37771		70.26	0.34691		70.26	0.26724
	70.36	0.43919		70.36	0.38522		70.36	0.34663		70.36	0.26772
	70.46	0.43757		70.459	0.37968		70.46	0.34635		70.46	0.26784
	70.561	0.43312		70.56	0.37778		70.561	0.34593		70.56	0.2676
	70.661	0.43901		70.659	0.38436		70.66	0.34551		70.66	0.2682
	70.761	0.4374		70.759	0.38153		70.76	0.34607		70.759	0.26748
	70.86	0.4326		70.859	0.37815		70.86	0.34649		70.859	0.26748
	70.96	0.43763		70.96	0.38344		70.959	0.34579		70.959	0.26676
	71.06	0.43711		71.059	0.3827		71.06	0.34523		71.059	0.26688
	71.16	0.43329		71.159	0.37581		71.16	0.34565		71.159	0.26808
	71.26	0.43688		71.26	0.38184		71.26	0.34509		71.259	0.26663
	71.36	0.43555		71.358	0.38424		71.359	0.34537		71.36	0.26639
	71.46	0.43439		71.459	0.37445		71.46	0.34537		71.459	0.26736
	71.559	0.43641		71.558	0.38098		71.56	0.34523		71.56	0.26676
	71.66	0.43318		71.659	0.38547		71.659	0.34579		71.659	0.26603
	71.761	0.43376		71.759	0.37464		71.76	0.34495		71.759	0.26519
	71.86	0.43647		71.858	0.37796		71.859	0.34579		71.859	0.26615
	71.96	0.43306		71.959	0.3859		71.959	0.34481		71.958	0.26579
	72.06	0.43422		72.058	0.37415		72.06	0.34481		72.059	0.26724
	72.16	0.43711		72.159	0.37759		72.159	0.34509		72.159	0.26676
	72.259	0.43156		72.259	0.38633		72.259	0.34495		72.258	0.26543
	72.359	0.4337		72.359	0.37501		72.359	0.34467		72.358	0.26543
	72.459	0.43468		72.459	0.37587		72.459	0.34327		72.459	0.26519
	72.559	0.43023		72.558	0.38541		72.56	0.34439		72.559	0.2647
	72.659	0.43456		72.659	0.37495		72.659	0.34397		72.658	0.26519
	72.76	0.43445		72.759	0.37408		72.759	0.34439		72.758	0.26543
	72.859	0.43266		72.858	0.38448		72.859	0.34439		72.858	0.26651
	72.959	0.43439		72.958	0.37685		72.958	0.34425		72.958	0.26579
	73.059	0.43306		73.058	0.37402		73.058	0.34495		73.057	0.26519
	73.16	0.4315		73.158	0.38307		73.158	0.34383		73.158	0.26458
	73.26	0.43231		73.259	0.3771		73.259	0.34383		73.258	0.2641
	73.358	0.43272		73.358	0.37328		73.359	0.34327		73.358	0.26398
	73.459	0.43243		73.458	0.38134		73.458	0.34341		73.457	0.26398
	73.558	0.43283		73.558	0.37716		73.559	0.34369		73.557	0.2641
	73.658	0.43306		73.658	0.37513		73.659	0.34313		73.657	0.2641
	73.758	0.43237		73.757	0.37981		73.758	0.34383		73.758	0.26374
	73.859	0.43116		73.858	0.37765		73.858	0.34355		73.858	0.26337
	73.958	0.43092		73.958	0.37544		73.958	0.34257		73.957	0.26349
	74.059	0.43295		74.058	0.37851		74.058	0.34271		74.058	0.26289
	74.159	0.43231		74.158	0.37722		74.159	0.34187		74.157	0.26362
	74.258	0.43064		74.258	0.37655		74.258	0.34313		74.257	0.26289
	74.358	0.43277		74.358	0.37648		74.358	0.34173		74.357	0.26374
	74.459	0.43		74.458	0.37833		74.458	0.34355		74.458	0.26349
	74.559	0.42746		74.557	0.37716		74.558	0.34201		74.557	0.26337
	74.658	0.43191		74.658	0.37525		74.658	0.34229		74.658	0.26325
	74.758	0.43139		74.758	0.37667		74.757	0.34355		74.757	0.26229
	74.858	0.42711		74.857	0.37771		74.858	0.34215		74.857	0.26277
	74.958	0.43237		74.957	0.37365		74.958	0.34257		74.957	0.26253
	75.058	0.43185		75.056	0.37624		75.057	0.34145		75.057	0.26325
	75.158	0.42746		75.157	0.37698		75.158	0.34229		75.158	0.26265
	75.258	0.43098		75.257	0.37544		75.257	0.34187		75.257	0.26301
	75.357	0.42942		75.357	0.37716		75.357	0.34243		75.357	0.26229
	75.458	0.42769		75.457	0.37636		75.457	0.34145		75.456	0.2618
	75.558	0.42931		75.556	0.37568		75.557	0.34103		75.557	0.26205
	75.657	0.42977		75.656	0.37568		75.657	0.34117		75.657	0.26217
	75.758	0.42902		75.757	0.37648		75.757	0.34187		75.757	0.26253
	75.857	0.42757		75.857	0.3747		75.857	0.34187		75.856	0.26265
	75.958	0.42879		75.956	0.37507		75.957	0.34229		75.956	0.26168
	76.058	0.42896		76.056	0.37747		76.057	0.34173		76.057	0.26144
	76.157	0.42717		76.156	0.37464		76.157	0.34117		76.156	0.26144
	76.257	0.42832		76.256	0.37568		76.257	0.34103		76.257	0.2606
	76.357	0.42994		76.356	0.37612		76.357	0.34089		76.357	0.26144
	76.457	0.42827		76.456	0.37495		76.457	0.34117		76.456	0.2612
	76.557	0.42538		76.556	0.37513		76.557	0.34089		76.556	0.26144
	76.657	0.42832		76.656	0.37519		76.657	0.34075		76.656	0.26168
	76.757	0.4285		76.756	0.3755		76.757	0.34103		76.756	0.26072
	76.857	0.42266		76.855	0.3755		76.856	0.34089		76.856	0.2612
	76.956	0.42838		76.955	0.37575		76.957	0.34019		76.956	0.26048
	77.056	0.42728		77.056	0.37513		77.057	0.34089		77.056	0.26011
	77.156	0.42607		77.156	0.37476		77.157	0.34019		77.156	0.26084
	77.257	0.42844		77.255	0.37427		77.257	0.34005		77.255	0.26036
	77.357	0.42561		77.355	0.37458		77.357	0.33977		77.356	0.26084
	77.456	0.42809		77.455	0.37458		77.456	0.34047		77.456	0.25927
	77.557	0.42798		77.555	0.37439		77.556	0.34019		77.556	0.2618
	77.656	0.42422		77.655	0.37464		77.657	0.33991		77.656	0.25963
	77.756	0.4278		77.755	0.37415		77.756	0.33949		77.756	0.25939
	77.857	0.42786		77.856	0.37464		77.857	0.33963		77.855	0.2606
	77.957	0.42289		77.955	0.3739		77.956	0.33991		77.955	0.25818
	78.056	0.42688		78.055	0.37384		78.057	0.34061		78.056	0.25999
	78.156	0.4289		78.155	0.37384		78.156	0.34019		78.156	0.25999
	78.257	0.42179		78.256	0.37433		78.255	0.33921		78.255	0.25758
	78.355	0.4248		78.355	0.37328		78.356	0.33963		78.355	0.2618
	78.455	0.42775		78.455	0.37328		78.456	0.33893		78.455	0.25794
	78.556	0.42324		78.556	0.37525		78.556	0.33907		78.556	0.26096
	78.655	0.42445		78.655	0.37113		78.656	0.33977		78.654	0.25806
	78.756	0.42653		78.754	0.37255		78.755	0.33949		78.754	0.25782
	78.856	0.42405		78.855	0.37513		78.855	0.34019		78.855	0.26144
	78.956	0.42422		78.955	0.37107		78.956	0.33991		78.955	0.25746
	79.055	0.42451		79.055	0.37408		79.055	0.33893		79.055	0.25903
	79.155	0.42543		79.155	0.37384		79.155	0.33767		79.155	0.25806
	79.256	0.42382		79.254	0.3723		79.255	0.33669		79.255	0.25722
	79.356	0.42272		79.355	0.37396		79.356	0.33921		79.355	0.26036
	79.455	0.42601		79.455	0.37298		79.456	0.33823		79.454	0.2542
	79.555	0.42463		79.554	0.37089		79.555	0.33865		79.554	0.26011
	79.655	0.42064		79.654	0.37421		79.655	0.33879		79.655	0.25987
	79.756	0.42457		79.754	0.37199		79.755	0.33893		79.755	0.25552
	79.855	0.42515		79.854	0.37273		79.855	0.33879		79.854	0.25999
	79.955	0.42139		79.954	0.37224		79.955	0.33795		79.954	0.25734
	80.055	0.42532		80.055	0.37175		80.055	0.33725		80.054	0.25746
	80.155	0.42335		80.154	0.37267		80.155	0.33711		80.155	0.26156
	80.255	0.42243		80.254	0.37212		80.255	0.33837		80.254	0.25311
	80.355	0.42295		80.354	0.37119		80.355	0.33851		80.354	0.26192
	80.455	0.42214		80.454	0.37212		80.454	0.33893		80.454	0.25371
	80.556	0.42122		80.554	0.37199		80.555	0.33837		80.554	0.25854
	80.654	0.4237		80.654	0.37249		80.655	0.33683		80.654	0.25927
	80.754	0.42255		80.754	0.3699		80.755	0.33809		80.754	0.25528
	80.854	0.42307		80.853	0.37359		80.854	0.33739		80.854	0.25915
	80.954	0.42393		80.954	0.37009		80.955	0.33641		80.954	0.2548
	81.055	0.42099		81.054	0.3715		81.054	0.33795		81.053	0.25866
	81.155	0.42151		81.154	0.37169		81.154	0.33725		81.153	0.25625
	81.254	0.42122		81.253	0.37107		81.254	0.33767		81.253	0.25371
	81.354	0.42151		81.353	0.37162		81.353	0.33697		81.353	0.25818
	81.454	0.4237		81.453	0.37261		81.454	0.33781		81.454	0.25371
	81.554	0.42214		81.553	0.37144		81.554	0.33711		81.554	0.25915
	81.655	0.42203		81.653	0.37052		81.654	0.33739		81.653	0.25552
	81.754	0.42104		81.753	0.37052		81.754	0.33725		81.753	0.25746
	81.854	0.41977		81.853	0.36984		81.854	0.33767		81.853	0.25673
	81.954	0.42127		81.954	0.37039		81.954	0.33725		81.954	0.25565
	82.055	0.42122		82.053	0.37113		82.054	0.33781		82.053	0.25697
	82.154	0.42104		82.153	0.37064		82.154	0.33753		82.153	0.25408
	82.255	0.42087		82.254	0.37076		82.254	0.33627		82.253	0.25625
	82.354	0.4233		82.352	0.37033		82.354	0.33613		82.352	0.25492
	82.454	0.41804		82.453	0.36984		82.453	0.33627		82.453	0.25516
	82.553	0.41931		82.553	0.36929		82.553	0.33585		82.553	0.25903
	82.654	0.42214		82.653	0.36941		82.654	0.33669		82.653	0.25456
	82.753	0.41948		82.752	0.36984		82.753	0.33543		82.752	0.25408
	82.853	0.41971		82.853	0.37052		82.853	0.33585		82.852	0.25709
	82.954	0.42399		82.952	0.37089		82.953	0.33949		82.953	0.249
	83.053	0.4196		83.052	0.37002		83.052	0.33039		83.053	0.25866
	83.154	0.41989		83.152	0.36922		83.153	0.34061		83.152	0.25299
	83.253	0.42156		83.253	0.36922		83.253	0.33487		83.252	0.25251
	83.353	0.41827		83.352	0.36941		83.353	0.33501		83.352	0.25891
	83.453	0.41862		83.452	0.36972		83.452	0.33641		83.452	0.24997
	83.553	0.41948		83.553	0.37002		83.552	0.33431		83.552	0.25589
	83.654	0.41937		83.652	0.36916		83.654	0.33781		83.653	0.25335
	83.753	0.41943		83.751	0.36904		83.752	0.33431		83.752	0.25142
	83.853	0.41896		83.853	0.36769		83.853	0.33641		83.851	0.25806
	83.953	0.41885		83.952	0.37039		83.952	0.33473		83.952	0.24997
	84.052	0.41925		84.052	0.36818		84.052	0.33739		84.052	0.2577
	84.152	0.41885		84.151	0.36707		84.153	0.33431		84.152	0.25166
	84.252	0.41885		84.252	0.37193		84.252	0.33529		84.251	0.25504
	84.352	0.41839		84.352	0.36812		84.352	0.33879		84.351	0.25395
	84.453	0.41879		84.452	0.3667		84.452	0.33095		84.452	0.2519
	84.552	0.41966		84.551	0.36929		84.552	0.33781		84.552	0.2554
	84.652	0.41746		84.652	0.36756		84.652	0.33403		84.652	0.25142
	84.752	0.41492		84.752	0.36609		84.752	0.33137		84.751	0.25528
	84.852	0.41896		84.851	0.36972		84.852	0.33851		84.851	0.25238
	84.953	0.41919		84.952	0.36726		84.953	0.32914		84.951	0.25383
	85.052	0.41613		85.052	0.36695		85.052	0.33865		85.051	0.25287
	85.152	0.41885		85.151	0.36941		85.152	0.33235		85.151	0.25142
	85.253	0.41839		85.251	0.36824		85.252	0.33529		85.251	0.25287
	85.352	0.41717		85.351	0.36756		85.352	0.33487		85.351	0.25251
	85.452	0.417		85.452	0.36793		85.452	0.33165		85.451	0.25275
	85.552	0.41781		85.551	0.36732		85.551	0.33459		85.551	0.25251
	85.652	0.41642		85.651	0.36658		85.652	0.33249		85.651	0.25226
	85.751	0.41792		85.751	0.36682		85.751	0.33305		85.75	0.25238
	85.851	0.41787		85.851	0.36824		85.851	0.33445		85.851	0.25226
	85.952	0.41769		85.951	0.36762		85.951	0.33305		85.951	0.25226
	86.052	0.41665		86.051	0.36701		86.052	0.33361		86.051	0.25251
	86.152	0.41631		86.15	0.3651		86.152	0.33305		86.151	0.25238
	86.251	0.41596		86.251	0.36922		86.251	0.33347		86.251	0.2519
	86.351	0.41717		86.351	0.36596		86.352	0.33375		86.351	0.25238
	86.451	0.41475		86.45	0.36326		86.451	0.33375		86.45	0.25275
	86.551	0.41867		86.551	0.37162		86.552	0.33375		86.55	0.25226
	86.652	0.41717		86.65	0.3667		86.651	0.33333		86.651	0.2519
	86.752	0.41388		86.75	0.3627		86.751	0.33305		86.751	0.25118
	86.851	0.41671		86.85	0.37076		86.851	0.33235		86.85	0.25142
	86.951	0.41671		86.95	0.36498		86.95	0.33361		86.95	0.25118
	87.051	0.41371		87.051	0.36159		87.051	0.33361		87.05	0.25142
	87.151	0.41584		87.15	0.37045		87.151	0.33375		87.15	0.25118
	87.251	0.41781		87.249	0.3651		87.251	0.33333		87.251	0.25154
	87.351	0.41527		87.35	0.36196		87.35	0.33137		87.35	0.2513
	87.451	0.41567		87.45	0.37052		87.451	0.33417		87.45	0.2513
	87.55	0.41521		87.551	0.36553		87.55	0.33109		87.55	0.25106
	87.65	0.41475		87.65	0.36116		87.65	0.33137		87.65	0.25033
	87.75	0.4148		87.75	0.36922		87.751	0.33417		87.75	0.25082
	87.851	0.41619		87.849	0.36424		87.85	0.32969		87.85	0.25033
	87.951	0.41469		87.949	0.36141		87.951	0.33277		87.95	0.25069
	88.051	0.41521		88.049	0.36867		88.05	0.33235		88.05	0.24985
	88.15	0.41544		88.15	0.36596		88.151	0.33207		88.15	0.25057
	88.25	0.41509		88.25	0.3627		88.25	0.33137		88.25	0.25009
	88.35	0.41324		88.349	0.36664		88.35	0.33165		88.35	0.24949
	88.45	0.41428		88.449	0.36547		88.45	0.33165		88.449	0.25082
	88.55	0.41382		88.55	0.36289		88.55	0.33249		88.55	0.25082
	88.65	0.41399		88.649	0.36418		88.649	0.33249		88.649	0.24973
	88.75	0.41399		88.75	0.36658		88.75	0.33151		88.749	0.25383
	88.85	0.41475		88.849	0.36356		88.85	0.33137		88.849	0.24695
	88.95	0.41451		88.949	0.36387		88.95	0.33151		88.95	0.24985
	89.05	0.41371		89.049	0.36572		89.05	0.33081		89.049	0.24925
	89.15	0.41307		89.149	0.36572		89.149	0.33137		89.149	0.24925
	89.25	0.41336		89.249	0.36141		89.25	0.33123		89.249	0.25214
	89.35	0.41388		89.349	0.36399		89.35	0.33025		89.349	0.249
	89.45	0.41382		89.448	0.36732		89.45	0.33263		89.449	0.2519
	89.549	0.41371		89.549	0.36116		89.55	0.32676		89.549	0.2484
	89.649	0.4133		89.649	0.36363		89.649	0.33473		89.649	0.24985
	89.75	0.41347		89.748	0.36744		89.749	0.32816		89.749	0.24925
	89.849	0.41284		89.849	0.36079		89.849	0.33221		89.849	0.24816
	89.949	0.41203		89.948	0.36239		89.948	0.32983		89.949	0.24961
	90.049	0.41255		90.048	0.36701		90.049	0.33277		90.048	0.24731
	90.149	0.41249		90.149	0.3611		90.149	0.33081		90.148	0.25082
	90.249	0.41365		90.248	0.3643		90.249	0.33137		90.248	0.24937
	90.349	0.41047		90.348	0.36424		90.348	0.33039		90.348	0.2484
	90.449	0.40931		90.448	0.36356		90.448	0.32997		90.448	0.24864
	90.549	0.41457		90.549	0.36264		90.549	0.33067		90.548	0.2478
	90.649	0.41215		90.648	0.36246		90.648	0.32914		90.649	0.24804
	90.749	0.40931		90.748	0.36375		90.748	0.33067		90.748	0.24816
	90.848	0.41342		90.847	0.36369		90.849	0.33025		90.848	0.2484
	90.949	0.41249		90.947	0.35987		90.948	0.33011		90.948	0.24888
	91.049	0.41157		91.048	0.36461		91.049	0.33109		91.048	0.24792
	91.149	0.41191		91.147	0.36609		91.148	0.32997		91.148	0.24804
	91.248	0.41151		91.248	0.3584		91.249	0.32955		91.248	0.2484
	91.349	0.41082		91.348	0.36387		91.348	0.33207		91.348	0.24864
	91.448	0.4103		91.448	0.36627		91.448	0.32746		91.447	0.2484
	91.549	0.4118		91.547	0.35784		91.548	0.33417		91.547	0.2484
	91.648	0.41163		91.647	0.36116		91.648	0.32634		91.648	0.24828
	91.748	0.41076		91.747	0.36793		91.749	0.33067		91.748	0.24816
	91.849	0.41007		91.848	0.3579		91.849	0.32774		91.847	0.24792
	91.948	0.41255		91.947	0.3603		91.948	0.329		91.948	0.24792
	92.049	0.4081		92.047	0.36707		92.048	0.33011		92.048	0.24768
	92.148	0.4107		92.147	0.35784		92.148	0.32886		92.147	0.24768
	92.248	0.41232		92.247	0.35938		92.248	0.33039		92.247	0.24755
	92.349	0.40914		92.348	0.36547		92.348	0.32914		92.347	0.24731
	92.448	0.41047		92.447	0.3584		92.448	0.32914		92.448	0.24755
	92.548	0.40995		92.547	0.36049		92.548	0.3283		92.547	0.2478
	92.647	0.40955		92.647	0.36486		92.647	0.32858		92.648	0.24755
	92.748	0.40955		92.747	0.35963		92.747	0.329		92.747	0.24695
	92.847	0.40897		92.847	0.35969		92.848	0.32928		92.847	0.24659
	92.948	0.4118		92.947	0.36307		92.947	0.329		92.947	0.24647
	93.047	0.4118		93.047	0.35963		93.047	0.32886		93.046	0.24671
	93.148	0.40839		93.146	0.3592		93.148	0.3283		93.147	0.24683
	93.248	0.40839		93.246	0.36264		93.247	0.32886		93.246	0.24671
	93.347	0.4107		93.347	0.36307		93.348	0.32816		93.346	0.24719
	93.448	0.40735		93.447	0.35981		93.447	0.32872		93.446	0.24731
	93.547	0.40787		93.546	0.36209		93.547	0.32802		93.546	0.24695
	93.647	0.41163		93.647	0.36227		93.647	0.3283		93.647	0.24635
	93.747	0.41047		93.746	0.35766		93.748	0.329		93.747	0.24598
	93.847	0.40851		93.847	0.36104		93.847	0.3283		93.847	0.24611
	93.947	0.40914		93.946	0.36166		93.947	0.32844		93.946	0.24659
	94.047	0.40879		94.047	0.3584		94.047	0.32774		94.046	0.24635
	94.147	0.40793		94.146	0.36172		94.146	0.32746		94.146	0.24683
	94.247	0.40596		94.245	0.3611		94.247	0.32788		94.246	0.24623
	94.347	0.40885		94.346	0.35821		94.346	0.32816		94.346	0.24538
	94.447	0.40937		94.446	0.36159		94.446	0.32969		94.445	0.24538
	94.547	0.40775		94.546	0.35987		94.547	0.3248		94.547	0.24526
	94.647	0.40781		94.646	0.35907		94.647	0.32872		94.646	0.24623
	94.746	0.40914		94.746	0.36252		94.746	0.3283		94.745	0.24635
	94.847	0.40648		94.846	0.36024		94.847	0.32788		94.846	0.24623
	94.946	0.40799		94.945	0.36006		94.946	0.3283		94.946	0.24611
	95.047	0.40799		95.046	0.36196		95.046	0.32578		95.046	0.24562
	95.146	0.4081		95.145	0.35772		95.146	0.32858		95.146	0.2449
	95.246	0.40845		95.246	0.3595		95.246	0.32578		95.246	0.24478
	95.347	0.40799		95.346	0.36203		95.346	0.32816		95.346	0.24466
	95.446	0.40793		95.445	0.35784		95.447	0.32718		95.445	0.24502
	95.546	0.40735		95.546	0.35901		95.545	0.32704		95.545	0.24502
	95.646	0.40643		95.646	0.36307		95.645	0.32718		95.645	0.24478
	95.746	0.40735		95.745	0.35778		95.746	0.3269		95.745	0.24441
	95.846	0.4077		95.845	0.35729		95.846	0.32718		95.846	0.24441
	95.946	0.40793		95.945	0.36215		95.946	0.32704		95.945	0.24454
	96.047	0.40787		96.045	0.35716		96.046	0.32662		96.046	0.24478
	96.146	0.40747		96.145	0.35723		96.146	0.32718		96.144	0.24454
	96.245	0.40619		96.245	0.36289		96.246	0.32662		96.245	0.24466
	96.345	0.40614		96.345	0.35735		96.345	0.3276		96.345	0.24466
	96.445	0.4066		96.444	0.35735		96.445	0.32746		96.445	0.24441
	96.545	0.40677		96.545	0.36159		96.545	0.32494		96.545	0.24454
	96.645	0.40735		96.645	0.35661		96.646	0.32942		96.645	0.24466
	96.745	0.40718		96.744	0.35747		96.746	0.32102		96.745	0.24441
	96.845	0.40608		96.845	0.36079		96.845	0.32997		96.845	0.24466
	96.946	0.40591		96.945	0.35827		96.945	0.32438		96.945	0.24466
	97.046	0.40556		97.045	0.35827		97.045	0.3269		97.045	0.24429
	97.145	0.40579		97.144	0.3595		97.145	0.32634		97.144	0.24466
	97.246	0.40683		97.245	0.35827		97.245	0.32508		97.244	0.24429
	97.345	0.407		97.344	0.3576		97.344	0.32718		97.344	0.24393
	97.446	0.40741		97.444	0.35796		97.445	0.32438		97.444	0.24405
	97.546	0.40637		97.545	0.35907		97.545	0.32802		97.544	0.24417
	97.645	0.40515		97.644	0.35704		97.644	0.32312		97.644	0.24417
	97.746	0.40521		97.744	0.3576		97.745	0.32816		97.744	0.24429
	97.845	0.40521		97.844	0.36147		97.844	0.32466		97.844	0.24429
	97.945	0.40544		97.944	0.35704		97.944	0.3255		97.944	0.24381
	98.044	0.40608		98.044	0.35464		98.045	0.32536		98.044	0.24381
	98.145	0.40585		98.143	0.36203		98.145	0.32438		98.143	0.24345
	98.245	0.4051		98.244	0.35606		98.245	0.3262		98.243	0.24357
	98.344	0.40429		98.344	0.35458		98.345	0.32312		98.344	0.24333
	98.444	0.40463		98.444	0.36172		98.444	0.32564		98.444	0.24345
	98.544	0.40481		98.544	0.35661		98.544	0.32508		98.544	0.24321
	98.645	0.40458		98.643	0.3555		98.644	0.32298		98.643	0.24285
	98.744	0.40446		98.743	0.3603		98.745	0.32662		98.743	0.24297
	98.845	0.4055		98.843	0.35612		98.844	0.32312		98.844	0.24297
	98.944	0.40533		98.944	0.3555		98.944	0.32144		98.944	0.24297
	99.044	0.40348		99.043	0.35846		99.044	0.3269		99.043	0.24285
	99.145	0.40423		99.143	0.35612		99.145	0.32242		99.143	0.24321
	99.244	0.40122		99.243	0.3579		99.243	0.32676		99.243	0.24285
	99.344	0.40226		99.343	0.35827		99.343	0.32382		99.344	0.24309
	99.444	0.40752		99.443	0.35772		99.443	0.32536		99.443	0.24297
	99.544	0.40354		99.543	0.35729		99.544	0.3227		99.543	0.2426
	99.644	0.40284		99.643	0.35624		99.644	0.32424		99.643	0.24297
	99.744	0.407		99.744	0.35655		99.744	0.32438		99.743	0.24272
	99.844	0.40053		99.842	0.35778		99.844	0.32284		99.843	0.24333
	99.944	0.40192		99.943	0.35661		99.943	0.32592		99.942	0.2414
	100.044	0.40758		100.042	0.356		100.043	0.32354		100.043	0.24236
	100.144	0.4014		100.143	0.35895		100.143	0.32452		100.143	0.24236
	100.243	0.40325		100.242	0.35415		100.244	0.32242		100.243	0.24248
	100.343	0.40758		100.343	0.3568		100.344	0.32326		100.342	0.2426
	100.444	0.4003		100.442	0.35815		100.443	0.3241		100.442	0.242
	100.544	0.40163		100.542	0.35347		100.543	0.32256		100.542	0.242
	100.644	0.40527		100.643	0.35686		100.644	0.32494		100.643	0.2414
	100.743	0.39955		100.743	0.3595		100.743	0.3213		100.742	0.24236
	100.844	0.40284		100.842	0.35384		100.843	0.32396		100.843	0.24236
	100.943	0.40562		100.942	0.35526		100.942	0.32396		100.942	0.24115
	101.043	0.4007		101.042	0.35809		101.043	0.32172		101.042	0.2426
	101.143	0.40307		101.142	0.35483		101.143	0.32438		101.142	0.24079
	101.243	0.40169		101.242	0.35446		101.242	0.32102		101.242	0.242
	101.343	0.40053		101.343	0.35766		101.343	0.32466		101.342	0.24152
	101.443	0.40273		101.442	0.35544		101.443	0.32354		101.442	0.24031
	101.542	0.40169		101.541	0.3552		101.543	0.3227		101.542	0.24176
	101.643	0.40336		101.642	0.35803		101.642	0.32536		101.642	0.24128
	101.743	0.40203		101.742	0.35483		101.742	0.32172		101.741	0.242
	101.842	0.40007		101.842	0.35464		101.842	0.32326		101.841	0.24079
	101.943	0.40302		101.942	0.35563		101.943	0.32326		101.942	0.24031
	102.043	0.4029		102.041	0.35489		102.042	0.32256		102.042	0.24007
	102.142	0.3992		102.142	0.3547		102.142	0.32284		102.141	0.24043
	102.242	0.40238		102.241	0.35501		102.242	0.32242		102.241	0.24079
	102.342	0.40348		102.341	0.35766		102.342	0.32298		102.342	0.24152
	102.442	0.40151		102.441	0.35452		102.442	0.3227		102.442	0.24019
	102.542	0.40082		102.541	0.35378		102.541	0.322		102.542	0.24079
	102.642	0.40348		102.642	0.35723		102.642	0.3227		102.641	0.24091
	102.742	0.4003		102.741	0.35378		102.742	0.32242		102.742	0.23971
	102.842	0.39966		102.841	0.35243		102.842	0.32326		102.841	0.24055
	102.942	0.4025		102.941	0.35747		102.942	0.322		102.942	0.24067
	103.042	0.40267		103.041	0.35421		103.041	0.32144		103.042	0.23995
	103.142	0.39943		103.141	0.35212		103.142	0.32214		103.141	0.2391
	103.241	0.40169		103.24	0.35821		103.242	0.3213		103.241	0.24007
	103.341	0.40198		103.341	0.35366		103.342	0.32144		103.341	0.24091
	103.441	0.39845		103.441	0.3523		103.442	0.32158		103.441	0.24007
	103.542	0.39972		103.54	0.35643		103.542	0.32242		103.541	0.23922
	103.641	0.40094		103.64	0.3544		103.641	0.32144		103.641	0.23886
	103.742	0.4018		103.74	0.3531		103.741	0.32228		103.74	0.23946
	103.841	0.40117		103.841	0.35557		103.841	0.322		103.84	0.23995
	103.942	0.40117		103.941	0.35329		103.941	0.32186		103.941	0.23971
	104.041	0.39903		104.04	0.35433		104.041	0.31836		104.041	0.23946
	104.141	0.4007		104.141	0.35372		104.141	0.32508		104.14	0.23983
	104.241	0.39839		104.24	0.35273		104.241	0.3157		104.24	0.23983
	104.341	0.39857		104.34	0.35507		104.341	0.32298		104.34	0.23983
	104.441	0.39984		104.44	0.35298		104.441	0.32214		104.44	0.23946
	104.54	0.40094		104.54	0.35409		104.541	0.32032		104.541	0.24007
	104.641	0.39851		104.64	0.35329		104.64	0.32214		104.64	0.24007
	104.741	0.4014		104.74	0.3536		104.74	0.32018		104.74	0.24031
	104.841	0.39972		104.84	0.35366		104.84	0.32116		104.84	0.24007
	104.941	0.39753		104.94	0.3544		104.94	0.32144		104.939	0.23983
	105.041	0.40117		105.04	0.35077		105.041	0.32046		105.04	0.23874
	105.14	0.39955		105.14	0.35421		105.14	0.31962		105.139	0.23826
	105.24	0.39834		105.24	0.35624		105.24	0.32256		105.24	0.23886
	105.341	0.39932		105.34	0.35163		105.341	0.3199		105.34	0.23814
	105.44	0.40007		105.44	0.35273		105.44	0.32172		105.44	0.23801
	105.541	0.39868		105.54	0.35483		105.54	0.31934		105.539	0.23898
	105.64	0.39886		105.64	0.35157		105.641	0.32102		105.639	0.23801
	105.74	0.40065		105.739	0.35163		105.74	0.32074		105.74	0.24007
	105.84	0.39903		105.839	0.35353		105.84	0.31766		105.84	0.23898
	105.94	0.39776		105.941	0.35237		105.94	0.31738		105.94	0.23826
	106.04	0.40007		106.039	0.35323		106.04	0.32634		106.039	0.23826
	106.14	0.40117		106.139	0.35397		106.139	0.31346		106.139	0.23814
	106.24	0.39706		106.239	0.35323		106.239	0.3227		106.24	0.23898
	106.34	0.39897		106.339	0.35267		106.34	0.3185		106.339	0.24067
	106.44	0.39914		106.439	0.3528		106.44	0.31892		106.439	0.23439
	106.54	0.39689		106.538	0.35237		106.54	0.32074		106.539	0.24248
	106.639	0.39926		106.64	0.3515		106.64	0.31948		106.639	0.23439
	106.739	0.39828		106.739	0.35341		106.74	0.31878		106.739	0.24055
	106.84	0.39886		106.839	0.35273		106.839	0.32172		106.839	0.23729
	106.939	0.39839		106.939	0.35292		106.939	0.31878		106.939	0.23898
	107.04	0.39782		107.039	0.35237		107.039	0.31724		107.038	0.2385
	107.139	0.39782		107.138	0.35403		107.14	0.32074		107.14	0.23717
	107.239	0.39793		107.239	0.35077		107.24	0.31724		107.239	0.23838
	107.339	0.3977		107.339	0.35114		107.339	0.31682		107.338	0.23693
	107.439	0.3981		107.439	0.35397		107.439	0.32592		107.439	0.23705
	107.539	0.39845		107.539	0.35157		107.539	0.31262		107.539	0.23765
	107.639	0.39799		107.638	0.3515		107.639	0.3227		107.639	0.23801
	107.739	0.39753		107.738	0.35501		107.738	0.31934		107.738	0.23729
	107.839	0.39666		107.838	0.35058		107.838	0.31542		107.838	0.23789
	107.939	0.39672		107.938	0.35157		107.939	0.32508		107.938	0.23741
	108.038	0.39735		108.039	0.35157		108.039	0.3143		108.038	0.23693
	108.139	0.39689		108.138	0.35058		108.139	0.32102		108.139	0.23729
	108.239	0.39735		108.239	0.35224		108.239	0.32004		108.238	0.23681
	108.339	0.39741		108.338	0.35267		108.339	0.31626		108.338	0.23632
	108.439	0.39805		108.437	0.35157		108.438	0.32144		108.438	0.2356
	108.539	0.39735		108.537	0.35083		108.538	0.31654		108.538	0.23632
	108.639	0.39643		108.638	0.35101		108.639	0.3171		108.638	0.23669
	108.738	0.39689		108.739	0.35187		108.738	0.31822		108.738	0.23657
	108.839	0.3981		108.837	0.35064		108.838	0.31822		108.838	0.23644
	108.939	0.39637		108.938	0.3515		108.938	0.31794		108.938	0.23572
	109.038	0.39666		109.038	0.3512		109.038	0.31892		109.037	0.23644
	109.138	0.39626		109.138	0.35138		109.138	0.31822		109.137	0.23632
	109.238	0.39585		109.238	0.35058		109.238	0.3185		109.237	0.23705
	109.338	0.39585		109.337	0.35132		109.338	0.31696		109.338	0.23657
	109.438	0.39741		109.438	0.35077		109.438	0.31752		109.437	0.23632
	109.538	0.39683		109.538	0.34898		109.538	0.31794		109.538	0.23596
	109.638	0.39649		109.637	0.35144		109.638	0.31836		109.638	0.23572
	109.739	0.39574		109.738	0.35243		109.738	0.3178		109.737	0.23632
	109.837	0.39614		109.837	0.3483		109.838	0.31878		109.838	0.23693
	109.938	0.39527		109.937	0.35058		109.938	0.31626		109.937	0.23693
	110.038	0.39533		110.037	0.35255		110.038	0.31668		110.037	0.23608
	110.137	0.3951		110.137	0.34806		110.137	0.31738		110.137	0.2356
	110.237	0.39591		110.237	0.35095		110.238	0.31472		110.237	0.23572
	110.338	0.39649		110.337	0.35163		110.337	0.32242		110.337	0.2356
	110.438	0.39654		110.437	0.34874		110.437	0.31458		110.437	0.23548
	110.537	0.39602		110.537	0.35009		110.537	0.32032		110.537	0.23572
	110.638	0.39574		110.637	0.35046		110.637	0.31626		110.637	0.23644
	110.737	0.39539		110.736	0.35009		110.737	0.31626		110.736	0.23657
	110.837	0.39533		110.836	0.34769		110.838	0.3171		110.837	0.23632
	110.938	0.39545		110.937	0.35175		110.938	0.31808		110.936	0.23572
	111.037	0.39545		111.036	0.34929		111.037	0.31892		111.036	0.23572
	111.137	0.39539		111.136	0.3483		111.137	0.31724		111.136	0.23572
	111.237	0.39539		111.236	0.35212		111.237	0.31724		111.237	0.23548
	111.337	0.39522		111.336	0.3507		111.337	0.31626		111.336	0.23548
	111.437	0.39481		111.436	0.34732		111.437	0.31668		111.436	0.23548
	111.536	0.39464		111.536	0.35175		111.537	0.31612		111.536	0.23572
	111.637	0.3947		111.636	0.34966		111.637	0.3171		111.636	0.23451
	111.738	0.39527		111.736	0.34787		111.736	0.31794		111.736	0.23475
	111.837	0.39522		111.837	0.35107		111.837	0.31696		111.836	0.23415
	111.937	0.39493		111.936	0.34874		111.937	0.31724		111.936	0.23512
	112.037	0.39418		112.036	0.34861		112.036	0.3171		112.035	0.23536
	112.137	0.39406		112.136	0.34966		112.136	0.31752		112.136	0.23475
	112.236	0.39446		112.236	0.34917		112.237	0.31668		112.236	0.235
	112.336	0.39452		112.335	0.34923		112.336	0.31654		112.336	0.23439
	112.436	0.39446		112.436	0.34892		112.437	0.31668		112.436	0.23439
	112.537	0.39441		112.535	0.34923		112.536	0.31752		112.535	0.23403
	112.637	0.39366		112.635	0.34849		112.636	0.31766		112.635	0.23415
	112.737	0.39423		112.735	0.34935		112.736	0.31822		112.735	0.23463
	112.836	0.394		112.835	0.34898		112.836	0.31696		112.836	0.23451
	112.936	0.39429		112.936	0.34978		112.936	0.31668		112.935	0.23451
	113.036	0.39545		113.036	0.34923		113.036	0.31598		113.035	0.23439
	113.136	0.39435		113.135	0.34904		113.135	0.31542		113.135	0.23463
	113.236	0.394		113.236	0.34861		113.236	0.31542		113.235	0.23427
	113.336	0.394		113.335	0.34874		113.335	0.31584		113.335	0.23415
	113.436	0.39348		113.435	0.34849		113.435	0.31682		113.435	0.23367
	113.537	0.39371		113.535	0.3488		113.535	0.31766		113.535	0.23403
	113.636	0.39354		113.636	0.34892		113.636	0.31682		113.635	0.23403
	113.736	0.39383		113.735	0.34923		113.735	0.31626		113.735	0.23415
	113.836	0.39394		113.835	0.3491		113.836	0.31626		113.835	0.23391
	113.935	0.394		113.934	0.3483		113.935	0.31626		113.934	0.23367
	114.036	0.39325		114.035	0.34744		114.036	0.3171		114.035	0.23343
	114.136	0.39371		114.135	0.34787		114.136	0.31696		114.135	0.23318
	114.236	0.39267		114.234	0.3483		114.235	0.31682		114.234	0.23331
	114.336	0.39181		114.335	0.3483		114.336	0.31682		114.335	0.23331
	114.436	0.39146		114.434	0.34874		114.435	0.31668		114.435	0.23379
	114.535	0.39198		114.535	0.34898		114.536	0.31654		114.535	0.23391
	114.635	0.39319		114.634	0.34874		114.635	0.31612		114.634	0.23391
	114.736	0.39308		114.734	0.34806		114.735	0.315		114.734	0.23391
	114.836	0.39337		114.834	0.34751		114.835	0.31514		114.834	0.23379
	114.936	0.39308		114.934	0.34738		114.935	0.3157		114.934	0.23367
	115.035	0.39331		115.035	0.34775		115.035	0.3157		115.035	0.23379
	115.135	0.39152		115.134	0.34787		115.134	0.31472		115.134	0.23343
	115.234	0.3929		115.235	0.34824		115.235	0.31458		115.234	0.23306
	115.335	0.39221		115.334	0.34818		115.335	0.31416		115.334	0.23294
	115.435	0.39331		115.433	0.34775		115.434	0.31416		115.434	0.23306
	115.534	0.39314		115.534	0.34695		115.535	0.31556		115.534	0.23367
	115.635	0.39169		115.634	0.34683		115.634	0.31612		115.634	0.23294
	115.734	0.39111		115.734	0.34769		115.735	0.3157		115.733	0.23355
	115.834	0.39256		115.834	0.34794		115.834	0.31556		115.834	0.23355
	115.935	0.39221		115.933	0.34646		115.934	0.31472		115.934	0.23258
	116.035	0.39308		116.034	0.35034		116.035	0.31458		116.034	0.23282
	116.135	0.39342		116.134	0.34547		116.135	0.31444		116.134	0.23258
	116.235	0.39244		116.233	0.34664		116.234	0.31472		116.234	0.23246
	116.334	0.38915		116.333	0.34855		116.335	0.31458		116.334	0.23343
	116.435	0.39267		116.434	0.34547		116.434	0.315		116.433	0.23318
	116.535	0.39186		116.534	0.348		116.534	0.31458		116.534	0.23355
	116.634	0.39007		116.634	0.34861		116.634	0.31542		116.633	0.23246
	116.735	0.3925		116.733	0.34591		116.734	0.31444		116.733	0.2327
	116.834	0.39175		116.834	0.34689		116.834	0.31444		116.833	0.23222
	116.934	0.39146		116.933	0.34751		116.933	0.31416		116.933	0.2321
	117.034	0.39082		117.034	0.344		117.034	0.31472		117.033	0.23294
	117.134	0.39059		117.133	0.34738		117.134	0.31458		117.134	0.23198
	117.233	0.3914		117.232	0.34874		117.233	0.31444		117.234	0.2327
	117.333	0.391		117.333	0.34418		117.334	0.3143		117.333	0.23222
	117.434	0.39146		117.433	0.34757		117.433	0.31304		117.433	0.23198
	117.533	0.39383		117.533	0.34769		117.534	0.31486		117.533	0.23222
	117.633	0.39071		117.633	0.34264		117.634	0.31458		117.632	0.23186
	117.733	0.39002		117.733	0.34689		117.734	0.31304		117.733	0.23234
	117.833	0.39163		117.833	0.34658		117.834	0.31388		117.832	0.23137
	117.934	0.38973		117.932	0.34381		117.933	0.31402		117.933	0.23113
	118.033	0.39054		118.033	0.3472		118.033	0.31388		118.033	0.23234
	118.133	0.39273		118.132	0.34701		118.134	0.3136		118.132	0.23234
	118.233	0.39077		118.232	0.34326		118.234	0.31486		118.232	0.23246
	118.333	0.39059		118.332	0.34738		118.333	0.31374		118.332	0.23101
	118.434	0.39054		118.432	0.34504		118.432	0.3143		118.432	0.23186
	118.533	0.39048		118.533	0.34474		118.533	0.315		118.533	0.23041
	118.633	0.39019		118.632	0.34634		118.633	0.3143		118.632	0.23161
	118.732	0.38857		118.732	0.34572		118.732	0.31332		118.732	0.23161
	118.834	0.39152		118.831	0.34627		118.833	0.31276		118.832	0.23186
	118.932	0.39233		118.932	0.34609		118.933	0.31346		118.932	0.23149
	119.033	0.38846		119.032	0.34547		119.032	0.31346		119.032	0.23137
	119.132	0.38932		119.131	0.34541		119.132	0.31388		119.131	0.23077
	119.232	0.39192		119.232	0.34511		119.232	0.31332		119.231	0.23137
	119.332	0.38765		119.332	0.34578		119.332	0.3129		119.332	0.23041
	119.432	0.39036		119.432	0.34455		119.432	0.31332		119.431	0.23065
	119.532	0.39273		119.532	0.34541		119.533	0.31304		119.532	0.23065
	119.633	0.38938		119.631	0.3448		119.634	0.31346		119.631	0.23077
	119.732	0.38892		119.732	0.34541		119.732	0.31304		119.731	0.23101
	119.832	0.3903		119.832	0.34535		119.831	0.31318		119.831	0.23053
	119.932	0.38834		119.931	0.34492		119.932	0.31304		119.931	0.23137
	120.032	0.38898		120.031	0.34511		120.032	0.31276		120.031	0.23101
	120.132	0.38851		120.131	0.34449		120.132	0.31346		120.132	0.23101
	120.232	0.38961		120.231	0.34474		120.232	0.31318		120.231	0.23077
	120.332	0.39059		120.332	0.34498		120.332	0.3122		120.331	0.23041
	120.433	0.38828		120.431	0.34504		120.432	0.31276		120.431	0.23137
	120.532	0.38973		120.531	0.34517		120.531	0.31178		120.531	0.23089
	120.632	0.3895		120.631	0.34541		120.631	0.3136		120.631	0.23053
	120.732	0.38765		120.731	0.34455		120.732	0.31234		120.731	0.23077
	120.832	0.38909		120.83	0.34369		120.832	0.31234		120.831	0.23053
	120.931	0.38892		120.931	0.34394		120.931	0.31318		120.931	0.23101
	121.031	0.38955		121.031	0.34492		121.031	0.3108		121.031	0.23101
	121.132	0.39002		121.131	0.34455		121.131	0.3115		121.131	0.23041
	121.231	0.38961		121.23	0.34418		121.231	0.31192		121.23	0.23077
	121.332	0.38944		121.33	0.34621		121.331	0.31192		121.33	0.23089
	121.432	0.38869		121.43	0.34184		121.431	0.31192		121.431	0.23004
	121.531	0.38811		121.53	0.3448		121.531	0.31318		121.531	0.2298
	121.631	0.38874		121.631	0.34541		121.631	0.3115		121.63	0.23041
	121.731	0.39002		121.73	0.34308		121.731	0.31206		121.73	0.22896
	121.831	0.38718		121.83	0.34418		121.83	0.3129		121.83	0.23089
	121.931	0.38932		121.93	0.34621		121.93	0.31234		121.93	0.23125
	122.031	0.38898		122.03	0.34197		122.031	0.31304		122.03	0.22823
	122.131	0.38753		122.13	0.34474		122.131	0.31136		122.13	0.23004
	122.231	0.38776		122.23	0.34344		122.231	0.3122		122.23	0.23017
	122.331	0.38718		122.33	0.34326		122.331	0.31248		122.33	0.22642
	122.431	0.38822		122.43	0.34351		122.43	0.31206		122.43	0.23536
	122.53	0.38782		122.53	0.34455		122.53	0.3115		122.53	0.22558
	122.63	0.38932		122.63	0.34418		122.63	0.31136		122.63	0.23306
	122.73	0.38828		122.73	0.34344		122.73	0.3108		122.73	0.22884
	122.831	0.38794		122.83	0.34369		122.83	0.31122		122.83	0.22847
	122.93	0.38759		122.93	0.34332		122.93	0.3115		122.93	0.23403
	123.03	0.38695		123.03	0.3432		123.03	0.31122		123.03	0.22509
	123.13	0.38759		123.13	0.34381		123.131	0.31108		123.13	0.23427
	123.23	0.38822		123.229	0.34308		123.23	0.31122		123.229	0.22884
	123.33	0.38846		123.33	0.34357		123.33	0.31094		123.329	0.22666
	123.43	0.38724		123.43	0.34394		123.43	0.31192		123.429	0.23548
	123.531	0.38638		123.53	0.34357		123.53	0.31164		123.529	0.22099
	123.63	0.38695		123.629	0.34289		123.63	0.3115		123.63	0.23294
	123.73	0.38695		123.729	0.34277		123.729	0.31262		123.729	0.22787
	123.83	0.38684		123.829	0.34283		123.83	0.31164		123.829	0.22642
	123.93	0.38718		123.93	0.34369		123.93	0.31178		123.929	0.23488
	124.029	0.38759		124.029	0.344		124.03	0.31122		124.029	0.22135
	124.13	0.38753		124.129	0.34221		124.13	0.31136		124.13	0.23415
	124.23	0.38701		124.229	0.34246		124.229	0.31136		124.229	0.22521
	124.33	0.38586		124.33	0.34344		124.329	0.31066		124.329	0.22678
	124.429	0.38545		124.429	0.34264		124.43	0.31066		124.429	0.23475
	124.529	0.3862		124.529	0.34234		124.529	0.31136		124.529	0.22135
	124.629	0.38718		124.629	0.34264		124.629	0.31108		124.629	0.23246
	124.73	0.38759		124.728	0.34228		124.729	0.31262		124.729	0.22618
	124.829	0.38701		124.828	0.34314		124.83	0.31108		124.829	0.22847
	124.93	0.38655		124.929	0.34283		124.929	0.31066		124.929	0.23174
	125.03	0.38672		125.028	0.34252		125.029	0.3108		125.028	0.22183
	125.13	0.38626		125.128	0.34215		125.129	0.3101		125.128	0.23222
	125.229	0.38609		125.229	0.34191		125.228	0.3108		125.228	0.22328
	125.329	0.38661		125.328	0.34258		125.329	0.30954		125.329	0.22847
	125.429	0.38718		125.429	0.3424		125.429	0.31038		125.428	0.23029
	125.529	0.38718		125.528	0.34221		125.529	0.31178		125.529	0.22304
	125.629	0.38557		125.628	0.34258		125.629	0.31024		125.628	0.23258
	125.729	0.3851		125.728	0.34283		125.728	0.31052		125.728	0.22449
	125.829	0.38487		125.827	0.34271		125.829	0.30968		125.828	0.23017
	125.929	0.38539		125.928	0.34228		125.929	0.31038		125.927	0.23125
	126.029	0.38655		126.028	0.34184		126.028	0.31094		126.028	0.22364
	126.129	0.3873		126.128	0.34178		126.128	0.3108		126.128	0.23222
	126.229	0.38666		126.227	0.34178		126.229	0.3101		126.228	0.22377
	126.329	0.38614		126.328	0.34178		126.329	0.31052		126.328	0.23017
	126.429	0.38539		126.428	0.34172		126.429	0.31052		126.427	0.22872
	126.528	0.38424		126.527	0.34166		126.528	0.30926		126.528	0.22546
	126.629	0.38586		126.628	0.34154		126.628	0.31024		126.628	0.23186
	126.728	0.38487		126.727	0.34166		126.729	0.30954		126.728	0.22159
	126.829	0.38586		126.827	0.34209		126.828	0.30996		126.827	0.23101
	126.928	0.38672		126.927	0.34184		126.927	0.3108		126.927	0.2292
	127.028	0.38482		127.027	0.34184		127.028	0.30968		127.027	0.2257
	127.128	0.38412		127.127	0.34197		127.128	0.31024		127.127	0.23415
	127.228	0.38568		127.227	0.34148		127.228	0.30996		127.228	0.22425
	127.329	0.38609		127.327	0.34148		127.328	0.3101		127.327	0.23089
	127.428	0.38274		127.427	0.34123		127.428	0.31038		127.427	0.22582
	127.528	0.38638		127.528	0.3408		127.527	0.30856		127.527	0.22473
	127.627	0.38655		127.628	0.34018		127.627	0.30898		127.627	0.23113
	127.728	0.38279		127.728	0.34117		127.728	0.30996		127.727	0.22087
	127.828	0.38505		127.827	0.34191		127.827	0.30968		127.827	0.23137
	127.928	0.38713		127.927	0.34074		127.927	0.30954		127.926	0.22521
	128.028	0.38401		128.026	0.34191		128.027	0.30926		128.027	0.22521
	128.127	0.38268		128.126	0.34123		128.127	0.30842		128.127	0.23053
	128.228	0.38476		128.226	0.33969		128.227	0.30884		128.227	0.22316
	128.327	0.38684		128.326	0.33957		128.327	0.30912		128.327	0.22896
	128.427	0.38383		128.426	0.34332		128.427	0.30884		128.427	0.22413
	128.527	0.38337		128.527	0.34043		128.527	0.30954		128.527	0.22703
	128.627	0.38661		128.627	0.33981		128.627	0.30968		128.627	0.2286
	128.727	0.38326		128.727	0.34357		128.728	0.30996		128.726	0.22268
	128.827	0.38118		128.827	0.33994		128.827	0.30898		128.826	0.23125
	128.927	0.38713		128.925	0.33932		128.926	0.30814		128.926	0.2228
	129.027	0.38418		129.026	0.34141		129.026	0.3087		129.026	0.22678
	129.128	0.38274		129.126	0.33895		129.127	0.30842		129.126	0.22727
	129.228	0.38534		129.226	0.34012		129.226	0.3094		129.226	0.2234
	129.327	0.38395		129.325	0.34191		129.326	0.30968		129.326	0.22835
	129.427	0.38175		129.426	0.33809		129.426	0.30758		129.426	0.22389
	129.527	0.38354		129.526	0.34068		129.526	0.3087		129.526	0.22715
	129.626	0.38476		129.626	0.3408		129.626	0.3073		129.626	0.22521
	129.727	0.38551		129.726	0.33748		129.726	0.30884		129.726	0.22425
	129.827	0.38274		129.826	0.34006		129.826	0.30884		129.826	0.22835
	129.927	0.38349		129.926	0.34123		129.927	0.30884		129.926	0.22183
	130.027	0.3843		130.026	0.33908		130.026	0.30884		130.025	0.22908
	130.126	0.38135		130.125	0.34049		130.126	0.3087		130.126	0.22449
	130.227	0.38245		130.225	0.34018		130.225	0.30828		130.226	0.2269
	130.326	0.38591		130.326	0.33963		130.326	0.30786		130.326	0.2257
	130.427	0.38482		130.426	0.33969		130.425	0.3073		130.426	0.22244
	130.526	0.38175		130.526	0.33889		130.526	0.30744		130.525	0.22823
	130.626	0.38447		130.626	0.33883		130.626	0.30786		130.625	0.2222
	130.726	0.3851		130.725	0.34018		130.726	0.30828		130.725	0.2234
	130.826	0.38025		130.826	0.33975		130.825	0.30716		130.825	0.23041
	130.925	0.38175		130.926	0.33963		130.926	0.30758		130.925	0.22099
	131.025	0.38482		131.025	0.33938		131.026	0.30647		131.025	0.2286
	131.126	0.38187		131.125	0.3392		131.125	0.3073		131.125	0.2222
	131.226	0.38066		131.224	0.33883		131.225	0.3087		131.225	0.22582
	131.326	0.38458		131.325	0.33951		131.326	0.308		131.325	0.22715
	131.425	0.38482		131.424	0.33957		131.425	0.30688		131.425	0.22026
	131.525	0.38135		131.525	0.33975		131.526	0.3073		131.525	0.22956
	131.626	0.3817		131.625	0.33908		131.625	0.30772		131.625	0.22232
	131.725	0.38522		131.724	0.33901		131.725	0.30786		131.724	0.22884
	131.825	0.38314		131.825	0.34061		131.825	0.30786		131.825	0.22377
	131.925	0.38048		131.924	0.33618		131.925	0.30675		131.924	0.22389
	132.026	0.38349		132.025	0.33901		132.025	0.30702		132.024	0.22884
	132.125	0.38412		132.125	0.34209		132.125	0.30758		132.124	0.22075
	132.225	0.38031		132.224	0.33655		132.224	0.30702		132.224	0.22727
	132.325	0.37967		132.324	0.33797		132.325	0.30702		132.324	0.22256
	132.426	0.38453		132.424	0.34252		132.425	0.30661		132.424	0.22606
	132.525	0.38337		132.524	0.33588		132.525	0.30633		132.524	0.22787
	132.625	0.38008		132.625	0.33735		132.624	0.30633		132.624	0.22063
	132.725	0.38308		132.723	0.34172		132.725	0.30675		132.725	0.22884
	132.824	0.38372		132.824	0.33606		132.824	0.30758		132.824	0.22195
	132.925	0.37904		132.925	0.33717		132.924	0.30675		132.924	0.22534
	133.024	0.3821		133.024	0.34277		133.025	0.30675		133.024	0.22642
	133.125	0.38187		133.124	0.33489		133.125	0.30688		133.124	0.22171
	133.225	0.38118		133.224	0.33772		133.225	0.30688		133.224	0.22787
	133.325	0.38262		133.323	0.34172		133.324	0.30716		133.324	0.22292
	133.424	0.38181		133.423	0.33489		133.424	0.30702		133.423	0.22461
	133.525	0.38268		133.523	0.33754		133.524	0.30786		133.524	0.22896
	133.625	0.38014		133.624	0.34012		133.626	0.30647		133.624	0.21978
	133.724	0.38083		133.724	0.33563		133.724	0.30619		133.723	0.22944
	133.825	0.38198		133.823	0.33821		133.824	0.30591		133.824	0.22195
	133.925	0.38094		133.923	0.33945		133.924	0.30619		133.923	0.2234
	134.024	0.3795		134.023	0.336		134.024	0.30675		134.024	0.2269
	134.124	0.38227		134.123	0.33815		134.124	0.30591		134.123	0.22002
	134.225	0.3821		134.223	0.33754		134.223	0.30619		134.223	0.2298
	134.324	0.37985		134.323	0.33705		134.323	0.30633		134.323	0.22002
	134.424	0.38187		134.424	0.33803		134.423	0.30577		134.423	0.22558
	134.524	0.37996		134.523	0.33729		134.524	0.30675		134.523	0.22582
	134.624	0.381		134.623	0.33729		134.624	0.30716		134.623	0.22063
	134.724	0.38222		134.722	0.33834		134.723	0.30688		134.723	0.22751
	134.823	0.38112		134.823	0.33754		134.824	0.30702		134.823	0.21869
	134.923	0.38158		134.923	0.33803		134.923	0.30633		134.923	0.2269
	135.024	0.38042		135.022	0.33723		135.023	0.30647		135.022	0.22364
	135.123	0.38118		135.123	0.33723		135.123	0.30619		135.122	0.22147
	135.223	0.38094		135.223	0.33748		135.223	0.30507		135.223	0.22872
	135.324	0.37869		135.322	0.33723		135.324	0.30605		135.322	0.21809
	135.423	0.3795		135.422	0.33723		135.423	0.30591		135.422	0.22703
	135.523	0.38389		135.523	0.33705		135.523	0.30507		135.522	0.22292
	135.623	0.37979		135.623	0.33717		135.623	0.30577		135.623	0.22099
	135.723	0.37823		135.722	0.33686		135.723	0.30549		135.723	0.2257
	135.823	0.38193		135.823	0.33698		135.824	0.30647		135.822	0.21737
	135.923	0.38014		135.922	0.3368		135.922	0.30577		135.922	0.22678
	136.023	0.37904		136.023	0.33692		136.023	0.30549		136.022	0.22135
	136.123	0.38042		136.122	0.33754		136.123	0.30605		136.122	0.22171
	136.222	0.38198		136.221	0.33729		136.223	0.30577		136.222	0.22678
	136.323	0.37996		136.321	0.33711		136.323	0.30549		136.322	0.21893
	136.422	0.3795		136.422	0.33698		136.422	0.30521		136.422	0.22606
	136.523	0.38019		136.521	0.33686		136.522	0.30563		136.522	0.22014
	136.623	0.37979		136.622	0.33606		136.622	0.30577		136.622	0.22232
	136.722	0.37881		136.722	0.33569		136.722	0.30633		136.722	0.22473
	136.823	0.37973		136.822	0.3368		136.822	0.30577		136.822	0.21797
	136.923	0.38066		136.922	0.33729		136.922	0.30451		136.922	0.22727
	137.022	0.38014		137.022	0.33631		137.022	0.30493		137.022	0.22002
	137.122	0.38019		137.121	0.33575		137.122	0.30423		137.122	0.22135
	137.222	0.37996		137.221	0.33834		137.222	0.30465		137.221	0.22485
	137.322	0.37938		137.321	0.33477		137.322	0.30772		137.321	0.21652
	137.422	0.37979		137.422	0.33452		137.422	0.29905		137.422	0.22739
	137.522	0.37967		137.521	0.3392		137.522	0.31094		137.521	0.21857
	137.622	0.38014		137.621	0.33465		137.622	0.30199		137.622	0.22244
	137.722	0.37973		137.721	0.33569		137.722	0.30563		137.722	0.22364
	137.823	0.3795		137.821	0.33938		137.822	0.30535		137.821	0.21857
	137.922	0.37875		137.921	0.33391		137.922	0.30115		137.921	0.22678
	138.022	0.38071		138.021	0.33538		138.022	0.30661		138.021	0.21797
	138.122	0.37702		138.121	0.33834		138.122	0.30381		138.121	0.2234
	138.222	0.37719		138.221	0.33434		138.221	0.30605		138.22	0.22377
	138.322	0.38239		138.321	0.33594		138.322	0.30339		138.321	0.21906
	138.421	0.3799		138.42	0.3376		138.421	0.30549		138.421	0.22546
	138.522	0.3754		138.521	0.3344		138.522	0.30395		138.52	0.21893
	138.621	0.38187		138.621	0.33569		138.621	0.30577		138.621	0.22364
	138.722	0.3791		138.721	0.33717		138.721	0.30325		138.72	0.21954
	138.821	0.37609		138.82	0.33465		138.821	0.30423		138.821	0.22244
	138.921	0.37933		138.921	0.33612		138.921	0.30507		138.92	0.22256
	139.022	0.38094		139.021	0.33551		139.021	0.30283		139.021	0.22026
	139.121	0.3784		139.121	0.33563		139.12	0.30465		139.12	0.22497
	139.222	0.37794		139.22	0.33655		139.22	0.30926		139.22	0.22026
	139.321	0.38112		139.32	0.33508		139.321	0.29555		139.321	0.22389
	139.421	0.37898		139.42	0.33649		139.421	0.30954		139.42	0.22195
	139.521	0.37551		139.52	0.3344		139.52	0.30157		139.52	0.22026
	139.621	0.37898		139.62	0.33551		139.62	0.30059		139.62	0.22207
	139.721	0.38048		139.72	0.33594		139.72	0.31094		139.72	0.21906
	139.821	0.37598		139.82	0.33655		139.82	0.29751		139.819	0.22256
	139.922	0.37985		139.92	0.33458		139.921	0.30688		139.92	0.22111
	140.021	0.37915		140.02	0.33637		140.02	0.30311		140.019	0.22099
	140.121	0.37736		140.12	0.33668		140.121	0.30409		140.12	0.22268
	140.22	0.37921		140.22	0.33206		140.22	0.30591		140.22	0.2205
	140.32	0.37811		140.32	0.3352		140.32	0.30199		140.319	0.22123
	140.42	0.37736		140.42	0.33526		140.42	0.30535		140.419	0.2199
	140.521	0.37829		140.52	0.33323		140.52	0.30283		140.519	0.22063
	140.621	0.37823		140.62	0.33631		140.62	0.30339		140.62	0.22038
	140.72	0.37915		140.719	0.3344		140.72	0.30311		140.72	0.22135
	140.82	0.37811		140.819	0.33415		140.82	0.30325		140.82	0.22195
	140.92	0.37696		140.92	0.336		140.92	0.30311		140.919	0.22183
	141.02	0.37823		141.019	0.33409		141.02	0.30465		141.019	0.22026
	141.12	0.37933		141.119	0.33471		141.12	0.30395		141.119	0.22038
	141.22	0.37551		141.219	0.33551		141.219	0.30367		141.22	0.21954
	141.32	0.37927		141.319	0.33526		141.32	0.30647		141.32	0.22026
	141.419	0.38054		141.419	0.33489		141.419	0.30255		141.42	0.22038
	141.52	0.37598		141.519	0.33502		141.519	0.29835		141.519	0.21942
	141.62	0.3773		141.618	0.33489		141.62	0.30996		141.618	0.22075
	141.72	0.37904		141.719	0.33409		141.719	0.29681		141.719	0.22063
	141.82	0.37626		141.819	0.33428		141.82	0.30563		141.818	0.22159
	141.919	0.3784		141.918	0.33434		141.92	0.30269		141.919	0.22014
	142.02	0.37782		142.019	0.33446		142.019	0.30143		142.018	0.22038
	142.119	0.37806		142.119	0.33428		142.119	0.30423		142.119	0.22026
	142.22	0.37661		142.219	0.33465		142.219	0.29947		142.219	0.2199
	142.32	0.37586		142.318	0.33415		142.32	0.30549		142.319	0.2199
	142.42	0.37858		142.418	0.33428		142.419	0.30059		142.419	0.22014
	142.519	0.37644		142.518	0.33366		142.519	0.30465		142.518	0.22026
	142.619	0.37598		142.619	0.33366		142.619	0.30395		142.619	0.22026
	142.718	0.37846		142.718	0.33434		142.719	0.30213		142.718	0.21978
	142.819	0.37886		142.818	0.33415		142.819	0.30465		142.818	0.2199
	142.919	0.37598		142.918	0.33409		142.918	0.29905		142.918	0.22026
	143.019	0.37748		143.017	0.33446		143.018	0.30255		143.018	0.22014
	143.119	0.37702		143.118	0.3336		143.118	0.30059		143.119	0.22063
	143.219	0.37603		143.219	0.33311		143.218	0.30367		143.218	0.22038
	143.319	0.37673		143.318	0.33458		143.319	0.30129		143.317	0.21966
	143.418	0.37678		143.418	0.33391		143.419	0.30325		143.417	0.22026
	143.519	0.37904		143.518	0.33305		143.518	0.30171		143.517	0.22038
	143.618	0.37626		143.617	0.33385		143.619	0.30031		143.618	0.2199
	143.719	0.37378		143.718	0.33391		143.718	0.30619		143.717	0.22002
	143.818	0.37985		143.818	0.33335		143.818	0.30241		143.817	0.21954
	143.918	0.37626		143.917	0.33298		143.918	0.30227		143.918	0.21978
	144.018	0.37187		144.017	0.33422		144.018	0.30479		144.018	0.21966
	144.118	0.37938		144.117	0.33274		144.118	0.29933		144.118	0.21978
	144.218	0.37777		144.218	0.33323		144.218	0.30633		144.218	0.22002
	144.319	0.37453		144.317	0.33342		144.318	0.30003		144.318	0.2193
	144.418	0.37829		144.418	0.33403		144.418	0.30185		144.417	0.2199
	144.518	0.37678		144.517	0.33366		144.518	0.30171		144.517	0.21966
	144.618	0.37476		144.618	0.33354		144.617	0.30045		144.617	0.21954
	144.718	0.37574		144.717	0.33323		144.718	0.30241		144.717	0.21978
	144.819	0.37655		144.817	0.33268		144.818	0.30143		144.817	0.21918
	144.918	0.37574		144.917	0.33292		144.917	0.30227		144.917	0.21942
	145.018	0.37592		145.017	0.33262		145.017	0.30283		145.017	0.21906
	145.118	0.37499		145.117	0.33286		145.118	0.30143		145.117	0.21966
	145.219	0.37598		145.217	0.33317		145.218	0.30115		145.217	0.21893
	145.317	0.37488		145.316	0.3328		145.317	0.30185		145.317	0.21942
	145.418	0.37436		145.417	0.33305		145.418	0.30227		145.417	0.21881
	145.518	0.37811		145.516	0.33317		145.517	0.30101		145.517	0.21893
	145.617	0.37621		145.617	0.33274		145.617	0.30157		145.617	0.21954
	145.718	0.37453		145.717	0.33317		145.717	0.30101		145.716	0.21906
	145.818	0.37696		145.817	0.33286		145.817	0.30157		145.817	0.21906
	145.917	0.37574		145.916	0.33305		145.917	0.30115		145.917	0.21881
	146.018	0.37551		146.016	0.33329		146.017	0.30115		146.016	0.21893
	146.118	0.3747		146.117	0.33274		146.117	0.30059		146.116	0.21918
	146.217	0.37413		146.216	0.33292		146.217	0.30017		146.216	0.21918
	146.318	0.37615		146.316	0.33305		146.317	0.30073		146.316	0.21833
	146.417	0.37551		146.416	0.33237		146.417	0.30115		146.416	0.21918
	146.518	0.37372		146.516	0.33231		146.517	0.30059		146.516	0.21881
	146.617	0.37754		146.616	0.3336		146.617	0.30283		146.616	0.21821
	146.716	0.37534		146.716	0.33212		146.717	0.30045		146.716	0.21821
	146.816	0.37216		146.816	0.33329		146.816	0.30101		146.816	0.21857
	146.917	0.37569		146.916	0.33274		146.916	0.30143		146.916	0.21869
	147.017	0.3769		147.016	0.33022		147.016	0.29947		147.016	0.21821
	147.117	0.37511		147.115	0.33262		147.116	0.30227		147.116	0.22063
	147.217	0.3754		147.216	0.33182		147.216	0.30059		147.215	0.21785
	147.316	0.37551		147.315	0.33175		147.316	0.30171		147.315	0.21893
	147.416	0.37678		147.416	0.33274		147.416	0.29989		147.416	0.21869
	147.516	0.37384		147.516	0.33243		147.517	0.29989		147.515	0.21761
	147.616	0.37418		147.616	0.332		147.616	0.30129		147.615	0.21942
	147.716	0.37904		147.716	0.33335		147.716	0.30031		147.715	0.21785
	147.816	0.37389		147.815	0.33194		147.816	0.30185		147.815	0.21737
	147.916	0.37493		147.915	0.33095		147.916	0.30157		147.915	0.21918
	148.016	0.37742		148.015	0.33182		148.016	0.30087		148.015	0.217
	148.116	0.37355		148.115	0.33274		148.116	0.30073		148.115	0.21881
	148.216	0.37372		148.215	0.33157		148.215	0.30059		148.215	0.22099
	148.316	0.3747		148.316	0.33225		148.316	0.30101		148.315	0.21507
	148.415	0.37378		148.415	0.33138		148.416	0.30073		148.415	0.22304
	148.516	0.37673		148.515	0.33132		148.515	0.29989		148.515	0.21652
	148.616	0.37389		148.615	0.33151		148.616	0.29933		148.615	0.21869
	148.716	0.37447		148.715	0.33052		148.716	0.30073		148.715	0.21954
	148.815	0.3747		148.815	0.33052		148.815	0.30073		148.815	0.21616
	148.916	0.37268		148.915	0.33225		148.916	0.30059		148.914	0.22352
	149.015	0.37424		149.015	0.33218		149.015	0.30171		149.015	0.21447
	149.116	0.37459		149.115	0.33206		149.115	0.29961		149.114	0.21761
	149.215	0.37303		149.215	0.33169		149.215	0.30031		149.215	0.22002
	149.315	0.37592		149.315	0.33108		149.315	0.30101		149.314	0.21253
	149.415	0.37424		149.414	0.33095		149.415	0.30031		149.415	0.22147
	149.515	0.37291		149.514	0.332		149.516	0.30073		149.514	0.21338
	149.616	0.37245		149.615	0.32991		149.615	0.29891		149.614	0.21797
	149.715	0.37251		149.714	0.33212		149.714	0.29989		149.714	0.22038
	149.815	0.37436		149.814	0.33169		149.815	0.30003		149.814	0.21374
	149.915	0.37696		149.915	0.33059		149.914	0.30073		149.914	0.2222
	150.015	0.37245		150.014	0.33169		150.015	0.29975		150.015	0.21495
	150.115	0.37285		150.114	0.33077		150.114	0.29975		150.114	0.2199
	150.214	0.3765		150.214	0.3312		150.215	0.29961		150.214	0.21628
	150.315	0.37124		150.314	0.33077		150.314	0.29989		150.314	0.21918
	150.415	0.37303		150.414	0.33145		150.415	0.30045		150.414	0.21893
	150.515	0.37493		150.513	0.33132		150.514	0.29975		150.514	0.21459
	150.615	0.37361		150.614	0.33077		150.614	0.29975		150.613	0.21978
	150.714	0.37441		150.713	0.33102		150.714	0.29975		150.714	0.21447
	150.814	0.37476		150.813	0.33065		150.814	0.29905		150.813	0.21845
	150.915	0.37268		150.913	0.33089		150.915	0.30073		150.914	0.217
	151.015	0.37384		151.014	0.33071		151.014	0.29961		151.014	0.21676
	151.114	0.3732		151.113	0.33071		151.115	0.29933		151.113	0.21881
	151.215	0.37297		151.214	0.33095		151.214	0.29877		151.213	0.21531
	151.314	0.37465		151.313	0.33083		151.314	0.29947		151.314	0.21821
	151.414	0.37384		151.414	0.33009		151.414	0.30031		151.413	0.21652
	151.514	0.37355		151.513	0.32911		151.514	0.29961		151.513	0.21785
	151.614	0.3743		151.614	0.32972		151.614	0.30073		151.613	0.21664
	151.714	0.37181		151.713	0.33175		151.714	0.29919		151.713	0.21688
	151.814	0.37118		151.813	0.32788		151.814	0.29961		151.813	0.21664
	151.914	0.37389		151.913	0.33046		151.914	0.30003		151.913	0.217
	152.014	0.37228		152.013	0.33255		152.014	0.29891		152.013	0.21737
	152.114	0.37233		152.113	0.32757		152.113	0.29905		152.113	0.21628
	152.214	0.37366		152.213	0.32905		152.213	0.29891		152.213	0.21628
	152.313	0.37314		152.313	0.3312		152.313	0.29891		152.313	0.21664
	152.413	0.37389		152.413	0.32849		152.414	0.29807		152.412	0.21652
	152.514	0.37181		152.513	0.32892		152.514	0.29961		152.512	0.21676
	152.614	0.37193		152.612	0.33249		152.614	0.29933		152.612	0.21664
	152.714	0.37193		152.713	0.32849		152.713	0.29975		152.713	0.21676
	152.813	0.37228		152.812	0.32954		152.813	0.29933		152.813	0.21688
	152.913	0.37366		152.912	0.332		152.912	0.29849		152.912	0.21664
	153.013	0.37395		153.013	0.32652		153.013	0.29919		153.012	0.21712
	153.113	0.3717		153.113	0.328		153.113	0.29947		153.113	0.21724
	153.213	0.37349		153.212	0.33145		153.213	0.29835		153.213	0.21664
	153.313	0.37395		153.312	0.3272		153.313	0.29849		153.312	0.21712
	153.413	0.37066		153.412	0.32942		153.413	0.29905		153.412	0.21495
	153.513	0.37309		153.512	0.332		153.513	0.29933		153.512	0.21688
	153.612	0.37384		153.612	0.32714		153.613	0.29947		153.612	0.21555
	153.712	0.37095		153.712	0.32855		153.713	0.29891		153.712	0.2158
	153.813	0.37343		153.812	0.3312		153.812	0.29849		153.812	0.21833
	153.914	0.37124		153.912	0.32763		153.912	0.29919		153.911	0.21483
	154.012	0.37228		154.012	0.32886		154.013	0.29807		154.012	0.21688
	154.113	0.37291		154.112	0.33188		154.113	0.29779		154.111	0.2193
	154.213	0.37239		154.212	0.32868		154.213	0.29821		154.211	0.21386
	154.313	0.37297		154.312	0.328		154.313	0.29751		154.312	0.21785
	154.413	0.37361		154.412	0.33028		154.412	0.29807		154.412	0.21471
	154.512	0.37187		154.512	0.32886		154.512	0.29779		154.511	0.21386
	154.613	0.37228		154.612	0.3272		154.612	0.29807		154.611	0.21893
	154.713	0.37297		154.711	0.33009		154.712	0.29877		154.711	0.20988
	154.813	0.37181		154.811	0.32874		154.812	0.29779		154.812	0.21893
	154.912	0.37222		154.911	0.32812		154.912	0.29779		154.911	0.21338
	155.013	0.37193		155.011	0.33003		155.011	0.29835		155.011	0.21362
	155.112	0.37199		155.112	0.33071		155.111	0.29807		155.111	0.2205
	155.212	0.37303		155.211	0.32708		155.212	0.29807		155.211	0.20903
	155.312	0.37181		155.311	0.32788		155.311	0.29779		155.311	0.22087
	155.412	0.37187		155.411	0.33108		155.411	0.29975		155.411	0.21302
	155.512	0.37141		155.511	0.32726		155.511	0.29681		155.511	0.2141
	155.611	0.37095		155.612	0.32812		155.612	0.29835		155.611	0.21773
	155.711	0.3721		155.711	0.33077		155.711	0.29793		155.711	0.20879
	155.811	0.37222		155.811	0.32751		155.812	0.29443		155.811	0.22026
	155.912	0.37274		155.911	0.32677		155.911	0.29975		155.911	0.21084
	156.012	0.37291		156.01	0.33015		156.011	0.29695		156.011	0.21724
	156.111	0.3721		156.111	0.32763		156.111	0.29779		156.111	0.21628
	156.212	0.37147		156.21	0.32628		156.212	0.29863		156.211	0.20976
	156.312	0.37141		156.31	0.33052		156.311	0.29723		156.31	0.22171
	156.412	0.37083		156.41	0.32745		156.411	0.29737		156.41	0.21133
	156.512	0.37199		156.511	0.32855		156.512	0.29737		156.511	0.21712
	156.611	0.37378		156.61	0.32911		156.61	0.30101		156.611	0.21459
	156.712	0.37314		156.71	0.32954		156.711	0.29177		156.711	0.21253
	156.811	0.36956		156.811	0.32677		156.81	0.30157		156.81	0.22026
	156.911	0.37193		156.911	0.32622		156.911	0.29765		156.91	0.21012
	157.011	0.37072		157.01	0.32966		157.011	0.29135		157.01	0.21954
	157.11	0.36945		157.11	0.32843		157.111	0.30227		157.11	0.21266
	157.211	0.37233		157.211	0.3256		157.21	0.29051		157.21	0.21241
	157.311	0.37031		157.31	0.33145		157.311	0.29891		157.31	0.21616
	157.411	0.37158		157.41	0.32948		157.41	0.29961		157.41	0.21302
	157.511	0.37083		157.51	0.3232		157.511	0.29205		157.51	0.21724
	157.611	0.37077		157.61	0.33083		157.61	0.29877		157.61	0.21326
	157.71	0.37008		157.709	0.32855		157.71	0.29485		157.71	0.21241
	157.813	0.36927		157.81	0.32216		157.81	0.29723		157.81	0.21664
	157.91	0.37089		157.91	0.33188		157.91	0.29709		157.91	0.2094
	158.011	0.37147		158.009	0.32837		158.01	0.29373		158.01	0.21918
	158.111	0.37083		158.11	0.32388		158.11	0.29751		158.109	0.21096
	158.21	0.37014		158.209	0.33145		158.21	0.29611		158.21	0.21326
	158.31	0.37193		158.309	0.32757		158.31	0.29639		158.31	0.21773
	158.41	0.36835		158.41	0.32351		158.41	0.29737		158.41	0.20783
	158.51	0.36985		158.509	0.32954		158.51	0.29569		158.509	0.22075
	158.61	0.37147		158.61	0.32825		158.61	0.29107		158.609	0.20988
	158.71	0.36945		158.709	0.32505		158.71	0.29947		158.709	0.21543
	158.81	0.37106		158.809	0.32911		158.809	0.29611		158.809	0.21664
	158.91	0.37124		158.909	0.32911		158.91	0.29093		158.909	0.2094
	159.01	0.36968		159.009	0.32499		159.01	0.30171		159.009	0.22087
	159.11	0.36881		159.109	0.32732		159.11	0.29289		159.108	0.20891
	159.209	0.3695		159.208	0.32769		159.21	0.29569		159.209	0.21543
	159.309	0.3717		159.308	0.32585		159.309	0.29821		159.309	0.21386
	159.41	0.37049		159.409	0.32665		159.409	0.29163		159.408	0.21012
	159.51	0.36852		159.509	0.32788		159.51	0.29891		159.508	0.21906
	159.609	0.37205		159.609	0.32628		159.609	0.29429		159.609	0.20952
	159.71	0.36985		159.708	0.32505		159.709	0.29513		159.708	0.21881
	159.809	0.36679		159.808	0.32726		159.809	0.29667		159.809	0.20952
	159.91	0.36945		159.908	0.32652		159.909	0.29555		159.908	0.21362
	160.01	0.36869		160.008	0.324		160.01	0.29527		160.008	0.21483
	160.11	0.36933		160.109	0.32929		160.11	0.29583		160.108	0.21145
	160.209	0.37025		160.208	0.32831		160.208	0.29611		160.208	0.21652
	160.309	0.36921		160.308	0.32425		160.309	0.29457		160.308	0.2129
	160.409	0.37066		160.408	0.32929		160.409	0.29541		160.408	0.21604
	160.509	0.36933		160.508	0.32745		160.509	0.29513		160.508	0.21543
	160.608	0.36765		160.607	0.32332		160.608	0.29611		160.608	0.21036
	160.709	0.37262		160.709	0.32812		160.709	0.29191		160.708	0.21749
	160.809	0.36973		160.808	0.3256		160.809	0.29877		160.808	0.20988
	160.909	0.36777		160.908	0.32566		160.908	0.29737		160.908	0.21398
	161.008	0.37077		161.007	0.32763		161.009	0.28729		161.008	0.21229
	161.109	0.36904		161.108	0.32659		161.108	0.30283		161.108	0.21229
	161.209	0.36661		161.208	0.3272		161.208	0.29233		161.208	0.21809
	161.308	0.37031		161.308	0.32708		161.308	0.29219		161.308	0.20638
	161.408	0.36852		161.408	0.32523		161.408	0.30325		161.408	0.21785
	161.508	0.36898		161.507	0.32708		161.508	0.28743		161.507	0.21145
	161.608	0.36991		161.607	0.32622		161.609	0.29625		161.607	0.21109
	161.709	0.36973		161.707	0.32566		161.708	0.29695		161.708	0.2135
	161.809	0.36921		161.807	0.3288		161.808	0.28757		161.808	0.21109
	161.908	0.36783		161.907	0.32548		161.908	0.29919		161.907	0.21676
	162.008	0.36979		162.008	0.32609		162.008	0.29443		162.007	0.21036
	162.108	0.36789		162.108	0.32825		162.108	0.29205		162.107	0.21398
	162.209	0.36835		162.208	0.32289		162.208	0.29835		162.207	0.21459
	162.307	0.36881		162.307	0.32492		162.308	0.29345		162.308	0.20795
	162.408	0.36823		162.407	0.33003		162.408	0.29639		162.407	0.21652
	162.507	0.36777		162.507	0.3232		162.507	0.29443		162.507	0.21121
	162.608	0.36823		162.608	0.32548		162.608	0.29331		162.607	0.21471
	162.708	0.36789		162.707	0.33015		162.708	0.29667		162.707	0.21181
	162.808	0.368		162.807	0.32129		162.807	0.29415		162.807	0.21326
	162.907	0.36864		162.906	0.3264		162.907	0.29485		162.907	0.21374
	163.007	0.36823		163.007	0.32751		163.007	0.29359		163.007	0.21133
	163.108	0.36794		163.107	0.32345		163.107	0.29429		163.107	0.21483
	163.208	0.36841		163.206	0.32579		163.207	0.29485		163.207	0.21423
	163.307	0.36927		163.306	0.32843		163.307	0.29415		163.307	0.20855
	163.407	0.36725		163.407	0.32394		163.407	0.29443		163.406	0.21543
	163.508	0.36644		163.507	0.3264		163.507	0.29457		163.506	0.20734
	163.608	0.36685		163.606	0.32548		163.607	0.29555		163.606	0.21483
	163.708	0.36702		163.706	0.32326		163.706	0.29485		163.706	0.21241
	163.807	0.36887		163.807	0.32554		163.807	0.29485		163.806	0.20976
	163.907	0.36898		163.906	0.32689		163.907	0.29387		163.906	0.21604
	164.007	0.36864		164.006	0.32376		164.007	0.29359		164.006	0.20698
	164.107	0.36806		164.105	0.32671		164.107	0.29471		164.106	0.2164
	164.207	0.36789		164.206	0.3248		164.206	0.29457		164.206	0.21084
	164.307	0.36731		164.306	0.32326		164.307	0.29415		164.306	0.21
	164.407	0.36829		164.406	0.32659		164.406	0.29513		164.406	0.21519
	164.507	0.36864		164.506	0.32412		164.507	0.29499		164.506	0.20952
	164.606	0.36817		164.607	0.32486		164.606	0.29373		164.605	0.2141
	164.707	0.36823		164.706	0.32585		164.706	0.29373		164.706	0.20927
	164.806	0.36846		164.806	0.32505		164.806	0.29331		164.805	0.21229
	164.907	0.36742		164.905	0.32511		164.906	0.29373		164.906	0.21555
	165.006	0.36731		165.005	0.32548		165.006	0.29359		165.006	0.20795
	165.106	0.36783		165.106	0.32425		165.106	0.29485		165.105	0.21567
	165.206	0.368		165.205	0.32499		165.206	0.29443		165.205	0.20927
	165.306	0.36771		165.305	0.32468		165.306	0.29331		165.305	0.21253
	165.406	0.36783		165.405	0.3256		165.405	0.29345		165.405	0.2141
	165.506	0.36771		165.505	0.32554		165.506	0.29359		165.505	0.20722
	165.606	0.36702		165.605	0.32523		165.605	0.29359		165.605	0.21471
	165.706	0.36783		165.705	0.32499		165.705	0.29415		165.705	0.2094
	165.806	0.36661		165.806	0.32474		165.805	0.29485		165.805	0.21084
	165.906	0.36927		165.906	0.32449		165.905	0.29373		165.905	0.21338
	166.006	0.36835		166.005	0.32468		166.005	0.29331		166.005	0.20589
	166.106	0.36789		166.105	0.32486		166.105	0.29457		166.105	0.21604
	166.206	0.36823		166.205	0.32462		166.206	0.29401		166.205	0.20638
	166.305	0.36661		166.305	0.32449		166.305	0.29457		166.305	0.21217
	166.406	0.36656		166.405	0.32437		166.405	0.29317		166.405	0.21217
	166.505	0.36754		166.505	0.32437		166.505	0.29443		166.505	0.21
	166.606	0.36789		166.605	0.32474		166.606	0.29415		166.605	0.21543
	166.705	0.3669		166.704	0.32437		166.705	0.29457		166.704	0.20758
	166.805	0.36667		166.805	0.32382		166.805	0.29387		166.804	0.21266
	166.906	0.36621		166.904	0.324		166.905	0.29359		166.905	0.21205
	167.005	0.3695		167.005	0.32462		167.005	0.29345		167.005	0.20903
	167.105	0.36661		167.105	0.32468		167.105	0.29345		167.106	0.21555
	167.205	0.36494		167.204	0.32456		167.205	0.29345		167.205	0.20626
	167.306	0.36864		167.304	0.32437		167.305	0.29359		167.304	0.21459
	167.405	0.368		167.404	0.32437		167.404	0.29289		167.404	0.21072
	167.505	0.36448		167.504	0.32382		167.505	0.29429		167.504	0.20698
	167.606	0.36702		167.603	0.32376		167.605	0.29429		167.604	0.21338
	167.705	0.36806		167.704	0.32419		167.705	0.29359		167.704	0.20626
	167.804	0.36644		167.804	0.32394		167.804	0.29331		167.804	0.21507
	167.904	0.3665		167.903	0.32394		167.905	0.29247		167.904	0.20964
	168.005	0.36667		168.004	0.324		168.004	0.29359		168.004	0.21229
	168.105	0.36869		168.104	0.32394		168.104	0.29345		168.104	0.21084
	168.205	0.3676		168.204	0.32394		168.204	0.29359		168.203	0.20819
	168.304	0.3665		168.303	0.324		168.304	0.29359		168.304	0.21181
	168.405	0.3676		168.403	0.32431		168.405	0.29331		168.404	0.20964
	168.505	0.36656		168.504	0.32394		168.503	0.29373		168.504	0.21084
	168.605	0.36546		168.604	0.32474		168.605	0.29275		168.604	0.21193
	168.704	0.36742		168.704	0.32289		168.704	0.29289		168.703	0.20686
	168.804	0.36783		168.804	0.32412		168.804	0.29331		168.803	0.21483
	168.904	0.36505		168.903	0.32351		168.903	0.29345		168.903	0.20867
	169.004	0.36841		169.003	0.32246		169.004	0.29317		169.003	0.21314
	169.104	0.36898		169.104	0.32376		169.103	0.29289		169.103	0.21133
	169.204	0.3624		169.203	0.32449		169.204	0.29233		169.204	0.20831
	169.303	0.36609		169.303	0.32191		169.304	0.29219		169.303	0.21543
	169.405	0.36985		169.403	0.32542		169.403	0.29247		169.403	0.20601
	169.504	0.36378		169.504	0.32326		169.503	0.29261		169.503	0.21253
	169.603	0.36436		169.602	0.32209		169.604	0.29317		169.603	0.20831
	169.704	0.37129		169.703	0.32523		169.703	0.29331		169.703	0.21084
	169.804	0.3643		169.802	0.32253		169.804	0.29331		169.803	0.21072
	169.904	0.36413		169.904	0.32388		169.903	0.29303		169.903	0.20964
	170.004	0.36869		170.003	0.32326		170.003	0.29275		170.003	0.21181
	170.104	0.36615		170.102	0.32376		170.104	0.29261		170.102	0.2077
	170.203	0.36477		170.202	0.32314		170.203	0.29303		170.202	0.21229
	170.303	0.36557		170.303	0.32376		170.303	0.29233		170.303	0.21048
	170.403	0.36806		170.402	0.32216		170.403	0.29233		170.402	0.20952
	170.503	0.36592		170.502	0.32308		170.503	0.29233		170.502	0.21133
	170.604	0.36257		170.603	0.3232		170.603	0.29261		170.603	0.20855
	170.704	0.36702		170.703	0.32302		170.703	0.29289		170.702	0.21096
	170.804	0.36621		170.802	0.32363		170.803	0.29261		170.802	0.21024
	170.903	0.36182		170.902	0.3232		170.903	0.29275		170.902	0.2094
	171.003	0.36679		171.002	0.32339		171.002	0.29247		171.002	0.20952
	171.103	0.368		171.102	0.32259		171.102	0.29247		171.102	0.20976
	171.204	0.36378		171.202	0.32259		171.203	0.29177		171.202	0.21024
	171.303	0.365		171.302	0.32246		171.302	0.29191		171.302	0.21036
	171.403	0.36621		171.402	0.32277		171.403	0.29219		171.402	0.20891
	171.503	0.36269		171.502	0.32277		171.502	0.29261		171.502	0.20903
	171.603	0.36708		171.602	0.32296		171.602	0.29191		171.602	0.20988
	171.703	0.3654		171.702	0.32302		171.702	0.29149		171.702	0.20964
	171.803	0.36656		171.801	0.32283		171.802	0.29121		171.802	0.2094
	171.903	0.36719		171.901	0.32265		171.902	0.29191		171.901	0.20927
	172.002	0.36222		172.001	0.32234		172.002	0.29219		172.001	0.2094
	172.102	0.36552		172.101	0.32253		172.102	0.29247		172.102	0.20952
	172.2	0.36771		172.201	0.3232		172.202	0.29247		172.201	0.20964
	172.302	0.36049		172.301	0.32154		172.302	0.29163		172.302	0.2094
	172.402	0.36459		172.402	0.3224		172.402	0.29163		172.401	0.20927
	172.502	0.36823		172.501	0.32437		172.502	0.29163		172.501	0.21024
	172.602	0.36401		172.602	0.32074		172.602	0.29163		172.601	0.20952
	172.703	0.36638		172.701	0.32253		172.702	0.29219		172.701	0.21012
	172.802	0.36482		172.801	0.32382		172.802	0.29177		172.801	0.20927
	172.901	0.36384		172.901	0.32105		172.901	0.29191		172.901	0.20915
	173.003	0.36511		173.001	0.32265		173.001	0.29149		173.001	0.20843
	173.101	0.36338		173.1	0.32357		173.102	0.29121		173.101	0.20952
	173.201	0.36592		173.201	0.32123		173.201	0.29149		173.201	0.2094
	173.302	0.36748		173.3	0.32197		173.301	0.29107		173.301	0.20734
	173.402	0.36217		173.401	0.32253		173.401	0.29205		173.4	0.20964
	173.502	0.36459		173.5	0.32062		173.502	0.29177		173.5	0.20927
	173.602	0.36794		173.601	0.32314		173.6	0.29205		173.6	0.20891
	173.702	0.36118		173.701	0.32302		173.701	0.29121		173.701	0.20927
	173.801	0.36419		173.801	0.3208		173.802	0.29093		173.8	0.2077
	173.901	0.36765		173.9	0.32289		173.901	0.29135		173.9	0.20855
	174.001	0.3643		174	0.32474		174.001	0.28953		174	0.20976
	174.101	0.36633		174.1	0.32019		174.101	0.29107		174.1	0.20867
	174.201	0.36448		174.201	0.32166		174.201	0.29261		174.2	0.20879
	174.302	0.3639		174.3	0.32191		174.302	0.29121		174.3	0.20819
	174.401	0.36609		174.4	0.32154		174.401	0.29261		174.4	0.20795
	174.5	0.36367		174.5	0.32302		174.501	0.29149		174.5	0.20855
	174.602	0.36361		174.6	0.32253		174.6	0.29219		174.6	0.20867
	174.7	0.36858		174.7	0.32185		174.701	0.28939		174.7	0.20927
	174.801	0.3617		174.8	0.32074		174.8	0.29149		174.8	0.20855
	174.901	0.36165		174.9	0.32117		174.901	0.29135		174.9	0.20903
	175	0.3691		175	0.32037		175.001	0.29037		175	0.20855
	175.1	0.36136		175.1	0.32166		175.101	0.29051		175.1	0.20903
	175.2	0.36165		175.2	0.32222		175.2	0.28967		175.199	0.20867
	175.3	0.368		175.299	0.3216		175.3	0.29163		175.299	0.20819
	175.401	0.36315		175.4	0.32197		175.401	0.29037		175.4	0.20879
	175.501	0.36217		175.5	0.32166		175.501	0.29065		175.499	0.20843
	175.6	0.36557		175.599	0.32105		175.6	0.29079		175.6	0.20903
	175.7	0.3628		175.7	0.32136		175.7	0.29079		175.7	0.20843
	175.8	0.36453		175.799	0.32142		175.8	0.29163		175.799	0.20746
	175.9	0.36332		175.899	0.32185		175.9	0.29065		175.899	0.20807
	176.001	0.3643		175.999	0.32173		175.999	0.29107		175.999	0.20758
	176.1	0.3676		176.1	0.32148		176.1	0.29093		176.099	0.20843
	176.2	0.36193		176.199	0.32056		176.2	0.29121		176.199	0.20819
	176.301	0.36297		176.299	0.31914		176.3	0.29107		176.299	0.20807
	176.4	0.36609		176.4	0.32277		176.4	0.29079		176.398	0.20867
	176.501	0.36274		176.499	0.32142		176.5	0.29065		176.499	0.20819
	176.6	0.35974		176.599	0.31988		176.6	0.29121		176.599	0.20891
	176.699	0.36563		176.699	0.32376		176.7	0.29107		176.699	0.20819
	176.8	0.36598		176.798	0.32093		176.799	0.29107		176.799	0.20855
	176.899	0.36026		176.899	0.31957		176.9	0.29051		176.899	0.20819
	176.999	0.3639		176.998	0.32197		176.999	0.29051		176.999	0.20795
	177.099	0.365		177.098	0.32062		177.1	0.29079		177.098	0.20843
	177.199	0.36066		177.199	0.31994		177.199	0.29051		177.198	0.20795
	177.3	0.36113		177.298	0.32136		177.299	0.29065		177.299	0.20807
	177.399	0.3665		177.398	0.32025		177.399	0.29009		177.398	0.20734
	177.499	0.36488		177.498	0.32129		177.499	0.29023		177.499	0.20795
	177.599	0.36084		177.599	0.32136		177.599	0.28995		177.598	0.20783
	177.699	0.36523		177.698	0.32043		177.698	0.29037		177.698	0.20795
	177.799	0.36517		177.798	0.32111		177.799	0.29009		177.798	0.20831
	177.899	0.3587		177.898	0.3208		177.899	0.28995		177.898	0.20783
	177.999	0.36257		177.998	0.32037		177.999	0.29079		177.998	0.2077
	178.099	0.36615		178.098	0.32093		178.099	0.29079		178.098	0.20662
	178.199	0.36009		178.198	0.32049		178.198	0.29107		178.198	0.20674
	178.298	0.36326		178.297	0.32093		178.298	0.29037		178.297	0.20734
	178.398	0.36673		178.398	0.32123		178.399	0.28981		178.398	0.20722
	178.498	0.36118		178.498	0.32068		178.499	0.29051		178.497	0.20819
	178.599	0.36182		178.597	0.32013		178.599	0.29009		178.598	0.2077
	178.699	0.3639		178.698	0.31982		178.698	0.28897		178.698	0.20843
	178.799	0.36217		178.797	0.32056		178.798	0.28981		178.799	0.20783
	178.898	0.36251		178.897	0.32086		178.898	0.29023		178.897	0.20722
	178.999	0.36234		178.997	0.32062		178.998	0.29023		178.997	0.20746
	179.098	0.36384		179.098	0.32056		179.098	0.28981		179.099	0.20795
	179.198	0.36297		179.198	0.32056		179.198	0.28967		179.198	0.20831
	179.298	0.3617		179.297	0.31969		179.298	0.28981		179.297	0.20698
	179.399	0.36338		179.397	0.31939		179.398	0.29009		179.397	0.20795
	179.498	0.36176		179.497	0.32154		179.497	0.29009		179.497	0.20783
	179.598	0.36182		179.597	0.31889		179.597	0.29037		179.597	0.20758
	179.698	0.36309		179.697	0.31951		179.697	0.28981		179.697	0.2071
	179.798	0.36465		179.797	0.32123		179.798	0.29023		179.797	0.20662
	179.898	0.36078		179.897	0.31939		179.897	0.29009		179.897	0.20662
	179.998	0.36338		179.997	0.32		179.998	0.28939		179.997	0.20686
	180.098	0.36211		180.096	0.32074		180.098	0.28995		180.097	0.20746
	180.197	0.36309		180.196	0.31969		180.197	0.28939		180.196	0.20758
	180.298	0.36234		180.297	0.32		180.297	0.28939		180.296	0.20722
	180.398	0.36419		180.397	0.31994		180.398	0.29037		180.397	0.20626
	180.498	0.36217		180.496	0.32		180.497	0.28911		180.497	0.20674
	180.597	0.36292		180.597	0.31926		180.597	0.28939		180.596	0.20686
	180.698	0.36159		180.696	0.31988		180.697	0.28897		180.696	0.20758
	180.798	0.36471		180.796	0.31988		180.797	0.28911		180.796	0.20758
	180.897	0.36199		180.896	0.31957		180.897	0.29009		180.897	0.20722
	180.998	0.35847		180.996	0.32		180.997	0.28953		180.996	0.20734
	181.097	0.36575		181.097	0.31988		181.097	0.28897		181.096	0.20674
	181.197	0.36338		181.197	0.31963		181.196	0.28897		181.196	0.20698
	181.297	0.36032		181.296	0.32049		181.297	0.28925		181.296	0.20698
	181.397	0.36315		181.396	0.31969		181.397	0.28883		181.396	0.20698
	181.498	0.36349		181.496	0.31945		181.497	0.28911		181.497	0.20722
	181.598	0.3598		181.597	0.32		181.596	0.28897		181.596	0.20734
	181.697	0.36263		181.696	0.31988		181.696	0.28911		181.696	0.20734
	181.797	0.36338		181.796	0.31933		181.796	0.28953		181.796	0.20734
	181.897	0.36222		181.896	0.31982		181.896	0.28953		181.897	0.2071
	181.997	0.36049		181.996	0.32		181.996	0.28967		181.995	0.20698
	182.097	0.36176		182.096	0.31988		182.097	0.28925		182.095	0.2065
	182.196	0.36292		182.195	0.31859		182.196	0.28855		182.196	0.20626
	182.297	0.35997		182.295	0.32019		182.295	0.28883		182.295	0.20626
	182.396	0.36009		182.396	0.31896		182.396	0.28869		182.395	0.2065
	182.497	0.36465		182.496	0.31773		182.496	0.28911		182.496	0.20722
	182.596	0.3613		182.595	0.32		182.596	0.28897		182.595	0.20722
	182.696	0.36061		182.695	0.32		182.696	0.28813		182.696	0.2071
	182.796	0.36384		182.796	0.31834		182.795	0.28883		182.795	0.20662
	182.896	0.35957		182.895	0.31951		182.896	0.28827		182.895	0.20662
	182.996	0.36084		182.995	0.31939		182.996	0.28827		182.995	0.20758
	183.095	0.36049		183.095	0.31754		183.095	0.28813		183.096	0.20686
	183.197	0.36188		183.195	0.31717		183.195	0.28883		183.195	0.20722
	183.296	0.36228		183.295	0.32013		183.295	0.28995		183.295	0.2065
	183.396	0.36049		183.395	0.31914		183.395	0.28869		183.395	0.2065
	183.496	0.36217		183.495	0.31662		183.495	0.28911		183.494	0.20638
	183.596	0.36222		183.595	0.32056		183.595	0.28799		183.594	0.2065
	183.695	0.35905		183.694	0.31994		183.696	0.28813		183.695	0.20601
	183.795	0.36043		183.795	0.31606		183.795	0.28883		183.795	0.2065
	183.896	0.36286		183.895	0.31889		183.896	0.28799		183.894	0.20553
	183.995	0.35951		183.994	0.31963		183.995	0.28869		183.994	0.20565
	184.095	0.36055		184.095	0.31637		184.095	0.28785		184.095	0.20662
	184.196	0.36361		184.195	0.31976		184.195	0.28743		184.195	0.20589
	184.295	0.36014		184.295	0.32025		184.295	0.28771		184.295	0.20553
	184.396	0.36141		184.394	0.31686		184.395	0.28869		184.395	0.20553
	184.495	0.36072		184.494	0.31877		184.495	0.28757		184.495	0.20626
	184.595	0.35968		184.594	0.31939		184.595	0.28841		184.594	0.20638
	184.695	0.36118		184.694	0.31656		184.695	0.28799		184.694	0.2065
	184.795	0.36113		184.794	0.31908		184.795	0.28869		184.794	0.20626
	184.895	0.36147		184.894	0.31945		184.895	0.28855		184.894	0.20674
	184.995	0.36136		184.994	0.3176		184.995	0.28883		184.994	0.20565
	185.095	0.35928		185.094	0.31859		185.094	0.28827		185.094	0.20601
	185.195	0.36118		185.194	0.31865		185.195	0.28729		185.194	0.2065
	185.295	0.36049		185.293	0.31717		185.296	0.28771		185.294	0.20493
	185.395	0.36095		185.394	0.3168		185.395	0.28911		185.394	0.20493
	185.496	0.36043		185.494	0.31951		185.494	0.28799		185.494	0.20529
	185.595	0.35962		185.594	0.31816		185.595	0.28911		185.594	0.20577
	185.695	0.36147		185.694	0.31754		185.694	0.28813		185.693	0.20553
	185.794	0.36043		185.793	0.32049		185.793	0.28449		185.793	0.20553
	185.894	0.35951		185.894	0.31754		185.894	0.28715		185.894	0.20529
	185.995	0.36049		185.993	0.3176		185.994	0.29149		185.994	0.20505
	186.094	0.36072		186.093	0.31816		186.094	0.28394		186.094	0.20529
	186.194	0.36003		186.194	0.31945		186.193	0.29345		186.193	0.2065
	186.295	0.36251		186.293	0.3165		186.293	0.28505		186.294	0.20577
	186.394	0.36089		186.394	0.31853		186.394	0.29009		186.393	0.20626
	186.495	0.35841		186.494	0.31816		186.494	0.28799		186.494	0.20565
	186.594	0.36159		186.593	0.31613		186.594	0.28617		186.593	0.20505
	186.694	0.35962		186.693	0.3192		186.694	0.28883		186.693	0.20469
	186.794	0.35928		186.793	0.31736		186.794	0.28603		186.793	0.20432
	186.894	0.36228		186.893	0.31693		186.894	0.28841		186.893	0.20493
	186.994	0.35962		186.992	0.31773		186.994	0.28561		186.993	0.20529
	187.094	0.35899		187.092	0.3176		187.093	0.29009		187.093	0.20565
	187.194	0.36159		187.193	0.31766		187.193	0.28575		187.193	0.20565
	187.294	0.36089		187.293	0.31853		187.294	0.28743		187.293	0.20505
	187.394	0.3587		187.392	0.31736		187.393	0.28785		187.392	0.20529
	187.494	0.35899		187.493	0.31705		187.493	0.28659		187.493	0.20444
	187.594	0.36136		187.593	0.31742		187.593	0.28799		187.592	0.20456
	187.694	0.35991		187.693	0.3173		187.693	0.28673		187.693	0.20505
	187.794	0.35853		187.792	0.31754		187.793	0.28883		187.793	0.20444
	187.894	0.36147		187.893	0.31779		187.893	0.28701		187.892	0.20577
	187.993	0.36014		187.992	0.31736		187.993	0.28519		187.993	0.20469
	188.093	0.35714		188.092	0.31717		188.093	0.28897		188.092	0.20481
	188.193	0.36095		188.192	0.31717		188.192	0.28449		188.192	0.20541
	188.293	0.35985		188.292	0.31705		188.293	0.28799		188.292	0.20529
	188.394	0.35939		188.392	0.31748		188.393	0.28687		188.392	0.20505
	188.493	0.35939		188.491	0.3168		188.493	0.28659		188.492	0.20408
	188.593	0.35951		188.592	0.31686		188.593	0.28869		188.592	0.20396
	188.692	0.36141		188.692	0.31748		188.692	0.28645		188.692	0.20432
	188.793	0.3598		188.792	0.31791		188.792	0.28883		188.792	0.20444
	188.892	0.35541		188.892	0.31551		188.892	0.28505		188.892	0.20469
	188.993	0.36089		188.992	0.31766		188.992	0.28687		188.992	0.20493
	189.093	0.36193		189.092	0.3173		189.093	0.28561		189.091	0.20481
	189.193	0.35766		189.192	0.31557		189.193	0.28547		189.192	0.20396
	189.292	0.35962		189.292	0.3165		189.292	0.28673		189.291	0.20348
	189.392	0.36124		189.391	0.31939		189.392	0.28547		189.392	0.20408
	189.493	0.35777		189.492	0.31619		189.492	0.28673		189.492	0.20432
	189.592	0.35679		189.592	0.31748		189.592	0.28673		189.592	0.20517
	189.693	0.36043		189.691	0.31926		189.692	0.28631		189.691	0.20493
	189.793	0.36118		189.792	0.31705		189.792	0.28659		189.791	0.20529
	189.892	0.35777		189.891	0.3152		189.892	0.28519		189.892	0.20493
	189.992	0.35887		189.991	0.31853		189.992	0.28715		189.992	0.20505
	190.092	0.3624		190.091	0.31711		190.091	0.28659		190.091	0.20493
	190.192	0.35858		190.191	0.31477		190.191	0.28631		190.191	0.2042
	190.292	0.35541		190.291	0.3173		190.291	0.28701		190.291	0.20432
	190.392	0.36199		190.391	0.31643		190.391	0.28673		190.391	0.20348
	190.492	0.36003		190.491	0.31416		190.492	0.28463		190.491	0.20444
	190.592	0.35483		190.591	0.31828		190.592	0.28813		190.591	0.20456
	190.692	0.36199		190.69	0.31625		190.691	0.27862		190.691	0.20396
	190.791	0.36107		190.791	0.3149		190.791	0.28981		190.79	0.20469
	190.892	0.35668		190.891	0.3181		190.892	0.2831		190.89	0.20384
	190.992	0.35841		190.99	0.31459		190.992	0.28701		190.991	0.20444
	191.092	0.35835		191.09	0.31637		191.091	0.28617		191.091	0.20384
	191.191	0.35933		191.191	0.31711		191.191	0.28477		191.19	0.20396
	191.291	0.35905		191.29	0.31563		191.291	0.28757		191.29	0.20469
	191.391	0.35604		191.39	0.31606		191.391	0.28268		191.391	0.20481
	191.491	0.36188		191.49	0.31631		191.491	0.28575		191.49	0.20589
	191.592	0.35922		191.59	0.31588		191.591	0.28603		191.59	0.20384
	191.691	0.35454		191.691	0.31705		191.691	0.28575		191.69	0.20408
	191.791	0.36084		191.79	0.31613		191.791	0.28575		191.79	0.20408
	191.891	0.35957		191.89	0.31606		191.891	0.28561		191.89	0.2036
	191.991	0.35506		191.99	0.31606		191.991	0.28687		191.99	0.20336
	192.09	0.36014		192.091	0.316		192.09	0.28519		192.09	0.20348
	192.191	0.35841		192.19	0.31637		192.191	0.28687		192.19	0.20396
	192.291	0.35714		192.29	0.31606		192.291	0.28575		192.29	0.20444
	192.391	0.35864		192.39	0.316		192.39	0.28715		192.39	0.20432
	192.49	0.35847		192.489	0.31582		192.49	0.28603		192.489	0.2042
	192.59	0.35829		192.59	0.31625		192.59	0.28547		192.59	0.20372
	192.69	0.35789		192.69	0.31594		192.69	0.28603		192.689	0.20444
	192.791	0.35685		192.789	0.31619		192.79	0.28519		192.789	0.20384
	192.89	0.35951		192.89	0.31539		192.89	0.28575		192.889	0.20408
	192.99	0.35679		192.99	0.31502		192.99	0.28701		192.989	0.20408
	193.091	0.35575		193.089	0.31545		193.091	0.28687		193.089	0.2042
	193.19	0.36014		193.19	0.31606		193.189	0.28575		193.189	0.2042
	193.29	0.35789		193.29	0.31613		193.289	0.28463		193.289	0.20396
	193.391	0.35662		193.389	0.31588		193.39	0.28463		193.389	0.20372
	193.491	0.35974		193.489	0.31588		193.49	0.28421		193.489	0.20384
	193.59	0.35824		193.589	0.31563		193.59	0.28449		193.589	0.20384
	193.69	0.35795		193.689	0.31526		193.69	0.28505		193.689	0.20432
	193.79	0.35835		193.789	0.31545		193.79	0.28533		193.789	0.20408
	193.889	0.35829		193.888	0.31526		193.89	0.28659		193.889	0.20372
	193.99	0.35812		193.989	0.31637		193.989	0.28561		193.989	0.20336
	194.09	0.35604		194.088	0.31551		194.089	0.28547		194.088	0.20348
	194.189	0.3587		194.189	0.3152		194.189	0.28589		194.188	0.20336
	194.289	0.36032		194.289	0.31533		194.289	0.28547		194.288	0.2036
	194.389	0.35662		194.388	0.31563		194.389	0.28519		194.389	0.20372
	194.49	0.35593		194.488	0.31588		194.489	0.28505		194.488	0.2036
	194.59	0.35887		194.588	0.31293		194.589	0.28589		194.588	0.2036
	194.689	0.35766		194.689	0.31668		194.689	0.28589		194.688	0.20336
	194.789	0.35587		194.788	0.31668		194.789	0.28547		194.788	0.20336
	194.889	0.3587		194.888	0.31379		194.888	0.28617		194.889	0.20312
	194.99	0.35985		194.988	0.31693		194.988	0.28533		194.988	0.20312
	195.09	0.35662		195.089	0.3144		195.089	0.28491		195.088	0.20348
	195.189	0.35673		195.188	0.31422		195.188	0.28477		195.188	0.20348
	195.289	0.35916		195.289	0.31594		195.289	0.28449		195.288	0.20396
	195.39	0.35708		195.388	0.31551		195.389	0.28603		195.388	0.2036
	195.49	0.35702		195.488	0.31367		195.488	0.28505		195.488	0.20324
	195.59	0.35916		195.588	0.31742		195.588	0.28561		195.588	0.20287
	195.69	0.35928		195.688	0.31656		195.689	0.28421		195.688	0.20251
	195.788	0.35512		195.787	0.31311		195.788	0.28421		195.788	0.20299
	195.889	0.35714		195.888	0.31496		195.888	0.28519		195.888	0.20215
	195.988	0.35939		195.988	0.31471		195.988	0.28547		195.988	0.20215
	196.088	0.35581		196.087	0.31268		196.088	0.28547		196.088	0.20336
	196.188	0.35529		196.188	0.31637		196.188	0.28477		196.188	0.20324
	196.289	0.35945		196.288	0.31526		196.288	0.28533		196.288	0.20239
	196.388	0.35656		196.387	0.31367		196.388	0.28449		196.387	0.20227
	196.488	0.355		196.487	0.31662		196.488	0.28394		196.487	0.20263
	196.589	0.35824		196.587	0.31428		196.587	0.28449		196.587	0.20263
	196.689	0.35766		196.687	0.31367		196.688	0.28366		196.687	0.20263
	196.788	0.35633		196.787	0.31526		196.787	0.28449		196.788	0.20312
	196.889	0.3565		196.887	0.31397		196.887	0.28463		196.887	0.20227
	196.988	0.35957		196.988	0.31502		196.987	0.28575		196.987	0.20324
	197.088	0.35627		197.087	0.31496		197.087	0.28449		197.087	0.20324
	197.188	0.35616		197.187	0.3149		197.187	0.28505		197.187	0.20299
	197.289	0.35881		197.287	0.31508		197.287	0.28547		197.287	0.20336
	197.388	0.35621		197.387	0.31453		197.387	0.28296		197.387	0.20227
	197.488	0.35662		197.487	0.31428		197.488	0.28533		197.487	0.20251
	197.588	0.35905		197.586	0.31465		197.587	0.28282		197.586	0.20215
	197.688	0.35685		197.687	0.31397		197.687	0.28449		197.687	0.20251
	197.788	0.35569		197.787	0.31403		197.787	0.28463		197.787	0.20324
	197.888	0.35673		197.886	0.31459		197.887	0.2838		197.886	0.20227
	197.988	0.35772		197.987	0.31453		197.987	0.28394		197.987	0.20227
	198.088	0.35604		198.087	0.31428		198.087	0.28366		198.087	0.20227
	198.187	0.35541		198.187	0.31416		198.187	0.28449		198.186	0.20312
	198.287	0.3565		198.286	0.31354		198.287	0.28352		198.287	0.20239
	198.387	0.35535		198.387	0.31385		198.387	0.28463		198.386	0.20155
	198.488	0.35731		198.486	0.31397		198.486	0.28407		198.487	0.20179
	198.587	0.35749		198.586	0.31416		198.587	0.28086		198.587	0.20203
	198.687	0.3565		198.687	0.31428		198.687	0.28673		198.686	0.20227
	198.787	0.35702		198.786	0.31428		198.786	0.28366		198.786	0.20275
	198.887	0.3565		198.886	0.31391		198.887	0.28142		198.886	0.20239
	198.987	0.35668		198.986	0.31379		198.987	0.28827		198.986	0.20251
	199.087	0.35639		199.085	0.31397		199.086	0.2782		199.086	0.20227
	199.187	0.35673		199.186	0.31434		199.186	0.28799		199.186	0.20227
	199.286	0.3572		199.286	0.31397		199.287	0.281		199.286	0.20167
	199.387	0.35731		199.386	0.31422		199.386	0.28533		199.386	0.2013
	199.486	0.35673		199.486	0.31453		199.487	0.28282		199.486	0.20239
	199.587	0.35645		199.585	0.3144		199.587	0.28226		199.586	0.20167
	199.686	0.35621		199.686	0.3141		199.686	0.28519		199.686	0.20215
[truncated: 1,008 more rows]

## Sheet: 21.9%
20°C	Time (s)	σ/σ0	30°C	Time (s)	σ/σ0	40°C	Time (s)	σ/σ0	50°C	Time (s)	σ/σ0
	-1.76566e-08	1		-2.67029e-08	1		-2.76566e-08	1		-5.72205e-09	1
	0.1	0.93281		0.1	0.90253		0.099	0.92833		0.099	0.90702
	0.2	0.8906		0.2	0.8511		0.2	0.88171		0.199	0.85644
	0.3	0.86273		0.301	0.8115		0.299	0.84316		0.299	0.81065
	0.4	0.83529		0.4	0.77782		0.4	0.81985		0.399	0.78459
	0.499	0.81357		0.5	0.75578		0.499	0.79688		0.498	0.76148
	0.6	0.80108		0.601	0.73723		0.6	0.77692		0.599	0.73669
	0.7	0.78564		0.701	0.71958		0.699	0.76769		0.698	0.72457
	0.799	0.77001		0.8	0.70507		0.801	0.74911		0.798	0.70273
	0.9	0.76054		0.9	0.69244		0.899	0.73964		0.898	0.69019
	1	0.75069		1	0.68016		0.999	0.72868		0.999	0.68005
	1.099	0.7382		1.103	0.66762		1.099	0.71587		1.098	0.66033
	1.2	0.73063		1.2	0.65911		1.199	0.71068		1.198	0.65413
	1.299	0.72485		1.3	0.65168		1.299	0.6989		1.298	0.64159
	1.4	0.71581		1.4	0.6403		1.399	0.69129		1.399	0.63116
	1.5	0.70867		1.499	0.63412		1.499	0.68598		1.498	0.62764
	1.599	0.70436		1.6	0.6291		1.599	0.67605		1.598	0.61553
	1.7	0.69723		1.7	0.61924		1.699	0.6719		1.698	0.60792
	1.799	0.69083		1.799	0.61423		1.798	0.66578		1.798	0.60242
	1.899	0.68615		1.9	0.60966		1.899	0.65747		1.897	0.58833
	1.998	0.68172		1.999	0.60204		1.999	0.65493		1.998	0.58862
	2.099	0.67711		2.099	0.59756		2.099	0.64535		2.097	0.57904
	2.199	0.67194		2.199	0.59416		2.198	0.64397		2.198	0.57157
	2.299	0.66868		2.299	0.58699		2.298	0.63774		2.298	0.57298
	2.398	0.664		2.399	0.58314		2.398	0.63104		2.397	0.561
	2.498	0.66012		2.499	0.57893		2.498	0.62966		2.497	0.55649
	2.598	0.65619		2.599	0.57472		2.598	0.62308		2.597	0.55551
	2.699	0.65293		2.699	0.57248		2.698	0.61916		2.698	0.54382
	2.798	0.65139		2.799	0.56692		2.798	0.61558		2.798	0.54396
	2.899	0.64603		2.899	0.56594		2.898	0.61073		2.897	0.54114
	2.999	0.64364		2.998	0.56128		2.999	0.60866		2.997	0.53085
	3.097	0.64247		3.098	0.55662		3.098	0.60242		3.097	0.53283
	3.199	0.63607		3.198	0.55537		3.198	0.59977		3.197	0.5262
	3.298	0.63373		3.299	0.55151		3.298	0.597		3.297	0.52015
	3.398	0.6349		3.398	0.5465		3.398	0.59296		3.397	0.52226
	3.498	0.62905		3.499	0.54712		3.498	0.58938		3.497	0.51493
	3.598	0.62555		3.599	0.54444		3.598	0.58546		3.597	0.51127
	3.698	0.62727		3.698	0.5404		3.698	0.58223		3.697	0.51071
	3.798	0.62192		3.798	0.53924		3.797	0.57992		3.796	0.50465
	3.898	0.61872		3.898	0.53727		3.898	0.57738		3.897	0.50296
	3.997	0.61933		3.999	0.53297		3.997	0.57299		3.997	0.50155
	4.098	0.61552		4.098	0.53118		4.097	0.57196		4.097	0.4931
	4.197	0.61164		4.199	0.531		4.198	0.56676		4.196	0.4938
	4.298	0.61281		4.299	0.52643		4.297	0.56422		4.296	0.49169
	4.397	0.61084		4.398	0.52392		4.398	0.56295		4.397	0.48507
	4.498	0.60672		4.498	0.52473		4.498	0.55857		4.496	0.48662
	4.597	0.60592		4.598	0.52123		4.597	0.55649		4.597	0.48338
	4.698	0.60463		4.698	0.51953		4.698	0.55372		4.696	0.47929
	4.797	0.6018		4.798	0.51953		4.797	0.55257		4.796	0.47957
	4.897	0.60106		4.897	0.51541		4.897	0.54853		4.896	0.47535
	4.998	0.59977		4.998	0.51201		4.997	0.54645		4.996	0.47182
	5.097	0.59749		5.098	0.51326		5.097	0.54391		5.095	0.47013
	5.198	0.59681		5.198	0.51254		5.196	0.54103		5.196	0.46858
	5.297	0.59404		5.298	0.50788		5.296	0.5393		5.295	0.46731
	5.396	0.59257		5.397	0.50878		5.396	0.53826		5.396	0.46478
	5.497	0.5914		5.498	0.50797		5.497	0.53491		5.496	0.46309
	5.597	0.58937		5.597	0.50394		5.596	0.53306		5.596	0.46055
	5.697	0.58838		5.697	0.50403		5.696	0.53064		5.696	0.45928
	5.797	0.58826		5.798	0.50215		5.797	0.52741		5.796	0.45675
	5.896	0.58438		5.897	0.49821		5.896	0.52695		5.896	0.45618
	5.996	0.58352		5.997	0.49991		5.997	0.5251		5.996	0.45435
	6.097	0.58469		6.097	0.49884		6.096	0.52325		6.095	0.45055
	6.196	0.58057		6.197	0.49686		6.196	0.52118		6.196	0.45139
	6.297	0.57817		6.297	0.49686		6.296	0.51864		6.295	0.44815
	6.396	0.58026		6.397	0.49507		6.396	0.51598		6.395	0.44717
	6.496	0.57762		6.497	0.49238		6.495	0.51425		6.495	0.44689
	6.597	0.57405		6.598	0.49086		6.596	0.51298		6.595	0.44153
	6.696	0.57682		6.696	0.49158		6.696	0.50987		6.695	0.44012
	6.796	0.57423		6.796	0.48943		6.796	0.50952		6.795	0.44026
	6.896	0.57079		6.897	0.48638		6.896	0.50779		6.895	0.43857
	6.996	0.57226		6.997	0.48602		6.996	0.50548		6.994	0.43872
	7.096	0.57066		7.097	0.48719		7.095	0.50467		7.096	0.43674
	7.196	0.56796		7.197	0.48369		7.195	0.49994		7.195	0.43238
	7.296	0.569		7.297	0.48405		7.295	0.5011		7.294	0.43364
	7.396	0.56863		7.397	0.48343		7.395	0.4996		7.395	0.43068
	7.495	0.565		7.496	0.48074		7.496	0.49706		7.494	0.42815
	7.595	0.56482		7.597	0.48065		7.595	0.49636		7.595	0.43068
	7.696	0.5647		7.696	0.48038		7.696	0.49267		7.695	0.42716
	7.795	0.56267		7.796	0.47913		7.795	0.49198		7.795	0.42491
	7.896	0.56248		7.896	0.47707		7.895	0.49071		7.894	0.42688
	7.996	0.56113		7.996	0.47733		7.995	0.48771		7.994	0.42096
	8.095	0.5602		8.096	0.47617		8.095	0.48863		8.095	0.42223
	8.195	0.55977		8.196	0.47474		8.195	0.48436		8.194	0.4211
	8.295	0.55805		8.295	0.47572		8.295	0.48529		8.294	0.41955
	8.395	0.55731		8.396	0.47294		8.395	0.48332		8.395	0.41913
	8.495	0.55657		8.496	0.47196		8.495	0.47917		8.495	0.41758
	8.596	0.5543		8.595	0.47312		8.595	0.48136		8.594	0.4166
	8.694	0.55497		8.695	0.4716		8.695	0.47605		8.694	0.41702
	8.795	0.55381		8.796	0.46954		8.795	0.47663		8.794	0.41279
	8.896	0.55184		8.896	0.46811		8.895	0.47617		8.893	0.41167
	8.995	0.55178		8.995	0.46954		8.995	0.47282		8.994	0.41307
	9.094	0.55159		9.095	0.46524		9.095	0.47467		9.094	0.40955
	9.194	0.54938		9.195	0.46703		9.195	0.47213		9.193	0.41096
	9.295	0.54938		9.295	0.46739		9.295	0.46878		9.294	0.40969
	9.395	0.54894		9.395	0.46407		9.394	0.47005		9.393	0.40603
	9.495	0.54722		9.495	0.46443		9.495	0.46624		9.494	0.40702
	9.594	0.54716		9.595	0.46336		9.594	0.46717		9.594	0.40547
	9.695	0.54611		9.695	0.46336		9.695	0.46555		9.694	0.4049
	9.794	0.54451		9.794	0.46228		9.795	0.46336		9.794	0.40504
	9.895	0.54408		9.895	0.46085		9.894	0.46405		9.893	0.39955
	9.995	0.54218		9.996	0.46121		9.994	0.46001		9.994	0.40335
	10.094	0.54292		10.095	0.45843		10.094	0.46036		10.093	0.40152
	10.194	0.54181		10.194	0.45744		10.194	0.45817		10.193	0.40011
	10.294	0.53959		10.294	0.4587		10.294	0.45805		10.294	0.39955
	10.394	0.5391		10.394	0.45995		10.394	0.45713		10.393	0.39786
	10.494	0.54119		10.495	0.45538		10.493	0.45389		10.493	0.39744
	10.594	0.53732		10.594	0.45422		10.594	0.45378		10.593	0.39617
	10.694	0.53584		10.695	0.45906		10.693	0.45182		10.693	0.39448
	10.794	0.53935		10.795	0.45377		10.793	0.45124		10.793	0.39462
[truncated: 2,898 more rows]

## Sheet: 58.4%
20°C	Time (s)	σ/σ0	30°C	Time (s)	σ/σ0	40°C	Time (s)	σ/σ0	50°C	Time (s)	σ/σ0
[truncated: 3,004 more rows]

[truncated: 1 more sheets: Sheet5]
