# Supplementary material for: Establishing superfine nanofibrils for robust polyelectrolyte artificial spider silk and powerful artificial muscles
Source: Nat Commun. 2024 Apr 25;15:3485. doi: 10.1038/s41467-024-47796-2 (PMC11045855; doi:10.1038/s41467-024-47796-2)
Supplement: Supplementary file 5 — Source Data [file 41467_2024_47796_MOESM5_ESM.zip › source date/Supplementary Fig.2.xlsx]

## Sheet: Sheet1
Drying time (h)	Stress (MPa)		Strain (%)		Toughness(MJ m-3)		Water content (%)
	Mean	SD	Mean	SD	Mean	SD	Mean	SD
0.5	256	10	65	3	120	20	11.72	0.69
1	294	2	76	5	154	12	10.73	0.35
2	342	7	86	2	200	18	8.92	0.18
3	370	15	80	4	192	25	5.44	0.2
4	370	8	79	4	190	18	5	0.16
6	367	3	75	3	185	10	4.82	0.1
