# Supplementary material for: Establishing superfine nanofibrils for robust polyelectrolyte artificial spider silk and powerful artificial muscles
Source: Nat Commun. 2024 Apr 25;15:3485. doi: 10.1038/s41467-024-47796-2 (PMC11045855; doi:10.1038/s41467-024-47796-2)
Supplement: Supplementary file 5 — Source Data [file 41467_2024_47796_MOESM5_ESM.zip › source date/Supplementary Fig.21.xlsx]

## Sheet: Sheet1
α(%)	Original	Sress (MPa)	Strain (%)	Notched	Sress (MPa)	Strain (%)	α(%)	Original	Sress (MPa)	Strain (%)	Notched	Sress (MPa)	Strain (%)	α(%)	Original	Sress (MPa)	Strain (%)	Notched	Sress (MPa)	Strain (%)	α(%)	Original	Sress (MPa)	Strain (%)	Notched	Sress (MPa)	Strain (%)	α(%)	Original	Sress (MPa)	Strain (%)	Notched	Sress (MPa)	Strain (%)	α(%)	Original	Sress (MPa)	Strain (%)	Notched	Sress (MPa)	Strain (%)
0.017		0	-0.43988		0	0	0.17		0	0.03601		0	0.05194	4.75		0	-0.13599		0	-0.05526	21.9		0	0		0	0.03851	58.4		0	-0.16548		0	-0.01683	96.5		0	-1.07828		strain	stress
		0	-0.0159		0	0.00753			0	0.012		0	0.05194			0	-0.04533		0	-0.05526			0	-0.05775		0	0.05777			0	-0.19556		0	-0.01683			0	-0.03897		0	0.17878
		0	-0.31799		0.00154	0.01507			0.004	0.012		0.00167	0.06678			0.00128	0		0.00385	-0.05526			0	-0.46196		0.00167	0.05777			0.00167	-0.19556		0.00167	-0.01683			0	-0.77948		0	0.07484
		0.00667	-0.0583		0.00308	0.01507			0.016	0.03601		0.00333	0.04452			0.00513	-0.22664		0.01538	-0.05526			0.01833	-0.31182		0.00833	0.04814			0.01	-0.18052		0.01167	-0.01683			0.00667	-0.1429		0.00143	0.14136
		0.035	-0.30739		0.03538	0.03014			0.05	0.03601		0.03	0.06678			0.02949	0.18131		0.05	0			0.035	0.589		0.035	0.06739			0.03833	-0.15043		0.03833	-0.01683			0.035	-0.7535		0.01	0.1372
		0.06167	-0.0742		0.06308	0.13562			0.082	0.14402		0.06833	0.0742			0.04744	0.40796		0.07885	0.11053			0.06166	0.90082		0.06167	0.13479			0.06333	-0.15043		0.065	-0.01683			0.06167	-0.18188		0.03429	0.1081
		0.09167	-0.15899		0.09231	0.33904			0.122	0.14402		0.1	0.11129			0.07179	0.54394		0.11731	0.27632			0.095	1.52447		0.095	0.18293			0.09833	-0.07522		0.09833	0			0.09167	-0.38974		0.05857	0.22867
		0.13167	-0.0636		0.13231	0.74588			0.17	0.26404		0.14167	0.17065			0.10256	0.49861		0.16346	0.38685			0.13333	2.80641		0.13333	0.19256			0.13667	0.03009		0.13833	0.01683			0.13167	-0.1559		0.08571	0.16631
		0.17667	-0.1113		0.17538	1.18287			0.222	0.20403		0.18667	0.25227			0.13718	0.67993		0.21538	0.6079			0.18	4.0999		0.175	0.22144			0.18333	0.09026		0.18333	0.04208			0.17667	-0.27282		0.12143	0.20788
		0.225	0.0265		0.22615	1.69519			0.284	0.36006		0.24	0.42292			0.17564	1.04256		0.27692	1.10528			0.235	5.30099		0.22333	0.3466			0.235	0.12035		0.23333	0.09258			0.225	0.06496		0.16	0.19541
		0.28833	0.39749		0.28308	2.21505			0.358	1.04416		0.30167	0.95713			0.22179	2.31175		0.35	3.75794			0.295	6.72152		0.28333	0.79911			0.29667	0.85748		0.295	0.49655			0.28833	0.97435		0.20429	0.22867
		0.35833	0.75787		0.34615	2.81025			0.446	2.98846		0.37	0.92745			0.27564	6.07402		0.43269	11.0527			0.36333	8.83499		0.35167	1.90631			0.36667	3.39982		0.36667	1.70848			0.35833	1.85776		0.26	0.52802
		0.43333	1.84433		0.41692	3.38285			0.536	5.42484		0.44667	2.5375			0.33462	12.9186		0.51923	17.5739			0.43667	10.6597		0.42833	4.09182			0.445	4.87408		0.44333	3.41695			0.43333	4.52097		0.31857	0.95626
		0.515	2.35311		0.49385	4.18901			0.634	7.56117		0.53	2.44847			0.39744	17.1342		0.61346	24.0397			0.515	12.4845		0.50833	5.43008			0.52667	7.61198		0.52333	5.15909			0.515	5.76814		0.38429	1.72126
		0.60167	3.41837		0.57538	4.92736			0.742	10.4296		0.61833	4.48144			0.4641	22.9815		0.71923	30.7819			0.605	15.0022		0.59667	7.83703			0.61333	11.4781		0.61667	6.92648			0.60167	8.37939		0.45571	2.93114
		0.69667	4.38294		0.66462	5.68077			0.856	12.938		0.71167	5.05275			0.53846	29.8261		0.83077	38.1873			0.69833	17.6584		0.69167	9.84924			0.71167	13.84		0.71	8.84536			0.69667	10.7438		0.53286	3.78761
		0.8	5.2786		0.76	6.64515			0.982	16.2145		0.81333	6.99668			0.61667	33.6337		0.95	45.4268			0.80167	20.2685		0.79167	12.1503			0.815	16.8186		0.81167	10.8568			0.8	12.9393		0.61714	5.07648
		0.90833	6.61415		0.86154	7.48898			1.112	19.287		0.92667	8.53254			0.7	41.4302		1.07692	52.9427			0.91166	23.0518		0.9	14.7594			0.925	21.4369		0.92333	13.0955			0.90833	16.2131		0.70429	6.31961
		1.02667	7.53102		0.96923	8.46089			1.252	22.7075		1.045	10.6916			0.78846	47.2323		1.20962	60.6243			1.02667	26.2855		1.01667	17.3012			1.04167	24.9721		1.04	15.452			1.02667	18.4606		0.79714	7.50454
		1.14667	8.94076		1.08462	9.53074			1.4	26.4401		1.165	12.7098			0.88462	54.5755		1.35385	68.8586			1.14833	29.6578		1.14	20.4398			1.16333	27.9808		1.16333	17.859			1.14667	21.9163		0.89857	9.07613
		1.275	10.1173		1.20462	10.6307			1.562	30.1727		1.29833	14.6166			0.98462	60.6042		1.50577	77.7009			1.27833	32.9262		1.26833	23.2126			1.29667	32.6443		1.29333	20.4765			1.275	24.8004		1.00571	10.5355
		1.41333	11.5324		1.33077	11.7533			1.724	34.3973		1.43667	17.7032			1.08846	68.6727		1.66538	86.5983			1.41333	36.5295		1.40333	26.5727			1.43333	37.8794		1.43	23.2285			1.41333	28.2691		1.11857	12.132
		1.555	12.9633		1.46308	12.891			1.888	38.2619		1.575	18.868			1.19487	75.1093		1.825	95.2195			1.55167	40.3406		1.54167	29.8366			1.57167	41.6854		1.56833	26.0059			1.555	31.7767		1.23429	13.8865
		1.69167	14.2459		1.58923	14.1567			2.06	42.4866		1.71	22.6372			1.30256	82.7245		1.98462	103.509			1.68833	44.0594		1.68167	32.9752			1.71	45.3109		1.71	28.8			1.69167	34.9206		1.35429	15.5953
		1.83	15.7192		1.71538	15.204			2.224	46.5432		1.85	23.624			1.41026	89.1158		2.14808	111.522			1.82667	47.732		1.82	36.4605			1.84833	50.4708		1.84667	31.5016			1.83	38.5322		1.47714	17.3665
		1.97	16.9382		1.84615	16.2512			2.39	50.3598		1.99167	27.0147			1.51667	95.1898		2.30769	119.204			1.97	51.4739		1.95833	39.5318			1.99	55.2395		1.98667	34.2368			1.97	41.5202		1.59429	19.1543
		2.11	18.4168		1.97538	17.5471			2.56	54.5844		2.13167	29.2406			1.62308	102.986		2.46731	126.388			2.10833	55.262		2.09833	42.9304			2.12833	58.6845		2.12667	36.9637			2.11	45.1448		1.71143	20.8381
		2.24833	19.7047		2.10154	18.5567			2.728	58.377		2.26667	30.9471			1.72949	106.794		2.62692	133.849			2.245	58.9923		2.23833	46.3097			2.26667	62.5356		2.26667	39.6232			2.24833	48.3017		1.83143	22.551
		2.38667	21.0031		2.23077	19.5286			2.892	62.2656		2.40833	34.3379			1.83846	114.001		2.78846	141.088			2.38667	62.7111		2.37833	49.381			2.40667	67.6504		2.40333	42.2406			2.38667	51.4845		1.95286	24.318
		2.525	22.4553		2.36	20.7793			3.058	66.1542		2.54833	35.5695			1.94359	120.12		2.94808	147.996			2.525	66.3606		2.515	52.7315			2.54667	72.0581		2.54333	44.8748			2.525	55.0441		2.07143	26.0227
		2.66667	23.6477		2.48923	21.8717			3.226	69.9348		2.68667	38.8564			2.05	124.88		3.10962	154.683			2.66333	69.9638		2.655	55.9568			2.685	75.3676		2.68333	47.5259			2.66667	57.9672		2.19143	27.6982
		2.805	25.0363		2.61385	22.7382			3.394	73.8474		2.82333	40.7929			2.15897	130.501		3.26923	161.039			2.80333	73.5902		2.795	59.0666			2.82333	78.9931		2.82167	50.1097			2.805	61.3709		2.30857	29.4028
		2.94167	26.3506		2.74462	23.921			3.558	77.58		2.965	42.9001			2.26667	136.031		3.42885	167.173			2.945	77.2512		2.935	62.4556			2.96333	83.6716		2.96167	52.6934			2.94167	64.5927		2.42714	31.0991
		3.085	27.5749		2.87231	25.0286			3.726	81.2766		3.10667	46.098			2.37051	141.606		3.59038	173.252			3.08333	80.8776		3.07333	65.5365			3.10333	87.8236		3.1	55.2014			3.085	67.5937		2.54714	32.7747
		3.22333	28.9581		3	25.8724			3.894	85.0572		3.24333	47.389			2.47949	145.096		3.75	179.11			3.21833	84.2384		3.21167	68.6462			3.24167	91.1633		3.23833	57.6842			3.22333	70.9844		2.66571	34.4544
		3.36	30.1771		3.12923	26.9573			4.064	88.6457		3.38	50.3197			2.58718	151.216		3.90962	184.913			3.36	87.8301		3.35333	71.939			3.38167	94.7587		3.37833	60.1501			3.36	73.9724		2.78571	36.1424
		3.50167	31.4596		3.25692	28.0724			4.226	92.1383		3.52167	52.6272			2.69231	155.295		4.07308	190.439			3.5	91.4912		3.49	74.9428			3.52	98.6248		3.515	62.5066			3.50167	77.1163		2.90714	37.8387
		3.64	32.7687		3.38615	28.9614			4.394	95.7868		3.66167	54.3337			2.8	159.058		4.23269	195.8			3.63667	94.9443		3.62833	78.0333			3.65833	102.431		3.655	64.8968			3.64	80.3252		3.02286	39.4602
		3.77667	33.9452		3.51385	29.9182			4.562	99.2314		3.79833	57.398			2.90769	163.998		4.39038	200.773			3.77667	98.4668		3.76667	81.1431			3.79833	106.041		3.79667	67.3291			3.77667	83.2093		3.14143	41.1066
		3.91833	35.2702		3.64154	30.9806			4.73	102.652		3.93833	59.0897			3.0141	167.353		4.55192	205.802			3.91666	102.035		3.90667	84.07			3.93333	109.321		3.93333	69.6014			3.91833	86.4571		3.26143	42.7322
		4.05833	36.5103		3.77077	31.8847			4.896	106.072		4.07667	61.323			3.11923	172.112		4.71346	210.555			4.05667	105.5		4.04667	87.1316			4.07667	112.6		4.07167	71.8233			4.05833	89.4971		3.38143	44.3454
		4.19667	37.6604		3.9	32.7285			5.062	109.289		4.21667	64.1202			3.22949	175.467		4.87115	214.644			4.19333	108.896		4.18333	90.174			4.21667	115.789		4.215	74.1125			4.19667	92.3162		3.5	45.917
		4.335	38.9376		4.02769	33.7079			5.23	112.529		4.355	65.656			3.33462	178.912		5.03462	218.955			4.33167	112.291		4.32333	93.072			4.35167	118.964		4.35	76.2334			4.335	95.4471		3.62143	47.5301
		4.47167	40.1089		4.15538	34.6196			5.398	115.722		4.49167	68.2009			3.44231	183.762		5.19423	222.879			4.47333	115.709		4.465	96.0374			4.49333	122.108		4.48833	78.3458			4.47167	98.3181		3.74	49.0768
		4.61333	41.2961		4.28308	35.4333			5.564	118.686		4.635	70.5826			3.54872	186.255		5.35385	226.36			4.61333	118.955		4.60167	98.9931			4.635	125.131		4.63167	80.5088			4.61333	101.228		3.85714	50.6276
		4.75167	42.5362		4.41385	36.2846			5.728	121.675		4.775	72.1927			3.65641	189.79		5.51154	229.566			4.75167	122.258		4.74167	101.824			4.77	127.749		4.77	82.5455			4.75167	104.268		3.97571	52.1576
		4.88833	43.6916		4.54	37.1435			5.896	124.591		4.91	74.8044			3.7641	193.462		5.67692	233.047			4.88833	125.422		4.88167	104.693			4.91	130.622		4.90833	84.5064			4.88833	107.1		4.09714	53.7333
		5.02833	44.8734		4.66769	37.9572			6.066	127.412		5.04833	76.8596			3.86923	196.726		5.83462	235.81			5.03	128.598		5.01833	107.475			5.05167	133.616		5.045	86.4			5.02833	109.997		4.21857	55.3008
		5.17167	46.0659		4.79692	38.688			6.228	130.064		5.19167	78.5958			3.97692	199.445		5.99423	238.629			5.17	131.751		5.15833	110.2			5.19	136.248		5.185	88.3358			5.17167	112.92		4.33286	56.7809
		5.30667	47.1417		4.92615	39.4264			6.396	132.741		5.32667	81.1481			4.0859	201.485		6.15577	241.392			5.30833	134.846		5.3	112.896			5.32667	138.61		5.325	90.1452			5.30667	115.558		4.45143	58.2693
		5.44333	48.2494		5.05385	40.2325			6.566	135.357		5.46667	83.0476			4.19231	205.655		6.31538	243.768			5.445	137.849		5.43833	115.601			5.46667	141.002		5.46167	91.9379			5.44333	118.273		4.57286	59.8035
		5.585	49.3888		5.18	40.9332			6.73	137.805		5.60833	84.8357			4.29744	207.242		6.47692	246.09			5.585	140.817		5.575	118.201			5.605	143.379		5.60167	93.6968			5.585	121.066		4.69429	61.2919
		5.72667	50.4541		5.31231	41.551			6.898	140.218		5.74833	87.3361			4.40513	208.42		6.63654	248.19			5.725	143.808		5.71333	120.733			5.74333	145.545		5.74	95.3632			5.72667	123.677		4.81	62.7014
		5.86333	51.5088		5.44	42.2592			7.068	142.594		5.88167	89.0945			4.51282	212.228		6.79615	250.234			5.86167	146.603		5.855	123.361			5.88167	147.666		5.88167	97.0128			5.86333	126.262		4.92857	64.0983
		6.00167	52.574		5.56462	42.8996			7.23	144.742		6.02333	90.8456			4.61923	213.905		6.95962	252.003			6.00167	149.363		5.99333	125.912			6.02167	149.727		6.01833	98.5445			6.00167	128.874		5.05	65.5327
		6.14167	53.6128		5.69538	43.4496			7.396	146.855		6.16333	93.2866			4.72692	215.174		7.12115	253.44			6.14167	152.147		6.13	128.31			6.16333	151.533		6.15833	100.085			6.14167	131.42		5.17	66.9255
		6.28	54.6568		5.82462	43.962			7.568	148.931		6.30333	95.0896			4.83333	217.259		7.27692	254.545			6.28	154.837		6.27	130.726			6.30167	153.233		6.29667	101.574			6.28	133.979		5.28571	68.2227
		6.42	55.6744		5.95077	44.512			7.734	150.863		6.43833	96.7219			4.93974	219.073		7.43846	255.705			6.41667	157.355		6.41167	133.201			6.43833	154.842		6.43833	103.022			6.42	136.474		5.40571	69.5656
		6.55833	56.6549		6.08154	45.0469			7.898	152.688		6.57833	99.0294			5.04744	220.296		7.6	256.755			6.56	160		6.55	135.559			6.57833	156.452		6.575	104.385			6.55833	138.877		5.52714	70.8961
		6.695	57.5982		6.20923	45.4161			8.064	154.452		6.72	100.84			5.15256	221.022		7.75962	257.584			6.69833	162.483		6.68667	137.784			6.71833	157.911		6.715	105.723			6.695	141.189		5.64571	72.1808
		6.83667	58.5734		6.33692	45.8154			8.234	156.216		6.85833	102.413			5.25897	223.061		7.92115	258.303			6.835	164.839		6.82667	140.046			6.85833	159.28		6.855	107.028			6.83667	143.58		5.76429	73.4697
		6.975	59.4744		6.46154	46.2373			8.4	157.824		6.99333	104.438			5.36923	224.24		8.08077	258.69			6.97667	167.264		6.96667	142.26			6.99667	160.453		6.99333	108.257			6.975	145.788		5.88286	74.6962
		7.11333	60.3594		6.59231	46.5462			8.564	159.313		7.135	106.226			5.47564	224.467		8.24038	258.966			7.11667	169.562		7.105	144.311			7.13333	161.567		7.13167	109.41			7.11333	147.958		6.00286	75.9227
		7.25333	61.2922		6.72154	46.8174			8.732	160.741		7.275	107.688			5.57949	226.098		8.4	259.242			7.255	171.791		7.24167	146.314			7.275	162.62		7.26833	110.487			7.25333	150.244		6.12143	77.1284
		7.39333	62.1508		6.84923	47.1037			8.9	162.133		7.415	109.595			5.68846	226.189		8.55962	259.187			7.39167	173.928		7.38167	148.374			7.41333	163.477		7.40833	111.514			7.39333	152.349		6.24	78.2883
		7.52833	62.9669		6.97692	47.2921			9.068	163.477		7.55	111.264			5.79615	227.005		8.71923	259.077			7.53166	176.041		7.52333	150.367			7.55167	164.32		7.54833	112.549			7.52833	154.35		6.36	79.4442
		7.67	63.8149		7.10462	47.39			9.23	164.653		7.69	112.629			5.9	227.594		8.88462	259.132			7.67167	178.189		7.66	152.187			7.68833	164.921		7.685	113.458			7.67	156.428		6.48	80.5709
		7.81	64.6152		7.23538	47.4051			9.4	165.806		7.83167	114.366			6.00897	227.73		9.04231	259.132			7.81	180.222		7.8	154.054			7.83	165.538		7.825	114.367			7.81	158.39		6.59571	81.6145
		7.94667	65.373		7.36154	47.1339			9.568	166.934		7.97	116.08			6.11795	228.728		9.2	258.634			7.94667	182.151		7.93667	155.845			7.96833	166.004		7.96667	115.301			7.94667	160.248		6.71571	82.0552
		8.08667	66.1627		7.48923	45.9962			9.734	167.894		8.10833	117.437			6.22308	228.818		9.36346	258.248			8.08667	184.079		8.07833	157.607			8.105	166.26		8.10333	116.092			8.08667	162.183		6.83571	80.205
		8.22833	66.8994		7.62	43.849			9.898	168.734		8.24667	118.892			6.32821	229.135		9.52308	257.916			8.22666	186.008		8.21667	159.321			8.24667	166.561		8.24167	116.883			8.22833	163.989		6.95429	80.8245
		8.36667	67.599		7.74923	42.6736			10.066	169.658		8.38667	120.606			6.4359	229.135		9.68077	257.363			8.365	187.775		8.35333	160.871			8.38667	166.757		8.38333	117.691			8.36667	165.704		7.07286	81.6768
		8.50167	68.2826		7.87385	41.988			10.236	170.546		8.52333	121.934			6.54359	229.407		9.84615	256.811			8.50333	189.542		8.495	162.46			8.52167	166.726		8.52	118.331			8.50167	167.38		7.19429	82.6081
		8.64167	68.9451		8.00308	41.664			10.4	171.255		8.66167	123.136			6.65	229.634		10.0058	256.369			8.645	191.182		8.635	163.99			8.66333	166.711		8.65833	118.987			8.64167	169.004		7.31286	83.5062
		8.78167	69.6023		8.13231	41.3928			10.568	171.987		8.80333	124.671			6.75641	229.362		10.1654	255.871			8.785	192.891		8.77	165.358			8.80333	166.651		8.8	119.652			8.78167	170.615		7.43143	84.3876
		8.92	70.2383		8.26	41.2421			10.734	172.671		8.94333	126.007			6.8641	229.634		10.3211	254.987			8.92	194.312		8.91	166.744			8.94	166.35		8.94	120.233			8.92	172.174		7.54714	85.2358
		9.05667	70.8583		8.38769	41.2195			10.9	173.271		9.07833	127.046			6.97179	229.453		10.4846	254.048			9.05833	195.605		9.05167	168.169			9.08	166.125		9.07667	120.746			9.05667	173.694		7.67	86.1297
		9.19833	71.4731		8.51692	41.1593			11.068	173.883		9.21833	128.344			7.07692	229.453		10.6442	253.384			9.2	197.107		9.18833	169.372			9.22167	165.944		9.21333	121.234			9.19833	175.201		7.79	86.9986
		9.34	72.0773		8.64462	41.0688			11.232	174.339		9.36	129.68			7.18333	229.181		10.8039	252.611			9.33833	198.516		9.32667	170.595			9.36	165.643		9.355	121.773			9.34	176.682		7.90571	87.7927
		9.475	72.602		8.77385	41.1668			11.4	174.807		9.49667	130.667			7.29231	229.09		10.9654	251.671			9.47667	199.832		9.46833	171.837			9.495	165.327		9.49333	122.236			9.475	177.968		8.02714	88.6118
		9.61333	73.1214		8.89846	41.2195			11.57	175.287		9.635	131.742			7.4	228.818		11.125	250.897			9.615	201.01		9.60833	172.992			9.635	165.072		9.63167	122.64			9.61333	179.241		8.14571	89.3685
		9.755	73.6566		9.02769	41.1366			11.734	175.599		9.77833	133.063			7.50513	228.637		11.2865	250.124			9.75333	202.235		9.74333	174.032			9.775	164.936		9.77	123.052			9.755	180.553		8.26714	90.1168
		9.895	74.1601		9.15846	41.2949			11.9	175.923		9.91667	134.102			7.61154	228.274		11.4461	249.295			9.895	203.505		9.88333	175.13			9.91333	164.786		9.91	123.397			9.895	181.787		8.38286	90.7654
		10.0317	74.6		9.28615	41.3551			12.07	176.319		10.0517	134.985			7.71923	227.957		11.6058	248.355			10.0317	204.556		10.0233	176.218			10.0517	164.666		10.05	123.726			10.0317	182.866		8.50143	91.4306
		10.17	75.0293		9.41231	41.3024			12.234	176.559		10.19	136.083			7.82821	227.504		11.7673	247.526			10.17	205.526		10.1617	177.2			10.19	164.605		10.1867	123.978			10.17	183.918		8.62429	92.1042
		10.31	75.4374		9.54308	41.4154			12.4	176.811		10.3317	137.181			7.93333	227.186		11.9289	246.642			10.3133	206.635		10.2983	178.085			10.3317	164.59		10.3267	124.264			10.31	184.918		8.74143	92.6738
		10.4483	75.8242		9.67077	41.438			12.57	177.087		10.47	138.034			8.03974	226.733		12.0885	245.703			10.45	207.524		10.4383	179.019			10.47	164.666		10.4667	124.525			10.4483	185.866		8.85857	93.181
		10.5883	76.1687		9.79846	41.4531			12.736	177.267		10.6067	138.895			8.14615	226.098		12.2462	244.763			10.5867	208.298		10.58	179.905			10.6067	164.666		10.605	124.693			10.5883	186.711		8.97857	93.7257
		10.7267	76.5291		9.92769	41.4455			12.9	177.435		10.7467	139.934			8.25513	225.509		12.4096	243.934			10.7283	209.187		10.7167	180.685			10.7467	164.726		10.7417	124.736			10.7267	187.594		9.09857	94.2079
		10.865	76.8471		10.0554	41.4682			13.066	177.543		10.8883	140.772			8.36026	225.147		12.5692	243.216			10.8667	209.972		10.855	181.369			10.8867	164.831		10.8817	124.862			10.865	188.374		9.21857	94.6445
		11.005	77.1651		10.1831	41.4606			13.236	177.784		11.025	141.484			8.46538	224.557		12.7288	242.276			11.005	210.677		10.995	182.081			11.0233	164.906		11.0233	125.022			11.005	189.153		9.33714	95.0478
		11.1433	77.4566		10.3092	41.4079			13.402	177.916		11.1617	142.308			8.57564	224.149		12.8865	241.392			11.145	211.404		11.135	182.736			11.1617	164.906		11.16	125.097			11.1433	189.868		9.45571	95.397
		11.28	77.6898		10.44	41.3551			13.566	177.988		11.3033	143.169			8.68077	223.968		13.0481	240.342			11.2833	212.017		11.2733	183.285			11.3017	164.951		11.2983	125.14			11.28	190.439		9.57429	95.6881
		11.4217	77.9442		10.5692	41.3325			13.734	178.048		11.445	143.807			8.7859	223.469		13.2115	239.513			11.4217	212.582		11.41	183.795			11.4433	165.042		11.4367	125.182			11.4217	191.063		9.69286	95.9666
		11.56	78.1668		10.6954	41.2572			13.902	178.132		11.5817	144.415			8.89487	223.016		13.3673	238.739			11.56	213.102		11.55	184.276			11.58	165.117		11.5767	125.182			11.56	191.609		9.81143	96.1995
		11.6983	78.3681		10.8231	41.1366			14.07	178.204		11.7183	145.098			9.00128	222.835		13.5289	237.855			11.6983	213.599		11.6917	184.767			11.7183	165.177		11.7167	125.241			11.6983	192.102		9.93143	96.3782
		11.8383	78.5537		10.9523	41.0462			14.232	178.132		11.8583	145.713			9.10769	222.291		13.6923	237.358			11.84	214.084		11.8283	185.123			11.8567	165.222		11.8517	125.215			11.8383	192.557		10.0529	96.5529
		11.9767	78.7073		11.0815	40.873			14.4	178.072		11.9983	146.218			9.21667	221.838		13.85	236.75			11.9783	214.534		11.9683	185.537			11.9983	165.282		11.9917	125.165			11.9767	192.934		10.1686	96.661
		12.1133	78.8345		11.2061	40.5866			14.57	178.06		12.1367	146.76			9.32308	221.611		14.0077	235.81			12.115	214.938		12.105	185.836			12.1367	165.358		12.1333	125.148			12.1133	193.246		10.2871	96.7566
		12.255	78.9882		11.3354	40.2401			14.738	178.012		12.275	147.331			9.42821	221.158		14.1712	235.147			12.255	215.331		12.245	186.134			12.2733	165.388		12.27	125.106			12.255	193.622		10.4086	96.8439
		12.395	79.1048		11.4662	39.8558			14.9	177.904		12.4133	147.65			9.53333	220.75		14.3308	234.539			12.3967	215.631		12.3833	186.442			12.415	165.418		12.4083	125.005			12.395	193.908		10.5257	96.8481
		12.535	79.2002		11.5954	39.3284			15.068	177.784		12.5533	148.058			9.64231	220.251		14.4904	233.655			12.5317	215.828		12.5217	186.606			12.5533	165.433		12.5517	124.929			12.535	194.142		10.6443	96.8356
		12.67	79.2797		11.72	38.7182			15.236	177.675		12.6917	148.563			9.75	220.115		14.6519	233.047			12.67	216.024		12.6617	186.799			12.69	165.418		12.6867	124.853			12.67	194.337		10.7657	96.794
		12.8083	79.338		11.8492	38.1682			15.402	177.579		12.8283	148.956			9.85641	219.798		14.8135	232.605			12.8133	216.359		12.8017	187.02			12.8317	165.388		12.8267	124.752			12.8083	194.48		10.8857	96.715
		12.9483	79.4334		11.9785	37.6408			15.57	177.411		12.97	149.275			9.96282	219.345		14.9711	231.887			12.9517	216.578		12.9383	187.145			12.9717	165.358		12.9667	124.592			12.9483	194.714		11.0043	96.6277
		13.0883	79.497		12.1061	37.1435			15.734	177.195		13.11	149.661			10.0692	219.209		15.1288	231.003			13.0867	216.567		13.0783	187.232			13.1067	165.297		13.1067	124.449			13.0883	194.869		11.1186	96.4697
		13.225	79.5288		12.2354	36.7819			15.902	177.003		13.245	150.017			10.1782	218.982		15.2923	230.505			13.2267	216.705		13.2183	187.328			13.2467	165.222		13.2417	124.281			13.225	194.947		11.2414	96.32
		13.365	79.5712		12.3631	36.5257			16.07	176.811		13.385	150.306			10.2833	218.665		15.4538	230.229			13.3667	216.821		13.355	187.319			13.3883	165.162		13.3817	124.079			13.365	195.051		11.3614	96.1662
		13.5067	79.603		12.4892	36.2846			16.234	176.619		13.5283	150.558			10.3885	218.257		15.6115	229.676			13.505	216.832		13.495	187.338			13.5267	165.057		13.5217	123.97			13.5067	195.129		11.4786	95.8835
		13.6433	79.6189		12.6185	36.1415			16.402	176.355		13.6633	150.818			10.4987	217.939		15.7731	229.068			13.645	216.832		13.6367	187.415			13.6617	164.861		13.6617	123.843			13.6433	195.168		11.5957	95.5259
		13.78	79.5924		12.7462	36.0887			16.57	176.175		13.8033	151.093			10.6064	217.803		15.9327	228.681			13.7833	216.867		13.775	187.396			13.8017	164.635		13.7967	123.667			13.78	195.103		11.7171	95.1725
		13.9217	79.5871		12.8738	36.0435			16.736	175.971		13.9433	151.249			10.7103	217.441		16.0942	228.35			13.9217	216.844		13.9117	187.328			13.9433	164.47		13.9367	123.482			13.9217	195.09		11.8371	94.7817
		14.0617	79.5924		13.0046	36.0661			16.9	175.671		14.085	151.419			10.8167	216.987		16.2538	227.908			14.0617	216.798		14.0483	187.261			14.0817	164.365		14.0767	123.33			14.0617	195.103		11.9543	94.3077
		14.1967	79.55		13.1339	36.1716			17.07	175.455		14.2183	151.597			10.9256	216.67		16.4115	227.355			14.2	216.74		14.19	187.203			14.2183	164.184		14.2167	123.162			14.1967	194.999		12.0729	93.8629
		14.3383	79.5076		13.2585	36.2093			17.234	175.203		14.355	151.686			11.032	216.625		16.5769	227.024			14.3367	216.648		14.3283	187.165			14.3567	163.989		14.3533	122.918			14.3383	194.895		12.1943	93.4388
		14.4767	79.4758		13.3877	36.3374			17.4	174.891		14.4983	151.842			11.1385	216.308		16.7365	226.747			14.48	216.555		14.465	187.049			14.4983	163.823		14.4933	122.707			14.4767	194.818		12.3129	92.9731
		14.615	79.4387		13.5169	36.4805			17.57	174.663		14.6367	152.005			11.2449	215.99		16.8923	226.195			14.615	216.451		14.605	186.924			14.635	163.643		14.6333	122.531			14.615	194.727		12.4286	92.4992
		14.7533	79.3751		13.6431	36.586			17.738	174.435		14.7733	152.117			11.3513	215.945		17.0539	225.531			14.7533	216.267		14.7467	186.808			14.7733	163.357		14.7733	122.295			14.7533	194.571		12.55	92.1083
		14.8917	79.3009		13.7738	36.7442			17.902	174.123		14.9117	152.161			11.459	215.673		17.2173	225.089			14.895	216.024		14.885	186.645			14.9133	163.101		14.9083	122.026			14.8917	194.389		12.67	91.7591
		15.0317	79.2002		13.9031	36.8874			18.066	173.835		15.055	152.258			11.5641	215.492		17.375	224.702			15.0333	215.758		15.02	186.394			15.0533	162.92		15.0467	121.798			15.0317	194.142		12.79	91.414
		15.1717	79.0889		14.0292	37.038			18.234	173.571		15.1917	152.391			11.6705	215.22		17.5346	224.15			15.1717	215.423		15.1617	186.163			15.1917	162.635		15.1883	121.622			15.1717	193.869		12.9071	91.1022
		15.3083	78.967		14.1554	37.1963			18.402	173.367		15.3283	152.332			11.7808	214.948		17.6961	223.652			15.3117	215.146		15.3017	185.932			15.3283	162.274		15.3267	121.42			15.3083	193.57		13.0257	90.8112
		15.4467	78.8504		14.2831	37.3469			18.566	173.079		15.47	152.339			11.8859	214.812		17.8558	223.321			15.45	214.858		15.4383	185.624			15.4683	162.003		15.4667	121.218			15.4467	193.285		13.1443	90.5742
		15.5867	78.7338		14.4139	37.5202			18.734	172.827		15.6117	152.399			11.9923	214.54		18.0173	223.045			15.5883	214.511		15.5767	185.249			15.61	161.792		15.6033	120.999			15.5867	192.999		13.2629	90.3455
		15.7267	78.6384		14.54	37.6785			18.902	172.611		15.7483	152.384			12.1	214.177		18.175	222.768			15.725	214.107		15.7167	184.969			15.7467	161.582		15.7433	120.805			15.7267	192.765		13.3814	90.121
		15.8633	78.5059		14.6692	37.8141			19.07	172.431		15.885	152.25			12.2077	213.905		18.3346	222.326			15.8683	213.864		15.8567	184.719			15.8867	161.356		15.8817	120.654			15.8633	192.44		13.5014	89.9755
		16.005	78.3841		14.7969	37.9572			19.234	172.167		16.0233	152.169			12.3115	213.678		18.5	221.939			16.0067	213.576		15.9933	184.363			16.0233	161.13		16.0183	120.426			16.005	192.141		13.6243	89.9173
		16.1433	78.2834		14.9277	38.0853			19.4	171.939		16.165	152.094			12.4205	213.361		18.6577	221.663			16.1417	213.206		16.1333	184.055			16.1633	160.905		16.16	120.258			16.1433	191.894		13.7386	89.7551
		16.28	78.135		15.0523	38.1983			19.57	171.759		16.3017	152.005			12.5282	213.225		18.8154	221.166			16.2817	212.825		16.2717	183.718			16.3017	160.769		16.3	120.124			16.28	191.531		13.8586	89.6179
		16.4217	78.0025		15.1815	38.3113			19.736	171.531		16.4417	151.887			12.6346	213.225		18.9789	220.668			16.4217	212.525		16.4117	183.371			16.44	160.529		16.4367	119.938			16.4217	191.206		13.9786	89.4766
		16.5617	77.8912		15.3108	38.4093			19.9	171.231		16.58	151.746			12.7385	212.999		19.1385	220.392			16.5633	212.282		16.55	183.073			16.58	160.363		16.575	119.745			16.5617	190.933		14.0971	89.2978
		16.7	77.7587		15.44	38.4922			20.066	170.978		16.7183	151.553			12.8474	212.727		19.2962	220.005			16.7	211.936		16.6883	182.726			16.72	160.213		16.7167	119.635			16.7	190.608		14.2157	89.0982
		16.835	77.6103		15.5662	38.5449			20.236	170.786		16.8583	151.375			12.9551	212.727		19.4596	219.618			16.8367	211.555		16.8267	182.389			16.8567	160.002		16.8533	119.467			16.835	190.245		14.3357	88.8612
		16.975	77.4566		15.6938	38.575			20.4	170.558		16.995	151.189			13.0603	212.727		19.6192	219.287			16.98	211.3		16.9667	182.1			16.9967	159.791		16.9917	119.316			16.975	189.868		14.4557	88.7407
		17.115	77.3453		15.8246	38.6127			20.568	170.294		17.1367	151.063			13.1679	212.5		19.7788	219.01			17.1183	211.012		17.1033	181.763			17.1367	159.731		17.1333	119.223			17.115	189.595		14.5714	88.7448
		17.2533	77.2234		15.9523	38.6654			20.734	170.078		17.2767	150.937			13.2744	212.364		19.9346	218.568			17.2533	210.538		17.245	181.436			17.2733	159.626		17.2717	119.097			17.2533	189.296		14.6914	88.8072
		17.3917	77.0962		16.08	38.673			20.9	169.838		17.4133	150.737			13.3833	212.364		20.1	218.237			17.3933	210.192		17.385	181.166			17.4133	159.491		17.4083	118.945			17.3917	188.984		14.8129	88.8488
		17.5317	77.0114		16.2077	38.688			21.068	169.658		17.5517	150.514			13.4872	212.137		20.2615	218.181			17.5333	209.892		17.5217	180.801			17.555	159.445		17.5467	118.827			17.5317	188.777		14.93	88.8571
		17.6717	76.9054		16.3339	38.688			21.232	169.442		17.6917	150.336			13.5936	211.911		20.4192	218.016			17.6717	209.533		17.6617	180.473			17.6917	159.4		17.6867	118.752			17.6717	188.517		15.0471	88.8488
		17.8083	76.7994		16.4646	38.673			21.4	169.238		17.8283	150.113			13.7026	211.593		20.5788	217.85			17.8117	209.187		17.8017	180.194			17.83	159.28		17.8267	118.71			17.8083	188.257		15.1686	88.9194
		17.9467	76.6934		16.5908	38.6579			21.568	169.082		17.9683	149.883			13.8103	211.457		20.7404	217.684			17.9483	208.794		17.9417	179.915			17.9667	159.205		17.9633	118.659			17.9467	187.997		15.2871	88.9818
		18.0867	76.6033		16.7185	38.6127			21.734	168.926		18.11	149.757			13.9154	211.321		20.9038	217.684			18.0883	208.425		18.0783	179.587			18.1083	159.19		18.1033	118.6			18.0867	187.776		15.4086	89.0109
		18.2267	76.4973		16.8492	38.5524			21.9	168.722		18.25	149.601			14.0218	211.095		21.0577	217.573			18.2283	208.078		18.2133	179.26			18.2467	159.235		18.2433	118.567			18.2267	187.516		15.5243	88.9984
		18.365	76.3966		16.9769	38.4922			22.07	168.59		18.385	149.408			14.1295	210.868		21.2173	217.242			18.365	207.697		18.355	179.068			18.3833	159.265		18.3833	118.558			18.365	187.27		15.6429	88.9693
		18.5017	76.2588		17.1015	38.4093			22.232	168.422		18.5217	149.171			14.2359	210.823		21.3808	216.966			18.5033	207.316		18.495	178.846			18.5217	159.31		18.5183	118.516			18.5017	186.932		15.7629	88.9943
		18.6417	76.1422		17.2339	38.3038			22.4	168.194		18.6633	149.075			14.3436	210.687		21.5423	216.8			18.645	206.946		18.63	178.577			18.665	159.37		18.6583	118.474			18.6417	186.646		15.8843	89.0109
		18.7817	76.0415		17.3615	38.1456			22.568	168.074		18.8017	148.911			14.45	210.46		21.7	216.579			18.7817	206.519		18.77	178.374			18.8017	159.46		18.7983	118.474			18.7817	186.399		16	88.9693
		18.92	75.9249		17.4877	37.9497			22.736	167.99		18.9383	148.696			14.5551	210.369		21.8596	216.302			18.9183	206.034		18.9117	178.211			18.9383	159.506		18.9367	118.449			18.92	186.113		16.12	88.8987
		19.0567	75.8136		17.6185	37.7538			22.902	167.87		19.0783	148.525			14.6641	210.143		22.0231	216.026			19.0617	205.665		19.05	178.047			19.0783	159.566		19.0733	118.365			19.0567	185.841		16.24	88.9361
		19.1967	75.6812		17.7477	37.5805			23.064	167.69		19.22	148.422			14.7692	209.916		22.1808	215.75			19.1983	205.249		19.1867	177.777			19.22	159.656		19.2133	118.289			19.1967	185.516		16.36	89.1107
		19.3367	75.5752		17.8739	37.362			23.234	167.57		19.3583	148.244			14.8756	209.826		22.3423	215.529			19.3367	204.752		19.3267	177.594			19.3567	159.716		19.355	118.23			19.3367	185.256		16.4786	89.3685
		19.475	75.4639		17.9985	37.1511			23.402	167.558		19.4933	147.969			14.9846	209.644		22.5019	215.308			19.4767	204.302		19.4683	177.469			19.495	159.776		19.49	118.196			19.475	184.983		16.5957	89.5722
		19.6117	75.3473		18.1292	36.9552			23.566	167.534		19.635	147.798			15.091	209.508		22.6615	215.031			19.615	203.863		19.605	177.286			19.635	159.822		19.6317	118.154			19.6117	184.697		16.7157	89.7551
		19.7533	75.2572		18.2585	36.8271			23.732	167.474		19.7783	147.702			15.1949	209.191		22.8231	214.81			19.7533	203.459		19.7433	177.046			19.775	159.867		19.7683	118.112			19.7533	184.476		16.8343	89.9381
		19.8917	75.1618		18.3846	36.6839			23.9	167.474		19.9117	147.487			15.3051	209.055		22.9808	214.589			19.8917	203.078		19.8817	176.882			19.9117	159.927		19.9083	118.078			19.8917	184.243		16.9529	90.1002
		20.0267	75.0399		18.5123	36.5935			24.068	167.498		20.05	147.22			15.4115	209.01		23.1404	214.368			20.0317	202.8		20.0217	176.766			20.0517	159.972		20.0467	118.045			20.0267	183.944		17.0714	90.2166
		20.17	74.9339		18.6415	36.5634			24.232	167.474		20.19	147.079			15.5167	208.738		23.3058	214.202			20.1733	202.523		20.16	176.574			20.1883	160.017		20.185	118.028			20.17	183.684		17.1943	90.3954
		20.3083	74.8491		18.7723	36.5483			24.398	167.39		20.33	146.893			15.6256	208.602		23.4654	213.981			20.31	202.235		20.2983	176.43			20.33	160.047		20.3233	118.003			20.3083	183.476		17.3086	90.4869
		20.445	74.7431		18.8969	36.5483			24.568	167.342		20.4683	146.671			15.7333	208.556		23.6212	213.76			20.4467	201.888		20.4367	176.256			20.4683	160.107		20.465	117.986			20.445	183.216		17.4286	90.5867
		20.585	74.6636		19.0262	36.5785			24.736	167.318		20.605	146.507			15.8385	208.42		23.7846	213.539			20.5867	201.634		20.5767	176.131			20.605	160.137		20.6017	117.994			20.585	183.021		17.5486	90.6947
		20.725	74.6		19.1569	36.6237			24.9	167.27		20.7467	146.352			15.9436	208.148		23.9442	213.318			20.7283	201.438		20.7167	176.064			20.745	160.168		20.74	118.003			20.725	182.866		17.6671	90.7654
		20.865	74.5258		19.2861	36.699			25.064	167.198		20.885	146.122			16.05	208.058		24.1039	213.152			20.865	201.184		20.8533	175.929			20.885	160.228		20.8817	118.019			20.865	182.684		17.7871	90.8735
		21.0017	74.4463		19.4108	36.7291			25.234	167.126		21.0233	145.899			16.159	208.058		24.2654	212.987			21.0017	200.895		20.9933	175.794			21.0217	160.273		21.0183	118.019			21.0017	182.489		17.9071	90.9941
		21.1383	74.3615		19.5385	36.7518			25.398	167.078		21.16	145.721			16.2641	207.922		24.4269	212.821			21.1433	200.71		21.1333	175.746			21.1617	160.333		21.1583	118.011			21.1383	182.281		18.0257	91.0856
		21.2817	74.3032		19.6677	36.7743			25.568	167.018		21.3017	145.565			16.3705	207.831		24.5846	212.655			21.2833	200.548		21.27	175.63			21.3017	160.453		21.2983	118.011			21.2817	182.138		18.1429	91.1604
		21.42	74.2449		19.7954	36.797			25.732	166.946		21.4417	145.357			16.4782	207.786		24.7423	212.489			21.42	200.294		21.41	175.515			21.44	160.529		21.4383	118.011			21.42	181.995		18.26	91.202
		21.5567	74.176		19.9246	36.8045			25.898	166.886		21.5783	145.15			16.5872	207.695		24.9038	212.323			21.5583	200.029		21.55	175.428			21.5783	160.589		21.575	118.011			21.5567	181.826		18.3829	91.3018
		21.695	74.1124		20.0523	36.8045			26.068	166.862		21.7167	144.986			16.6923	207.695		25.0673	212.268			21.7	199.902		21.685	175.322			21.7183	160.649		21.7117	118.011			21.695	181.67		18.5029	91.4223
		21.835	74.0647		20.1785	36.8045			26.232	166.826		21.8583	144.853			16.7974	207.514		25.2231	212.268			21.8367	199.717		21.8267	175.236			21.8583	160.724		21.8517	118.019			21.835	181.553		18.6186	91.4805
		21.9733	74.0329		20.3092	36.7894			26.398	166.802		21.9933	144.608			16.9064	207.378		25.3846	212.323			21.975	199.474		21.9667	175.226			21.995	160.814		21.9917	118.045			21.9733	181.475		18.7371	91.5554
		22.11	73.9746		20.4354	36.7593			26.566	166.766		22.1333	144.422			17.0141	207.468		25.5462	212.323			22.115	199.278		22.105	175.207			22.13	160.875		22.1267	118.062			22.11	181.333		18.8586	91.6843
		22.2517	73.9375		20.5631	36.7216			26.732	166.718		22.2733	144.311			17.118	207.332		25.7077	212.379			22.2517	199.082		22.2433	175.188			22.2733	160.95		22.2667	118.104			22.2517	181.242		18.9771	91.8215
		22.3933	73.9216		20.6939	36.6839			26.898	166.67		22.415	144.141			17.2256	207.106		25.8635	212.323			22.3933	198.955		22.3783	175.139			22.4117	161.055		22.4083	118.171			22.3933	181.203		19.0943	91.9171
		22.5283	73.8898		20.8215	36.6387			27.066	166.61		22.5483	143.962			17.3346	206.879		26.025	212.323			22.53	198.851		22.52	175.111			22.5483	161.175		22.5467	118.289			22.5283	181.125		19.2114	92.0169
		22.6667	73.8315		20.9477	36.586			27.23	166.538		22.6867	143.821			17.4397	206.879		26.1885	212.323			22.6683	198.689		22.6583	175.139			22.6867	161.296		22.6833	118.365			22.6667	180.982		19.3371	92.1915
		22.8083	73.7997		21.0769	36.5333			27.398	166.478		22.8283	143.732			17.5474	206.743		26.3481	212.268			22.81	198.597		22.7967	175.149			22.83	161.491		22.8217	118.423			22.8083	180.904		19.4543	92.337
		22.945	73.7838		21.2046	36.4504			27.568	166.43		22.9667	143.569			17.6538	206.607		26.5058	212.158			22.9467	198.481		22.935	175.149			22.9667	161.702		22.965	118.466			22.945	180.865		19.57	92.3911
		23.085	73.7467		21.3323	36.375			27.734	166.394		23.1033	143.473			17.759	206.471		26.6654	211.992			23.0833	198.308		23.0767	175.178			23.1033	161.822		23.1033	118.55			23.085	180.774		19.69	92.5283
		23.2233	73.7149		21.4631	36.3223			27.9	166.394		23.245	143.399			17.8667	206.245		26.8288	211.881			23.2267	198.169		23.215	175.226			23.2433	161.913		23.2383	118.583			23.2233	180.696		19.8086	92.6281
		23.36	73.6884		21.5923	36.2846			28.062	166.37		23.3833	143.265			17.9731	206.109		26.9865	211.771			23.3633	198.065		23.35	175.255			23.385	162.078		23.3783	118.583			23.36	180.631		19.9286	92.7486
		23.5017	73.6672		21.72	36.2696			28.23	166.346		23.5217	143.213			18.0795	205.927		27.1481	211.605			23.5017	197.881		23.4917	175.265			23.5233	162.213		23.5183	118.617			23.5017	180.579		20.0486	92.865
		23.64	73.646		21.8446	36.2545			28.398	166.346		23.66	143.146			18.1885	205.791		27.3077	211.494			23.6417	197.754		23.6333	175.293			23.66	162.259		23.6567	118.668			23.64	180.527		20.1657	92.9482
		23.7767	73.6142		21.9738	36.2394			28.562	166.346		23.8	143.02			18.2949	205.655		27.4673	211.329			23.7817	197.615		23.7683	175.332			23.7983	162.304		23.795	118.71			23.7767	180.449		20.2857	93.0396
		23.9183	73.5771		22.1031	36.2545			28.728	166.37		23.94	142.931			18.4	205.474		27.6288	211.218			23.92	197.465		23.9083	175.37			23.94	162.394		23.9333	118.743			23.9183	180.358		20.4029	93.1311
		24.0583	73.5506		22.2308	36.2696			28.9	166.406		24.08	142.901			18.509	205.338		27.7865	211.052			24.0567	197.268		24.0467	175.409			24.0767	162.499		24.0733	118.777			24.0583	180.293		20.5229	93.2143
		24.1917	73.5241		22.3585	36.2771			29.066	166.442		24.215	142.79			18.6154	205.202		27.9461	210.887			24.1967	197.072		24.1867	175.447			24.2167	162.559		24.2133	118.819			24.1917	180.228		20.6414	93.2891
		24.3333	73.4923		22.4877	36.2846			29.228	166.466		24.3533	142.679			18.7205	205.111		28.1096	210.721			24.3367	197.003		24.325	175.486			24.3533	162.65		24.35	118.861			24.3333	180.15		20.7643	93.4055
		24.4733	73.4658		22.6169	36.2846			29.396	166.478		24.4967	142.679			18.8295	205.021		28.2692	210.61			24.475	196.934		24.4633	175.524			24.4933	162.68		24.4883	118.895			24.4733	180.085		20.8786	93.4637
		24.61	73.434		22.7415	36.2846			29.568	166.526		24.6333	142.627			18.9372	204.93		28.4269	210.444			24.61	196.818		24.6033	175.553			24.6333	162.785		24.63	118.937			24.61	180.007		20.9971	93.4679
		24.75	73.4075		22.8692	36.2696			29.732	166.562		24.7717	142.538			19.0423	204.839		28.5904	210.389			24.7533	196.726		24.7417	175.573			24.77	162.89		24.7683	118.987			24.75	179.942		21.12	93.5427
		24.89	73.381		23.0015	36.2545			29.896	166.574		24.91	142.449			19.1474	204.749		28.75	210.334			24.8933	196.714		24.88	175.592			24.91	162.966		24.9067	119.029			24.89	179.878		21.2371	93.5968
		25.0283	73.3492		23.1292	36.2319			30.064	166.61		25.05	142.397			19.2551	204.567		28.9096	210.223			25.0283	196.645		25.0167	175.602			25.05	163.041		25.045	119.063			25.0283	179.8		21.3557	93.6259
		25.1667	73.3174		23.2538	36.2093			30.23	166.646		25.1883	142.33			19.3628	204.522		29.0711	210.168			25.1667	196.518		25.1583	175.611			25.1867	163.146		25.1817	119.071			25.1667	179.722		21.4771	93.6799
		25.305	73.2856		23.3846	36.1942			30.396	166.658		25.325	142.249			19.4692	204.431		29.2327	210.113			25.3083	196.448		25.2983	175.65			25.3283	163.191		25.3217	119.097			25.305	179.644		21.5957	93.7174
		25.445	73.2698		23.5108	36.1791			30.564	166.682		25.465	142.204			19.5744	204.386		29.3904	210.058			25.45	196.472		25.435	175.679			25.4667	163.251		25.4633	119.122			25.445	179.605		21.7143	93.734
		25.5833	73.2591		23.64	36.1566			30.73	166.706		25.6067	142.167			19.6808	204.431		29.5481	209.947			25.5833	196.448		25.5733	175.707			25.6033	163.297		25.6017	119.156			25.5833	179.579		21.83	93.7381
		25.72	73.2591		23.7677	36.149			30.896	166.718		25.7417	142.085			19.791	204.431		29.7096	209.892			25.7233	196.402		25.715	175.756			25.7433	163.312		25.74	119.206			25.72	179.579		21.95	93.7423
		25.86	73.2538		23.8954	36.1566			31.064	166.718		25.88	141.981			19.8949	204.431		29.8712	209.892			25.8633	196.379		25.8517	175.794			25.8833	163.402		25.875	119.273			25.86	179.566		22.0714	93.788
		26.0017	73.2485		24.0246	36.1641			31.228	166.718		26.0233	141.974			20.0013	204.386		30.0288	209.892			26.0017	196.391		25.99	175.823			26.0233	163.507		26.0167	119.316			26.0017	179.553		22.1871	93.813
		26.1383	73.2432		24.1523	36.1791			31.394	166.706		26.1583	141.915			20.1103	204.386		30.1885	209.892			26.1417	196.391		26.1317	175.861			26.16	163.582		26.155	119.391			26.1383	179.54		22.3071	93.813
		26.275	73.2379		24.28	36.1942			31.564	166.694		26.2983	141.833			20.2179	204.386		30.35	209.947			26.28	196.379		26.2717	175.89			26.295	163.628		26.2933	119.484			26.275	179.527		22.4286	93.8379
		26.4167	73.2327		24.4077	36.2093			31.73	166.694		26.4383	141.833			20.3231	204.341		30.5135	210.113			26.4183	196.379		26.4067	175.929			26.4383	163.718		26.43	119.56			26.4167	179.514		22.5471	93.8795
		26.5583	73.2432		24.5385	36.2244			31.894	166.682		26.5783	141.803			20.4282	204.25		30.6692	210.168			26.5567	196.391		26.545	175.938			26.5767	163.868		26.5733	119.661			26.5583	179.54		22.6643	93.9044
		26.6917	73.2485		24.6661	36.247			32.066	166.694		26.715	141.774			20.5372	204.159		30.8288	210.223			26.695	196.402		26.685	175.948			26.7133	164.019		26.7133	119.795			26.6917	179.553		22.7829	93.9128
		26.8317	73.2538		24.7923	36.2696			32.23	166.706		26.85	141.699			20.6436	204.114		30.9942	210.389			26.8333	196.425		26.8233	175.958			26.8517	164.124		26.8483	119.871			26.8317	179.566		22.9043	93.9294
		26.9717	73.2644		24.9231	36.2846			32.394	166.706		26.9933	141.685			20.7513	203.978		31.1558	210.5			26.975	196.448		26.9617	175.977			26.9933	164.32		26.9867	119.93			26.9717	179.592		23.0229	93.9626
		27.11	73.275		25.0492	36.3072			32.564	166.706		27.1333	141.714			20.8564	203.842		31.3115	210.555			27.1117	196.483		27.1017	176.016			27.1317	164.515		27.13	120.039			27.11	179.618		23.1386	93.9751
		27.2483	73.275		25.1769	36.3223			32.732	166.73		27.27	141.699			20.9628	203.752		31.4712	210.61			27.25	196.506		27.24	176.064			27.2683	164.635		27.2667	120.166			27.2483	179.618		23.26	93.9585
		27.3883	73.2803		25.3061	36.3298			32.896	166.742		27.4083	141.685			21.0718	203.616		31.6327	210.665			27.3917	196.529		27.38	176.112			27.41	164.741		27.4033	120.182			27.3883	179.631		23.3814	93.9626
		27.5283	73.2856		25.4369	36.3374			33.06	166.742		27.5483	141.729			21.1769	203.48		31.7923	210.61			27.53	196.541		27.5167	176.17			27.55	164.951		27.5433	120.241			27.5283	179.644		23.4986	93.9793
		27.6667	73.2909		25.5631	36.3449			33.23	166.766		27.6867	141.774			21.2833	203.253		31.9538	210.555			27.665	196.506		27.6567	176.247			27.6867	165.102		27.6833	120.334			27.6667	179.657		23.6186	93.9793
		27.8033	73.2909		25.6877	36.3524			33.396	166.802		27.8233	141.789			21.3923	203.162		32.1115	210.5			27.8067	196.472		27.795	176.324			27.825	165.102		27.8217	120.393			27.8033	179.657		23.7357	93.9668
		27.9417	73.2909		25.8185	36.3675			33.56	166.826		27.965	141.818			21.4987	203.026		32.2711	210.444			27.9467	196.46		27.9367	176.401			27.965	165.207		27.96	120.443			27.9417	179.657		23.8557	93.9502
		28.0833	73.2909		25.9477	36.3826			33.728	166.874		28.1067	141.84			21.6039	202.89		32.4346	210.389			28.085	196.425		28.0717	176.458			28.1033	165.358		28.0983	120.494			28.0833	179.657		23.9729	93.9419
		28.2217	73.2962		26.0739	36.3976			33.896	166.946		28.2433	141.892			21.7115	202.754		32.5923	210.334			28.22	196.391		28.2117	176.497			28.2417	165.433		28.2383	120.561			28.2217	179.67		24.0914	93.9252
		28.3583	73.2962		26.2015	36.4202			34.062	167.054		28.3783	141.922			21.8179	202.528		32.7519	210.279			28.3617	196.391		28.3533	176.535			28.38	165.508		28.3767	120.62			28.3583	179.67		24.2114	93.9169
		28.4983	73.3015		26.3308	36.4428			34.228	167.15		28.52	141.907			21.9244	202.346		32.9154	210.223			28.5017	196.402		28.49	176.564			28.52	165.583		28.5133	120.662			28.4983	179.683		24.3343	93.9211
		28.6383	73.3015		26.46	36.4805			34.394	167.258		28.66	141.944			22.0333	202.301		33.075	210.223			28.64	196.414		28.6283	176.593			28.66	165.658		28.6533	120.679			28.6383	179.683		24.4486	93.9211
		28.7767	73.3068		26.5861	36.5182			34.562	167.39		28.7983	141.996			22.141	202.165		33.2327	210.223			28.7767	196.425		28.7667	176.603			28.7967	165.764		28.795	120.713			28.7767	179.696		24.5671	93.9086
		28.915	73.3015		26.7154	36.5333			34.73	167.498		28.9367	142.026			22.2474	202.074		33.3942	210.168			28.9183	196.46		28.9067	176.612			28.935	165.839		28.9317	120.772			28.915	179.683		24.6886	93.9044
		29.055	73.3015		26.8446	36.5634			34.894	167.582		29.0733	142.056			22.35	202.12		33.5538	210.113			29.0583	196.529		29.045	176.651			29.0733	165.869		29.07	120.797			29.055	179.683		24.8071	93.8961
		29.1917	73.2909		26.9738	36.586			35.06	167.654		29.2133	142.063			22.4577	201.984		33.7135	210.002			29.1917	196.587		29.1817	176.67			29.215	165.944		29.2117	120.822			29.1917	179.657		24.9243	93.8712
		29.33	73.2803		27.1	36.586			35.23	167.738		29.3533	142.122			22.5654	201.893		33.8769	209.892			29.3317	196.633		29.3217	176.68			29.35	166.004		29.3467	120.847			29.33	179.631		25.0457	93.8546
		29.47	73.275		27.2277	36.5634			35.396	167.858		29.49	142.152			22.6718	201.984		34.0385	209.892			29.475	196.737		29.4617	176.689			29.4917	166.05		29.485	120.856			29.47	179.618		25.1657	93.8379
		29.61	73.275		27.3554	36.5408			35.562	167.918		29.63	142.189			22.7782	202.074		34.1962	209.837			29.6133	196.864		29.5983	176.68			29.6317	166.095		29.6267	120.873			29.61	179.618		25.2829	93.8088
		29.7467	73.275		27.4846	36.5182			35.728	167.942		29.7717	142.241			22.8859	201.984		34.3519	209.837			29.7467	196.934		29.7383	176.661			29.7667	166.11		29.7683	120.915			29.7467	179.618		25.4	93.7631
		29.885	73.2803		27.6138	36.5107			35.894	167.978		29.9067	142.308			22.9949	202.256		34.5154	209.892			29.8867	196.934		29.8783	176.661			29.9067	166.125		29.9033	120.965			29.885	179.631		25.5214	93.709
		30.025	73.3015		27.74	36.4956			36.062	168.038		30.045	142.3			23.0987	202.392		34.675	209.947			30.0283	196.957		30.015	176.641			30.0483	166.17		30.04	120.999			30.025	179.683		25.6414	93.6799
		30.1667	73.3227		27.8677	36.4956			36.224	168.05		30.1867	142.323			23.2051	202.12		34.8346	210.002			30.1667	197.061		30.155	176.622			30.1883	166.215		30.1817	121.024			30.1667	179.735		25.7571	93.6675
		30.3033	73.3492		27.9969	36.4881			36.394	168.038		30.3233	142.389			23.3154	202.392		34.9942	210.113			30.3067	197.165		30.295	176.603			30.3233	166.26		30.32	121.058			30.3033	179.8		25.8757	93.6176
		30.44	73.3651		28.1231	36.4805			36.562	168.038		30.4633	142.427			23.4218	202.709		35.1558	210.223			30.4433	197.222		30.435	176.603			30.4617	166.29		30.4567	121.108			30.44	179.839		25.9971	93.5843
		30.5817	73.3916		28.2508	36.4805			36.726	168.074		30.6033	142.464			23.5256	202.346		35.3192	210.389			30.5817	197.28		30.5717	176.584			30.6017	166.305		30.5967	121.176			30.5817	179.903		26.1171	93.5802
		30.7233	73.4234		28.3815	36.4956			36.892	168.122		30.7417	142.523			23.6333	202.437		35.475	210.444			30.7217	197.315		30.7083	176.564			30.74	166.275		30.7367	121.277			30.7233	179.981		26.2329	93.5469
		30.8583	73.4446		28.5108	36.5107			37.064	168.17		30.8783	142.56			23.7397	202.482		35.6346	210.5			30.8583	197.372		30.85	176.564			30.8783	166.26		30.875	121.394			30.8583	180.033		26.3529	93.4762
		30.9967	73.4658		28.6354	36.5408			37.226	168.218		31.0167	142.597			23.8474	202.256		35.8	210.61			30.9983	197.43		30.99	176.564			31.0183	166.275		31.0133	121.478			30.9967	180.085		26.4743	93.4305
		31.1367	73.4923		28.7661	36.5709			37.392	168.266		31.1583	142.649			23.9538	202.482		35.9596	210.665			31.1417	197.546		31.1267	176.574			31.1583	166.335		31.1533	121.554			31.1367	180.15		26.5929	93.3972
		31.275	73.5082		28.8939	36.6161			37.56	168.338		31.2967	142.746			24.0603	202.437		36.1154	210.665			31.275	197.661		31.265	176.593			31.295	166.411		31.2933	121.655			31.275	180.189		26.7086	93.3141
		31.415	73.5241		29.02	36.6689			37.73	168.41		31.4333	142.827			24.168	202.482		36.2769	210.665			31.415	197.754		31.405	176.632			31.4333	166.516		31.4333	121.739			31.415	180.228		26.83	93.2434
		31.5517	73.5453		29.1508	36.7291			37.894	168.518		31.5733	142.887			24.2744	202.346		36.4365	210.721			31.555	197.869		31.5433	176.67			31.575	166.696		31.5683	121.781			31.5517	180.28		26.95	93.2559
		31.69	73.5665		29.28	36.8196			38.058	168.59		31.7133	143.005			24.3808	202.165		36.5981	210.665			31.6933	197.984		31.6817	176.699			31.7117	166.892		31.7067	121.781			31.69	180.332		27.0671	93.2392
		31.83	73.5877		29.4077	36.8949			38.226	168.626		31.8517	143.109			24.4859	202.074		36.7577	210.665			31.83	198.065		31.8217	176.728			31.8533	167.027		31.8483	121.849			31.83	180.384		27.1871	93.127
		31.9683	73.6089		29.5339	36.9627			38.396	168.71		31.9883	143.169			24.5949	201.938		36.9173	210.776			31.9717	198.135		31.9617	176.766			31.9883	167.118		31.9867	121.95			31.9683	180.436		27.3057	93.0147
		32.1067	73.6301		29.6615	37.0155			38.56	168.842		32.1283	143.228			24.7026	202.029		37.0789	210.887			32.11	198.262		32.1	176.824			32.1283	167.193		32.125	122.026			32.1067	180.488		27.4257	92.9108
		32.2467	73.6566		29.7923	37.0832			38.726	168.938		32.2717	143.399			24.8064	201.938		37.2385	210.942			32.2483	198.354		32.235	176.863			32.27	167.313		32.2633	122.093			32.2467	180.553		27.5429	92.7944
		32.3867	73.6884		29.92	37.1435			38.892	168.998		32.4067	143.54			24.9154	201.802		37.3981	210.997			32.3867	198.412		32.3767	176.892			32.4067	167.434		32.4017	122.16			32.3867	180.631		27.66	92.6156
		32.5217	73.7096		30.0462	37.1812			39.062	169.082		32.5433	143.569			25.0218	201.757		37.5558	210.997			32.525	198.493		32.5167	176.93			32.545	167.494		32.5417	122.219			32.5217	180.683		27.7814	92.4035
		32.6633	73.7308		30.1739	37.1963			39.224	169.178		32.6833	143.688			25.1269	201.666		37.7192	210.942			32.665	198.597		32.6533	176.959			32.6833	167.539		32.6783	122.278			32.6633	180.735		27.9029	92.1707
		32.8017	73.7414		30.3031	37.2189			39.39	169.286		32.8233	143.799			25.2346	201.576		37.8808	210.942			32.8033	198.701		32.7933	177.007			32.8233	167.599		32.8183	122.329			32.8017	180.761		28.0186	0
		32.94	73.752		30.4308	37.2339			39.562	169.43		32.9617	143.888			25.3436	201.44		38.0385	210.942			32.9417	198.747		32.93	177.046			32.9617	167.674		32.9583	122.404			32.94	180.787		32.8183	122.329
		33.08	73.7573		30.5585	37.2339			39.728	169.574		33.1017	143.985			25.45	201.485		38.2	210.942			33.0783	198.781		33.07	177.084			33.0967	167.689		33.0967	122.514			33.08	180.8		32.9583	122.404
		33.22	73.7679		30.6892	37.2339			39.89	169.658		33.24	144.096			25.5539	201.44		38.3596	210.997			33.2233	198.851		33.21	177.123			33.24	167.689		33.2333	122.564			33.22	180.826		33.0967	122.514
		33.3567	73.7732		30.8185	37.2264			40.058	169.706		33.3783	144.192			25.6615	201.304		38.5173	210.942			33.3583	198.955		33.3467	177.152			33.38	167.644		33.375	122.615			33.3567	180.839		33.2333	122.564
		33.495	73.7785		30.9431	37.1963			40.228	169.838		33.5167	144.326			25.7692	201.394		38.6808	210.887			33.4967	199.035		33.4867	177.19			33.515	167.629		33.5117	122.665			33.495	180.852		33.375	122.615
		33.6333	73.7891		31.0708	37.1435			40.392	170.018		33.6533	144.415			25.8756	201.394		38.8423	210.887			33.6383	199.105		33.6283	177.238			33.655	167.629		33.65	122.69			33.6333	180.878		33.5117	122.665
		33.775	73.805		31.2015	37.0832			40.56	170.15		33.795	144.504			25.9821	201.349		39.0019	210.887			33.7767	199.232		33.7633	177.277			33.7967	167.629		33.7917	122.716			33.775	180.917		33.65	122.69
		33.9133	73.8209		31.3277	37.0155			40.724	170.246		33.935	144.63			26.0885	201.485		39.1577	210.831			33.915	199.324		33.9017	177.286			33.9317	167.599		33.93	122.783			33.9133	180.956		33.7917	122.716
		34.0483	73.8368		31.4569	36.8949			40.89	170.354		34.07	144.675			26.1961	201.44		39.3212	210.831			34.0533	199.393		34.0433	177.306			34.0717	167.569		34.0683	122.842			34.0483	180.995		33.93	122.783
		34.1883	73.8527		31.5846	36.7367			41.06	170.474		34.2083	144.697			26.3026	201.44		39.4808	210.887			34.195	199.52		34.18	177.296			34.2117	167.569		34.205	122.859			34.1883	181.034		34.0683	122.842
		34.33	73.8792		31.7123	36.5408			41.224	170.594		34.3517	144.801			26.409	201.576		39.6404	210.942			34.335	199.717		34.32	177.286			34.3517	167.539		34.3467	122.876			34.33	181.099		34.205	122.859
		34.4683	73.9057		31.8415	36.2394			41.39	170.654		34.4883	144.905			26.5179	201.666		39.8	210.942			34.47	199.855		34.46	177.296			34.4883	167.524		34.4867	122.934			34.4683	181.164		34.3467	122.876
		34.6033	73.9269		31.9692	0			41.56	170.726		34.6283	144.972			26.6244	201.802		39.9615	211.052			34.6083	199.902		34.5967	177.296			34.625	167.509		34.6233	123.002			34.6033	181.216		34.4867	122.934
		34.745	73.9587						41.724	170.834		34.7683	145.075			26.7308	201.938		40.1212	211.163			34.7467	199.971		34.7367	177.306			34.7667	167.509		34.7617	123.061			34.745	181.294		34.6233	123.002
		34.885	73.9905						41.888	170.834		34.9067	145.164			26.8359	201.893		40.2808	211.218			34.8883	200.144		34.8733	177.315			34.9067	167.509		34.9	123.128			34.885	181.372		34.7617	123.061
		35.0233	74.0223						42.06	170.858		35.0417	145.216			26.9436	201.938		40.4404	211.329			35.0233	200.283		35.015	177.325			35.0433	167.524		35.0417	123.212			35.0233	181.449		34.9	123.128
		35.16	74.0488						42.224	170.918		35.1817	145.253			27.0513	201.984		40.6038	211.55			35.1617	200.375		35.1533	177.354			35.1817	167.539		35.1783	123.296			35.16	181.514		35.0417	123.212
		35.3017	74.0753						42.39	170.966		35.3233	145.38			27.159	202.029		40.7635	211.715			35.3033	200.56		35.29	177.383			35.3217	167.584		35.3167	123.364			35.3017	181.579		35.1783	123.296
		35.44	74.1177						42.558	171.026		35.4617	145.483			27.2641	202.029		40.9231	211.881			35.44	200.768		35.43	177.421			35.46	167.629		35.4583	123.448			35.44	181.683		35.3167	123.364
		35.5783	74.1654						42.726	171.122		35.5967	145.528			27.3705	202.12		41.0808	211.992			35.5783	200.895		35.57	177.489			35.5983	167.674		35.5967	123.566			35.5783	181.8		35.4583	123.448
		35.7167	74.2025						42.89	171.219		35.7367	145.61			27.4782	202.12		41.2423	212.102			35.7183	201.103		35.71	177.594			35.7383	167.719		35.7317	123.633			35.7167	181.891		35.5967	123.566
		35.855	74.2396						43.056	171.291		35.8783	145.743			27.5833	202.074		41.4038	212.158			35.8567	201.311		35.845	177.672			35.88	167.795		35.8717	123.667			35.855	181.982		35.7317	123.633
		35.995	74.2767						43.224	171.363		36.0183	145.877			27.6897	202.165		41.5654	212.268			35.9917	201.438		35.985	177.777			36.0167	167.885		36.0133	123.751			35.995	182.073		35.8717	123.667
		36.1333	74.3191						43.392	171.471		36.1517	145.973			27.7987	202.21		41.7231	212.379			36.135	201.646		36.1283	177.931			36.1517	167.96		36.15	123.86			36.1333	182.177		36.0133	123.751
		36.27	74.3668						43.558	171.615		36.2917	146.077			27.9051	202.165		41.8827	212.489			36.275	201.923		36.2617	178.085			36.2933	168.02		36.2883	123.928			36.27	182.294		36.15	123.86
		36.4117	74.4251						43.722	171.747		36.4367	146.27			28.009	202.165		42.0442	212.655			36.4133	202.154		36.4	178.134			36.4333	168.11		36.4267	123.995			36.4117	182.437		36.2883	123.928
		36.55	74.5046						43.892	171.927		36.5733	146.426			28.1192	202.256		42.2019	212.71			36.5533	202.431		36.54	178.22			36.57	168.216		36.5667	124.062			36.55	182.632		36.4267	123.995
		36.6867	74.5523						44.058	172.119		36.7067	146.47			28.2256	202.165		42.3615	212.765			36.6933	202.72		36.68	178.384			36.71	168.306		36.7067	124.155			36.6867	182.749		36.5667	124.062
		36.8267	74.5735						44.22	172.227		36.8467	146.604			28.3308	202.165		42.525	212.821			36.83	202.951		36.8167	178.48			36.8467	168.366		36.8433	124.239			36.8267	182.801		36.7067	124.155
		36.9667	74.6053						44.388	172.323		36.9867	146.76			28.4397	202.346		42.6846	212.876			36.9667	203.02		36.9567	178.557			36.9867	168.441		36.9817	124.281			36.9667	182.878		36.8433	124.239
		37.1033	74.6212						44.56	172.527		37.1267	146.864			28.5474	202.256		42.8404	212.876			37.105	203.147		37.0967	178.692			37.1267	168.532		37.1233	124.348			37.1033	182.917		36.9817	124.281
		37.2433	74.6318						44.726	172.791		37.265	146.997			28.6526	202.301		43.0058	212.876			37.245	203.355		37.235	178.808			37.2633	168.607		37.26	124.424			37.2433	182.943		37.1233	124.348
		37.3833	74.6477						44.886	172.887		37.4033	147.094			28.7577	202.21		43.1654	212.987			37.3867	203.563		37.3733	178.933			37.4033	168.667		37.3983	124.458			37.3833	182.982		37.26	124.424
		37.5233	74.6742						45.056	172.995		37.5433	147.227			28.8641	201.757		43.3231	212.987			37.5233	203.747		37.51	179.029			37.545	168.757		37.54	124.491			37.5233	183.047		37.3983	124.458
		37.6583	74.7007						45.224	173.211		37.6817	147.375			28.9731	201.938		43.4865	213.042			37.66	203.955		37.6517	179.116			37.68	168.848		37.6767	124.559			37.6583	183.112		37.54	124.491
		37.7967	74.706						45.388	173.331		37.8183	147.509			29.0795	202.12		43.6461	213.152			37.8017	204.371		37.7917	179.241			37.8183	168.893		37.815	124.592			37.7967	183.125		37.6767	124.559
		37.9383	74.7219						45.556	173.439		37.9583	147.65			29.1859	201.621		43.8058	213.208			37.9433	204.718		37.9267	179.308			37.96	168.968		37.9567	124.635			37.9383	183.164		37.815	124.592
		38.0783	74.759						45.724	173.631		38.1	147.813			29.2923	201.666		43.9635	213.208			38.0783	204.902		38.0667	179.337			38.095	169.013		38.0933	124.693			38.0783	183.255		37.9567	124.635
		38.2117	74.7961						45.89	173.859		38.235	147.917			29.4	201.984		44.1231	213.263			38.215	204.983		38.2083	179.472			38.2367	169.118		38.2317	124.744			38.2117	183.346		38.0933	124.693
		38.3533	74.8279						46.056	174.063		38.3733	147.969			29.5064	201.757		44.2865	213.318			38.3583	205.168		38.345	179.587			38.3767	169.179		38.37	124.786			38.3533	183.424		38.2317	124.744
		38.495	74.8809						46.222	174.183		38.515	148.095			29.6128	201.802		44.4462	213.373			38.495	205.26		38.485	179.664			38.515	169.254		38.51	124.828			38.495	183.554		38.37	124.786
		38.6317	74.9551						46.388	174.279		38.6517	148.177			29.7205	202.21		44.6058	213.429			38.6333	205.295		38.625	179.761			38.6533	169.344		38.65	0			38.6317	183.736		38.51	124.828
		38.7683	75.0028						46.558	174.423		38.7917	148.236			29.8295	202.165		44.7654	213.594			38.7717	205.399		38.7617	179.857			38.79	169.419						38.7683	183.853		38.65	0
		38.91	75.0346						46.72	174.543		38.9317	148.333			29.9333	202.21		44.9269	213.76			38.9117	205.491		38.9	179.924			38.9317	169.51						38.91	183.931
		39.0517	75.0876						46.886	174.555		39.0717	148.385			30.0385	202.074		45.0865	213.926			39.05	205.607		39.0383	179.982			39.07	169.66						39.0517	184.061
		39.1867	75.1565						47.056	174.699		39.2067	148.444			30.1474	202.165		45.2462	214.092			39.1883	205.734		39.18	180.088			39.2067	169.795						39.1867	184.23
		39.3233	75.1777						47.222	174.843		39.345	148.488			30.2538	202.165		45.4096	214.313			39.3267	205.861		39.3167	180.242			39.3467	169.916						39.3233	184.282
		39.4667	75.2148						47.388	174.927		39.4867	148.592			30.3615	202.256		45.5692	214.534			39.47	205.999		39.4533	180.3			39.4867	170.111						39.4667	184.372
		39.6033	75.2837						47.558	175.023		39.6267	148.711			30.4667	202.346		45.725	214.755			39.605	206.184		39.5933	180.348			39.625	170.307						39.6033	184.541
		39.7433	75.3314						47.722	175.131		39.7617	148.822			30.5744	202.392		45.8865	214.866			39.7417	206.265		39.735	180.454			39.7617	170.442						39.7433	184.658
		39.8817	75.3791						47.886	175.203		39.9	148.874			30.6821	202.573		46.0481	214.921			39.885	206.381		39.8733	180.589			39.9017	170.563						39.8817	184.775
		40.02	75.4268						48.052	175.251		40.0417	149			30.7872	202.618		46.2077	214.976			40.0217	206.6		40.0083	180.714			40.045	170.803						40.02	184.892
		40.16	75.4745						48.222	175.335		40.1817	149.178			30.8923	202.664		46.3692	215.087			40.16	206.727		40.1483	180.858			40.18	171.059						40.16	185.009
		40.2967	75.5222						48.388	175.467		40.3167	149.29			31.0013	202.709		46.5269	215.197			40.3	206.9		40.2917	181.089			40.3167	171.134						40.2967	185.126
		40.435	75.5699						48.552	175.551		40.4567	149.408			31.109	202.754		46.6865	215.363			40.44	207.097		40.4283	181.301			40.4567	171.27						40.435	185.243
		40.575	75.6282						48.718	175.611		40.5983	149.579			31.2128	202.754		46.8481	215.473			40.5783	207.224		40.565	181.397			40.5967	171.435						40.575	185.386
		40.715	75.6864						48.888	175.731		40.7383	149.757			31.3218	202.709		47.0077	215.694			40.715	207.351		40.705	181.542			40.735	171.51						40.715	185.529
		40.8517	75.7288						49.056	175.923		40.8717	149.839			31.4282	202.709		47.1673	215.805			40.855	207.466		40.845	181.734			40.8733	171.616						40.8517	185.633
		40.9917	75.766						49.22	176.067		41.0117	149.935			31.5346	202.664		47.3308	215.971			40.995	207.674		40.9833	181.898			41.0133	171.751						40.9917	185.724
		41.1317	75.819						49.384	176.175		41.1533	150.106			31.6423	202.664		47.4904	216.137			41.1317	207.859		41.1217	182.081			41.1517	171.886						41.1317	185.854
		41.2683	75.8613						49.556	176.331		41.29	150.21			31.75	202.664		47.6462	216.192			41.27	208.009		41.26	182.216			41.2917	172.037						41.2683	185.957
		41.4083	75.8879						49.722	176.595		41.43	150.314			31.8551	202.664		47.8096	216.247			41.4083	208.194		41.4	182.408			41.4267	172.187						41.4083	186.022
		41.5483	75.9303						49.884	176.739		41.5667	150.44			31.9615	202.618		47.9692	216.302			41.5517	208.448		41.5383	182.62			41.5683	172.308						41.5483	186.126
		41.6883	75.9832						50.052	176.835		41.7067	150.551			32.068	202.573		48.1288	216.413			41.6867	208.667		41.6767	182.832			41.7083	172.458						41.6883	186.256
		41.8217	76.0203						50.22	177.063		41.845	150.714			32.1769	202.573		48.2904	216.468			41.8233	208.806		41.815	183.005			41.8433	172.533						41.8217	186.347
		41.9617	76.0415						50.386	177.243		41.9833	150.833			32.2833	202.573		48.4519	216.579			41.9683	209.048		41.9567	183.198			41.9833	172.533						41.9617	186.399
		42.1033	76.0786						50.554	177.435		42.1233	150.944			32.3885	202.573		48.6096	216.634			42.1067	209.395		42.0917	183.323			42.1233	172.593						42.1033	186.49
		42.2417	76.1263						50.72	177.615		42.265	151.115			32.4962	202.573		48.7692	216.689			42.2417	209.51		42.23	183.41			42.2617	172.699						42.2417	186.607
		42.3767	76.174						50.886	177.784		42.4	151.219			32.6051	202.618		48.9308	216.8			42.38	209.637		42.3717	183.593			42.4	172.759						42.3767	186.724
		42.5183	76.2164						51.054	177.988		42.5383	151.271			32.709	202.664		49.0923	216.855			42.5217	209.857		42.51	183.698			42.54	172.819						42.5183	186.828
		42.66	76.2853						51.218	178.144		42.68	151.412			32.8154	202.618		49.2519	216.966			42.66	210.053		42.6483	183.756			42.68	172.879						42.66	186.997
		42.7967	76.3648						51.384	178.276		42.8167	151.508			32.9256	202.709		49.4096	217.131			42.7983	210.25		42.7883	183.872			42.8167	172.924						42.7967	187.192
		42.9333	76.4072						51.556	178.456		42.9567	151.597			33.0333	202.845		49.5712	217.297			42.9367	210.411		42.9267	183.958			42.955	172.954						42.9333	187.296
		43.0733	76.439						51.72	178.624		43.095	151.708			33.1346	202.89		49.7327	217.463			43.075	210.538		43.065	184.035			43.0967	173.045						43.0733	187.373
		43.2167	76.5026						51.884	178.696		43.2367	151.783			33.2436	202.981		49.8904	217.629			43.215	210.723		43.2017	184.132			43.2333	173.15						43.2167	187.529
		43.3517	76.5556						52.054	178.84		43.3717	151.864			33.3513	203.117		50.0481	217.794			43.3517	210.919		43.3433	184.267			43.37	173.27						43.3517	187.659
		43.4883	76.5821						52.22	178.972		43.5067	151.887			33.4577	203.253		50.2154	218.016			43.4917	211.116		43.4833	184.449			43.51	173.376						43.4883	187.724
		43.63	76.6245						52.384	179.032		43.65	151.968			33.5641	203.344		50.375	218.292			43.6333	211.474		43.6183	184.604			43.6517	173.511						43.63	187.828
		43.7683	76.6987						52.554	179.116		43.7917	152.124			33.6705	203.48		50.5288	218.458			43.7683	211.635		43.7567	184.709			43.79	173.677						43.7683	188.01
		43.9083	76.7517						52.718	179.212		43.925	152.243			33.7769	203.57		50.6904	218.679			43.9067	211.67		43.8983	184.883			43.9267	173.827						43.9083	188.14
		44.045	76.7941						52.884	179.272		44.065	152.324			33.8846	203.661		50.8538	218.955			44.0483	211.832		44.0383	185.123			44.065	173.962						44.045	188.244
		44.1817	76.8418						53.048	179.332		44.2067	152.48			33.9897	203.706		51.0115	219.176			44.1867	211.97		44.1733	185.268			44.2083	174.203						44.1817	188.361
		44.3233	76.9054						53.218	179.428		44.3467	152.643			34.0962	203.752		51.1731	219.342			44.3233	212.005		44.3133	185.403			44.345	174.474						44.3233	188.517
		44.4617	76.9796						53.386	179.572		44.48	152.74			34.2064	203.797		51.3327	219.618			44.4633	212.132		44.455	185.634			44.4817	174.564						44.4617	188.699
		44.5983	77.0432						53.552	179.74		44.62	152.814			34.3128	203.888		51.4923	219.894			44.6033	212.259		44.5933	185.797			44.6217	174.669						44.5983	188.854
		44.7417	77.1174						53.716	179.86		44.7633	152.97			34.4167	203.888		51.6538	220.171			44.7417	212.386		44.7283	185.845			44.76	174.88						44.7417	189.036
		44.8783	77.2128						53.884	179.98		44.9017	153.133			34.5244	203.888		51.8115	220.337			44.8783	212.502		44.8683	185.903			44.9	175.03						44.8783	189.27
		45.015	77.2605						54.054	180.208		45.035	153.185			34.632	203.888		51.9712	220.502			45.02	212.582		45.0083	0			45.0383	175.181						45.015	189.387
		45.1567	77.3188						54.216	180.388		45.1767	153.281			34.7385	203.888		52.1365	220.723			45.16	212.698						45.1767	175.301						45.1567	189.53
		45.295	77.4036						54.382	180.52		45.3167	153.415			34.8462	203.797		52.2942	220.889			45.295	212.79						45.3167	175.437						45.295	189.738
		45.4317	77.4513						54.552	180.724		45.455	153.497			34.9526	203.842		52.4519	220.945			45.4333	212.86						45.455	175.602						45.4317	189.855
		45.5717	77.5096						54.72	180.928		45.595	153.623			35.059	203.842		52.6154	221.055			45.575	212.987						45.5933	175.738						45.5717	189.998
		45.7133	77.5838						54.884	181.072		45.7333	153.756			35.1628	203.797		52.775	221.11			45.7167	213.218						45.7317	175.873						45.7133	190.18
		45.85	77.658						55.048	181.168		45.8717	153.875			35.2718	203.797		52.9346	221.166			45.8517	213.402						45.8733	176.038						45.85	190.361
		45.9883	77.7163						55.22	181.336		46.01	154.001			35.3795	203.752		53.0962	221.221			45.9867	213.518						46.0083	176.174						45.9883	190.504
		46.125	77.7693						55.384	181.504		46.1467	154.135			35.4859	203.797		53.2558	221.331			46.1317	213.691						46.1467	176.234						46.125	190.634
		46.265	77.8276						55.55	181.6		46.2883	154.291			35.5923	203.842		53.4154	221.387			46.2717	213.991						46.2883	176.354						46.265	190.777
		46.405	77.8965						55.718	181.792		46.43	154.535			35.7	203.978		53.5731	221.442			46.4067	214.153						46.4267	176.46						46.405	190.946
		46.5433	77.9548						55.882	181.936		46.5633	154.691			35.8077	203.978		53.7365	221.552			46.545	214.257						46.565	176.49						46.5433	191.089
		46.68	78.0131						56.052	182.104		46.7033	154.78			35.9128	204.159		53.8961	221.663			46.6867	214.569						46.705	176.55						46.68	191.232
		46.8233	78.0979						56.216	182.308		46.845	154.988			36.0179	204.295		54.0538	221.718			46.825	214.811						46.8433	176.61						46.8233	191.44
		46.9617	78.1933						56.382	182.452		46.9817	155.122			36.1282	204.341		54.2154	221.773			46.9633	214.869						46.98	176.625						46.9617	191.674
		47.0967	78.241						56.55	182.644		47.1183	155.188			36.2359	204.477		54.375	221.939			47.1017	214.927						47.1183	176.655						47.0967	191.791
		47.2383	78.2887						56.716	182.824		47.26	155.337			36.3385	204.567		54.5385	222.105			47.2383	214.938						47.26	176.73						47.2383	191.907
		47.3783	78.3628						56.88	182.908		47.4017	155.47			36.4462	204.613		54.6962	222.271			47.38	215.019						47.4	176.866						47.3783	192.089
		47.5167	78.4211						57.05	183.064		47.5367	155.582			36.5538	204.567		54.8539	222.492			47.5167	215.158						47.5367	177.001						47.5167	192.232
		47.6533	78.4741						57.216	183.232		47.6733	155.619			36.6603	204.613		55.0192	222.713			47.655	215.227						47.6733	177.106						47.6533	192.362
		47.7933	78.543						57.382	183.328		47.815	155.789			36.7679	204.703		55.1808	223.045			47.7967	215.343						47.815	177.242						47.7933	192.531
		47.9367	78.649						57.55	183.484		47.955	155.953			36.8744	204.794		55.3346	223.266			47.9333	215.435						47.955	177.437						47.9367	192.791
		48.0733	78.7391						57.718	183.58		48.09	156.049			36.9808	204.885		55.4962	223.542			48.0717	215.481						48.09	177.648						48.0733	193.012
		48.2083	78.7709						57.884	183.676		48.23	156.131			37.0872	204.885		55.6577	223.929			48.2117	215.574						48.23	177.814						48.2083	193.09
		48.3483	78.8186						58.046	183.76		48.3717	156.272			37.1936	204.975		55.8173	224.205			48.35	215.678						48.3717	178.024						48.3483	193.207
		48.4883	78.9034						58.216	183.844		48.51	156.42			37.3	204.975		55.9789	224.481			48.4883	215.747						48.51	178.235						48.4883	193.414
		48.6267	78.9829						58.384	184.024		48.645	156.435			37.409	205.021		56.1385	224.758			48.63	215.816						48.645	178.37						48.6267	193.609
		48.7617	79.0306						58.548	184.205		48.785	156.502			37.5154	205.202		56.2981	224.979			48.7667	215.909						48.785	178.49						48.7617	193.726
		48.9033	79.0995						58.712	184.301		48.93	156.709			37.6192	205.293		56.4577	225.2			48.9067	215.989						48.9267	178.716						48.9033	193.895
		49.0417	79.2055						58.882	184.421		49.065	156.873			37.7282	205.338		56.6173	225.421			49.0433	216.093						49.0633	178.912						49.0417	194.155
		49.1817	79.2903						59.052	184.637		49.1983	156.887			37.8359	205.383		56.7769	225.642			49.1833	216.232						49.2033	179.062						49.1817	194.363
		49.32	79.3804						59.214	184.817		49.34	156.962			37.941	205.338		56.9404	225.974			49.3233	216.498						49.34	179.303						49.32	194.584
		49.4583	79.4811						59.378	184.889		49.48	157.11			38.0487	205.247		57.1	226.25			49.4617	216.798						49.48	179.483						49.4583	194.83
		49.595	79.5659						59.55	185.057		49.6217	157.214			38.1564	205.247		57.2558	226.471			49.5983	216.983						49.62	179.724						49.595	195.038
		49.7367	79.6507						59.718	185.285		49.7583	157.355			38.2615	205.202		57.4192	226.747			49.7383	217.144						49.7567	179.935						49.7367	195.246
		49.875	79.7514						59.878	185.405		49.895	157.459			38.368	205.157		57.5808	226.913			49.8817	217.398						49.8967	180.115						49.875	195.493
		50.015	79.815						60.046	185.513		50.035	157.592			38.4756	205.247		57.7404	227.024			50.0167	217.583						50.0367	180.401						50.015	195.649
		50.1533	79.8998						60.216	185.729		50.175	157.711			38.5833	205.247		57.9	227.134			50.1517	217.629						50.1733	180.612						50.1533	195.857
		50.2933	79.9846						60.38	185.897		50.31	157.815			38.691	205.383		58.0615	227.189			50.2967	217.849						50.3133	180.777						50.2933	196.065
		50.4317	80.0429						60.548	186.041		50.4533	157.934			38.7949	205.474		58.2212	227.189			50.4367	218.137						50.4533	181.003						50.4317	196.208
		50.5683	80.08						60.714	186.233		50.5933	158.156			38.9013	205.565		58.3788	227.245			50.5683	218.172						50.59	181.093						50.5683	196.299
		50.7067	80.133						60.88	186.341		50.7267	158.267			39.0115	205.565		58.5404	227.3			50.7083	218.195						50.73	181.198						50.7067	196.428
		50.8467	80.2284						61.046	186.485		50.8683	158.408			39.1167	205.61		58.7019	227.466			50.8517	218.403						50.8683	181.349						50.8467	196.662
		50.9883	80.3291						61.212	186.629		51.0067	158.594			39.2218	205.746		58.8615	227.631			50.99	218.565						51.0083	181.499						50.9883	196.909
		51.1267	80.4245						61.38	186.809		51.145	158.72			39.3308	205.882		59.0173	227.742			51.1283	218.634						51.145	181.619						51.1267	197.143
		51.2617	80.4775						61.548	187.013		51.2833	158.846			39.4385	205.927		59.1788	227.963			51.265	218.773						51.28	181.665						51.2617	197.273
		51.4017	80.5464						61.712	187.181		51.425	159.017			39.5436	206.199		59.3423	228.129			51.4033	218.865						51.4233	181.74						51.4017	197.442
		51.5433	80.6577						61.878	187.301		51.5633	159.143			39.6487	206.29		59.5019	228.35			51.5433	219.027						51.5633	181.92						51.5433	197.715
		51.68	80.769						62.048	187.481		51.7	159.232			39.7577	206.381		59.6596	228.516			51.68	219.177						51.7	182.146						51.68	197.987
		51.8167	80.8644						62.212	187.613		51.8367	159.343			39.8641	206.607		59.8231	228.792			51.82	219.339						51.8383	182.342						51.8167	198.221
		51.96	81.1188						62.378	187.673		51.9783	159.462			39.9705	206.743		59.9846	229.068			51.9617	219.558						51.9817	182.642						51.96	198.845
		52.0983	81.3413						62.548	187.817		52.1183	159.633			40.0782	206.789		60.1423	229.289			52.0983	219.754						52.12	182.973						52.0983	199.39
		52.235	81.442						62.714	188.033		52.2567	159.759			40.1833	206.925		60.3	229.51			52.235	219.939						52.255	183.184						52.235	199.637
		52.3733	81.548						62.88	188.153		52.3917	159.87			40.291	207.061		60.4635	229.731			52.3767	220.193						52.3933	183.365						52.3733	199.897
		52.5133	81.6275						63.042	188.225		52.5333	159.967			40.3974	207.151		60.6231	230.008			52.515	220.47						52.5367	183.695						52.5133	200.092
		52.6517	81.7229						63.212	188.321		52.675	160.182			40.5038	207.332		60.7827	230.174			52.6533	220.551						52.6733	184.041						52.6517	200.326
		52.79	81.7971						63.38	188.525		52.81	160.308			40.6128	207.468		60.9442	230.395			52.7933	220.69						52.81	184.192						52.79	200.508
		52.9283	81.8501						63.546	188.681		52.9517	160.427			40.7192	207.514		61.1019	230.616			52.9333	220.944						52.9517	184.478						52.9283	200.638
		53.0683	81.8978						63.71	188.789		53.0917	160.627			40.8231	207.559		61.2654	230.837			53.0717	221.094						53.09	184.824						53.0683	200.755
		53.2083	81.972						63.88	188.945		53.2283	160.768			40.932	207.514		61.4231	231.168			53.2067	221.14						53.2283	184.974						53.2083	200.936
		53.3433	81.9826						64.05	189.173		53.3667	160.894			41.0385	207.695		61.5827	231.445			53.3483	221.267						53.3667	185.245						53.3433	200.962
		53.485	82.0462						64.208	189.281		53.5067	161.035			41.1449	207.604		61.7462	231.776			53.4883	221.417						53.505	185.546						53.485	201.118
		53.625	82.1416						64.376	189.341		53.6483	161.28			41.2526	207.604		61.9058	232.108			53.625	221.602						53.645	185.862						53.625	201.352
		53.7617	82.2105						64.548	189.581		53.7883	161.48			41.359	207.695		62.0615	232.329			53.7633	221.706						53.7833	186.178						53.7617	201.521
		53.9017	82.29						64.716	189.857		53.9217	161.554			41.4667	207.604		62.225	232.605			53.9033	221.914						53.9217	186.509						53.9017	201.716
		54.0417	82.3907						64.876	189.917		54.06	161.651			41.5705	207.514		62.3846	232.881			54.045	222.214						54.06	186.809						54.0417	201.963
		54.1783	82.4596						65.044	189.977		54.2	161.821			41.6782	207.559		62.5442	233.103			54.18	222.48						54.2017	187.201						54.1783	202.132
		54.3167	82.5126						65.214	190.253		54.34	161.999			41.7872	207.559		62.7058	233.324			54.3183	222.688						54.3367	187.501						54.3167	202.262
		54.455	82.5762						65.378	190.445		54.4733	162.081			41.8936	207.514		62.8654	233.489			54.4617	223.069						54.4767	187.772						54.455	202.417
		54.595	82.6557						65.546	190.626		54.615	162.23			41.9974	207.604		63.0269	233.655			54.6	223.415						54.6183	188.224						54.595	202.612
		54.7333	82.7405						65.71	190.806		54.755	162.43			42.1064	207.876		63.1827	233.71			54.7333	223.531						54.7533	188.509						54.7333	202.82
		54.87	82.8041						65.876	190.962		54.8917	162.511			42.2141	207.876		63.3442	233.766			54.8733	223.658						54.8917	188.705						54.87	202.976
		55.01	82.9101						66.044	191.166		55.0333	162.652			42.3192	207.967		63.5058	233.876			55.0133	223.877						55.0333	189.066						55.01	203.236
		55.1517	83.0426						66.21	191.382		55.1717	162.838			42.4244	208.194		63.6673	234.097			55.1517	224.039						55.1733	189.352						55.1517	203.561
		55.29	83.1698						66.378	191.586		55.3067	162.964			42.5333	208.148		63.8231	234.318			55.2917	224.12						55.3083	189.502						55.29	203.872
		55.425	83.2493						66.546	191.898		55.4467	163.053			42.6423	208.466		63.9865	234.65			55.43	224.258						55.4467	189.593						55.425	204.067
		55.5667	83.3288						66.708	192.066		55.5867	163.298			42.7462	208.828		64.1481	235.092			55.5683	224.316						55.5883	189.908						55.5667	204.262
		55.7083	83.4242						66.876	192.21		55.7267	163.483			42.8526	208.148		64.3058	235.479			55.7083	224.385						55.7283	190.179						55.7083	204.496
		55.8433	83.4772						67.046	192.474		55.865	163.632			42.9615	208.692		64.4635	235.866			55.8467	224.501						55.865	190.45						55.8433	204.626
		55.9817	83.5143						67.21	192.642		56.005	163.825			43.0667	209.146		64.6269	236.197			55.985	224.593						56.0017	190.646						55.9817	204.717
		56.1217	83.5938						67.374	192.75		56.145	164.018			43.1744	208.692		64.7904	236.639			56.1267	224.79						56.145	190.977						56.1217	204.912
		56.2617	83.6891						67.544	192.954		56.2817	164.121			43.2808	208.964		64.9442	236.916			56.2617	224.998						56.285	191.398						56.2617	205.146
		56.4	83.7634						67.712	193.182		56.42	164.233			43.3872	209.372		65.1058	237.137			56.4	225.078						56.4167	191.548						56.4	205.327
		56.5383	83.8323						67.876	193.326		56.5583	164.403			43.4949	209.372		65.2692	237.358			56.54	225.229						56.5583	191.804						56.5383	205.496
		56.6767	83.8852						68.04	193.47		56.7	164.589			43.6013	209.282		65.4269	237.689			56.68	225.39						56.7017	192.195						56.6767	205.626
		56.8167	83.9541						68.21	193.602		56.84	164.804			43.7064	209.735		65.5885	237.966			56.8167	225.563						56.8383	192.511						56.8167	205.795
		56.955	84.0654						68.376	193.794		56.975	164.923			43.8154	209.78		65.7481	238.132			56.9567	225.829						56.9733	192.586						56.955	206.068
		57.0933	84.1661						68.542	193.902		57.1133	165.175			43.9231	210.052		65.9077	238.353			57.0983	226.152						57.115	192.917						57.0933	206.315
		57.235	84.2827						68.708	193.998		57.2567	165.591			44.0269	210.098		66.0692	238.574			57.235	226.36						57.2533	193.338						57.235	206.601
		57.37	84.394						68.874	194.142		57.3967	165.91			44.1346	210.098		66.2269	238.795			57.3717	226.441						57.3933	193.669						57.37	206.873
		57.5083	84.4364						69.046	194.358		57.5283	166.021			44.2423	210.234		66.3885	239.016			57.5117	226.568						57.5317	194						57.5083	206.977
		57.6483	84.5159						69.208	194.55		57.67	166.192			44.3474	210.324		66.55	239.347			57.6533	226.857						57.67	194.286						57.6483	207.172
		57.7883	84.6325						69.374	194.658		57.8117	166.392			44.4551	210.279		66.7096	239.734			57.7917	227.192						57.8083	194.632						57.7883	207.458
		57.925	84.7067						69.544	194.886		57.9483	166.488			44.5628	210.505		66.8654	239.955			57.925	227.273						57.9483	194.993						57.925	207.64
		58.065	84.7968						69.71	195.138		58.0867	166.652			44.6692	210.551		67.0289	240.121			58.0667	227.446						58.0833	195.279						58.065	207.861
		58.2033	84.8975						69.876	195.294		58.2233	166.815			44.7731	210.505		67.1904	240.232			58.21	227.827						58.2267	195.61						58.2033	208.108
		58.3433	84.977						70.04	195.498		58.3633	166.963			44.882	210.505		67.3481	240.453			58.3433	228.081						58.365	196.106						58.3433	208.302
		58.48	85.0512						70.212	195.75		58.5033	167.104			44.9897	210.505		67.5096	240.729			58.48	228.197						58.5017	196.362						58.48	208.484
		58.62	85.1413						70.38	196.062		58.64	167.29			45.0962	210.596		67.6711	240.95			58.6233	228.497						58.6417	196.738						58.62	208.705
		58.7617	85.2738						70.542	196.254		58.78	167.401			45.2013	210.732		67.8327	241.226			58.765	228.913						58.7817	197.099						58.7617	209.03
		58.8983	85.3798						70.708	196.446		58.9233	167.624			45.309	210.868		67.9865	241.392			58.9	229.097						58.9183	197.28						58.8983	209.29
		59.035	85.4328						70.874	196.758		59.055	167.779			45.4192	210.868		68.15	241.558			59.0367	229.167						59.0567	197.49						59.035	209.42
		59.175	85.5123						71.044	197.371		59.195	167.891			45.5218	211.095		68.3115	241.724			59.18	229.34						59.1983	197.866						59.175	209.615
		59.3167	85.6077						71.206	198.127		59.3367	168.15			45.6282	211.321		68.4711	242.055			59.3167	229.456						59.3367	198.182						59.3167	209.848
		59.455	85.7084						71.372	198.115		59.4733	168.328			45.7372	211.367		68.6288	242.332			59.4567	229.502						59.4733	198.438						59.455	210.095
		59.59	85.772						71.544	198.271		59.6133	168.514			45.8462	211.503		68.7904	242.497			59.5933	229.629						59.61	198.724						59.59	210.251
		59.73	85.8727						71.706	198.319		59.7533	168.751			45.9487	211.775		68.9558	242.774			59.7333	229.698						59.7517	199.025						59.73	210.498
		59.8733	86.0052						71.874	198.439		59.8917	168.87			46.0551	211.639		69.1115	243.105			59.8733	229.883						59.89	199.311						59.8733	210.823
		60.0083	86.0741						72.04	198.607		60.0283	169.004			46.1641	211.684		69.2692	243.382			60.01	230.125						60.0283	199.491						60.0083	210.992
		60.145	86.1006						72.204	198.691		60.1667	169.137			46.2705	211.911		69.4327	243.768			60.1483	230.31						60.1667	199.702						60.145	211.057
		60.2867	86.196						72.368	198.715		60.3083	169.36			46.3795	212.047		69.5961	244.155			60.29	230.506						60.3083	199.927						60.2867	211.29
		60.425	86.302						72.54	198.967		60.4483	169.619			46.4833	212.092		69.75	244.487			60.425	230.645						60.4483	200.303						60.425	211.55
		60.565	86.3709						72.708	199.135		60.5833	169.82			46.5897	212.273		69.9115	244.597			60.565	230.761						60.5833	200.484						60.565	211.719
		60.7033	86.4504						72.874	199.315		60.7233	170.013			46.6987	212.364		70.0731	244.763			60.7067	231.095						60.7233	200.77						60.7033	211.914
		60.84	86.5033						73.042	199.495		60.8633	170.25			46.8038	212.409		70.2327	245.095			60.8433	231.465						60.8633	201.161						60.84	212.044
		60.98	86.5616						73.21	199.687		61.0033	170.51			46.9103	212.681		70.3942	245.316			60.9833	231.638						61.0017	201.417						60.98	212.187
		61.1183	86.6305						73.374	199.879		61.1383	170.673			47.0205	212.817		70.5519	245.537			61.1217	231.8						61.14	201.718						61.1183	212.356
		61.2567	86.6835						73.538	199.987		61.2783	170.896			47.1244	213.044		70.7115	245.758			61.2617	231.927						61.2783	201.988						61.2567	212.486
		61.3983	86.7577						73.706	200.131		61.4233	171.222			47.2295	213.225		70.875	246.034			61.4	232.019						61.4217	202.364						61.3983	212.668
		61.535	76.9849						73.874	200.347		61.5583	171.467			47.3385	213.316		71.0327	246.311			61.5367	232.17						61.56	202.725						61.535	188.712
		61.6717	0						74.044	200.599		61.6933	171.63			47.4449	213.452		71.1923	246.642			61.675	232.32						61.695	202.921						61.6717	0
									74.206	200.767		61.8333	171.868			47.55	213.724		71.3577	247.084			61.8183	232.678						61.8333	203.207						61.975	203.613
									74.37	200.875		61.975	172.194			47.659	213.678		71.5135	247.526			61.9533	232.943						61.975	203.613						62.1133	204.049
									74.54	201.079		62.1133	172.535			47.7654	213.769		71.6731	247.858			62.0917	233.093						62.1133	204.049						62.2483	204.32
									74.71	201.355		62.2517	172.936			47.8718	213.86		71.8346	248.19			62.2317	233.371						62.2483	204.32						62.3883	204.681
									74.87	201.559		62.3883	173.121			47.9782	213.769		71.9942	248.521			62.3733	233.671						62.3883	204.681						62.5283	205.208
									75.038	201.727		62.5283	173.307			48.0846	213.769		72.1519	248.797			62.5083	233.902						62.5283	205.208						62.6667	207.93
									75.208	202.075		62.6667	173.515			48.1923	213.996		72.3154	249.074			62.645	234.017						62.6667	207.93						62.8067	208.472
									75.372	202.447		62.8033	173.663			48.2987	213.95		72.475	249.295			62.7883	234.306						62.8067	208.472						62.9433	208.412
									75.538	202.747		62.9467	173.915			48.4064	214.177		72.6346	249.571			62.9283	234.606						62.9433	208.412						63.08	208.382
									75.704	203.047		63.085	174.197			48.5102	214.222		72.7942	249.792			63.0617	234.687						63.08	208.382						63.22	208.532
									75.87	203.251		63.22	174.309			48.6205	214.313		72.9539	250.013			63.2017	234.814						63.22	208.532						63.36	208.773
									76.038	203.443		63.36	174.494			48.7256	214.449		73.1154	250.29			63.3433	235.08						63.36	208.773						63.5	208.968
									76.204	203.648		63.5017	174.776			48.8321	214.63		73.275	250.621			63.4817	235.288						63.5	208.968						63.64	209.149
									76.37	203.732		63.6383	174.932			48.941	214.63		73.4346	250.842			63.62	235.496						63.64	209.149						63.7783	209.39
									76.542	203.948		63.7767	175.102			49.0474	214.766		73.5923	251.119			63.7583	235.75						63.7783	209.39						63.9183	209.66
									76.704	204.14		63.9167	175.325			49.1538	214.948		73.7596	251.395			63.8967	235.992						63.9183	209.66						64.055	209.826
									76.868	204.224		64.0567	175.533			49.259	214.993		73.9173	251.726			64.0367	236.2						64.055	209.826						64.1933	209.961
									77.042	204.488		64.1933	175.726			49.368	215.22		74.075	252.003			64.175	236.431						64.1933	209.961						64.3317	210.157
									77.204	204.74		64.33	175.867			49.4782	217.078		74.2385	252.334			64.3117	236.604						64.3317	210.157						64.4733	210.398
									77.37	204.884		64.4733	176.112			49.5821	218.03		74.3981	252.555			64.4533	236.801						64.4733	210.398						64.6133	210.683
									77.538	205.1		64.6117	176.349			49.6859	217.441		74.5577	252.776			64.5917	237.078						64.6133	210.683						64.7483	210.894
									77.706	205.316		64.7483	176.512			49.7936	217.214		74.7154	252.998			64.7283	237.182						64.7483	210.894						64.8867	211.12
									77.872	205.484		64.8867	176.735			49.9026	217.123		74.8788	253.219			64.87	237.447						64.8867	211.12						65.0283	211.511
									78.036	205.652		65.03	177.032			50.0077	217.35		75.0423	253.55			65.0083	237.725						65.0283	211.511						65.1683	211.947
									78.204	205.844		65.1683	177.328			50.1128	217.078		75.2	253.992			65.145	237.932						65.1683	211.947						65.3017	212.143
									78.372	206.144		65.3	177.477			50.2218	217.259		75.3577	254.269			65.2867	238.198						65.3017	212.143						65.4433	212.428
									78.536	206.384		65.4417	177.714			50.3269	217.395		75.5173	254.545			65.425	238.441						65.4433	212.428						65.5833	212.835
									78.702	206.636		65.585	178.026			50.4333	217.395		75.6808	254.766			65.565	238.66						65.5833	212.835						65.72	213.06
									78.87	206.9		65.7233	178.3			50.5423	217.35		75.8365	255.098			65.7	238.914						65.72	213.06						65.86	213.301
									79.04	207.176		65.8567	178.456			50.6474	217.531		75.9962	255.374			65.84	239.064						65.86	213.301						65.9967	213.572
									79.202	207.416		65.9983	178.723			50.7526	217.713		76.1596	255.705			65.98	239.341						65.9967	213.572						66.1367	213.843
									79.366	207.596		66.1383	179.057			50.8615	217.667		76.3173	256.037			66.1183	239.549						66.1367	213.843						66.2767	214.204
									79.54	207.992		66.2767	179.272			50.968	217.939		76.4769	256.369			66.2533	239.723						66.2767	214.204						66.4133	214.504
									79.706	208.316		66.4167	179.517			51.0744	218.075		76.6385	256.59			66.395	239.907						66.4133	214.504						66.5533	214.775
									79.868	208.484		66.5533	179.666			51.182	218.075		76.7981	256.921			66.5367	240.219						66.5533	214.775						66.6967	215.242
									80.034	208.7		66.6917	179.858			51.2897	218.166		76.9538	257.253			66.6733	240.427						66.6967	215.242						66.8283	215.482
									80.204	209.036		66.8317	180.155			51.3962	218.438		77.1192	257.695			66.81	240.623						66.8283	215.482						66.97	215.723
									80.37	209.348		66.9683	180.341			51.5013	218.619		77.2788	258.469			66.9517	240.935						66.97	215.723						67.1117	216.25
									80.536	209.66		67.11	180.511			51.6077	218.71		77.4404	259.684			67.0917	241.374						67.1117	216.25						67.2467	216.58
									80.702	209.96		67.25	180.793			51.7154	219.254		77.6	262.005			67.2283	241.663						67.2467	216.58						67.3867	216.942
									80.868	210.285		67.385	180.986			51.8256	219.798		77.7615	262.779			67.365	241.859						67.3867	216.942						67.5283	217.423
									81.036	210.537		67.5233	181.224			51.9308	220.16		77.9231	262.448			67.5083	242.24						67.5283	217.423						67.665	217.754
									81.2	210.789		67.665	181.483			52.0346	220.296		78.0789	262.227			67.6467	242.587						67.665	217.754						67.8033	218.07
									81.368	211.041		67.8033	181.713			52.1436	220.387		78.2404	262.227			67.785	242.852						67.8033	218.07						67.94	218.416
									81.538	211.569		67.9417	181.921			52.2526	220.523		78.4	262.503			67.9233	243.164						67.94	218.416						68.0817	218.882
									81.7	212.013		68.0817	182.114			52.3564	220.704		78.5654	262.834			68.0617	243.453						68.0817	218.882						68.22	219.363
									81.868	212.277		68.2217	182.277			52.4615	220.568		78.7231	263.111			68.2017	243.73						68.22	219.363						68.3567	219.709
									82.038	212.565		68.3583	182.507			52.5718	220.659		78.8788	263.056			68.3383	243.984						68.3567	219.709						68.4967	220.116
									82.202	212.745		68.495	182.685			52.6769	220.75		79.0423	263.221			68.4767	244.204						68.4967	220.116						68.6367	220.537
									82.368	212.889		68.635	182.952			52.7833	220.704		79.2058	263.442			68.62	244.481						68.6367	220.537						68.7767	220.943
									82.536	213.165		68.7767	183.294			52.8897	220.614		79.3615	263.663			68.755	244.769						68.7767	220.943						68.9117	221.169
									82.702	213.465		68.9133	183.672			52.9962	220.614		79.5192	263.774			68.8917	244.897						68.9117	221.169						69.0517	221.605
									82.868	213.801		69.05	183.991			53.1026	220.659		79.6827	263.829			69.035	245.22						69.0517	221.605						69.1933	222.147
									83.032	214.017		69.1917	184.266			53.2103	220.659		79.8423	264.05			69.1733	245.566						69.1933	222.147						69.3317	222.523
									83.2	214.221		69.3333	184.585			53.3167	220.75		80.0038	264.216			69.31	245.705						69.3317	222.523						69.4667	222.763
									83.37	214.461		69.465	184.755			53.4244	220.795		80.1615	264.382			69.4483	245.936						69.4667	222.763						69.6067	223.124
									83.532	214.677		69.605	184.978			53.532	220.886		80.3212	264.492			69.59	246.167						69.6067	223.124						69.7467	223.531
									83.698	214.893		69.75	185.319			53.6359	220.886		80.4827	264.713			69.7267	246.352						69.7467	223.531						69.8867	223.922
									83.868	215.229		69.8867	185.586			53.7462	221.022		80.6423	264.934			69.8633	246.479						69.8867	223.922						70.0233	224.328
									84.038	215.637		70.02	185.69			53.8526	221.112		80.8019	265.211			70.005	246.721						70.0233	224.328						70.1617	224.674
									84.198	215.901		70.1617	185.935			53.9577	221.248		80.9654	265.432			70.145	246.998						70.1617	224.674						70.3017	225.155
									84.364	216.081		70.305	186.224			54.0654	221.339		81.125	265.708			70.2817	247.195						70.3017	225.155						70.44	225.637
									84.536	216.429		70.4417	186.447			54.1731	221.52		81.2808	265.929			70.42	247.414						70.44	225.637						70.5767	225.983
									84.704	216.778		70.58	186.64			54.2795	221.702		81.4462	266.261			70.56	247.714						70.5767	225.983						70.72	226.464
									84.864	216.994		70.7167	186.788			54.3833	221.792		81.6038	266.648			70.7017	247.969						70.72	226.464						70.8583	227.006
									85.032	217.27		70.8567	187.018			54.491	221.838		81.7635	266.924			70.8383	248.234						70.8583	227.006						70.9933	227.276
									85.202	217.702		70.995	187.3			54.6	222.11		81.925	267.256			70.9733	248.419						70.9933	227.276						71.135	227.743
									85.366	217.942		71.1317	187.545			54.7064	222.336		82.0865	267.532			71.115	248.638						71.135	227.743						71.275	228.209
									85.534	218.098		71.2733	187.864			54.8115	222.472		82.2462	267.808			71.2567	248.719						71.275	228.209						71.4117	228.525
									85.7	218.302		71.415	188.183			54.9179	222.744		82.4019	268.029			71.3933	248.546						71.4117	228.525						71.55	228.901
									85.866	218.446		71.5483	188.376			55.0269	222.925		82.5635	268.195			71.53	248.257						71.55	228.901						71.69	229.382
									86.032	218.662		71.6883	188.517			55.1333	223.061		82.7269	268.416			71.6717	248.188						71.69	229.382						71.83	229.849
									86.198	218.878		71.83	188.814			55.2372	223.288		82.8846	268.803			71.8117	248.2						71.83	229.849						71.9667	230.24
									86.366	219.058		71.9667	189.044			55.3474	223.379		83.0442	269.135			71.9483	247.911						71.9667	230.24						72.105	230.586
									86.536	219.31		72.105	189.215			55.4564	223.696		83.2039	269.411			72.0867	247.495						72.105	230.586						72.2467	231.037
									86.698	219.466		72.2467	189.497			55.5603	223.832		83.3673	269.742			72.225	247.068						72.2467	231.037						72.385	231.473
									86.864	219.634		72.3867	189.749			55.6654	223.696		83.525	270.129			72.365	246.698						72.385	231.473						72.52	231.804
									87.032	219.874		72.5233	189.927			55.7744	223.923		83.6827	270.461			72.5033	247.345						72.52	231.804						72.66	232.226
									87.198	220.078		72.6583	190.046			55.8808	224.149		83.8481	270.737			72.64	248.015						72.66	232.226						72.8017	232.767
									87.364	220.21		72.8	190.313			55.9872	224.285		84.0115	271.124			72.7833	248.673						72.8017	232.767						72.9417	233.339
									87.532	220.402		72.9417	190.58			56.0936	224.467		84.1654	271.4			72.9183	249.343						72.9417	233.339						73.075	233.745
									87.7	220.606		73.0767	190.825			56.2	224.557		84.325	271.456			73.0567	249.816						73.075	233.745						73.215	234.241
									87.866	220.786		73.215	191.025			56.3077	224.693		84.4885	271.621			73.1983	250.336						73.215	234.241						73.3583	234.888
									88.03	220.978		73.3567	191.418			56.4141	224.875		84.6481	272.008			73.3367	250.914						73.3583	234.888						73.4967	235.385
									88.198	221.182		73.495	191.797			56.5205	225.328		84.8096	272.45			73.475	251.364						73.4967	235.385						73.63	235.716
									88.366	221.47		73.63	191.96			56.6295	225.962		84.9673	272.782			73.615	251.861						73.63	235.716						73.7717	236.257
									88.53	221.77		73.7717	192.227			56.7346	226.597		85.1269	273.003			73.7533	252.334						73.7717	236.257						73.9117	237.025
									88.696	221.974		73.915	192.59			56.8397	226.688		85.2885	273.224			73.8933	252.784						73.9117	237.025						74.05	237.461
									88.864	222.19		74.0517	192.776			56.9487	226.552		85.4462	273.5			74.0267	253.039						74.05	237.461						74.1883	237.807
									89.036	222.418		74.185	192.835			57.0551	226.597		85.6077	273.832			74.1683	253.501						74.1883	237.807						74.325	238.062
									89.196	222.55		74.3267	193.073			57.1603	226.688		85.7712	274.385			74.31	254.055						74.325	238.062						74.465	238.363
									89.358	222.586		74.4667	193.281			57.2692	226.824		85.9288	274.882			74.4467	254.39						74.465	238.363						74.605	238.8
									89.532	222.802		74.605	193.407			57.3756	226.96		86.0865	275.158			74.585	254.69						74.605	238.8						74.7417	239.176
									89.7	223.067		74.7433	193.555			57.4821	227.141		86.25	275.379			74.7233	255.175						74.7417	239.176						74.8833	239.582
									89.86	223.079		74.8817	193.733			57.5872	227.186		86.4077	275.6			74.8667	255.672						74.8833	239.582						75.0217	240.033
									90.028	223.151		75.0217	193.874			57.6949	227.186		86.5692	275.877			75.0017	256.018						75.0217	240.033						75.1583	240.349
									90.2	223.379		75.16	194.022			57.8038	227.368		86.7288	276.153			75.1383	256.307						75.1583	240.349						75.2983	240.71
									90.366	223.607		75.2983	194.141			57.909	227.458		86.8904	276.485			75.2817	256.827						75.2983	240.71						75.4383	241.041
									90.532	223.691		75.4383	194.275			58.0141	227.594		87.0519	277.037			75.4217	257.277						75.4383	241.041						75.5767	241.327
									90.698	223.847		75.5783	194.475			58.1218	227.64		87.2077	277.479			75.555	257.45						75.5767	241.327						75.715	241.643
									90.864	224.015		75.7133	194.564			58.2321	227.866		87.3692	278.087			75.6967	257.831						75.715	241.643						75.8533	242.019
									91.03	224.207		75.8533	194.698			58.3359	228.138		87.5327	278.75			75.835	258.293						75.8533	242.019						75.995	242.35
									91.196	224.375		75.9933	194.816			58.441	228.274		87.6904	279.137			75.975	258.709						75.995	242.35						76.1317	242.636
									91.362	224.531		76.1317	194.876			58.55	228.41		87.8481	279.248			76.1133	259.136						76.1317	242.636						76.2683	242.982
									91.53	224.759		76.27	194.928			58.659	228.546		88.0096	279.414			76.2517	259.506						76.2683	242.982						76.4083	99.9637
									91.694	224.939		76.41	195.069			58.7628	228.728		88.175	279.8			76.39	259.829						76.4083	99.9637						76.55	0
									91.86	225.023		76.55	195.187			58.868	228.818		88.3308	280.077			76.5283	260.234						76.55	0
									92.032	225.203		76.6867	195.239			58.9769	228.909		88.4865	280.243			76.6667	260.672
									92.196	225.443		76.8217	195.284			59.0846	229		88.6519	280.464			76.805	261.019
									92.36	225.563		76.965	195.41			59.191	229.09		88.8154	280.85			76.9467	261.388
									92.53	225.719		77.1067	195.625			59.2974	229.226		88.9712	281.127			77.085	261.781
									92.698	225.959		77.24	144.868			59.4026	229.317		89.1288	281.293			77.22	261.966
									92.864	226.187		77.3767	0			59.5103	229.362		89.2923	281.403			77.3617	262.393
									93.028	226.379						59.6167	229.498		89.4519	281.679			77.5017	262.797
									93.196	226.631						59.7231	229.589		89.6135	281.956			77.6383	263.028
									93.364	227.027						59.8333	229.679		89.7731	282.177			77.7783	263.433
									93.528	227.339						59.9372	229.906		89.9308	282.343			77.9183	263.675
									93.692	227.567						60.0436	230.042		90.0923	282.564			78.0583	263.872
									93.862	227.891						60.1513	230.223		90.2519	282.785			78.1933	264.091
									94.032	228.311						60.2577	230.495		90.4115	283.061			78.3317	264.299
									94.194	228.563						60.3641	230.677		90.5769	283.337			78.4733	264.784
									94.358	228.779						60.4718	230.767		90.7327	283.724			78.61	265.246
									94.532	229.151						60.5795	230.903		90.8923	284			78.7483	265.627
									94.698	229.488						60.6872	231.13		91.0538	284.332			78.8883	266.066
									94.86	229.656						60.791	231.175		91.2135	284.664			79.03	266.516
									95.028	229.956						60.8974	231.447		91.3731	285.05			79.1667	266.759
									95.196	230.304						61.0064	231.674		91.5346	285.382			79.3033	266.944
									95.362	230.604						61.1128	231.901		91.6962	285.714			79.445	267.325
									95.528	230.808						61.218	232.218		91.8558	286.045			79.585	267.683
									95.694	231.036						61.3244	232.535		92.0135	286.377			79.7217	268.133
									95.86	231.192						61.4346	232.943		92.1731	286.708			79.86	268.537
									96.028	231.372						61.5397	233.804		92.3346	287.095			80.0017	268.988
									96.192	231.576						61.6436	234.938		92.4962	287.482			80.14	269.484
									96.36	231.78						61.7526	234.802		92.6538	287.869			80.2767	269.865
									96.53	232.092						61.8628	235.164		92.8135	288.145			80.415	270.327
									96.69	232.344						61.9654	235.436		92.9788	288.477			80.5533	270.766
									96.858	232.5						62.0718	235.028		93.1365	288.974			80.6933	271.251
									97.028	232.716						62.1808	234.756		93.2923	289.472			80.83	271.736
									97.194	232.896						62.2885	235.481		93.4558	289.858			80.97	272.152
									97.358	233.088						62.3936	235.255		93.6212	290.466			81.1117	272.672
									97.526	233.316						62.5013	234.983		93.7731	291.129			81.2483	273.111
									97.694	233.592						62.6064	235.527		93.9346	291.406			81.385	273.446
									97.86	233.784						62.7141	235.481		94.0981	291.572			81.5267	273.988
									98.024	233.952						62.8192	235.708		94.2596	291.848			81.6667	274.531
									98.192	234.132						62.9269	235.844		94.4173	291.958			81.8017	274.878
									98.362	234.516						63.0359	236.071		94.5788	292.014			81.9433	275.293
									98.526	234.864						63.1423	236.252		94.7365	292.235			82.0817	275.709
									98.688	235.092						63.2462	236.388		94.8981	292.345			82.2217	276.137
									98.858	235.428						63.3551	236.433		95.0558	292.622			82.3567	276.425
									99.03	235.849						63.4615	236.569		95.2173	292.953			82.4967	276.795
									99.192	236.209						63.5667	236.796		95.3808	293.395			82.6383	277.245
									99.356	236.497						63.6744	236.751		95.5404	293.893			82.7767	277.615
									99.526	237.025						63.7833	236.977		95.6962	294.224			82.9117	277.857
									99.696	237.553						63.8897	237.204		95.8596	294.556			83.0533	278.319
									99.858	237.841						63.9949	237.295		96.0212	294.777			83.1933	278.816
									100.022	238.093						64.1	237.385		96.1769	294.943			83.33	279.162
									100.194	238.417						64.2103	237.521		96.3385	295.108			83.4667	279.474
									100.358	238.681						64.3167	237.748		96.5019	295.33			83.6083	280.017
									100.524	238.945						64.4218	238.065		96.6596	295.551			83.75	280.548
									100.688	239.149						64.5282	238.564		96.8173	295.716			83.8833	280.895
									100.858	239.377						64.6372	238.881		96.9769	295.716			84.0233	281.287
									101.024	239.641						64.7423	239.198		97.1423	295.882			84.165	281.853
									101.19	239.929						64.8474	239.47		97.3019	296.103			84.3033	282.315
									101.356	240.193						64.9577	239.697		97.4577	296.38			84.4417	282.731
									101.526	240.565						65.0654	240.014		97.6192	296.711			84.58	283.228
									101.688	240.865						65.1692	240.15		97.7846	297.098			84.7183	283.69
									101.856	241.153						65.2756	240.06		97.9404	297.595			84.8583	284.163
									102.024	241.549						65.3833	240.286		98.0981	298.037			84.995	284.544
									102.19	241.909						65.4897	240.468		98.2635	298.535			85.1333	284.948
									102.356	242.269						65.5974	240.604		98.4269	299.143			85.2767	285.433
									102.524	242.678						65.7038	240.649		98.5808	299.751			85.4133	285.872
									102.692	243.098						65.8103	240.74		98.7404	300.082			85.5483	286.196
									102.858	243.458						65.9167	240.694		98.9019	300.469			85.6917	286.727
									103.02	243.758						66.0231	240.83		99.0635	300.966			85.8317	287.293
									103.19	244.142						66.1308	240.921		99.2231	301.188			85.9667	287.651
									103.358	244.742						66.2397	241.102		99.3827	301.298			86.1083	288.194
									103.522	245.126						66.3436	241.284		99.5423	301.409			86.2467	288.69
									103.688	245.438						66.45	241.51		99.7019	301.519			86.385	289.095
									103.856	245.846						66.5577	241.691		99.8635	301.74			86.5217	289.453
									104.026	246.206						66.6654	241.873		100.023	302.072			86.6617	289.822
									104.188	246.482						66.7705	242.099		100.187	302.514			86.8033	290.33
									104.352	246.698						66.8782	242.326		100.342	302.845			86.94	290.746
									104.524	247.118						66.9859	242.643		100.502	303.122			87.0767	291.012
									104.692	247.502						67.0923	242.961		100.663	303.343			87.215	291.416
									104.852	247.67						67.1974	243.187		100.825	303.509			87.3567	291.889
									105.02	247.958						67.3026	243.323		100.983	303.674			87.495	292.317
									105.19	248.306						67.4141	243.459		101.144	303.895			87.63	292.525
									105.356	248.606						67.5205	243.686		101.306	304.227			87.7733	293.021
									105.522	248.834						67.6231	243.913		101.465	304.559			87.915	293.518
									105.688	249.123						67.7308	244.049		101.623	304.78			88.0467	293.749
									105.854	249.507						67.841	244.23		101.783	304.89			88.1867	293.968
									106.022	249.843						67.9474	244.547		101.948	304.945			88.3283	294.372
									106.186	250.179						68.05	244.819		102.108	305.167			88.4667	294.742
									106.352	250.479						68.1577	245		102.262	305.332			88.605	295.019
									106.524	250.899						68.2679	245.182		102.423	305.553			88.7433	295.331
									106.686	251.271						68.3731	245.408		102.588	305.83			88.8833	295.689
									106.852	251.547						68.4782	245.544		102.748	306.161			89.0233	296.082
									107.022	252.039						68.5872	245.59		102.902	306.493			89.16	296.417
									107.188	252.483						68.6936	245.771		103.065	306.99			89.2983	296.682
									107.354	252.879						68.8013	245.998		103.231	307.543			89.44	297.121
									107.522	253.371						68.9064	246.179		103.387	308.04			89.575	297.421
									107.688	253.743						69.0128	246.27		103.544	308.372			89.715	297.664
									107.856	254.151						69.1205	246.496		103.708	308.703			89.855	298.057
									108.018	254.583						69.2269	246.678		103.869	309.09			89.9933	241.871
									108.186	254.979						69.3333	246.904		104.029	309.477			90.1317	0
									108.354	255.58						69.4436	247.086		104.187	309.809
									108.52	256.06						69.5474	247.312		104.348	310.03
									108.684	256.48						69.6539	247.448		104.508	310.361
									108.852	257.02						69.7615	247.63		104.667	310.638
									109.022	257.608						69.8679	247.856		104.827	310.859
									109.186	258.052						69.9744	248.083		104.99	311.08
									109.35	258.496						70.0808	248.264		105.146	311.246
									109.52	259.132						70.1885	248.445		105.306	311.411
									109.688	259.744						70.2961	248.581		105.469	311.522
									109.85	260.2						70.4	248.672		105.629	311.688
									110.018	260.656						70.5051	248.717		105.788	311.909
									110.188	261.256						70.6167	248.808		105.95	312.13
									110.354	261.688						70.7218	248.989		106.112	312.351
									110.518	262.097						70.8269	249.171		106.271	312.517
									110.686	262.589						70.9359	249.397		106.429	312.682
									110.852	263.141						71.0436	249.669		106.587	312.848
									111.02	263.597						71.15	249.941		106.752	313.124
									111.184	263.933						71.2538	250.259		106.91	313.401
									111.348	264.017						71.3628	250.531		107.067	313.677
									111.522	264.137						71.4718	250.803		107.231	313.898
									111.684	264.485						71.5744	251.074		107.392	314.119
									111.848	264.893						71.6821	251.21		107.552	314.451
									112.02	265.445						71.7897	251.346		107.708	314.782
									112.186	265.937						71.8974	251.618		107.873	315.114
									112.35	266.381						72.0038	251.89		108.035	315.556
									112.518	266.933						72.1103	252.117		108.19	315.943
									112.686	267.401						72.2167	252.298		108.35	316.164
									112.85	267.701						72.3231	252.48		108.513	316.44
									113.014	267.881						72.4295	252.661		108.673	316.827
									113.186	268.29						72.5359	252.797		108.833	317.103
									113.352	268.806						72.6449	252.933		108.992	317.38
									113.514	269.154						72.7513	253.16		109.152	317.601
									113.682	269.394						72.8551	253.296		109.312	317.877
									113.85	269.478						72.9641	253.432		109.471	318.098
									114.018	269.358						73.0718	253.522		109.631	318.319
									114.182	269.526						73.1769	253.704		109.794	318.54
									114.346	269.862						73.2846	253.84		109.954	318.761
									114.518	270.27						73.3923	254.066		110.11	318.872
									114.686	270.774						73.5	254.202		110.273	318.982
									114.85	271.17						73.6051	254.338		110.435	319.093
									115.014	271.53						73.709	254.429		110.592	319.204
									115.184	272.154						73.8192	254.519		110.756	319.425
									115.352	272.694						73.9256	254.61		110.915	319.646
									115.516	272.898						74.0308	254.746		111.077	319.867
									115.682	273.222						74.1372	254.927		111.235	320.143
									115.848	273.534						74.2474	255.063		111.392	320.309
									116.016	273.93						74.3526	255.245		111.556	320.53
									116.182	274.47						74.4577	255.335		111.717	320.806
									116.346	274.939						74.5667	255.517		111.873	321.027
									116.518	275.479						74.6744	255.743		112.035	321.303
									116.682	276.031						74.7795	256.015		112.198	321.58
									116.846	276.439						74.8846	256.242		112.356	321.911
									117.016	277.003						74.9936	256.514		112.513	322.022
									117.182	277.495						75.1013	256.741		112.677	322.022
									117.348	277.939						75.2077	256.967		112.838	321.911
									117.514	278.419						75.3128	257.239		112.996	321.856
									117.682	278.863						75.4205	257.466		113.154	321.967
									117.85	279.343						75.5269	257.692		113.319	322.077
									118.01	279.655						75.6333	257.783		113.477	322.132
									118.18	280.099						75.7397	257.919		113.638	322.188
									118.35	280.675						75.8487	258.055		113.798	322.243
									118.514	281.108						75.9551	258.282		113.958	322.409
									118.68	281.516						76.059	258.327		114.119	322.685
									118.848	282.008						76.1667	258.327		114.277	323.072
									119.018	282.512						76.2756	258.463		114.437	323.459
									119.18	282.86						76.3808	258.599		114.6	323.901
									119.344	283.22						76.4872	258.826		114.76	324.288
									119.516	283.724						76.5949	258.962		114.915	324.675
									119.684	284.168						76.7013	259.007		115.079	325.061
									119.844	284.372						76.8064	259.007		115.24	325.393
									120.012	284.756						76.9154	259.098		115.398	325.725
									120.178	285.116						77.0231	259.188		115.56	325.946
									120.348	285.548						77.1282	259.46		115.719	326.111
									120.514	286.016						77.2346	259.687		115.881	326.277
									120.68	286.412						77.3423	259.914		116.037	326.443
									120.846	286.844						77.45	260.14		116.2	326.719
									121.014	287.324						77.5564	260.412		116.362	327.051
									121.18	287.709						77.6603	260.548		116.519	327.383
									121.344	288.009						77.7692	260.684		116.681	327.714
									121.514	288.405						77.8769	260.729		116.84	328.046
									121.68	288.825						77.9846	260.729		117.002	328.433
									121.842	289.077						78.0885	260.593		117.162	328.764
									122.014	289.557						78.1974	260.276		117.317	328.93
									122.18	289.929						78.3051	259.642		117.481	328.985
									122.344	290.073						78.4103	258.599		117.642	329.151
									122.512	290.253						78.5167	258.01		117.802	329.372
									122.682	290.529						78.6231	258.599		117.96	329.483
									122.848	290.865						78.7295	259.234		118.123	329.427
									123.008	291.117						78.8372	259.914		118.285	329.04
									123.176	291.429						78.9423	260.503		118.442	328.433
									123.346	291.885						79.0513	260.911		118.602	327.935
									123.512	292.317						79.1577	261.364		118.762	327.714
									123.676	292.677						79.2628	261.772		118.921	327.88
									123.844	293.133						79.3705	262.135		119.083	328.654
									124.014	293.577						79.4782	262.679		119.24	329.372
									124.176	293.841						79.5833	262.996		119.406	329.869
									124.342	294.094						79.691	263.313		119.563	330.422
									124.512	294.49						79.7987	263.63		119.721	330.864
									124.68	294.838						79.9064	263.902		119.885	331.362
									124.844	295.162						80.0103	264.174		120.044	331.969
									125.008	295.462						80.1167	264.446		120.202	332.356
									125.18	295.918						80.2269	264.764		120.363	332.688
									125.346	296.314						80.3333	265.172		120.525	332.964
									125.512	296.638						80.4372	265.398		120.687	333.185
									125.676	296.998						80.5449	265.534		120.842	333.406
									125.844	297.286						80.6538	265.806		121.004	333.627
									126.01	297.622						80.759	266.124		121.169	333.904
									126.176	297.91						80.8641	266.305		121.325	334.291
									126.34	298.258						80.9731	266.531		121.483	334.622
									126.512	298.654						81.082	266.758		121.644	334.898
									126.676	298.942						81.1846	266.894		121.808	335.119
									126.84	299.122						81.2923	266.849		121.965	335.396
									127.012	299.518						81.3987	266.803		122.123	335.451
									127.178	299.914						81.5064	266.985		122.288	335.617
									127.34	300.094						81.6141	267.393		122.452	336.004
									127.51	300.298						81.7192	267.755		122.604	336.335
									127.678	300.575						81.8269	268.073		122.765	336.501
									127.844	300.815						81.9333	268.345		122.925	336.612
									128.006	300.935						82.0397	268.617		123.087	336.777
									128.174	301.115						82.1462	268.934		123.248	337.054
									128.344	301.475						82.2538	269.297		123.406	337.496
									128.508	301.799						82.3615	269.614		123.567	338.048
									128.672	301.979						82.4654	269.75		123.727	338.491
									128.842	302.351						82.5731	269.931		123.887	338.822
									129.012	302.819						82.6821	270.158		124.046	339.209
									129.174	303.179						82.7872	270.43		124.21	339.651
									129.338	303.467						82.8949	270.611		124.369	339.983
									129.51	303.923						83.0026	270.792		124.525	340.259
									129.678	304.307						83.1103	270.974		124.688	340.48
									129.84	304.475						83.2141	271.11		124.85	340.812
									130.006	304.703						83.3192	271.2		125.008	341.198
									130.176	305.099						83.4295	271.291		125.169	341.53
									130.342	305.447						83.5359	271.518		125.333	341.862
									130.508	305.759						83.6397	271.744		125.492	342.193
									130.674	306.095						83.7487	271.971		125.648	342.47
									130.84	306.383						83.8564	272.198		125.806	342.58
									131.008	306.515						83.9615	272.424		125.971	342.801
									131.17	306.431						84.0667	272.606		126.131	343.133
									131.338	306.203						84.1756	272.832		126.288	343.409
									131.51	306.155						84.2846	273.104		126.45	343.741
									131.672	306.179						84.3897	273.421		126.612	344.072
									131.836	306.179						84.4949	273.648		126.769	344.459
									132.008	306.407						84.6038	273.829		126.927	344.735
									132.174	306.755						84.7115	274.011		127.09	345.012
									132.338	306.947						84.8167	274.328		127.254	345.343
									132.508	307.14						84.9231	274.555		127.412	345.62
									132.674	277.867						85.0295	274.781		127.569	345.785
									132.84	0						85.1372	274.963		127.733	346.006
																85.2423	275.099		127.894	346.227
																85.3487	275.235		128.052	346.504
																85.459	275.416		128.212	346.78
																85.5654	275.643		128.371	347.056
																85.6692	275.824		128.533	347.333
																85.7769	276.005		128.69	347.609
																85.8859	276.186		128.85	347.775
																85.991	276.368		129.015	348.051
																86.0974	276.549		129.175	348.383
																86.2064	276.73		129.331	348.714
																86.3128	276.912		129.494	349.101
																86.418	277.138		129.654	349.488
																86.5231	277.229		129.812	349.875
																86.6321	277.32		129.975	350.262
																86.7397	277.456		130.137	350.649
																86.8436	277.592		130.296	351.035
																86.9513	277.728		130.452	351.256
																87.0615	278		130.612	351.422
																87.1654	278.226		130.775	351.643
																87.2705	278.498		130.937	351.92
																87.3795	278.816		131.09	352.085
																87.4885	279.042		131.254	352.251
																87.5923	279.314		131.417	352.528
																87.6974	279.495		131.575	352.749
																87.8064	279.586		131.733	353.025
																87.9141	279.813		131.898	353.301
																88.0205	280.085		132.06	353.688
																88.1269	280.266		132.215	354.075
																88.2333	280.538		132.373	354.407
																88.341	280.765		132.538	354.628
																88.4462	280.946		132.698	355.014
																88.5526	281.127		132.858	355.346
																88.6615	281.399		133.017	355.678
																88.7679	281.626		133.177	356.009
																88.8731	281.853		133.338	356.451
																88.9808	281.988		133.494	356.838
																89.0885	282.17		133.656	357.225
																89.1936	282.351		133.819	357.501
																89.3013	282.578		133.979	357.888
																89.409	282.759		134.135	358.22
																89.5154	282.94		134.298	358.441
																89.6205	283.122		134.46	358.828
																89.7269	283.167		134.617	359.214
																89.8359	283.303		134.781	359.546
																89.9436	283.484		134.94	359.822
																90.0474	283.62		135.1	360.154
																90.1539	283.711		135.258	360.32
																90.2628	283.756		135.415	360.43
																90.3705	283.892		135.583	360.596
																90.4731	284.028		135.742	360.928
																90.582	284.21		135.898	361.149
																90.6923	284.391		136.058	361.37
																90.7961	284.618		136.221	361.536
																90.9	284.799		136.383	361.757
																91.009	284.98		136.537	361.978
																91.1179	285.161		136.702	362.254
																91.2244	285.569		136.867	362.641
																91.3295	285.751		137.019	363.083
																91.4359	285.977		137.177	363.47
																91.5436	286.34		137.342	363.746
																91.65	286.521		137.504	364.078
																91.7551	286.793		137.663	364.465
																91.8654	287.065		137.821	364.741
																91.9705	287.337		137.981	364.962
																92.0756	287.519		138.142	365.238
																92.1846	287.655		138.302	365.459
																92.291	287.836		138.46	365.736
																92.3974	288.063		138.625	366.012
																92.5038	288.199		138.783	366.343
																92.6128	288.244		138.94	366.675
																92.718	288.38		139.104	366.951
																92.8231	288.47		139.263	367.283
																92.9295	288.561		139.423	367.615
																93.0397	288.697		139.583	367.946
																93.1462	288.878		139.746	368.388
																93.25	289.014		139.904	368.83
																93.3577	289.196		140.062	369.272
																93.4667	289.332		140.221	369.494
																93.5718	289.468		140.387	369.825
																93.6769	289.694		140.546	370.267
																93.7859	289.83		140.702	370.599
																93.8949	290.012		140.863	370.82
																94	290.284		141.027	371.096
																94.1038	290.42		141.185	371.372
																94.2128	290.556		141.342	371.594
																94.3205	290.828		141.506	371.759
																94.4282	291.054		141.669	371.98
																94.5333	291.145		141.827	372.257
																94.6397	291.462		141.983	372.533
																94.7474	291.643		142.148	372.809
																94.8526	291.734		142.308	373.086
																94.959	291.961		142.467	373.417
																95.0679	292.187		142.627	373.694
																95.1756	292.369		142.787	373.97
																95.2782	292.595		142.948	374.357
																95.3872	292.777		143.106	374.688
																95.4949	292.913		143.265	375.02
																95.6	293.23		143.429	375.351
																95.7077	293.457		143.59	375.794
																95.8154	293.638		143.744	376.18
																95.9231	294.001		143.908	376.567
																96.0269	294.273		144.069	376.899
																96.1333	294.363		144.227	377.286
																96.241	294.68		144.388	377.617
																96.3487	294.952		144.55	377.949
																96.4551	295.224		144.71	378.336
																96.5615	295.451		144.867	378.612
																96.6692	295.678		145.027	378.833
																96.7756	295.814		145.188	379.109
																96.8808	295.995		145.35	379.441
																96.9885	296.131		145.508	379.773
																97.0962	296.312		145.669	380.049
																97.2039	296.403		145.831	380.38
																97.309	296.358		145.99	380.767
																97.4167	296.403		146.148	381.044
																97.5269	296.539		146.31	381.32
																97.6308	296.675		146.471	381.596
																97.7359	296.856		146.633	381.928
																97.8423	296.992		146.79	382.204
																97.95	297.174		146.952	382.481
																98.0564	297.31		147.115	382.702
																98.1615	297.536		147.273	382.978
																98.2718	297.717		147.431	383.199
																98.3782	297.944		147.59	383.475
																98.4808	298.125		147.754	383.752
																98.591	298.261		147.91	384.138
																98.6987	298.488		148.069	384.415
																98.8026	298.805		148.235	384.802
																98.9115	299.032		148.394	385.244
																99.0192	299.213		148.55	385.575
																99.1244	299.44		148.713	385.907
																99.2282	299.576		148.875	386.238
																99.3372	299.712		149.031	386.681
																99.4462	299.939		149.194	387.012
																99.5538	300.347		149.356	387.233
																99.6577	300.709		149.513	387.51
																99.7641	300.845		149.669	387.675
																99.8744	301.026		149.833	387.841
																99.9795	301.344		149.998	388.117
																100.085	301.57		150.158	388.56
																100.192	301.616		150.313	388.946
																100.301	301.978		150.473	389.278
																100.406	302.205		150.637	389.775
																100.512	302.296		150.796	390.217
																100.619	302.386		150.954	390.715
																100.727	302.658		151.115	391.157
																100.833	302.704		151.279	391.599
																100.94	302.749		151.437	392.041
																101.046	302.93		151.594	392.262
																101.154	303.112		151.758	392.539
																101.259	303.157		151.917	392.815
																101.365	303.293		152.077	392.981
																101.474	303.474		152.237	393.146
																101.582	303.52		152.398	393.312
																101.686	303.746		152.558	393.589
																101.794	303.791		152.715	393.865
																101.901	303.973		152.875	394.086
																102.006	304.154		153.038	394.362
																102.114	304.245		153.198	394.639
																102.222	304.426		153.356	394.915
																102.328	304.698		153.519	395.191
																102.432	304.789		153.679	395.523
																102.541	304.97		153.837	395.744
																102.65	305.197		153.998	395.965
																102.755	305.469		154.16	396.131
																102.862	305.831		154.319	396.241
																102.968	306.058		154.475	396.407
																103.077	306.285		154.638	396.573
																103.181	306.647		154.802	396.849
																103.287	306.783		154.96	397.125
																103.396	307.01		155.117	397.402
																103.504	307.418		155.279	397.789
																103.61	307.644		155.44	398.175
																103.715	307.644		155.598	398.562
																103.823	307.916		155.758	398.894
																103.931	308.143		155.923	399.281
																104.036	308.324		156.083	399.723
																104.144	308.46		156.242	400.11
																104.25	308.596		156.4	400.386
																104.358	308.642		156.562	400.662
																104.463	308.868		156.723	401.049
																104.569	308.868		156.881	401.381
																104.678	309.095		157.042	401.657
																104.786	309.367		157.202	401.823
																104.888	309.367		157.363	402.044
																104.997	309.548		157.521	402.265
																105.105	309.684		157.681	402.431
																105.209	309.775		157.844	402.707
																105.318	310.002		158.004	403.039
																105.426	310.137		158.16	403.315
																105.532	310.364		158.323	403.536
																105.636	310.545		158.485	403.868
																105.744	310.636		158.64	404.089
																105.853	310.681		158.804	404.42
																105.959	310.953		158.965	404.752
																106.064	311.044		159.125	405.083
																106.172	311.18		159.281	405.304
																106.278	311.361		159.442	405.415
																106.385	311.679		159.606	405.636
																106.491	311.905		159.765	405.802
																106.599	312.177		159.923	406.078
																106.706	312.359		160.085	406.299
																106.813	312.631		160.244	406.576
																106.919	312.857		160.406	406.797
																107.027	313.038		160.563	407.018
																107.136	313.265		160.725	407.183
																107.24	313.673		160.887	407.404
																107.346	313.764		161.046	407.515
																107.453	313.9		161.206	407.515
																107.56	314.081		161.367	407.515
																107.665	314.217		161.531	407.46
																107.771	314.217		161.688	407.404
																107.881	314.534		161.848	407.239
																107.988	314.716		162.006	114.617
																108.092	314.852		162.169	0
																108.2	315.078
																108.309	315.214
																108.413	315.305
																108.521	315.486
																108.629	315.532
																108.736	315.713
																108.84	315.94
																108.946	316.03
																109.055	316.166
																109.163	316.438
																109.267	316.483
																109.374	316.574
																109.482	316.755
																109.588	316.846
																109.694	317.027
																109.803	317.254
																109.91	317.39
																110.017	317.662
																110.122	317.753
																110.229	317.889
																110.338	318.115
																110.444	318.433
																110.55	318.569
																110.656	318.75
																110.764	318.886
																110.869	319.022
																110.976	319.203
																111.083	319.339
																111.194	319.52
																111.296	319.702
																111.404	319.792
																111.51	319.883
																111.617	319.928
																111.723	320.064
																111.832	320.155
																111.94	320.246
																112.045	320.336
																112.149	320.382
																112.259	320.472
																112.365	320.608
																112.471	320.699
																112.578	320.88
																112.686	320.971
																112.791	321.062
																112.896	321.198
																113.006	321.334
																113.114	321.47
																113.221	321.651
																113.323	321.742
																113.432	321.832
																113.542	321.923
																113.646	322.059
																113.753	322.195
																113.86	322.331
																113.968	322.422
																114.073	322.512
																114.178	322.512
																114.287	322.467
																114.396	322.422
																114.499	322.331
																114.606	322.15
																114.715	321.923
																114.819	302.93
																114.928	0
																163.315	401.279
																163.469	401.187
																163.62	401.187
																163.773	401.279
																163.92	401.372
																164.069	401.427
																164.227	401.538
																164.378	401.63
																164.524	401.686
																164.678	401.76
																164.833	401.815
																164.982	401.963
																165.131	402.092
																165.287	402.296
																165.436	402.702
																165.589	403.146
																165.738	403.534
																165.891	404.052
																166.045	404.735
																166.195	405.29
																166.345	405.752
																166.493	406.011
																166.649	406.196
																166.798	406.491
																166.945	406.436
																167.104	334.926
																167.255	0
