# Supplementary material for: Establishing superfine nanofibrils for robust polyelectrolyte artificial spider silk and powerful artificial muscles
Source: Nat Commun. 2024 Apr 25;15:3485. doi: 10.1038/s41467-024-47796-2 (PMC11045855; doi:10.1038/s41467-024-47796-2)
Supplement: Supplementary file 5 — Source Data [file 41467_2024_47796_MOESM5_ESM.zip › source date/Supplementary Fig.22.xlsx]

## Sheet: Sheet1
	Water content（%）				Temperature (°C)	Heat Flow (mV/mg)		Temperature (°C)	Heat Flow (mV/mg)			Azimuthal angle (°)	Intensity (a.u.)		Azimuthal angle (°)	Intensity (a.u.)			2 Theta (degree)	Intensity (a.u.)		2 Theta (degree)	Intensity (a.u.)
	Mean	SD		Draw-spun PAF	30.011	0.3948	PAF	30.054	1.91741		Draw-spun PAF	0.5	176.863	PAF	0.5	164.971		Draw-spun PAF	3.5	6	PAF	3.5	33
Draw-spun PAF	1.9	0.5			30.178	0.39638		30.22	1.91806			1.5	160.235		1.5	159.584			3.51	2		3.52	36
PAF	5.4	0.2			30.344	0.3977		30.387	1.91871			2.5	143.997		2.5	147.466			3.52	4		3.54	30
					30.511	0.39912		30.554	1.91936			3.5	123.335		3.5	134.449			3.53	3		3.56	25
					30.678	0.40052		30.721	1.91999			4.5	104.23		4.5	116.214			3.54	5		3.58	31
					30.845	0.40191		30.887	1.92062			5.5	82.3598		5.5	95.8122			3.55	2		3.6	33
					31.011	0.4031		31.054	1.92127			6.5	66.7223		6.5	77.7297			3.56	3		3.62	25
					31.178	0.40429		31.221	1.92205			7.5	49.0762		7.5	63.0788			3.57	5		3.64	27
					31.345	0.4054		31.388	1.92284			8.5	36.6378		8.5	50.0191			3.58	4		3.66	28
					31.511	0.40643		31.554	1.92363			9.5	29.3771		9.5	41.0448			3.59	6		3.68	21
					31.678	0.40728		31.721	1.92455			10.5	23.2928		10.5	31.7973			3.6	4		3.7	20
					31.845	0.40817		31.888	1.92535			11.5	17.0358		11.5	25.2452			3.61	6		3.72	31
					32.012	0.40905		32.054	1.92615			12.5	14.8892		12.5	19.9018			3.62	10		3.74	34
					32.178	0.40989		32.221	1.92695			13.5	11.4146		13.5	16.3932			3.63	6		3.76	29
					32.345	0.41044		32.388	1.9276			14.5	10.6763		14.5	14.3157			3.64	2		3.78	30
					32.512	0.41111		32.555	1.92831			15.5	9.05516		15.5	11.9427			3.65	1		3.8	33
					32.678	0.41182		32.721	1.92902			16.5	8.75274		16.5	10.0201			3.66	3		3.82	30
					32.845	0.41249		32.888	1.92975			17.5	8.52951		17.5	8.84301			3.67	8		3.84	33
					33.012	0.41299		33.055	1.93044			18.5	7.25729		18.5	7.90909			3.68	6		3.86	41
					33.178	0.41356		33.222	1.9311			19.5	6.69591		19.5	7.17788			3.69	6		3.88	36
					33.345	0.41411		33.388	1.93176			20.5	7.19204		20.5	7.13308			3.7	4		3.9	33
					33.512	0.41463		33.555	1.93242			21.5	6.42474		21.5	6.32953			3.71	3		3.92	36
					33.679	0.41509		33.722	1.93302			22.5	7.10504		22.5	6.23628			3.72	5		3.94	41
					33.845	0.4155		33.889	1.93365			23.5	7.32007		23.5	5.66522			3.73	5		3.96	31
					34.012	0.41598		34.055	1.93424			24.5	6.77741		24.5	5.12333			3.74	6		3.98	24
					34.179	0.41653		34.222	1.93479			25.5	6.14906		25.5	4.70272			3.75	4		4	22
					34.345	0.41698		34.389	1.93544			26.5	6.2999		26.5	4.85432			3.76	6		4.02	23
					34.512	0.41742		34.555	1.93608			27.5	5.52447		27.5	4.72485			3.77	5		4.04	20
					34.679	0.41788		34.722	1.93677			28.5	6.35517		28.5	4.33646			3.78	12		4.06	21
					34.845	0.41834		34.889	1.93752			29.5	5.95904		29.5	4.08742			3.79	8		4.08	22
					35.012	0.41876		35.056	1.93834			30.5	6.57377		30.5	3.9884			3.8	2		4.1	23
					35.179	0.41913		35.222	1.93915			31.5	5.18778		31.5	3.6363			3.81	2		4.12	21
					35.345	0.41951		35.389	1.93999			32.5	5.60252		32.5	3.80533			3.82	3		4.14	30
					35.512	0.41988		35.556	1.94087			33.5	5.51477		33.5	3.42385			3.83	6		4.16	26
					35.679	0.42014		35.723	1.9417			34.5	6.23582		34.5	3.42333			3.84	6		4.18	23
					35.845	0.42042		35.889	1.94249			35.5	5.75995		35.5	3.59748			3.85	5		4.2	22
					36.012	0.42072		36.056	1.9433			36.5	5.79902		36.5	3.49091			3.86	5		4.22	27
					36.179	0.42108		36.223	1.94409			37.5	5.17985		37.5	3.45554			3.87	3		4.24	27
					36.346	0.42152		36.39	1.94479			38.5	5.63173		38.5	3.27304			3.88	4		4.26	25
					36.512	0.42192		36.556	1.94552			39.5	5.52981		39.5	3.33147			3.89	8		4.28	25
					36.679	0.42232		36.723	1.94624			40.5	5.62898		40.5	3.25136			3.9	7		4.3	23
					36.846	0.42272		36.89	1.94698			41.5	4.60916		41.5	3.0071			3.91	7		4.32	33
					37.012	0.42314		37.056	1.94763			42.5	5.69859		42.5	3.14937			3.92	6		4.34	23
					37.179	0.42348		37.223	1.9483			43.5	4.75556		43.5	3.02145			3.93	7		4.36	20
					37.346	0.42379		37.39	1.94896			44.5	5.10918		44.5	2.98113			3.94	3		4.38	20
					37.512	0.42402		37.557	1.94957			45.5	4.78678		45.5	3.19501			3.95	5		4.4	21
					37.679	0.42411		37.723	1.9503			46.5	4.87857		46.5	2.11789			3.96	5		4.42	28
					37.846	0.42433		37.89	1.95111			47.5	4.66978		47.5	1.90944			3.97	6		4.44	24
					38.012	0.42453		38.057	1.95195			48.5	4.45165		48.5	2.13095			3.98	6		4.46	26
					38.179	0.42467		38.224	1.95282			49.5	4.03919		49.5	2.14291			3.99	4		4.48	27
					38.346	0.42483		38.39	1.95395			50.5	4.4259		50.5	2.04843			4	4		4.5	21
					38.512	0.42498		38.557	1.9549			51.5	4.20954		51.5	2.37759			4.01	5		4.52	28
					38.679	0.42513		38.724	1.95576			52.5	4.16706		52.5	3.49933			4.02	5		4.54	24
					38.846	0.4253		38.891	1.9566			53.5	5.19096		53.5	3.06418			4.03	5		4.56	20
					39.012	0.42546		39.057	1.95739			54.5	5.77962		54.5	3.44216			4.04	5		4.58	22
					39.179	0.42563		39.224	1.95816			55.5	6.34069		55.5	3.30735			4.05	8		4.6	25
					39.346	0.42583		39.391	1.9589			56.5	6.95259		56.5	3.42773			4.06	5		4.62	20
					39.513	0.42599		39.558	1.95959			57.5	6.29817		57.5	3.32307			4.07	5		4.64	25
					39.679	0.42613		39.724	1.96022			58.5	5.6779		58.5	3.91541			4.08	7		4.66	24
					39.846	0.4263		39.891	1.96091			59.5	5.47261		59.5	3.77456			4.09	7		4.68	22
					40.013	0.42648		40.058	1.96159			60.5	7.10912		60.5	4.10782			4.1	5		4.7	23
					40.179	0.42666		40.224	1.96227			61.5	7.35163		61.5	4.02003			4.11	2		4.72	25
					40.346	0.42682		40.391	1.96302			62.5	8.24099		62.5	4.25072			4.12	1		4.74	26
					40.513	0.427		40.558	1.96373			63.5	8.30274		63.5	4.23334			4.13	4		4.76	22
					40.679	0.42716		40.725	1.96443			64.5	7.1578		64.5	3.60425			4.14	3		4.78	27
					40.846	0.42731		40.891	1.96514			65.5	7.66936		65.5	4.44917			4.15	7		4.8	23
					41.013	0.42756		41.058	1.96594			66.5	7.23197		66.5	4.20828			4.16	5		4.82	19
					41.179	0.42774		41.225	1.96667			67.5	7.91576		67.5	4.49995			4.17	2		4.84	20
					41.346	0.4279		41.392	1.96733			68.5	8.67768		68.5	4.70316			4.18	4		4.86	18
					41.513	0.42806		41.558	1.96798			69.5	8.62687		69.5	4.47089			4.19	3		4.88	26
					41.679	0.42824		41.725	1.96863			70.5	8.38755		70.5	4.49748			4.2	3		4.9	26
					41.846	0.42837		41.892	1.9693			71.5	9.21852		71.5	5.05424			4.21	5		4.92	22
					42.013	0.42846		42.059	1.9699			72.5	8.76436		72.5	4.78117			4.22	6		4.94	25
					42.179	0.42854		42.225	1.97049			73.5	8.35127		73.5	4.95895			4.23	6		4.96	21
					42.346	0.42854		42.392	1.97121			74.5	7.75679		74.5	5.5276			4.24	6		4.98	17
					42.513	0.4286		42.559	1.97204			75.5	10.1396		75.5	5.30528			4.25	2		5	21
					42.679	0.42869		42.726	1.97285			76.5	8.77681		76.5	5.05577			4.26	2		5.02	16
					42.846	0.42882		42.892	1.97362			77.5	8.43269		77.5	5.01577			4.27	5		5.04	17
					43.013	0.42895		43.059	1.97458			78.5	9.24306		78.5	5.50614			4.28	7		5.06	20
					43.18	0.42909		43.226	1.97545			79.5	9.03848		79.5	6.25856			4.29	6		5.08	23
					43.346	0.42926		43.392	1.97628			80.5	8.61942		80.5	5.7428			4.3	5		5.1	24
					43.513	0.42937		43.559	1.97708			81.5	11.284		81.5	6.04124			4.31	3		5.12	18
					43.68	0.42963		43.726	1.97779			82.5	10.3531		82.5	5.6661			4.32	6		5.14	20
					43.846	0.42989		43.893	1.97845			83.5	11.3098		83.5	6.56799			4.33	7		5.16	20
					44.013	0.43011		44.059	1.97913			84.5	10.8901		84.5	6.06234			4.34	5		5.18	24
					44.18	0.43033		44.226	1.97983			85.5	9.98963		85.5	5.69881			4.35	2		5.2	19
					44.346	0.43063		44.393	1.9805			86.5	9.98833		86.5	5.68969			4.36	2		5.22	19
					44.513	0.43086		44.56	1.98117			87.5	10.7362		87.5	5.8921			4.37	4		5.24	20
					44.68	0.43114		44.726	1.98182			88.5	10.3968		88.5	6.36868			4.38	5		5.26	18
					44.846	0.43144		44.893	1.98243			89.5	10.6673		89.5	6.39101			4.39	5		5.28	20
					45.013	0.43166		45.06	1.98304			90.5	11.1705		90.5	5.90386			4.4	4		5.3	21
					45.18	0.43191		45.227	1.98364			91.5	12.0883		91.5	6.27042			4.41	4		5.32	17
					45.346	0.43214		45.393	1.98429			92.5	12.4924		92.5	6.14798			4.42	5		5.34	16
					45.513	0.43237		45.56	1.98502			93.5	9.89105		93.5	6.22712			4.43	8		5.36	27
					45.68	0.43265		45.727	1.9857			94.5	10.3836		94.5	6.74692			4.44	6		5.38	20
					45.846	0.43303		45.894	1.98636			95.5	9.71328		95.5	5.91119			4.45	7		5.4	19
					46.013	0.43343		46.06	1.98704			96.5	10.5946		96.5	5.91604			4.46	2		5.42	21
					46.18	0.43384		46.227	1.98778			97.5	10.9401		97.5	6.46378			4.47	4		5.44	20
					46.347	0.43425		46.394	1.98856			98.5	10.7229		98.5	6.23469			4.48	4		5.46	25
					46.513	0.43459		46.56	1.98935			99.5	11.2455		99.5	5.99267			4.49	5		5.48	23
					46.68	0.43494		46.727	1.99016			100.5	9.38467		100.5	6.04126			4.5	4		5.5	16
					46.847	0.43525		46.894	1.99096			101.5	11.3483		101.5	6.03987			4.51	7		5.52	24
					47.013	0.43548		47.061	1.99174			102.5	11.4516		102.5	5.33389			4.52	6		5.54	27
					47.18	0.43574		47.227	1.99248			103.5	9.30599		103.5	6.11001			4.53	6		5.56	22
					47.347	0.43598		47.394	1.99324			104.5	8.79836		104.5	5.72666			4.54	6		5.58	19
					47.513	0.43624		47.561	1.99401			105.5	10.1498		105.5	5.71019			4.55	8		5.6	20
					47.68	0.43655		47.728	1.99467			106.5	8.97558		106.5	5.64172			4.56	5		5.62	28
					47.847	0.43688		47.894	1.99536			107.5	8.65027		107.5	5.01403			4.57	4		5.64	24
					48.013	0.4372		48.061	1.99611			108.5	7.54911		108.5	5.01769			4.58	4		5.66	19
					48.18	0.43746		48.228	1.99692			109.5	8.80692		109.5	5.39661			4.59	2		5.68	24
					48.347	0.43771		48.395	1.99763			110.5	7.56042		110.5	4.9572			4.6	2		5.7	18
					48.513	0.43793		48.561	1.99832			111.5	8.69197		111.5	4.57076			4.61	5		5.72	16
					48.68	0.43808		48.728	1.99899			112.5	7.228		112.5	4.25527			4.62	7		5.74	24
					48.847	0.4382		48.895	1.99964			113.5	8.05022		113.5	4.8036			4.63	6		5.76	25
					49.013	0.43822		49.062	2.00024			114.5	7.28882		114.5	4.68945			4.64	4		5.78	23
					49.18	0.43833		49.228	2.00092			115.5	7.36011		115.5	4.46956			4.65	5		5.8	24
					49.347	0.43847		49.395	2.00162			116.5	7.63721		116.5	4.0115			4.66	8		5.82	22
					49.514	0.43867		49.562	2.00229			117.5	7.78377		117.5	4.28963			4.67	6		5.84	16
					49.68	0.43899		49.729	2.00296			118.5	8.15477		118.5	4.46587			4.68	4		5.86	20
					49.847	0.4393		49.895	2.00362			119.5	7.24795		119.5	4.13155			4.69	6		5.88	16
					50.014	0.43963		50.062	2.00429			120.5	7.00779		120.5	4.06058			4.7	4		5.9	21
					50.18	0.43997		50.229	2.00494			121.5	7.58063		121.5	4.15512			4.71	2		5.92	21
					50.347	0.4405		50.395	2.00552			122.5	7.46584		122.5	4.14918			4.72	6		5.94	22
					50.514	0.441		50.562	2.00614			123.5	6.59399		123.5	4.01751			4.73	8		5.96	21
					50.68	0.44142		50.729	2.00682			124.5	6.54876		124.5	3.60539			4.74	6		5.98	18
					50.847	0.4418		50.896	2.00755			125.5	6.71558		125.5	3.93201			4.75	5		6	15
					51.014	0.44208		51.062	2.00828			126.5	6.37696		126.5	3.79146			4.76	4		6.02	16
					51.18	0.44232		51.229	2.00898			127.5	6.46066		127.5	3.70351			4.77	7		6.04	18
					51.347	0.4426		51.396	2.0097			128.5	6.38835		128.5	3.96245			4.78	3		6.06	20
					51.514	0.44293		51.563	2.0104			129.5	6.44312		129.5	3.94451			4.79	2		6.08	25
					51.68	0.44304		51.729	2.01109			130.5	5.57437		130.5	3.97213			4.8	4		6.1	22
					51.847	0.44328		51.896	2.01173			131.5	6.29946		131.5	3.98035			4.81	7		6.12	26
					52.014	0.44352		52.063	2.01237			132.5	6.38615		132.5	3.82828			4.82	4		6.14	17
					52.181	0.44375		52.23	2.01298			133.5	6.55689		133.5	3.79984			4.83	3		6.16	19
					52.347	0.44403		52.396	2.01355			134.5	5.62729		134.5	4.07436			4.84	9		6.18	21
					52.514	0.44429		52.563	2.01414			135.5	5.81798		135.5	3.67126			4.85	7		6.2	27
					52.681	0.44462		52.73	2.0147			136.5	5.86592		136.5	3.91087			4.86	6		6.22	28
					52.847	0.44507		52.896	2.01529			137.5	5.98495		137.5	3.6991			4.87	5		6.24	21
					53.014	0.44566		53.063	2.01592			138.5	5.26253		138.5	3.97919			4.88	3		6.26	21
					53.181	0.44622		53.23	2.01656			139.5	5.90042		139.5	4.00342			4.89	7		6.28	16
					53.347	0.44679		53.397	2.01719			140.5	5.53272		140.5	3.97589			4.9	4		6.3	22
					53.514	0.44737		53.563	2.01785			141.5	6.70325		141.5	4.31925			4.91	6		6.32	29
					53.681	0.4481		53.73	2.01854			142.5	6.2986		142.5	4.48349			4.92	5		6.34	18
					53.847	0.44871		53.897	2.01916			143.5	5.96815		143.5	3.91806			4.93	3		6.36	14
					54.014	0.44927		54.064	2.01975			144.5	6.80352		144.5	4.29281			4.94	1		6.38	18
					54.181	0.44979		54.23	2.02034			145.5	6.44029		145.5	4.30537			4.95	2		6.4	25
					54.348	0.45016		54.397	2.02092			146.5	6.58013		146.5	4.07084			4.96	4		6.42	20
					54.514	0.45058		54.564	2.02159			147.5	5.6397		147.5	4.24359			4.97	3		6.44	21
					54.681	0.451		54.731	2.02231			148.5	5.76671		148.5	4.1272			4.98	3		6.46	22
					54.848	0.45135		54.897	2.02303			149.5	7.62496		149.5	4.73838			4.99	3		6.48	29
					55.014	0.45176		55.064	2.0238			150.5	6.51543		150.5	5.16212			5	6		6.5	29
					55.181	0.4522		55.231	2.02456			151.5	6.59254		151.5	5.05706			5.01	5		6.52	16
					55.348	0.45263		55.398	2.02532			152.5	6.90689		152.5	4.66925			5.02	3		6.54	18
					55.514	0.45304		55.564	2.02611			153.5	7.38041		153.5	4.88354			5.03	4		6.56	21
					55.681	0.45335		55.731	2.02683			154.5	7.09581		154.5	5.77541			5.04	4		6.58	26
					55.848	0.45362		55.898	2.0275			155.5	7.04741		155.5	5.82791			5.05	6		6.6	24
					56.014	0.45394		56.065	2.02809			156.5	6.81899		156.5	6.5497			5.06	6		6.62	19
					56.181	0.4543		56.231	2.02866			157.5	7.19165		157.5	6.82693			5.07	4		6.64	24
					56.348	0.45447		56.398	2.0292			158.5	7.6332		158.5	7.32619			5.08	5		6.66	21
					56.514	0.45465		56.565	2.02979			159.5	8.47235		159.5	8.59812			5.09	3		6.68	17
					56.681	0.45483		56.731	2.03034			160.5	8.50674		160.5	9.57072			5.1	3		6.7	21
					56.848	0.45508		56.898	2.03087			161.5	8.82863		161.5	10.2633			5.11	4		6.72	25
					57.015	0.45547		57.065	2.03155			162.5	9.9446		162.5	10.5435			5.12	5		6.74	26
					57.181	0.45586		57.232	2.03227			163.5	9.70256		163.5	12.0561			5.13	4		6.76	19
					57.348	0.45626		57.398	2.033			164.5	9.60429		164.5	13.9029			5.14	4		6.78	20
					57.515	0.45666		57.565	2.0337			165.5	11.1544		165.5	16.2227			5.15	6		6.8	25
					57.681	0.45717		57.732	2.03456			166.5	14.2055		166.5	19.3294			5.16	7		6.82	16
					57.848	0.45759		57.899	2.03534			167.5	17.4179		167.5	23.4724			5.17	7		6.84	19
					58.015	0.45802		58.065	2.03608			168.5	20.0066		168.5	31.0502			5.18	6		6.86	22
					58.181	0.45844		58.232	2.03678			169.5	29.0768		169.5	38.3027			5.19	5		6.88	23
					58.348	0.45885		58.399	2.03742			170.5	37.0217		170.5	47.4342			5.2	5		6.9	21
					58.515	0.45926		58.566	2.03811			171.5	49.8259		171.5	59.6525			5.21	4		6.92	25
					58.681	0.45968		58.732	2.03877			172.5	66.4893		172.5	72.73			5.22	3		6.94	19
					58.848	0.46015		58.899	2.03937			173.5	86.8999		173.5	87.6008			5.23	5		6.96	20
					59.015	0.46065		59.066	2.04002			174.5	110.562		174.5	101.498			5.24	3		6.98	26
					59.182	0.46103		59.233	2.0407			175.5	136.493		175.5	116.243			5.25	4		7	24
					59.348	0.46136		59.399	2.04137			176.5	154.162		176.5	130.44			5.26	4		7.02	16
					59.515	0.46164		59.566	2.04201			177.5	172.912		177.5	140.968			5.27	2		7.04	19
					59.682	0.46183		59.733	2.04276			178.5	179.23		178.5	147.461			5.28	4		7.06	21
					59.848	0.46209		59.9	2.04344			179.5	176.897		179.5	149.247			5.29	8		7.08	27
					60.015	0.46239		60.066	2.04409			180.5	171.365		180.5	146.507			5.3	6		7.1	24
					60.182	0.46265		60.233	2.04473			181.5	156.621		181.5	145.23			5.31	2		7.12	31
					60.348	0.4629		60.4	2.0453			182.5	142.05		182.5	138.056			5.32	4		7.14	25
					60.515	0.4632		60.566	2.04587			183.5	122.626		183.5	122.146			5.33	4		7.16	22
					60.682	0.46353		60.733	2.04642			184.5	107.022		184.5	106.691			5.34	5		7.18	19
					60.848	0.46387		60.9	2.04698			185.5	82.5977		185.5	91.2958			5.35	3		7.2	24
					61.015	0.46429		61.067	2.04757			186.5	62.9215		186.5	75.4032			5.36	4		7.22	30
					61.182	0.46467		61.233	2.0482			187.5	50.2331		187.5	59.8741			5.37	8		7.24	31
					61.348	0.46505		61.4	2.04887			188.5	37.3665		188.5	47.3258			5.38	7		7.26	22
					61.515	0.46546		61.567	2.04953			189.5	27.1504		189.5	36.7521			5.39	6		7.28	24
					61.682	0.46588		61.734	2.0503			190.5	20.6156		190.5	28.8833			5.4	11		7.3	23
					61.849	0.46621		61.9	2.05106			191.5	17.7101		191.5	22.657			5.41	7		7.32	24
					62.015	0.46653		62.067	2.05178			192.5	14.0696		192.5	17.7432			5.42	6		7.34	18
					62.182	0.46686		62.234	2.05248			193.5	11.2553		193.5	14.1861			5.43	4		7.36	23
					62.349	0.4671		62.401	2.05322			194.5	9.7949		194.5	12.5553			5.44	6		7.38	23
					62.515	0.4674		62.567	2.05396			195.5	8.45672		195.5	11.8007			5.45	5		7.4	23
					62.682	0.46778		62.734	2.05469			196.5	8.65828		196.5	10.5094			5.46	5		7.42	23
					62.849	0.46821		62.901	2.05544			197.5	7.1602		197.5	9.14282			5.47	5		7.44	21
					63.015	0.4686		63.068	2.05621			198.5	7.45975		198.5	7.92435			5.48	7		7.46	21
					63.182	0.46906		63.234	2.05693			199.5	7.28458		199.5	7.37175			5.49	5		7.48	23
					63.349	0.4695		63.401	2.05767			200.5	6.72092		200.5	7.11506			5.5	5		7.5	28
					63.515	0.4699		63.568	2.05844			201.5	7.13535		201.5	5.9929			5.51	5		7.52	31
					63.682	0.47027		63.735	2.0591			202.5	5.72705		202.5	5.41583			5.52	5		7.54	21
					63.849	0.47061		63.901	2.05978			203.5	6.35341		203.5	5.13038			5.53	3		7.56	25
					64.016	0.47095		64.068	2.06046			204.5	6.53805		204.5	5.14025			5.54	5		7.58	25
					64.182	0.47133		64.235	2.06114			205.5	6.51614		205.5	4.57973			5.55	6		7.6	27
					64.349	0.47164		64.401	2.06171			206.5	6.35721		206.5	4.66323			5.56	4		7.62	29
					64.516	0.47198		64.568	2.06234			207.5	6.41477		207.5	4.62052			5.57	6		7.64	19
					64.682	0.47232		64.735	2.06299			208.5	5.51155		208.5	4.14491			5.58	7		7.66	23
					64.849	0.47264		64.902	2.06364			209.5	5.74158		209.5	4.20612			5.59	6		7.68	25
					65.016	0.47304		65.068	2.06426			210.5	5.74193		210.5	4.22127			5.6	6		7.7	28
					65.182	0.47341		65.235	2.06491			211.5	5.4251		211.5	3.56138			5.61	7		7.72	23
					65.349	0.47377		65.402	2.06559			212.5	5.55219		212.5	3.49126			5.62	5		7.74	20
					65.516	0.47408		65.569	2.06626			213.5	6.07454		213.5	3.614			5.63	6		7.76	26
					65.682	0.47449		65.735	2.06688			214.5	5.06317		214.5	3.85017			5.64	4		7.78	29
					65.849	0.47492		65.902	2.06754			215.5	5.06835		215.5	3.73388			5.65	3		7.8	25
					66.016	0.47534		66.069	2.06822			216.5	4.66574		216.5	3.42789			5.66	3		7.82	26
					66.183	0.47578		66.236	2.06894			217.5	5.40587		217.5	3.72644			5.67	7		7.84	28
					66.349	0.4762		66.402	2.06955			218.5	5.01009		218.5	3.65329			5.68	6		7.86	33
					66.516	0.47652		66.569	2.07013			219.5	5.21581		219.5	3.40972			5.69	2		7.88	27
					66.683	0.47683		66.736	2.0707			220.5	5.27501		220.5	3.5152			5.7	5		7.9	28
					66.849	0.47715		66.903	2.07126			221.5	5.11028		221.5	3.46754			5.71	9		7.92	22
					67.016	0.47732		67.069	2.07175			222.5	5.08645		222.5	3.51663			5.72	5		7.94	30
					67.183	0.47755		67.236	2.07232			223.5	5.48949		223.5	3.14257			5.73	6		7.96	33
					67.349	0.47778		67.403	2.07296			224.5	6.53263		224.5	2.85032			5.74	10		7.98	24
					67.516	0.47802		67.57	2.07364			225.5	5.96481		225.5	3.23805			5.75	9		8	20
					67.683	0.47826		67.736	2.07436			226.5	5.84369		226.5	3.17359			5.76	4		8.02	23
					67.849	0.47846		67.903	2.07508			227.5	5.63106		227.5	3.13644			5.77	4		8.04	21
					68.016	0.47864		68.07	2.07579			228.5	5.65065		228.5	3.65779			5.78	5		8.06	29
					68.183	0.47883		68.236	2.07648			229.5	5.12429		229.5	3.39934			5.79	6		8.08	33
					68.349	0.4791		68.403	2.07722			230.5	6.95942		230.5	3.30681			5.8	5		8.1	27
					68.516	0.47941		68.57	2.07798			231.5	6.46644		231.5	3.23836			5.81	4		8.12	21
					68.683	0.47976		68.737	2.07878			232.5	5.96081		232.5	3.28149			5.82	6		8.14	25
					68.85	0.48011		68.903	2.0796			233.5	5.76478		233.5	3.40009			5.83	7		8.16	16
					69.016	0.48068		69.07	2.08037			234.5	5.59106		234.5	3.69357			5.84	5		8.18	28
					69.183	0.48109		69.237	2.08111			235.5	5.3975		235.5	3.69272			5.85	6		8.2	31
					69.35	0.48142		69.404	2.08178			236.5	5.42844		236.5	3.71094			5.86	7		8.22	30
					69.516	0.4817		69.57	2.08241			237.5	5.37332		237.5	3.5641			5.87	7		8.24	21
					69.683	0.48199		69.737	2.083			238.5	4.72965		238.5	3.85753			5.88	6		8.26	18
					69.85	0.48234		69.904	2.08366			239.5	5.31914		239.5	3.87589			5.89	8		8.28	19
					70.016	0.48272		70.071	2.08431			240.5	6.41716		240.5	3.21965			5.9	9		8.3	25
					70.183	0.48311		70.237	2.08496			241.5	6.39298		241.5	3.26304			5.91	7		8.32	35
					70.35	0.48348		70.404	2.08562			242.5	6.15322		242.5	3.52484			5.92	6		8.34	27
					70.516	0.48382		70.571	2.08616			243.5	5.84208		243.5	3.47208			5.93	5		8.36	26
					70.683	0.48413		70.738	2.08665			244.5	5.61956		244.5	3.67077			5.94	3		8.38	23
					70.85	0.48442		70.904	2.08717			245.5	6.17736		245.5	3.53811			5.95	4		8.4	32
					71.017	0.48465		71.071	2.08775			246.5	5.48969		246.5	3.5554			5.96	4		8.42	30
					71.183	0.48489		71.238	2.08842			247.5	5.84224		247.5	3.51803			5.97	8		8.44	28
					71.35	0.48515		71.405	2.08915			248.5	5.82273		248.5	3.55919			5.98	8		8.46	29
					71.517	0.48543		71.571	2.08986			249.5	4.81139		249.5	3.8393			5.99	5		8.48	31
					71.683	0.48579		71.738	2.09082			250.5	4.81917		250.5	3.29868			6	5		8.5	22
					71.85	0.48616		71.905	2.09166			251.5	5.41556		251.5	3.74819			6.01	7		8.52	22
					72.017	0.48659		72.072	2.09246			252.5	5.33759		252.5	4.21786			6.02	8		8.54	21
					72.183	0.48702		72.238	2.09321			253.5	5.82124		253.5	4.4156			6.03	7		8.56	26
					72.35	0.48752		72.405	2.09396			254.5	6.21274		254.5	4.12896			6.04	7		8.58	29
					72.517	0.4879		72.572	2.09476			255.5	5.88028		255.5	3.86726			6.05	5		8.6	27
					72.683	0.48827		72.739	2.09558			256.5	6.78107		256.5	3.77881			6.06	5		8.62	37
					72.85	0.48861		72.905	2.09642			257.5	7.32007		257.5	4.34984			6.07	5		8.64	32
					73.017	0.48884		73.072	2.09723			258.5	6.20261		258.5	4.04701			6.08	6		8.66	29
					73.183	0.48917		73.239	2.098			259.5	6.11278		259.5	4.00229			6.09	5		8.68	31
					73.35	0.48949		73.406	2.09875			260.5	6.09182		260.5	3.53736			6.1	6		8.7	25
					73.517	0.48979		73.572	2.09949			261.5	5.81959		261.5	3.56945			6.11	4		8.72	37
					73.684	0.49007		73.739	2.10019			262.5	6.27018		262.5	3.51054			6.12	5		8.74	28
					73.85	0.49035		73.906	2.10093			263.5	6.13398		263.5	3.40397			6.13	7		8.76	28
					74.017	0.49066		74.073	2.10169			264.5	4.48659		264.5	3.10408			6.14	8		8.78	25
					74.184	0.49099		74.239	2.10244			265.5	4.74261		265.5	3.01818			6.15	8		8.8	28
					74.35	0.49118		74.406	2.10317			266.5	4.81131		266.5	3.23326			6.16	5		8.82	23
					74.517	0.49145		74.573	2.1038			267.5	5.34191		267.5	3.21352			6.17	4		8.84	26
					74.684	0.49173		74.739	2.10437			268.5	4.36402		268.5	3.08457			6.18	6		8.86	27
					74.85	0.49197		74.906	2.10491			269.5	4.56476		269.5	2.83885			6.19	8		8.88	22
					75.017	0.49228		75.073	2.10537			270.5	4.94005		270.5	2.987			6.2	5		8.9	21
					75.184	0.49262		75.24	2.10597			271.5	4.77955		271.5	3.04524			6.21	4		8.92	21
					75.35	0.49293		75.406	2.1066			272.5	3.80111		272.5	2.71609			6.22	4		8.94	26
					75.517	0.49322		75.573	2.10726			273.5	4.20255		273.5	3.48594			6.23	3		8.96	25
					75.684	0.49362		75.74	2.10803			274.5	4.7843		274.5	3.07034			6.24	6		8.98	26
					75.851	0.49396		75.907	2.10874			275.5	4.6637		275.5	2.95183			6.25	6		9	22
					76.017	0.49426		76.073	2.10947			276.5	5.18044		276.5	2.82618			6.26	4		9.02	28
					76.184	0.49459		76.24	2.11022			277.5	4.93463		277.5	3.14223			6.27	8		9.04	31
					76.351	0.49492		76.407	2.11098			278.5	3.95737		278.5	3.09516			6.28	7		9.06	26
					76.517	0.49525		76.574	2.1117			279.5	3.71871		279.5	2.98865			6.29	6		9.08	26
					76.684	0.49553		76.74	2.11242			280.5	3.39352		280.5	2.78247			6.3	4		9.1	28
					76.851	0.49583		76.907	2.11315			281.5	3.33054		281.5	2.68122			6.31	7		9.12	24
					77.017	0.49609		77.074	2.11384			282.5	4.34479		282.5	3.1794			6.32	7		9.14	29
					77.184	0.49631		77.241	2.1145			283.5	4.55283		283.5	2.88943			6.33	5		9.16	27
					77.351	0.49658		77.407	2.11517			284.5	3.66904		284.5	2.72239			6.34	4		9.18	38
					77.517	0.49688		77.574	2.11583			285.5	4.46543		285.5	2.87724			6.35	5		9.2	30
					77.684	0.49706		77.741	2.11643			286.5	4.24809		286.5	2.92998			6.36	7		9.22	32
					77.851	0.49727		77.908	2.11704			287.5	4.57607		287.5	3.25307			6.37	9		9.24	29
					78.017	0.49752		78.074	2.11767			288.5	4.69369		288.5	3.17105			6.38	8		9.26	22
					78.184	0.49782		78.241	2.11829			289.5	4.7613		289.5	2.93221			6.39	5		9.28	29
					78.351	0.49812		78.408	2.11886			290.5	4.80303		290.5	2.83412			6.4	5		9.3	32
					78.518	0.49839		78.575	2.11946			291.5	5.73608		291.5	2.90121			6.41	7		9.32	29
					78.684	0.49866		78.741	2.12005			292.5	4.44093		292.5	3.13087			6.42	6		9.34	25
					78.851	0.49892		78.908	2.12064			293.5	5.09175		293.5	3.17297			6.43	6		9.36	26
					79.018	0.4992		79.075	2.12122			294.5	5.76305		294.5	3.05244			6.44	9		9.38	25
					79.184	0.49946		79.242	2.1218			295.5	4.9353		295.5	3.50008			6.45	9		9.4	34
					79.351	0.49975		79.408	2.12235			296.5	5.10985		296.5	3.31242			6.46	9		9.42	34
					79.518	0.50008		79.575	2.12286			297.5	5.09771		297.5	3.43765			6.47	6		9.44	27
					79.684	0.50042		79.742	2.1234			298.5	5.95244		298.5	3.55893			6.48	7		9.46	36
					79.851	0.5008		79.908	2.12398			299.5	6.24878		299.5	3.54199			6.49	8		9.48	31
					80.018	0.50116		80.075	2.1246			300.5	5.27996		300.5	3.10757			6.5	8		9.5	34
					80.184	0.5015		80.242	2.12527			301.5	5.41678		301.5	3.47064			6.51	6		9.52	27
					80.351	0.50193		80.409	2.12586			302.5	5.58984		302.5	3.31209			6.52	5		9.54	27
					80.518	0.50229		80.575	2.12645			303.5	5.51407		303.5	3.56565			6.53	5		9.56	35
					80.685	0.50263		80.742	2.12708			304.5	5.49722		304.5	3.51668			6.54	4		9.58	33
					80.851	0.50297		80.909	2.12771			305.5	4.64583		305.5	3.64777			6.55	6		9.6	40
					81.018	0.50322		81.076	2.12826			306.5	5.24141		306.5	3.62929			6.56	5		9.62	28
					81.185	0.50347		81.242	2.12887			307.5	5.02599		307.5	3.658			6.57	6		9.64	27
					81.351	0.5037		81.409	2.12953			308.5	5.49738		308.5	3.51582			6.58	6		9.66	40
					81.518	0.50393		81.576	2.13022			309.5	5.50669		309.5	3.95342			6.59	5		9.68	41
					81.685	0.50417		81.743	2.13096			310.5	4.64002		310.5	3.54588			6.6	7		9.7	31
					81.851	0.50446		81.909	2.13163			311.5	5.70039		311.5	3.37674			6.61	6		9.72	37
					82.018	0.50475		82.076	2.13228			312.5	5.55191		312.5	3.79022			6.62	4		9.74	36
					82.185	0.50506		82.243	2.13293			313.5	5.28004		313.5	3.5491			6.63	6		9.76	36
					82.351	0.50538		82.41	2.13358			314.5	5.08676		314.5	3.66536			6.64	8		9.78	30
					82.518	0.50561		82.576	2.13421			315.5	6.00042		315.5	3.53855			6.65	6		9.8	34
					82.685	0.50584		82.743	2.1348			316.5	5.4178		316.5	3.72421			6.66	4		9.82	30
					82.851	0.50606		82.91	2.13538			317.5	5.18947		317.5	3.65998			6.67	6		9.84	27
					83.018	0.50624		83.077	2.13587			318.5	5.57245		318.5	3.72469			6.68	10		9.86	23
					83.185	0.5065		83.243	2.13641			319.5	5.98617		319.5	3.82268			6.69	8		9.88	27
					83.352	0.50677		83.41	2.13699			320.5	6.19381		320.5	3.8686			6.7	6		9.9	41
					83.518	0.50704		83.577	2.13757			321.5	6.01271		321.5	3.66577			6.71	8		9.92	33
					83.685	0.50747		83.744	2.13807			322.5	6.37056		322.5	4.14886			6.72	10		9.94	26
					83.852	0.50781		83.91	2.13858			323.5	5.21173		323.5	4.32826			6.73	8		9.96	31
					84.018	0.50814		84.077	2.13914			324.5	5.62808		324.5	4.09293			6.74	8		9.98	45
					84.185	0.5085		84.244	2.13978			325.5	5.50076		325.5	4.29399			6.75	11		10	37
					84.352	0.50887		84.411	2.14039			326.5	5.62427		326.5	4.64675			6.76	13		10.02	37
					84.518	0.50925		84.577	2.14102			327.5	5.15896		327.5	4.39791			6.77	8		10.04	29
					84.685	0.50964		84.744	2.14164			328.5	5.46311		328.5	4.3721			6.78	10		10.06	32
					84.852	0.51003		84.911	2.14223			329.5	5.65576		329.5	4.8692			6.79	10		10.08	35
					85.018	0.51042		85.077	2.14287			330.5	5.26115		330.5	4.76066			6.8	6		10.1	32
					85.185	0.51076		85.244	2.14351			331.5	6.24799		331.5	4.93039			6.81	4		10.12	31
					85.352	0.51107		85.411	2.14416			332.5	6.38831		332.5	4.67371			6.82	8		10.14	35
					85.519	0.51135		85.578	2.14482			333.5	7.35536		333.5	4.78102			6.83	8		10.16	38
					85.685	0.51155		85.744	2.14539			334.5	6.80089		334.5	4.89566			6.84	6		10.18	44
					85.852	0.5118		85.911	2.14597			335.5	6.95613		335.5	5.63566			6.85	5		10.2	26
					86.019	0.51208		86.078	2.14659			336.5	6.71534		336.5	5.37219			6.86	7		10.22	29
					86.185	0.51239		86.245	2.14724			337.5	5.88272		337.5	5.93524			6.87	4		10.24	29
					86.352	0.51269		86.411	2.14783			338.5	6.34485		338.5	6.66765			6.88	4		10.26	29
					86.519	0.51298		86.578	2.14845			339.5	7.57848		339.5	6.97334			6.89	8		10.28	37
					86.685	0.51332		86.745	2.14906			340.5	8.66091		340.5	8.40991			6.9	8		10.3	37
					86.852	0.51367		86.912	2.14964			341.5	7.88663		341.5	10.0421			6.91	5		10.32	37
					87.019	0.51401		87.078	2.15023			342.5	8.20169		342.5	10.6243			6.92	7		10.34	33
					87.185	0.51429		87.245	2.15085			343.5	9.13113		343.5	11.0862			6.93	7		10.36	36
					87.352	0.51457		87.412	2.1515			344.5	10.4891		344.5	12.3189			6.94	5		10.38	46
					87.519	0.51486		87.579	2.15212			345.5	10.3999		345.5	13.8861			6.95	8		10.4	34
					87.686	0.51514		87.745	2.15271			346.5	12.8104		346.5	16.9232			6.96	7		10.42	27
					87.852	0.51548		87.912	2.15334			347.5	17.4937		347.5	21.5389			6.97	7		10.44	28
					88.019	0.51587		88.079	2.15396			348.5	23.2378		348.5	27.3824			6.98	8		10.46	41
					88.186	0.51627		88.246	2.15451			349.5	31.948		349.5	35.1244			6.99	5		10.48	35
					88.352	0.51671		88.412	2.15502			350.5	40.512		350.5	42.583			7	4		10.5	36
					88.519	0.5171		88.579	2.15556			351.5	57.2205		351.5	53.5666			7.01	6		10.52	39
					88.686	0.5175		88.746	2.15611			352.5	75.9986		352.5	65.9606			7.02	7		10.54	40
					88.852	0.51792		88.913	2.15666			353.5	98.207		353.5	81.273			7.03	6		10.56	36
					89.019	0.51823		89.079	2.15712			354.5	119.255		354.5	94.3479			7.04	6		10.58	29
					89.186	0.51857		89.246	2.15766			355.5	140.668		355.5	108.052			7.05	7		10.6	38
					89.352	0.51888		89.413	2.15825			356.5	164.561		356.5	124.675			7.06	6		10.62	35
					89.519	0.51922		89.58	2.15887			357.5	182.593		357.5	140.079			7.07	9		10.64	28
					89.686	0.51955		89.746	2.15952			358.5	184.553		358.5	156.37			7.08	11		10.66	33
					89.853	0.51988		89.913	2.16012			359.5	179.288		359.5	155.859			7.09	9		10.68	27
					90.019	0.52026		90.08	2.1607										7.1	6		10.7	31
					90.186	0.52067		90.247	2.16132										7.11	8		10.72	45
					90.353	0.52105		90.413	2.1619										7.12	7		10.74	39
					90.519	0.5214		90.58	2.16243										7.13	5		10.76	31
					90.686	0.52174		90.747	2.16298										7.14	4		10.78	32
					90.853	0.52205		90.913	2.16356										7.15	7		10.8	39
					91.019	0.5222		91.08	2.1641										7.16	7		10.82	31
					91.186	0.52239		91.247	2.16463										7.17	8		10.84	34
					91.353	0.52256		91.414	2.16514										7.18	8		10.86	42
					91.519	0.52271		91.58	2.16563										7.19	8		10.88	41
					91.686	0.52279		91.747	2.16616										7.2	8		10.9	38
					91.853	0.52291		91.914	2.16675										7.21	8		10.92	33
					92.019	0.52308		92.081	2.16732										7.22	7		10.94	41
					92.186	0.52325		92.247	2.16786										7.23	10		10.96	50
					92.353	0.52344		92.414	2.16846										7.24	8		10.98	43
					92.52	0.52364		92.581	2.16904										7.25	6		11	37
					92.686	0.52384		92.748	2.16959										7.26	8		11.02	36
					92.853	0.52404		92.914	2.17015										7.27	7		11.04	24
					93.02	0.52428		93.081	2.17072										7.28	6		11.06	31
					93.186	0.52455		93.248	2.17126										7.29	7		11.08	28
					93.353	0.52483		93.415	2.17174										7.3	8		11.1	28
					93.52	0.52514		93.581	2.17217										7.31	8		11.12	40
					93.686	0.52546		93.748	2.17259										7.32	10		11.14	35
					93.853	0.52572		93.915	2.17307										7.33	10		11.16	41
					94.02	0.52598		94.082	2.17365										7.34	10		11.18	33
					94.186	0.52626		94.248	2.17435										7.35	9		11.2	37
					94.353	0.52647		94.415	2.17521										7.36	10		11.22	34
					94.52	0.52666		94.582	2.17603										7.37	8		11.24	35
					94.686	0.52686		94.749	2.17682										7.38	9		11.26	35
					94.853	0.52707		94.915	2.17763										7.39	9		11.28	33
					95.02	0.52726		95.082	2.17854										7.4	10		11.3	34
					95.187	0.52741		95.249	2.17928										7.41	7		11.32	43
					95.353	0.52753		95.416	2.17997										7.42	5		11.34	39
					95.52	0.52768		95.582	2.18059										7.43	6		11.36	36
					95.687	0.5279		95.749	2.18096										7.44	9		11.38	45
					95.853	0.52813		95.916	2.18151										7.45	11		11.4	38
					96.02	0.52839		96.083	2.18206										7.46	11		11.42	46
					96.187	0.52866		96.249	2.18255										7.47	10		11.44	36
					96.353	0.52895		96.416	2.18297										7.48	9		11.46	32
					96.52	0.52921		96.583	2.18339										7.49	10		11.48	40
					96.687	0.52948		96.749	2.18386										7.5	11		11.5	32
					96.853	0.52974		96.916	2.18432										7.51	7		11.52	32
					97.02	0.52985		97.083	2.1847										7.52	6		11.54	44
					97.187	0.53002		97.25	2.18518										7.53	9		11.56	40
					97.353	0.5302		97.416	2.18571										7.54	8		11.58	43
					97.52	0.53035		97.583	2.18628										7.55	8		11.6	37
					97.687	0.53048		97.75	2.18697										7.56	9		11.62	44
					97.854	0.53065		97.917	2.18767										7.57	10		11.64	41
					98.02	0.53079		98.083	2.18836										7.58	10		11.66	43
					98.187	0.53093		98.25	2.18901										7.59	9		11.68	40
					98.354	0.53118		98.417	2.1897										7.6	8		11.7	41
					98.52	0.53141		98.584	2.19031										7.61	7		11.72	51
					98.687	0.53162		98.75	2.19089										7.62	10		11.74	36
					98.854	0.53184		98.917	2.19144										7.63	10		11.76	38
					99.02	0.53217		99.084	2.19184										7.64	8		11.78	43
					99.187	0.53242		99.251	2.19227										7.65	9		11.8	54
					99.354	0.53265		99.417	2.19271										7.66	10		11.82	33
					99.52	0.5329		99.584	2.19322										7.67	10		11.84	45
					99.687	0.53314		99.751	2.19379										7.68	8		11.86	50
					99.854	0.53332		99.918	2.19435										7.69	6		11.88	40
					100.02	0.5335		100.084	2.19491										7.7	4		11.9	39
					100.187	0.53369		100.251	2.19548										7.71	5		11.92	43
					100.354	0.53382		100.418	2.19613										7.72	9		11.94	46
					100.521	0.534		100.585	2.19667										7.73	10		11.96	41
					100.687	0.53417		100.751	2.19713										7.74	7		11.98	31
					100.854	0.53437		100.918	2.19753										7.75	5		12	42
					101.021	0.53467		101.085	2.1977										7.76	7		12.02	44
					101.187	0.53491		101.251	2.19798										7.77	8		12.04	39
					101.354	0.53507		101.418	2.19834										7.78	6		12.06	41
					101.521	0.53519		101.585	2.1987										7.79	9		12.08	37
					101.687	0.53533		101.752	2.199										7.8	12		12.1	38
					101.854	0.53545		101.918	2.1994										7.81	10		12.12	40
					102.021	0.53556		102.085	2.1998										7.82	9		12.14	42
					102.187	0.53567		102.252	2.20014										7.83	8		12.16	43
					102.354	0.53571		102.419	2.20057										7.84	7		12.18	47
					102.521	0.53585		102.585	2.20095										7.85	7		12.2	37
					102.687	0.53605		102.752	2.20132										7.86	6		12.22	42
					102.854	0.53626		102.919	2.20173										7.87	8		12.24	48
					103.021	0.53655		103.086	2.20208										7.88	13		12.26	46
					103.188	0.53674		103.252	2.20244										7.89	13		12.28	40
					103.354	0.53693		103.419	2.20278										7.9	9		12.3	49
					103.521	0.53718		103.586	2.20309										7.91	12		12.32	46
					103.688	0.53738		103.752	2.20345										7.92	13		12.34	48
					103.854	0.53764		103.919	2.20378										7.93	9		12.36	45
					104.021	0.53785		104.086	2.20414										7.94	8		12.38	47
					104.188	0.53802		104.253	2.20454										7.95	8		12.4	47
					104.354	0.53815		104.419	2.20492										7.96	9		12.42	47
					104.521	0.53825		104.586	2.20528										7.97	7		12.44	56
					104.688	0.53836		104.753	2.20565										7.98	6		12.46	43
					104.854	0.53851		104.92	2.20604										7.99	8		12.48	33
					105.021	0.5386		105.086	2.20649										8	9		12.5	44
					105.188	0.53878		105.253	2.20692										8.01	8		12.52	35
					105.354	0.53896		105.42	2.20735										8.02	7		12.54	46
					105.521	0.5391		105.587	2.20779										8.03	10		12.56	48
					105.688	0.53942		105.753	2.20826										8.04	10		12.58	35
					105.855	0.53964		105.92	2.20874										8.05	9		12.6	40
					106.021	0.53983		106.087	2.20922										8.06	9		12.62	57
					106.188	0.54001		106.254	2.20971										8.07	9		12.64	50
					106.355	0.54011		106.42	2.21023										8.08	7		12.66	49
					106.521	0.54022		106.587	2.21075										8.09	4		12.68	47
					106.688	0.54033		106.754	2.21123										8.1	6		12.7	51
					106.855	0.54039		106.92	2.21168										8.11	11		12.72	48
					107.021	0.54039		107.087	2.2122										8.12	13		12.74	50
					107.188	0.5404		107.254	2.21269										8.13	12		12.76	52
					107.355	0.54044		107.421	2.21318										8.14	9		12.78	48
					107.521	0.54049		107.587	2.21367										8.15	9		12.8	49
					107.688	0.54061		107.754	2.21417										8.16	10		12.82	44
					107.855	0.54074		107.921	2.21468										8.17	8		12.84	42
					108.021	0.54082		108.088	2.21514										8.18	8		12.86	49
					108.188	0.5409		108.254	2.21558										8.19	7		12.88	54
					108.355	0.54109		108.421	2.21595										8.2	8		12.9	54
					108.521	0.54122		108.588	2.21633										8.21	10		12.92	50
					108.688	0.54134		108.755	2.2167										8.22	12		12.94	53
					108.855	0.54143		108.921	2.21711										8.23	10		12.96	55
					109.022	0.54147		109.088	2.21744										8.24	10		12.98	52
					109.188	0.54157		109.255	2.21785										8.25	12		13	49
					109.355	0.54166		109.422	2.21833										8.26	11		13.02	50
					109.522	0.54171		109.588	2.2188										8.27	10		13.04	55
					109.688	0.54169		109.755	2.21926										8.28	13		13.06	80
					109.855	0.54166		109.922	2.21965										8.29	11		13.08	58
					110.022	0.54159		110.088	2.22004										8.3	10		13.1	69
					110.188	0.54154		110.255	2.22044										8.31	11		13.12	52
					110.355	0.5414		110.422	2.22078										8.32	13		13.14	49
					110.522	0.5413		110.589	2.22116										8.33	9		13.16	66
					110.688	0.54124		110.755	2.22154										8.34	6		13.18	57
					110.855	0.54116		110.922	2.22193										8.35	6		13.2	58
					111.022	0.54106		111.089	2.22244										8.36	10		13.22	58
					111.188	0.54099		111.256	2.22288										8.37	9		13.24	57
					111.355	0.54096		111.422	2.22332										8.38	8		13.26	54
					111.522	0.5409		111.589	2.22376										8.39	10		13.28	64
					111.688	0.54088		111.756	2.2241										8.4	9		13.3	53
					111.855	0.54081		111.923	2.22448										8.41	7		13.32	53
					112.022	0.54068		112.089	2.22489										8.42	10		13.34	58
					112.188	0.54053		112.256	2.22527										8.43	10		13.36	55
					112.355	0.54037		112.423	2.22561										8.44	9		13.38	48
					112.522	0.54018		112.59	2.22598										8.45	10		13.4	52
					112.688	0.53998		112.756	2.22637										8.46	13		13.42	49
					112.855	0.53978		112.923	2.22677										8.47	13		13.44	49
					113.022	0.53941		113.09	2.22722										8.48	11		13.46	61
					113.188	0.53911		113.256	2.22765										8.49	11		13.48	56
					113.355	0.53885		113.423	2.22816										8.5	8		13.5	62
					113.522	0.53863		113.59	2.22877										8.51	9		13.52	53
					113.688	0.53827		113.757	2.22975										8.52	11		13.54	51
					113.855	0.53793		113.923	2.23067										8.53	8		13.56	48
					114.022	0.53764		114.09	2.23151										8.54	10		13.58	69
					114.188	0.53736		114.257	2.23229										8.55	11		13.6	57
					114.355	0.5371		114.424	2.23327										8.56	9		13.62	52
					114.522	0.53686		114.59	2.23397										8.57	9		13.64	55
					114.688	0.53661		114.757	2.23447										8.58	9		13.66	62
					114.855	0.53635		114.924	2.23487										8.59	10		13.68	80
					115.022	0.53609		115.091	2.23483										8.6	9		13.7	69
					115.188	0.53578		115.257	2.23494										8.61	12		13.72	65
					115.355	0.53542		115.424	2.23502										8.62	12		13.74	60
					115.522	0.53502		115.591	2.23506										8.63	8		13.76	55
					115.688	0.5345		115.758	2.23501										8.64	9		13.78	71
					115.855	0.53401		115.924	2.23501										8.65	10		13.8	65
					116.022	0.53346		116.091	2.23501										8.66	9		13.82	67
					116.188	0.53287		116.258	2.23502										8.67	8		13.84	62
					116.355	0.53217		116.424	2.23503										8.68	9		13.86	53
					116.522	0.53147		116.591	2.23508										8.69	11		13.88	72
					116.688	0.5308		116.758	2.23514										8.7	9		13.9	59
					116.855	0.53012		116.925	2.23517										8.71	7		13.92	54
					117.022	0.52931		117.091	2.23528										8.72	10		13.94	75
					117.188	0.52856		117.258	2.23529										8.73	10		13.96	70
					117.355	0.52782		117.425	2.23521										8.74	8		13.98	76
					117.522	0.52708		117.592	2.2351										8.75	9		14	59
					117.688	0.52626		117.758	2.23488										8.76	10		14.02	75
					117.855	0.52538		117.925	2.23462										8.77	9		14.04	53
					118.022	0.52446		118.092	2.23433										8.78	10		14.06	68
					118.188	0.52351		118.258	2.23404										8.79	11		14.08	67
					118.355	0.52235		118.425	2.23357										8.8	12		14.1	71
					118.521	0.52126		118.592	2.23317										8.81	9		14.12	84
					118.688	0.52019		118.758	2.23281										8.82	11		14.14	74
					118.855	0.51909		118.925	2.23251										8.83	15		14.16	72
					119.021	0.51789		119.092	2.23223										8.84	9		14.18	70
					119.188	0.51665		119.259	2.23197										8.85	4		14.2	68
					119.355	0.51537		119.425	2.23172										8.86	9		14.22	71
					119.521	0.51409		119.592	2.23148										8.87	10		14.24	58
					119.688	0.51263		119.759	2.23122										8.88	7		14.26	65
					119.854	0.51116		119.925	2.23101										8.89	10		14.28	69
					120.021	0.50965		120.092	2.23086										8.9	15		14.3	72
					120.188	0.50812		120.259	2.23071										8.91	13		14.32	75
					120.354	0.50642		120.426	2.23059										8.92	8		14.34	81
					120.521	0.50476		120.592	2.23052										8.93	11		14.36	81
					120.687	0.50308		120.759	2.23047										8.94	11		14.38	80
					120.854	0.50137		120.926	2.23043										8.95	12		14.4	73
					121.021	0.49944		121.092	2.23052										8.96	15		14.42	69
					121.187	0.49753		121.259	2.23057										8.97	10		14.44	74
					121.354	0.49563		121.426	2.23061										8.98	7		14.46	81
					121.52	0.49369		121.593	2.23064										8.99	9		14.48	84
					121.687	0.4915		121.759	2.23076										9	10		14.5	75
					121.854	0.48942		121.926	2.23092										9.01	11		14.52	72
					122.02	0.48729		122.093	2.23109										9.02	10		14.54	94
					122.187	0.48506		122.259	2.23124										9.03	10		14.56	90
					122.353	0.48267		122.426	2.23146										9.04	10		14.58	73
					122.52	0.48029		122.593	2.23161										9.05	12		14.6	70
					122.687	0.47784		122.76	2.23175										9.06	10		14.62	64
					122.853	0.47533		122.926	2.23188										9.07	7		14.64	93
					123.02	0.47255		123.093	2.23168										9.08	8		14.66	78
					123.186	0.46985		123.26	2.23139										9.09	12		14.68	95
					123.353	0.46711		123.427	2.23099										9.1	12		14.7	71
					123.519	0.46432		123.593	2.23054										9.11	7		14.72	79
					123.686	0.4613		123.76	2.22981										9.12	9		14.74	72
					123.853	0.45829		123.927	2.22926										9.13	13		14.76	86
					124.019	0.45526		124.093	2.22876										9.14	12		14.78	82
					124.186	0.45216		124.26	2.22828										9.15	13		14.8	85
					124.352	0.44886		124.427	2.2279										9.16	12		14.82	78
					124.519	0.4456		124.593	2.2275										9.17	12		14.84	94
					124.685	0.44227		124.76	2.2272										9.18	9		14.86	76
					124.852	0.4389		124.927	2.22696										9.19	9		14.88	82
					125.018	0.43537		125.094	2.22675										9.2	10		14.9	86
					125.185	0.4319		125.26	2.2265										9.21	11		14.92	72
					125.351	0.42843		125.427	2.22623										9.22	17		14.94	93
					125.518	0.42497		125.594	2.22596										9.23	12		14.96	94
					125.684	0.42135		125.76	2.22569										9.24	11		14.98	92
					125.851	0.41774		125.927	2.22534										9.25	12		15	95
					126.017	0.41414		126.094	2.22492										9.26	13		15.02	89
					126.184	0.41054		126.26	2.22446										9.27	14		15.04	88
					126.351	0.40687		126.427	2.22387										9.28	16		15.06	87
					126.517	0.40321		126.594	2.2233										9.29	12		15.08	93
					126.684	0.3996		126.761	2.22264										9.3	9		15.1	107
					126.85	0.39596		126.927	2.22195										9.31	11		15.12	104
					127.017	0.39228		127.094	2.2211										9.32	11		15.14	109
					127.183	0.38864		127.261	2.22024										9.33	9		15.16	95
					127.35	0.38506		127.427	2.21929										9.34	11		15.18	87
					127.516	0.38153		127.594	2.21832										9.35	12		15.2	94
					127.683	0.37806		127.761	2.21718										9.36	14		15.22	91
					127.849	0.37464		127.927	2.21606										9.37	13		15.24	67
					128.016	0.3713		128.094	2.2149										9.38	9		15.26	99
					128.182	0.36804		128.261	2.21372										9.39	11		15.28	80
					128.349	0.36502		128.427	2.21245										9.4	11		15.3	107
					128.515	0.36193		128.594	2.21121										9.41	9		15.32	109
					128.682	0.35888		128.761	2.20997										9.42	12		15.34	85
					128.848	0.35589		128.927	2.20869										9.43	11		15.36	104
					129.015	0.35331		129.094	2.20742										9.44	10		15.38	100
					129.182	0.35074		129.261	2.20618										9.45	11		15.4	89
					129.348	0.3483		129.427	2.20493										9.46	10		15.42	85
					129.515	0.34599		129.594	2.20371										9.47	9		15.44	102
					129.681	0.34425		129.761	2.20248										9.48	12		15.46	93
					129.848	0.34245		129.927	2.20122										9.49	13		15.48	102
					130.015	0.3408		130.094	2.19996										9.5	9		15.5	80
					130.181	0.33927		130.261	2.19869										9.51	9		15.52	92
					130.348	0.33834		130.427	2.19732										9.52	10		15.54	107
					130.514	0.33733		130.594	2.19598										9.53	13		15.56	95
					130.681	0.33646		130.761	2.19461										9.54	17		15.58	96
					130.848	0.33572		130.927	2.19321										9.55	15		15.6	93
					131.014	0.33555		131.094	2.19177										9.56	10		15.62	89
					131.181	0.33526		131.261	2.19036										9.57	13		15.64	97
					131.348	0.33512		131.427	2.18891										9.58	13		15.66	104
					131.514	0.33511		131.594	2.18742										9.59	16		15.68	92
					131.681	0.33556		131.761	2.18593										9.6	18		15.7	105
					131.848	0.33597		131.927	2.18441										9.61	9		15.72	95
					132.014	0.33647		132.094	2.18291										9.62	10		15.74	105
					132.181	0.33708		132.26	2.18144										9.63	9		15.76	99
					132.348	0.33807		132.427	2.17995										9.64	9		15.78	105
					132.515	0.33893		132.594	2.17846										9.65	13		15.8	89
					132.681	0.33983		132.76	2.17699										9.66	13		15.82	94
					132.848	0.3408		132.927	2.17555										9.67	11		15.84	100
					133.015	0.34193		133.094	2.17418										9.68	12		15.86	108
					133.181	0.343		133.26	2.17274										9.69	12		15.88	95
					133.348	0.34411		133.427	2.17129										9.7	12		15.9	117
					133.515	0.34529		133.594	2.16987										9.71	12		15.92	104
					133.682	0.34661		133.76	2.16849										9.72	10		15.94	101
					133.848	0.34794		133.927	2.16712										9.73	13		15.96	117
					134.015	0.34928		134.094	2.16581										9.74	13		15.98	103
					134.182	0.35062		134.26	2.16458										9.75	11		16	94
					134.349	0.35208		134.427	2.16344										9.76	14		16.02	123
					134.515	0.35343		134.594	2.16231										9.77	16		16.04	101
					134.682	0.35475		134.76	2.16125										9.78	17		16.06	113
					134.849	0.35603		134.927	2.16025										9.79	13		16.08	100
					135.016	0.35726		135.094	2.15948										9.8	10		16.1	110
					135.182	0.35847		135.26	2.15864										9.81	13		16.12	88
					135.349	0.35957		135.427	2.15784										9.82	16		16.14	110
					135.516	0.36062		135.594	2.15709										9.83	19		16.16	113
					135.682	0.36149		135.76	2.15653										9.84	19		16.18	106
					135.849	0.36237		135.927	2.1559										9.85	16		16.2	121
					136.016	0.36318		136.094	2.15529										9.86	12		16.22	114
					136.183	0.36395		136.261	2.15464										9.87	7		16.24	113
					136.349	0.36445		136.427	2.15409										9.88	12		16.26	105
					136.516	0.36501		136.594	2.15354										9.89	13		16.28	104
					136.683	0.36555		136.761	2.15308										9.9	12		16.3	115
					136.849	0.36607		136.927	2.1527										9.91	13		16.32	116
					137.016	0.36647		137.094	2.15254										9.92	12		16.34	111
					137.183	0.36685		137.261	2.15242										9.93	15		16.36	118
					137.349	0.36722		137.427	2.1524										9.94	16		16.38	103
					137.516	0.36757		137.594	2.1524										9.95	19		16.4	115
					137.683	0.36781		137.761	2.15286										9.96	15		16.42	140
					137.849	0.3681		137.928	2.15325										9.97	16		16.44	127
					138.016	0.36838		138.094	2.15371										9.98	12		16.46	107
					138.183	0.36863		138.261	2.15422										9.99	12		16.48	112
					138.35	0.36879		138.428	2.15498										10	10		16.5	117
					138.516	0.36897		138.595	2.15564										10.01	11		16.52	104
					138.683	0.36914		138.761	2.15626										10.02	13		16.54	113
					138.85	0.3693		138.928	2.15692										10.03	12		16.56	99
					139.016	0.36928		139.095	2.15763										10.04	12		16.58	116
					139.183	0.3693		139.262	2.15832										10.05	15		16.6	116
					139.35	0.3693		139.428	2.15904										10.06	11		16.62	129
					139.516	0.36926		139.595	2.15977										10.07	12		16.64	126
					139.683	0.369		139.762	2.16056										10.08	13		16.66	113
					139.85	0.36882		139.929	2.16134										10.09	13		16.68	116
					140.016	0.36868		140.095	2.16219										10.1	9		16.7	106
					140.183	0.36852		140.262	2.1631										10.11	12		16.72	114
					140.35	0.36828		140.429	2.16394										10.12	12		16.74	125
					140.516	0.36811		140.596	2.16475										10.13	16		16.76	110
					140.683	0.36795		140.762	2.16556										10.14	11		16.78	126
					140.85	0.36778		140.929	2.16636										10.15	10		16.8	113
					141.016	0.36761		141.096	2.16711										10.16	16		16.82	100
					141.183	0.36737		141.263	2.16794										10.17	14		16.84	115
					141.35	0.3671		141.429	2.16879										10.18	10		16.86	128
					141.516	0.36684		141.596	2.16964										10.19	11		16.88	119
					141.683	0.36646		141.763	2.17045										10.2	16		16.9	109
					141.85	0.36616		141.93	2.17119										10.21	17		16.92	126
					142.016	0.36589		142.096	2.17189										10.22	12		16.94	120
					142.183	0.36566		142.263	2.17258										10.23	13		16.96	127
					142.35	0.36544		142.43	2.1731										10.24	14		16.98	133
					142.516	0.36518		142.597	2.17367										10.25	13		17	135
					142.683	0.3649		142.763	2.17425										10.26	18		17.02	101
					142.85	0.36461		142.93	2.17485										10.27	15		17.04	116
					143.016	0.36427		143.097	2.17538										10.28	13		17.06	135
					143.183	0.36392		143.264	2.17595										10.29	16		17.08	146
					143.35	0.36359		143.43	2.17659										10.3	14		17.1	132
					143.516	0.36327		143.597	2.17725										10.31	10		17.12	106
					143.683	0.36284		143.764	2.17788										10.32	13		17.14	122
					143.85	0.3624		143.931	2.1785										10.33	18		17.16	112
					144.016	0.36196		144.097	2.17913										10.34	24		17.18	117
					144.183	0.36155		144.264	2.17974										10.35	14		17.2	128
					144.349	0.3611		144.431	2.18034										10.36	9		17.22	139
					144.516	0.36064		144.598	2.18094										10.37	8		17.24	127
					144.683	0.36017		144.764	2.18153										10.38	8		17.26	122
					144.849	0.35972		144.931	2.1821										10.39	11		17.28	133
					145.016	0.35921		145.098	2.18263										10.4	12		17.3	134
					145.183	0.35868		145.264	2.18316										10.41	13		17.32	117
					145.349	0.35815		145.431	2.18371										10.42	15		17.34	130
					145.516	0.35761		145.598	2.18426										10.43	12		17.36	130
					145.683	0.35696		145.765	2.18476										10.44	14		17.38	126
					145.849	0.3564		145.931	2.18532										10.45	11		17.4	113
					146.016	0.35585		146.098	2.1859										10.46	12		17.42	128
					146.183	0.35528		146.265	2.18647										10.47	12		17.44	114
					146.349	0.35473		146.432	2.18707										10.48	13		17.46	138
					146.516	0.35421		146.598	2.18762										10.49	17		17.48	116
					146.683	0.35372		146.765	2.1881										10.5	18		17.5	144
					146.849	0.35319		146.932	2.18854										10.51	17		17.52	138
					147.016	0.35264		147.099	2.18899										10.52	9		17.54	120
					147.183	0.35207		147.265	2.18947										10.53	11		17.56	111
					147.349	0.35143		147.432	2.18999										10.54	18		17.58	122
					147.516	0.35076		147.599	2.1905										10.55	16		17.6	128
					147.682	0.35008		147.766	2.19113										10.56	13		17.62	141
					147.849	0.34938		147.932	2.19179										10.57	15		17.64	138
					148.016	0.34861		148.099	2.19244										10.58	17		17.66	138
					148.182	0.3478		148.266	2.19304										10.59	14		17.68	125
					148.349	0.347		148.433	2.19376										10.6	9		17.7	126
					148.516	0.3462		148.599	2.19435										10.61	10		17.72	133
					148.682	0.34541		148.766	2.19488										10.62	15		17.74	124
					148.849	0.34463		148.933	2.19538										10.63	14		17.76	127
					149.016	0.34385		149.1	2.19579										10.64	15		17.78	151
					149.182	0.34305		149.266	2.19622										10.65	19		17.8	113
					149.349	0.3423		149.433	2.19665										10.66	11		17.82	119
					149.516	0.34164		149.6	2.19709										10.67	12		17.84	132
					149.682	0.34105		149.766	2.19759										10.68	15		17.86	137
					149.849	0.34055		149.933	2.19812										10.69	17		17.88	133
					150.015	0.34009		150.1	2.19865										10.7	17		17.9	142
																			10.71	14		17.92	136
																			10.72	14		17.94	115
																			10.73	14		17.96	125
																			10.74	17		17.98	143
																			10.75	13		18	172
																			10.76	17		18.02	132
																			10.77	18		18.04	138
																			10.78	14		18.06	127
																			10.79	15		18.08	144
																			10.8	14		18.1	139
																			10.81	15		18.12	142
																			10.82	13		18.14	118
																			10.83	13		18.16	127
																			10.84	16		18.18	153
																			10.85	20		18.2	151
																			10.86	17		18.22	140
																			10.87	15		18.24	138
																			10.88	16		18.26	138
																			10.89	18		18.28	118
																			10.9	17		18.3	156
																			10.91	13		18.32	134
																			10.92	15		18.34	142
																			10.93	17		18.36	143
																			10.94	13		18.38	138
																			10.95	16		18.4	138
																			10.96	14		18.42	142
																			10.97	16		18.44	153
																			10.98	14		18.46	130
																			10.99	15		18.48	145
																			11	13		18.5	128
																			11.01	11		18.52	125
																			11.02	15		18.54	146
																			11.03	17		18.56	133
																			11.04	16		18.58	139
																			11.05	14		18.6	149
																			11.06	13		18.62	147
																			11.07	19		18.64	127
																			11.08	18		18.66	129
																			11.09	15		18.68	140
																			11.1	15		18.7	126
																			11.11	20		18.72	112
																			11.12	20		18.74	126
																			11.13	21		18.76	146
																			11.14	17		18.78	132
																			11.15	16		18.8	143
																			11.16	16		18.82	152
																			11.17	18		18.84	121
																			11.18	16		18.86	129
																			11.19	11		18.88	154
																			11.2	10		18.9	146
																			11.21	13		18.92	138
																			11.22	20		18.94	124
																			11.23	17		18.96	119
																			11.24	20		18.98	136
																			11.25	19		19	147
																			11.26	22		19.02	140
																			11.27	17		19.04	133
																			11.28	14		19.06	165
																			11.29	18		19.08	150
																			11.3	19		19.1	137
																			11.31	17		19.12	136
																			11.32	19		19.14	122
																			11.33	22		19.16	153
																			11.34	16		19.18	140
																			11.35	18		19.2	163
																			11.36	13		19.22	148
																			11.37	17		19.24	146
																			11.38	20		19.26	154
																			11.39	18		19.28	127
																			11.4	23		19.3	133
																			11.41	18		19.32	158
																			11.42	13		19.34	119
																			11.43	21		19.36	159
																			11.44	17		19.38	117
																			11.45	14		19.4	120
																			11.46	17		19.42	148
																			11.47	11		19.44	136
																			11.48	16		19.46	144
																			11.49	23		19.48	150
																			11.5	18		19.5	145
																			11.51	21		19.52	158
																			11.52	23		19.54	140
																			11.53	19		19.56	156
																			11.54	18		19.58	153
																			11.55	16		19.6	129
																			11.56	19		19.62	150
																			11.57	16		19.64	160
																			11.58	13		19.66	149
																			11.59	21		19.68	153
																			11.6	19		19.7	147
																			11.61	17		19.72	160
																			11.62	16		19.74	164
																			11.63	16		19.76	167
																			11.64	22		19.78	149
																			11.65	24		19.8	145
																			11.66	18		19.82	150
																			11.67	18		19.84	159
																			11.68	20		19.86	125
																			11.69	18		19.88	151
																			11.7	20		19.9	141
																			11.71	19		19.92	152
																			11.72	15		19.94	135
																			11.73	20		19.96	185
																			11.74	16		19.98	155
																			11.75	17		20	148
																			11.76	17		20.02	139
																			11.77	12		20.04	157
																			11.78	10		20.06	157
																			11.79	19		20.08	149
																			11.8	22		20.1	159
																			11.81	19		20.12	158
																			11.82	14		20.14	133
																			11.83	17		20.16	150
																			11.84	14		20.18	141
																			11.85	17		20.2	169
																			11.86	15		20.22	148
																			11.87	15		20.24	158
																			11.88	15		20.26	148
																			11.89	20		20.28	155
																			11.9	22		20.3	155
																			11.91	26		20.32	147
																			11.92	27		20.34	160
																			11.93	20		20.36	160
																			11.94	25		20.38	157
																			11.95	24		20.4	180
																			11.96	18		20.42	170
																			11.97	19		20.44	175
																			11.98	24		20.46	147
																			11.99	21		20.48	139
																			12	18		20.5	148
																			12.01	20		20.52	149
																			12.02	23		20.54	178
																			12.03	24		20.56	148
																			12.04	21		20.58	154
																			12.05	17		20.6	139
																			12.06	21		20.62	163
																			12.07	14		20.64	175
																			12.08	14		20.66	154
																			12.09	23		20.68	151
																			12.1	25		20.7	165
																			12.11	20		20.72	172
																			12.12	18		20.74	144
																			12.13	19		20.76	149
																			12.14	19		20.78	157
																			12.15	22		20.8	143
																			12.16	24		20.82	175
																			12.17	19		20.84	167
																			12.18	20		20.86	173
																			12.19	18		20.88	168
																			12.2	22		20.9	147
																			12.21	21		20.92	164
																			12.22	24		20.94	152
																			12.23	24		20.96	153
																			12.24	17		20.98	194
																			12.25	15		21	151
																			12.26	22		21.02	177
																			12.27	16		21.04	164
																			12.28	16		21.06	160
																			12.29	21		21.08	168
																			12.3	22		21.1	165
																			12.31	17		21.12	164
																			12.32	13		21.14	156
																			12.33	19		21.16	172
																			12.34	14		21.18	159
																			12.35	14		21.2	172
																			12.36	17		21.22	154
																			12.37	19		21.24	181
																			12.38	16		21.26	165
																			12.39	27		21.28	181
																			12.4	12		21.3	178
																			12.41	16		21.32	175
																			12.42	27		21.34	184
																			12.43	24		21.36	173
																			12.44	21		21.38	157
																			12.45	26		21.4	177
																			12.46	25		21.42	172
																			12.47	17		21.44	174
																			12.48	17		21.46	173
																			12.49	16		21.48	165
																			12.5	18		21.5	171
																			12.51	17		21.52	164
																			12.52	19		21.54	159
																			12.53	23		21.56	164
																			12.54	19		21.58	153
																			12.55	18		21.6	150
																			12.56	18		21.62	143
																			12.57	18		21.64	165
																			12.58	17		21.66	160
																			12.59	24		21.68	170
																			12.6	23		21.7	161
																			12.61	23		21.72	145
																			12.62	19		21.74	137
																			12.63	22		21.76	170
																			12.64	22		21.78	173
																			12.65	16		21.8	164
																			12.66	18		21.82	148
																			12.67	20		21.84	153
																			12.68	22		21.86	173
																			12.69	22		21.88	180
																			12.7	22		21.9	169
																			12.71	17		21.92	175
																			12.72	26		21.94	162
																			12.73	17		21.96	169
																			12.74	23		21.98	160
																			12.75	25		22	156
																			12.76	23		22.02	165
																			12.77	22		22.04	147
																			12.78	21		22.06	137
																			12.79	15		22.08	152
																			12.8	14		22.1	175
																			12.81	19		22.12	171
																			12.82	22		22.14	159
																			12.83	14		22.16	165
																			12.84	21		22.18	161
																			12.85	19		22.2	164
																			12.86	17		22.22	167
																			12.87	18		22.24	172
																			12.88	21		22.26	178
																			12.89	22		22.28	154
																			12.9	19		22.3	162
																			12.91	24		22.32	165
																			12.92	24		22.34	170
																			12.93	18		22.36	191
																			12.94	20		22.38	167
																			12.95	18		22.4	185
																			12.96	23		22.42	171
																			12.97	19		22.44	171
																			12.98	17		22.46	165
																			12.99	28		22.48	159
																			13	19		22.5	165
																			13.01	20		22.52	166
																			13.02	20		22.54	173
																			13.03	18		22.56	155
																			13.04	23		22.58	182
																			13.05	27		22.6	184
																			13.06	26		22.62	177
																			13.07	30		22.64	182
																			13.08	23		22.66	158
																			13.09	20		22.68	177
																			13.1	26		22.7	140
																			13.11	23		22.72	176
																			13.12	17		22.74	174
																			13.13	24		22.76	170
																			13.14	18		22.78	153
																			13.15	25		22.8	189
																			13.16	27		22.82	160
																			13.17	21		22.84	173
																			13.18	22		22.86	197
																			13.19	29		22.88	164
																			13.2	23		22.9	182
																			13.21	25		22.92	154
																			13.22	27		22.94	167
																			13.23	24		22.96	172
																			13.24	21		22.98	181
																			13.25	22		23	168
																			13.26	17		23.02	166
																			13.27	20		23.04	157
																			13.28	21		23.06	158
																			13.29	18		23.08	174
																			13.3	23		23.1	161
																			13.31	24		23.12	185
																			13.32	20		23.14	149
																			13.33	28		23.16	163
																			13.34	24		23.18	149
																			13.35	20		23.2	167
																			13.36	31		23.22	173
																			13.37	25		23.24	157
																			13.38	22		23.26	182
																			13.39	29		23.28	181
																			13.4	28		23.3	182
																			13.41	29		23.32	182
																			13.42	26		23.34	160
																			13.43	29		23.36	150
																			13.44	31		23.38	171
																			13.45	24		23.4	174
																			13.46	22		23.42	161
																			13.47	28		23.44	169
																			13.48	26		23.46	188
																			13.49	25		23.48	180
																			13.5	29		23.5	182
																			13.51	15		23.52	194
																			13.52	20		23.54	143
																			13.53	31		23.56	151
																			13.54	29		23.58	168
																			13.55	25		23.6	174
																			13.56	17		23.62	171
																			13.57	25		23.64	167
																			13.58	28		23.66	157
																			13.59	25		23.68	197
																			13.6	21		23.7	180
																			13.61	18		23.72	161
																			13.62	31		23.74	186
																			13.63	33		23.76	174
																			13.64	27		23.78	156
																			13.65	25		23.8	168
																			13.66	27		23.82	178
																			13.67	21		23.84	192
																			13.68	25		23.86	163
																			13.69	24		23.88	184
																			13.7	22		23.9	188
																			13.71	31		23.92	160
																			13.72	26		23.94	192
																			13.73	25		23.96	176
																			13.74	32		23.98	169
																			13.75	25		24	167
																			13.76	30		24.02	182
																			13.77	29		24.04	173
																			13.78	30		24.06	157
																			13.79	31		24.08	153
																			13.8	38		24.1	179
																			13.81	25		24.12	176
																			13.82	17		24.14	162
																			13.83	27		24.16	169
																			13.84	25		24.18	147
																			13.85	23		24.2	152
																			13.86	35		24.22	174
																			13.87	35		24.24	169
																			13.88	26		24.26	188
																			13.89	23		24.28	181
																			13.9	25		24.3	162
																			13.91	27		24.32	163
																			13.92	31		24.34	156
																			13.93	35		24.36	179
																			13.94	27		24.38	155
																			13.95	28		24.4	161
																			13.96	35		24.42	194
																			13.97	27		24.44	158
																			13.98	31		24.46	183
																			13.99	41		24.48	178
																			14	30		24.5	174
																			14.01	35		24.52	145
																			14.02	28		24.54	153
																			14.03	33		24.56	161
																			14.04	25		24.58	167
																			14.05	29		24.6	170
																			14.06	30		24.62	184
																			14.07	41		24.64	172
																			14.08	38		24.66	166
																			14.09	25		24.68	162
																			14.1	31		24.7	163
																			14.11	34		24.72	165
																			14.12	30		24.74	167
																			14.13	33		24.76	155
																			14.14	35		24.78	159
																			14.15	30		24.8	161
																			14.16	33		24.82	156
																			14.17	35		24.84	162
																			14.18	40		24.86	169
																			14.19	37		24.88	148
																			14.2	29		24.9	195
																			14.21	31		24.92	176
																			14.22	27		24.94	188
																			14.23	23		24.96	185
																			14.24	24		24.98	168
																			14.25	32		25	179
																			14.26	26		25.02	153
																			14.27	31		25.04	181
																			14.28	36		25.06	168
																			14.29	34		25.08	154
																			14.3	38		25.1	146
																			14.31	40		25.12	169
																			14.32	27		25.14	185
																			14.33	36		25.16	176
																			14.34	30		25.18	157
																			14.35	30		25.2	160
																			14.36	35		25.22	161
																			14.37	34		25.24	167
																			14.38	39		25.26	168
																			14.39	34		25.28	160
																			14.4	33		25.3	146
																			14.41	35		25.32	162
																			14.42	35		25.34	164
																			14.43	37		25.36	160
																			14.44	42		25.38	168
																			14.45	43		25.4	184
																			14.46	36		25.42	154
																			14.47	33		25.44	157
																			14.48	37		25.46	163
																			14.49	37		25.48	165
																			14.5	35		25.5	155
																			14.51	48		25.52	148
																			14.52	32		25.54	157
																			14.53	29		25.56	153
																			14.54	34		25.58	179
																			14.55	28		25.6	181
																			14.56	34		25.62	157
																			14.57	38		25.64	179
																			14.58	39		25.66	165
																			14.59	47		25.68	178
																			14.6	37		25.7	175
																			14.61	32		25.72	159
																			14.62	48		25.74	139
																			14.63	41		25.76	167
																			14.64	38		25.78	168
																			14.65	42		25.8	164
																			14.66	38		25.82	163
																			14.67	35		25.84	157
																			14.68	47		25.86	154
																			14.69	37		25.88	174
																			14.7	41		25.9	160
																			14.71	41		25.92	149
																			14.72	30		25.94	163
																			14.73	30		25.96	165
																			14.74	34		25.98	154
																			14.75	39		26	168
																			14.76	34		26.02	152
																			14.77	34		26.04	176
																			14.78	31		26.06	161
																			14.79	33		26.08	143
																			14.8	44		26.1	167
																			14.81	34		26.12	179
																			14.82	34		26.14	164
																			14.83	33		26.16	166
																			14.84	44		26.18	146
																			14.85	35		26.2	150
																			14.86	35		26.22	175
																			14.87	39		26.24	173
																			14.88	40		26.26	150
																			14.89	45		26.28	143
																			14.9	48		26.3	168
																			14.91	38		26.32	161
																			14.92	34		26.34	177
																			14.93	34		26.36	161
																			14.94	36		26.38	167
																			14.95	42		26.4	172
																			14.96	41		26.42	184
																			14.97	43		26.44	177
																			14.98	46		26.46	160
																			14.99	35		26.48	163
																			15	23		26.5	160
																			15.01	33		26.52	168
																			15.02	30		26.54	165
																			15.03	46		26.56	142
																			15.04	44		26.58	163
																			15.05	48		26.6	147
																			15.06	49		26.62	154
																			15.07	40		26.64	182
																			15.08	39		26.66	149
																			15.09	37		26.68	154
																			15.1	34		26.7	158
																			15.11	39		26.72	147
																			15.12	44		26.74	157
																			15.13	45		26.76	169
																			15.14	50		26.78	161
																			15.15	44		26.8	148
																			15.16	38		26.82	151
																			15.17	44		26.84	166
																			15.18	44		26.86	155
																			15.19	39		26.88	173
																			15.2	46		26.9	179
																			15.21	39		26.92	168
																			15.22	39		26.94	158
																			15.23	43		26.96	164
																			15.24	38		26.98	170
																			15.25	42		27	161
																			15.26	39		27.02	156
																			15.27	41		27.04	162
																			15.28	39		27.06	157
																			15.29	38		27.08	152
																			15.3	45		27.1	156
																			15.31	44		27.12	160
																			15.32	37		27.14	148
																			15.33	52		27.16	154
																			15.34	26		27.18	157
																			15.35	39		27.2	155
																			15.36	40		27.22	139
																			15.37	57		27.24	159
																			15.38	40		27.26	132
																			15.39	39		27.28	158
																			15.4	37		27.3	163
																			15.41	49		27.32	165
																			15.42	38		27.34	169
																			15.43	45		27.36	171
																			15.44	54		27.38	164
																			15.45	45		27.4	156
																			15.46	36		27.42	158
																			15.47	41		27.44	154
																			15.48	43		27.46	146
																			15.49	39		27.48	165
																			15.5	50		27.5	140
																			15.51	47		27.52	140
																			15.52	35		27.54	157
																			15.53	48		27.56	151
																			15.54	48		27.58	143
																			15.55	49		27.6	153
																			15.56	44		27.62	145
																			15.57	36		27.64	152
																			15.58	53		27.66	137
																			15.59	42		27.68	128
																			15.6	47		27.7	166
																			15.61	44		27.72	157
																			15.62	51		27.74	156
																			15.63	55		27.76	140
																			15.64	54		27.78	166
																			15.65	46		27.8	143
																			15.66	62		27.82	149
																			15.67	48		27.84	137
																			15.68	44		27.86	174
																			15.69	45		27.88	146
																			15.7	37		27.9	129
																			15.71	41		27.92	159
																			15.72	53		27.94	153
																			15.73	49		27.96	143
																			15.74	53		27.98	146
																			15.75	36		28	150
																			15.76	45		28.02	137
																			15.77	43		28.04	154
																			15.78	51		28.06	155
																			15.79	46		28.08	125
																			15.8	50		28.1	158
																			15.81	30		28.12	140
																			15.82	42		28.14	144
																			15.83	51		28.16	152
																			15.84	48		28.18	154
																			15.85	48		28.2	137
																			15.86	39		28.22	147
																			15.87	43		28.24	131
																			15.88	46		28.26	139
																			15.89	48		28.28	136
																			15.9	45		28.3	133
																			15.91	52		28.32	150
																			15.92	52		28.34	170
																			15.93	45		28.36	153
																			15.94	38		28.38	149
																			15.95	52		28.4	143
																			15.96	53		28.42	162
																			15.97	49		28.44	159
																			15.98	48		28.46	150
																			15.99	43		28.48	134
																			16	32		28.5	127
																			16.01	40		28.52	148
																			16.02	48		28.54	165
																			16.03	56		28.56	161
																			16.04	56		28.58	166
																			16.05	45		28.6	146
																			16.06	56		28.62	130
																			16.07	42		28.64	145
																			16.08	45		28.66	154
																			16.09	43		28.68	166
																			16.1	46		28.7	136
																			16.11	49		28.72	158
																			16.12	47		28.74	178
																			16.13	54		28.76	161
																			16.14	45		28.78	132
																			16.15	52		28.8	148
																			16.16	46		28.82	149
																			16.17	53		28.84	151
																			16.18	52		28.86	142
																			16.19	44		28.88	146
																			16.2	40		28.9	147
																			16.21	45		28.92	149
																			16.22	55		28.94	159
																			16.23	42		28.96	151
																			16.24	49		28.98	138
																			16.25	59		29	165
																			16.26	48		29.02	139
																			16.27	60		29.04	162
																			16.28	49		29.06	131
																			16.29	41		29.08	145
																			16.3	32		29.1	127
																			16.31	42		29.12	166
																			16.32	41		29.14	163
																			16.33	65		29.16	135
																			16.34	67		29.18	137
																			16.35	49		29.2	147
																			16.36	45		29.22	163
																			16.37	49		29.24	160
																			16.38	53		29.26	150
																			16.39	51		29.28	146
																			16.4	52		29.3	150
																			16.41	49		29.32	162
																			16.42	50		29.34	142
																			16.43	60		29.36	183
																			16.44	53		29.38	159
																			16.45	58		29.4	161
																			16.46	55		29.42	149
																			16.47	69		29.44	154
																			16.48	48		29.46	150
																			16.49	60		29.48	142
																			16.5	55		29.5	140
																			16.51	62		29.52	140
																			16.52	60		29.54	133
																			16.53	48		29.56	135
																			16.54	54		29.58	148
																			16.55	50		29.6	143
																			16.56	51		29.62	130
																			16.57	67		29.64	149
																			16.58	56		29.66	137
																			16.59	55		29.68	162
																			16.6	62		29.7	156
																			16.61	57		29.72	139
																			16.62	50		29.74	133
																			16.63	49		29.76	157
																			16.64	64		29.78	144
																			16.65	55		29.8	159
																			16.66	66		29.82	126
																			16.67	54		29.84	146
																			16.68	64		29.86	134
																			16.69	57		29.88	131
																			16.7	53		29.9	153
																			16.71	49		29.92	131
																			16.72	54		29.94	142
																			16.73	59		29.96	157
																			16.74	57		29.98	143
																			16.75	65		30	128
																			16.76	47		30.02	145
																			16.77	47		30.04	122
																			16.78	60		30.06	123
																			16.79	56		30.08	143
																			16.8	67		30.1	125
																			16.81	66		30.12	127
																			16.82	66		30.14	155
																			16.83	55		30.16	135
																			16.84	55		30.18	117
																			16.85	63		30.2	140
																			16.86	80		30.22	146
																			16.87	46		30.24	131
																			16.88	54		30.26	134
																			16.89	66		30.28	164
																			16.9	50		30.3	146
																			16.91	63		30.32	142
																			16.92	59		30.34	147
																			16.93	63		30.36	137
																			16.94	62		30.38	139
																			16.95	56		30.4	130
																			16.96	68		30.42	141
																			16.97	55		30.44	145
																			16.98	61		30.46	162
																			16.99	69		30.48	115
																			17	68		30.5	138
																			17.01	61		30.52	127
																			17.02	72		30.54	144
																			17.03	88		30.56	134
																			17.04	65		30.58	163
																			17.05	58		30.6	144
																			17.06	60		30.62	141
																			17.07	68		30.64	150
																			17.08	66		30.66	151
																			17.09	61		30.68	141
																			17.1	72		30.7	147
																			17.11	63		30.72	135
																			17.12	67		30.74	153
																			17.13	71		30.76	146
																			17.14	52		30.78	150
																			17.15	72		30.8	105
																			17.16	72		30.82	131
																			17.17	69		30.84	134
																			17.18	67		30.86	120
																			17.19	52		30.88	135
																			17.2	64		30.9	141
																			17.21	67		30.92	128
																			17.22	71		30.94	128
																			17.23	59		30.96	128
																			17.24	77		30.98	140
																			17.25	74		31	150
																			17.26	59		31.02	147
																			17.27	58		31.04	131
																			17.28	71		31.06	148
																			17.29	71		31.08	137
																			17.3	58		31.1	142
																			17.31	64		31.12	141
																			17.32	72		31.14	140
																			17.33	64		31.16	154
																			17.34	71		31.18	135
																			17.35	70		31.2	138
																			17.36	63		31.22	155
																			17.37	75		31.24	114
																			17.38	59		31.26	132
																			17.39	66		31.28	129
																			17.4	57		31.3	129
																			17.41	62		31.32	123
																			17.42	60		31.34	142
																			17.43	52		31.36	136
																			17.44	70		31.38	141
																			17.45	65		31.4	135
																			17.46	78		31.42	125
																			17.47	76		31.44	138
																			17.48	59		31.46	136
																			17.49	65		31.48	132
																			17.5	54		31.5	128
																			17.51	57		31.52	130
																			17.52	67		31.54	132
																			17.53	74		31.56	145
																			17.54	58		31.58	129
																			17.55	63		31.6	142
																			17.56	70		31.62	128
																			17.57	60		31.64	112
																			17.58	69		31.66	138
																			17.59	61		31.68	122
																			17.6	69		31.7	127
																			17.61	65		31.72	135
																			17.62	77		31.74	121
																			17.63	61		31.76	126
																			17.64	60		31.78	134
																			17.65	75		31.8	152
																			17.66	55		31.82	111
																			17.67	55		31.84	147
																			17.68	66		31.86	129
																			17.69	64		31.88	140
																			17.7	56		31.9	147
																			17.71	70		31.92	143
																			17.72	52		31.94	147
																			17.73	61		31.96	125
																			17.74	75		31.98	120
																			17.75	54		32	138
																			17.76	64		32.02	156
																			17.77	61		32.04	108
																			17.78	48		32.06	125
																			17.79	61		32.08	114
																			17.8	52		32.1	114
																			17.81	62		32.12	110
																			17.82	52		32.14	134
																			17.83	59		32.16	137
																			17.84	69		32.18	116
																			17.85	63		32.2	146
																			17.86	65		32.22	133
																			17.87	76		32.24	124
																			17.88	76		32.26	130
																			17.89	60		32.28	143
																			17.9	67		32.3	123
																			17.91	78		32.32	124
																			17.92	52		32.34	131
																			17.93	61		32.36	124
																			17.94	61		32.38	141
																			17.95	91		32.4	128
																			17.96	73		32.42	120
																			17.97	63		32.44	136
																			17.98	45		32.46	132
																			17.99	69		32.48	134
																			18	65		32.5	123
																			18.01	62		32.52	136
																			18.02	57		32.54	127
																			18.03	57		32.56	111
																			18.04	66		32.58	114
																			18.05	58		32.6	127
																			18.06	78		32.62	126
																			18.07	60		32.64	102
																			18.08	49		32.66	115
																			18.09	74		32.68	122
																			18.1	68		32.7	131
																			18.11	75		32.72	107
																			18.12	60		32.74	111
																			18.13	61		32.76	108
																			18.14	68		32.78	130
																			18.15	52		32.8	125
																			18.16	66		32.82	132
																			18.17	53		32.84	129
																			18.18	55		32.86	122
																			18.19	66		32.88	132
																			18.2	55		32.9	122
																			18.21	49		32.92	121
																			18.22	53		32.94	126
																			18.23	56		32.96	125
																			18.24	59		32.98	128
																			18.25	78		33	121
																			18.26	60		33.02	120
																			18.27	47		33.04	123
																			18.28	57		33.06	145
																			18.29	64		33.08	138
																			18.3	68		33.1	129
																			18.31	58		33.12	119
																			18.32	71		33.14	119
																			18.33	49		33.16	135
																			18.34	62		33.18	139
																			18.35	71		33.2	124
																			18.36	61		33.22	122
																			18.37	75		33.24	121
																			18.38	73		33.26	133
																			18.39	70		33.28	112
																			18.4	80		33.3	132
																			18.41	82		33.32	128
																			18.42	58		33.34	120
																			18.43	69		33.36	118
																			18.44	78		33.38	126
																			18.45	58		33.4	132
																			18.46	60		33.42	121
																			18.47	64		33.44	129
																			18.48	64		33.46	118
																			18.49	67		33.48	123
																			18.5	62		33.5	100
																			18.51	50		33.52	102
																			18.52	61		33.54	127
																			18.53	58		33.56	125
																			18.54	67		33.58	144
																			18.55	65		33.6	127
																			18.56	76		33.62	119
																			18.57	76		33.64	110
																			18.58	64		33.66	129
																			18.59	48		33.68	118
																			18.6	68		33.7	104
																			18.61	62		33.72	125
																			18.62	62		33.74	131
																			18.63	70		33.76	122
																			18.64	59		33.78	111
																			18.65	65		33.8	115
																			18.66	60		33.82	120
																			18.67	66		33.84	124
																			18.68	73		33.86	109
																			18.69	75		33.88	130
																			18.7	55		33.9	104
																			18.71	68		33.92	107
																			18.72	68		33.94	142
																			18.73	62		33.96	134
																			18.74	71		33.98	119
																			18.75	70		34	135
																			18.76	77		34.02	112
																			18.77	69		34.04	118
																			18.78	56		34.06	128
																			18.79	74		34.08	116
																			18.8	71		34.1	116
																			18.81	67		34.12	117
																			18.82	82		34.14	115
																			18.83	80		34.16	120
																			18.84	67		34.18	118
																			18.85	65		34.2	116
																			18.86	75		34.22	122
																			18.87	75		34.24	111
																			18.88	68		34.26	106
																			18.89	53		34.28	109
																			18.9	66		34.3	114
																			18.91	75		34.32	104
																			18.92	66		34.34	105
																			18.93	63		34.36	124
																			18.94	78		34.38	113
																			18.95	107		34.4	118
																			18.96	79		34.42	123
																			18.97	82		34.44	127
																			18.98	71		34.46	116
																			18.99	75		34.48	108
																			19	64		34.5	120
																			19.01	76		34.52	106
																			19.02	65		34.54	113
																			19.03	68		34.56	102
																			19.04	68		34.58	115
																			19.05	64		34.6	121
																			19.06	82		34.62	134
																			19.07	61		34.64	115
																			19.08	63		34.66	107
																			19.09	77		34.68	114
																			19.1	62		34.7	104
																			19.11	56		34.72	105
																			19.12	72		34.74	127
																			19.13	74		34.76	96
																			19.14	67		34.78	118
																			19.15	69		34.8	110
																			19.16	66		34.82	123
																			19.17	76		34.84	110
																			19.18	70		34.86	105
																			19.19	64		34.88	109
																			19.2	78		34.9	96
																			19.21	58		34.92	107
																			19.22	73		34.94	108
																			19.23	52		34.96	120
																			19.24	65		34.98	103
																			19.25	71		35	108
																			19.26	65		35.02	114
																			19.27	77		35.04	113
																			19.28	83		35.06	110
																			19.29	76		35.08	107
																			19.3	66		35.1	111
																			19.31	67		35.12	117
																			19.32	63		35.14	97
																			19.33	69		35.16	120
																			19.34	82		35.18	112
																			19.35	66		35.2	112
																			19.36	71		35.22	120
																			19.37	68		35.24	108
																			19.38	99		35.26	98
																			19.39	70		35.28	103
																			19.4	71		35.3	95
																			19.41	89		35.32	118
																			19.42	83		35.34	106
																			19.43	69		35.36	116
																			19.44	62		35.38	116
																			19.45	64		35.4	87
																			19.46	55		35.42	103
																			19.47	68		35.44	117
																			19.48	76		35.46	128
																			19.49	71		35.48	99
																			19.5	60		35.5	99
																			19.51	62		35.52	114
																			19.52	75		35.54	103
																			19.53	76		35.56	106
																			19.54	72		35.58	107
																			19.55	82		35.6	123
																			19.56	90		35.62	125
																			19.57	77		35.64	115
																			19.58	68		35.66	123
																			19.59	86		35.68	125
																			19.6	74		35.7	135
																			19.61	80		35.72	119
																			19.62	87		35.74	111
																			19.63	71		35.76	115
																			19.64	75		35.78	92
																			19.65	93		35.8	92
																			19.66	66		35.82	113
																			19.67	74		35.84	93
																			19.68	98		35.86	104
																			19.69	74		35.88	112
																			19.7	56		35.9	132
																			19.71	72		35.92	113
																			19.72	77		35.94	102
																			19.73	71		35.96	116
																			19.74	88		35.98	100
																			19.75	74		36	112
																			19.76	90		36.02	107
																			19.77	77		36.04	111
																			19.78	76		36.06	105
																			19.79	78		36.08	117
																			19.8	69		36.1	104
																			19.81	74		36.12	113
																			19.82	83		36.14	114
																			19.83	73		36.16	108
																			19.84	87		36.18	124
																			19.85	78		36.2	116
																			19.86	81		36.22	97
																			19.87	69		36.24	100
																			19.88	73		36.26	87
																			19.89	73		36.28	104
																			19.9	71		36.3	95
																			19.91	73		36.32	120
																			19.92	68		36.34	92
																			19.93	64		36.36	112
																			19.94	71		36.38	106
																			19.95	71		36.4	85
																			19.96	69		36.42	94
																			19.97	84		36.44	124
																			19.98	63		36.46	109
																			19.99	83		36.48	94
																			20	84		36.5	80
																			20.01	74		36.52	106
																			20.02	87		36.54	105
																			20.03	83		36.56	111
																			20.04	78		36.58	107
																			20.05	63		36.6	103
																			20.06	70		36.62	116
																			20.07	84		36.64	100
																			20.08	76		36.66	108
																			20.09	82		36.68	105
																			20.1	78		36.7	115
																			20.11	88		36.72	89
																			20.12	74		36.74	102
																			20.13	68		36.76	109
																			20.14	91		36.78	108
																			20.15	83		36.8	101
																			20.16	75		36.82	104
																			20.17	90		36.84	102
																			20.18	79		36.86	99
																			20.19	88		36.88	99
																			20.2	76		36.9	109
																			20.21	81		36.92	98
																			20.22	82		36.94	106
																			20.23	71		36.96	94
																			20.24	103		36.98	86
																			20.25	82		37	84
																			20.26	73		37.02	107
																			20.27	86		37.04	95
																			20.28	68		37.06	114
																			20.29	80		37.08	109
																			20.3	94		37.1	102
																			20.31	90		37.12	113
																			20.32	84		37.14	101
																			20.33	90		37.16	103
																			20.34	82		37.18	96
																			20.35	83		37.2	106
																			20.36	89		37.22	85
																			20.37	101		37.24	95
																			20.38	85		37.26	101
																			20.39	72		37.28	106
																			20.4	89		37.3	87
																			20.41	92		37.32	108
																			20.42	72		37.34	106
																			20.43	82		37.36	108
																			20.44	76		37.38	90
																			20.45	78		37.4	88
																			20.46	81		37.42	113
																			20.47	67		37.44	95
																			20.48	89		37.46	107
																			20.49	86		37.48	79
																			20.5	79		37.5	93
																			20.51	83		37.52	101
																			20.52	97		37.54	87
																			20.53	94		37.56	88
																			20.54	87		37.58	102
																			20.55	99		37.6	111
																			20.56	88		37.62	91
																			20.57	91		37.64	101
																			20.58	76		37.66	96
																			20.59	80		37.68	95
																			20.6	79		37.7	95
																			20.61	80		37.72	90
																			20.62	95		37.74	106
																			20.63	74		37.76	95
																			20.64	76		37.78	102
																			20.65	89		37.8	94
																			20.66	93		37.82	96
																			20.67	88		37.84	107
																			20.68	82		37.86	87
																			20.69	97		37.88	101
																			20.7	90		37.9	76
																			20.71	77		37.92	83
																			20.72	99		37.94	99
																			20.73	71		37.96	95
																			20.74	77		37.98	107
																			20.75	86		38	115
																			20.76	100		38.02	102
																			20.77	85		38.04	114
																			20.78	90		38.06	83
																			20.79	80		38.08	100
																			20.8	89		38.1	82
																			20.81	101		38.12	81
																			20.82	94		38.14	110
																			20.83	97		38.16	96
																			20.84	86		38.18	62
																			20.85	94		38.2	84
																			20.86	79		38.22	94
																			20.87	85		38.24	94
																			20.88	92		38.26	94
																			20.89	88		38.28	97
																			20.9	90		38.3	97
																			20.91	94		38.32	113
																			20.92	84		38.34	99
																			20.93	76		38.36	114
																			20.94	96		38.38	90
																			20.95	81		38.4	85
																			20.96	93		38.42	80
																			20.97	106		38.44	86
																			20.98	79		38.46	100
																			20.99	94		38.48	80
																			21	88		38.5	76
																			21.01	91		38.52	80
																			21.02	77		38.54	87
																			21.03	75		38.56	94
																			21.04	66		38.58	83
																			21.05	88		38.6	93
																			21.06	89		38.62	103
																			21.07	99		38.64	85
																			21.08	98		38.66	84
																			21.09	80		38.68	91
																			21.1	95		38.7	93
																			21.11	88		38.72	103
																			21.12	105		38.74	93
																			21.13	106		38.76	91
																			21.14	85		38.78	84
																			21.15	95		38.8	81
																			21.16	105		38.82	100
																			21.17	84		38.84	84
																			21.18	87		38.86	104
																			21.19	90		38.88	83
																			21.2	87		38.9	102
																			21.21	83		38.92	93
																			21.22	84		38.94	90
																			21.23	84		38.96	96
																			21.24	96		38.98	72
																			21.25	80		39	93
																			21.26	90		39.02	96
																			21.27	80		39.04	92
																			21.28	87		39.06	101
																			21.29	97		39.08	87
																			21.3	97		39.1	82
																			21.31	84		39.12	100
																			21.32	76		39.14	92
																			21.33	106		39.16	89
																			21.34	103		39.18	88
																			21.35	92		39.2	89
																			21.36	96		39.22	108
																			21.37	104		39.24	81
																			21.38	81		39.26	100
																			21.39	101		39.28	62
																			21.4	99		39.3	90
																			21.41	99		39.32	106
																			21.42	102		39.34	94
																			21.43	108		39.36	78
																			21.44	94		39.38	107
																			21.45	112		39.4	84
																			21.46	92		39.42	70
																			21.47	92		39.44	93
																			21.48	86		39.46	103
																			21.49	83		39.48	86
																			21.5	93		39.5	76
																			21.51	94		39.52	91
																			21.52	93		39.54	78
																			21.53	89		39.56	102
																			21.54	86		39.58	96
																			21.55	105		39.6	89
																			21.56	93		39.62	105
																			21.57	93		39.64	90
																			21.58	94		39.66	71
																			21.59	107		39.68	79
																			21.6	93		39.7	94
																			21.61	97		39.72	71
																			21.62	104		39.74	86
																			21.63	85		39.76	80
																			21.64	86		39.78	84
																			21.65	84		39.8	85
																			21.66	91		39.82	105
																			21.67	90		39.84	93
																			21.68	90		39.86	89
																			21.69	83		39.88	89
																			21.7	90		39.9	72
																			21.71	91		39.92	86
																			21.72	88		39.94	94
																			21.73	107		39.96	71
																			21.74	107		39.98	87
																			21.75	92		40	82
																			21.76	99		40.02	83
																			21.77	86		40.04	101
																			21.78	94		40.06	97
																			21.79	90		40.08	94
																			21.8	95		40.1	78
																			21.81	106		40.12	84
																			21.82	91		40.14	86
																			21.83	85		40.16	90
																			21.84	98		40.18	90
																			21.85	101		40.2	81
																			21.86	95		40.22	94
																			21.87	107		40.24	96
																			21.88	100		40.26	103
																			21.89	100		40.28	80
																			21.9	105		40.3	85
																			21.91	102		40.32	93
																			21.92	100		40.34	97
																			21.93	105		40.36	94
																			21.94	85		40.38	82
																			21.95	95		40.4	89
																			21.96	99		40.42	77
																			21.97	106		40.44	99
																			21.98	98		40.46	104
																			21.99	100		40.48	108
																			22	83		40.5	98
																			22.01	100		40.52	85
																			22.02	100		40.54	66
																			22.03	103		40.56	75
																			22.04	95		40.58	76
																			22.05	102		40.6	108
																			22.06	95		40.62	94
																			22.07	88		40.64	75
																			22.08	95		40.66	89
																			22.09	91		40.68	90
																			22.1	102		40.7	90
																			22.11	96		40.72	91
																			22.12	98		40.74	85
																			22.13	98		40.76	94
																			22.14	101		40.78	72
																			22.15	94		40.8	95
																			22.16	103		40.82	101
																			22.17	102		40.84	93
																			22.18	114		40.86	77
																			22.19	103		40.88	94
																			22.2	92		40.9	93
																			22.21	95		40.92	87
																			22.22	118		40.94	96
																			22.23	98		40.96	90
																			22.24	110		40.98	88
																			22.25	98		41	90
																			22.26	93		41.02	96
																			22.27	107		41.04	81
																			22.28	102		41.06	85
																			22.29	109		41.08	113
																			22.3	86		41.1	80
																			22.31	89		41.12	69
																			22.32	98		41.14	90
																			22.33	105		41.16	81
																			22.34	106		41.18	92
																			22.35	111		41.2	65
																			22.36	88		41.22	82
																			22.37	103		41.24	94
																			22.38	94		41.26	84
																			22.39	100		41.28	87
																			22.4	105		41.3	89
																			22.41	91		41.32	77
																			22.42	94		41.34	88
																			22.43	98		41.36	96
																			22.44	101		41.38	84
																			22.45	103		41.4	86
																			22.46	105		41.42	94
																			22.47	113		41.44	85
																			22.48	105		41.46	78
																			22.49	99		41.48	104
																			22.5	99		41.5	83
																			22.51	85		41.52	90
																			22.52	104		41.54	81
																			22.53	100		41.56	94
																			22.54	104		41.58	96
																			22.55	98		41.6	89
																			22.56	101		41.62	79
																			22.57	110		41.64	83
																			22.58	100		41.66	83
																			22.59	101		41.68	84
																			22.6	110		41.7	89
																			22.61	109		41.72	83
																			22.62	103		41.74	113
																			22.63	105		41.76	89
																			22.64	98		41.78	89
																			22.65	115		41.8	90
																			22.66	123		41.82	91
																			22.67	101		41.84	90
																			22.68	100		41.86	82
																			22.69	112		41.88	89
																			22.7	96		41.9	73
																			22.71	128		41.92	75
																			22.72	103		41.94	82
																			22.73	101		41.96	73
																			22.74	117		41.98	59
																			22.75	91		42	89
																			22.76	106		42.02	93
																			22.77	109		42.04	74
																			22.78	107		42.06	83
																			22.79	104		42.08	96
																			22.8	101		42.1	80
																			22.81	112		42.12	76
																			22.82	109		42.14	88
																			22.83	106		42.16	93
																			22.84	111		42.18	88
																			22.85	98		42.2	87
																			22.86	109		42.22	90
																			22.87	102		42.24	92
																			22.88	95		42.26	85
																			22.89	111		42.28	87
																			22.9	101		42.3	99
																			22.91	109		42.32	77
																			22.92	105		42.34	84
																			22.93	95		42.36	79
																			22.94	105		42.38	80
																			22.95	104		42.4	72
																			22.96	117		42.42	88
																			22.97	107		42.44	82
																			22.98	102		42.46	73
																			22.99	117		42.48	92
																			23	97		42.5	94
																			23.01	101		42.52	82
																			23.02	110		42.54	81
																			23.03	107		42.56	91
																			23.04	109		42.58	93
																			23.05	123		42.6	88
																			23.06	103		42.62	73
																			23.07	104		42.64	85
																			23.08	112		42.66	77
																			23.09	109		42.68	66
																			23.1	115		42.7	110
																			23.11	103		42.72	96
																			23.12	107		42.74	71
																			23.13	100		42.76	74
																			23.14	101		42.78	98
																			23.15	91		42.8	71
																			23.16	108		42.82	78
																			23.17	100		42.84	77
																			23.18	105		42.86	74
																			23.19	119		42.88	80
																			23.2	103		42.9	79
																			23.21	100		42.92	67
																			23.22	99		42.94	83
																			23.23	106		42.96	80
																			23.24	86		42.98	83
																			23.25	104		43	89
																			23.26	103		43.02	78
																			23.27	111		43.04	83
																			23.28	101		43.06	82
																			23.29	90		43.08	86
																			23.3	108		43.1	70
																			23.31	114		43.12	74
																			23.32	97		43.14	90
																			23.33	111		43.16	80
																			23.34	100		43.18	68
																			23.35	94		43.2	77
																			23.36	84		43.22	85
																			23.37	102		43.24	62
																			23.38	100		43.26	81
																			23.39	95		43.28	93
																			23.4	112		43.3	87
																			23.41	90		43.32	81
																			23.42	98		43.34	74
																			23.43	88		43.36	86
																			23.44	92		43.38	76
																			23.45	105		43.4	78
																			23.46	101		43.42	88
																			23.47	82		43.44	95
																			23.48	104		43.46	88
[truncated: 2,652 more rows]
