# Supplementary material for: Establishing superfine nanofibrils for robust polyelectrolyte artificial spider silk and powerful artificial muscles
Source: Nat Commun. 2024 Apr 25;15:3485. doi: 10.1038/s41467-024-47796-2 (PMC11045855; doi:10.1038/s41467-024-47796-2)
Supplement: Supplementary file 5 — Source Data [file 41467_2024_47796_MOESM5_ESM.zip › source date/Supplementary Fig.23.xlsx]

## Sheet: Sheet1
	Diameter (μm)		Sheath ratio (%)
RH(%)	Mean	SD	Mean	SD
10	5.6	0.1	69.5	5.3
30	12.1	3.5	60	6.1
50	35.2	5.2	50	1
