# Supplementary material for: Establishing superfine nanofibrils for robust polyelectrolyte artificial spider silk and powerful artificial muscles
Source: Nat Commun. 2024 Apr 25;15:3485. doi: 10.1038/s41467-024-47796-2 (PMC11045855; doi:10.1038/s41467-024-47796-2)
Supplement: Supplementary file 5 — Source Data [file 41467_2024_47796_MOESM5_ESM.zip › source date/Supplementary Fig.24.xlsx]

## Sheet: Sheet1
α(%)	Stress (MPa)	Strain(%)	α(%)	Stress (MPa)	Strain(%)	α(%)	Stress (MPa)	Strain(%)	α(%)	Stress (MPa)	Strain(%)	α(%)	Stress (MPa)	Strain(%)
0.17	strain	stress	0.55	strain	stress	1.1	strain	stress	1.74	strain	stress	2.43	strain	stress
	0	-1.29874		0	-1.47438		0	-2.84916		0	-1.44274		0	-1.42877
	0.04605	-0.78711		0.067	-1.73766		0.09916	-3.58106		0.28319	17.3128		0.13355	-1.92508
	0.17152	15.1913		0.24589	17.833		0.32562	25.8254		0.5092	36.5819		0.36359	33.0873
	0.29529	19.9139		0.41875	34.8936		0.55119	41.0907		0.73432	63.2848		0.58737	38.261
	0.41613	41.3234		0.5829	69.7872		0.77497	89.5003		0.95587	95.0739		0.8107	75.5595
	0.53868	58.876		0.75476	97.2387		0.99741	126.304		1.18009	130.286		1.03448	104.195
	0.65928	82.1745		0.92058	130.447		1.22163	165.199		1.40164	158.163		1.25245	137.403
	0.7828	98.94		1.08976	156.776		1.44452	201.689		1.62721	185.648		1.48115	164.354
	0.90048	114.682		1.25558	179.453		1.66919	232.638		1.84295	217.927		1.70403	184.206
	1.02741	136.958		1.42342	210.415		1.89074	273.31		2.07343	237.293		1.92826	218.136
	1.14704	150.575		1.59092	230.916		2.11675	295.476		2.29587	261.942		2.15159	240.756
	1.27056	166.632		1.75875	253.944		2.33741	324.438		2.5192	287.667		2.37448	259.886
	1.39068	185.286		1.92625	274.866		2.56476	353.819		2.74075	302.828		2.59781	285.875
	1.5142	197.723		2.09275	293.963		2.78497	374.625		2.96676	323.564		2.82115	305.607
	1.6348	212.284		2.26092	309.339		3.00964	394.177		3.18831	341.366		3.04448	323.053
	1.75686	225.508		2.42775	330.19		3.23074	416.134		3.41253	354.766		3.26871	339.657
	1.87868	233.694		2.59558	342.266		3.45541	433.386		3.63497	372.079		3.49025	354.215
	2.00123	248.885		2.76241	356.378		3.67875	452.729		3.85875	387.436		3.71537	366.127
	2.12305	258.015		2.92958	369.086		3.90342	466.322		4.08119	399.173		3.93781	382.61
	2.24413	266.516		3.09875	377.862		4.12497	475.627		4.30587	411.889		4.16427	393.679
	2.3662	279.11		3.26525	390.78		4.34875	487.442		4.5292	422.159		4.38537	405.35
	2.48826	284.305		3.43375	394.221		4.57119	494.552		4.75432	431.256		4.60826	420.39
	2.60959	292.491		3.60058	400.68		4.79497	500.721		4.97095	444.363		4.83025	427.729
	2.73189	299.024		3.76909	406.507		5.01741	508.039		5.19875	449.253		5.05582	441.686
	2.85274	301.7		3.93558	409.526		5.24119	512.536		5.42253	460.013		5.27826	447.942
	2.97553	309.808		4.10409	412.194		5.46586	512.849		5.64721	465.784		5.50204	460.215
	3.09662	313.586		4.27025	415.073		5.68964	514.104		5.86875	475.565		5.72448	466.832
	3.21868	316.183		4.43875	414.862		5.91074	516.09		6.09298	480.162		5.94826	479.225
	3.34001	322.48		4.60458	414.651		6.13452	517.659		6.31453	486.227		6.17204	483.557
	3.46207	325.707		4.77375	414.95		6.35741	519.279		6.54054	487.4		6.39448	496.551
	3.58389	329.485		4.93958	414.95		6.58163	521.266		6.76164	495.714		6.61737	500.762
	3.70595	334.05		5.10775	417.319		6.80407	527.278		6.98721	501.583		6.83534	511.109
	3.82704	334.798		5.27558	416.793		7.02919	527.016		7.20652	502.806		7.06359	515.2
	3.94715	339.639		5.44342	415.985		7.25253	529.683		7.42807	508.723		7.28826	522.66
	4.07068	343.811		5.61025	415.494		7.47675	525.291		7.65319	512.538		7.51115	527.593
	4.19444	343.338		5.77808	415.564		7.69741	531.251		7.88054	515.962		7.73403	533.969
	4.31431	346.566		5.94525	414.406		7.92208	532.088		8.1003	520.852		7.95737	535.113
	4.43784	349.084		6.11342	415.02		8.14452	534.022		8.32721	521.537		8.18115	543.715
	4.55868	349.99		6.28025	415.529		8.3683	539.197		8.54831	522.711		8.40448	543.475
	4.68172	350.58		6.44708	415.274		8.59074	539.824		8.77343	529.655		8.62826	550.333
	4.80256	350.088		6.61558	415.494		8.81541	540.4		8.99497	526.33		8.85115	550.573
	4.92487	352.784		6.78308	412.475		9.03785	543.902		9.2192	519.874		9.07582	554.303
	5.04571	351.879		6.95125	412.721		9.25627	539.72		9.44387	535.133		9.29871	557.793
	5.16777	350.068		7.11741	413.721		9.48318	540.243		9.66676	527.406		9.52338	557.552
	5.28886	346.093		7.28525	412.861		9.70875	541.184		9.89009	524.667		9.74448	561.161
	5.41165	346.644		7.45308	412.826		9.93253	539.72		10.1134	535.72		9.96826	561.763
	5.53298	346.29		7.62058	412.58		10.1563	537.42		10.3363	528.971		10.1912	562.605
	5.65553	346.349		7.78875	412.106		10.3779	540.348		10.5596	531.905		10.4154	568.14
	5.77662	346.172		7.95625	411.825		10.6016	538.988		10.7816	539.045		10.6378	567.418
	5.89892	344.834		8.12342	410.614		10.8232	538.649		11.0068	528.677		10.8612	567.238
	6.02074	343.85		8.28924	409.596		11.0488	539.197		11.2279	539.437		11.0836	568.14
	6.14232	340.662		8.45775	408.754		11.2716	539.106		11.453	539.192		11.3083	570.787
	6.26413	340.505		8.62525	408.508		11.4963	545.053		11.6745	534.057		11.5303	571.629
	6.38571	339.678		8.78973	406.086		11.7179	541.602		11.8996	540.317		11.7554	571.148
	6.50753	336.727		8.95958	406.542		11.9425	542.047		12.1221	545.794		11.9774	572.05
	6.62983	336.451		9.12842	404.12		12.1641	543.014		12.3476	539.828		12.2012	573.674
	6.75116	337.415		9.29391	406.437		12.3883	539.616		12.5674	547.262		12.4191	574.998
	6.8742	336.668		9.46375	404.12		12.6103	539.197		12.7925	546.626		12.6483	580.412
	6.99504	336.904		9.62991	403.769		12.8354	538.988		13.0078	546.626		12.872	580.172
	7.11784	336.845		9.79942	403.278		13.0574	538.779		13.2419	551.076		13.0945	578.998
	7.23868	338.301		9.96558	403.313		13.2834	541.916		13.4621	551.516		13.3165	579.841
	7.36172	338.891		10.1334	403.365		13.5036	542.804		13.689	552.739		13.5367	583.42
	7.48183	339.796		10.3016	401.873		13.7292	543.223		13.9087	560.466		13.7654	586.789
	7.60413	340.072		10.4678	403.839		13.9503	545.68		14.1343	560.515		13.9896	587.992
	7.72571	342.787		10.6356	403.251		14.175	546.987		14.3554	560.613		14.2103	589.857
	7.84923	342.669		10.8021	403.216		14.397	548.294		14.581	565.846		14.4345	594.73
	7.96959	343.299		10.9709	404.401		14.6167	551.744		14.8021	566.824		14.6574	595.211
	8.09165	343.063		11.1391	405.524		14.8436	552.11		15.0272	571.813		14.8816	595.572
	8.21249	346.172		11.3056	405.805		15.0687	552.685		15.2483	576.018		15.1054	597.076
	8.33504	350.344		11.4731	405.858		15.2912	556.345		15.4739	576.361		15.3287	599.783
	8.45686	350.304		11.6402	407.49		15.5159	557.442		15.6945	580.714		15.5503	606.401
	8.57917	351.052		11.8081	410.228		15.7387	558.331		15.9197	586.485		15.7745	606.22
	8.70025	355.145		11.9749	409.35		15.9621	565.859		16.1412	589.321		15.9965	609.649
	8.82256	354.87		12.1431	411.141		16.1854	565.598		16.3677	592.745		16.2225	610.371
	8.94316	355.302		12.3106	410.825		16.4088	566.643		16.5892	594.016		16.4449	612.056
	9.06644	355.381		12.4781	410.86		16.6307	575.583		16.8121	595.679		16.6683	614.462
	9.18728	355.794		12.6442	413.388		16.8559	575.322		17.0345	603.21		16.8898	616.507
	9.30984	357.821		12.8134	413.563		17.0787	581.333		17.2583	606.34		17.1136	621.802
	9.43165	358.608		12.9802	413.844		17.3021	582.275		17.4839	606.487		17.3387	622.223
	9.55395	361.048		13.1487	413.756		17.5236	587.293		17.7054	615.437		17.562	630.705
	9.67577	361.245		13.3156	414.142		17.7496	591.789		17.9301	615.828		17.7858	630.946
	9.79784	361.206		13.4844	417.039		17.9712	593.148		18.1543	617.1		18.0029	636.601
	9.91868	364.433		13.6509	417.74		18.1959	593.88		18.3772	624.142		18.2311	637.623
	10.0378	364.433		13.8181	418.583		18.4165	600.677		18.5938	624.142		18.4549	639.909
	10.1618	367.031		13.9856	421.672		18.6425	604.336		18.8203	630.011		18.6783	642.737
	10.2846	366.676		14.1534	424.831		18.8636	608.205		19.0472	630.989		18.902	649.234
	10.406	365.732		14.3202	426.868		19.0901	611.759		19.2683	636.271		19.1245	652.603
	10.5282	365.338		14.4881	427.219		19.3099	615.524		19.4952	641.357		19.3483	653.084
	10.6488	365.22		14.6553	430.167		19.5354	615.942		19.7145	646.052		19.5711	654.347
	10.7714	364.158		14.8238	430.729		19.7516	620.437		19.9414	646.688		19.7954	659.461
	10.893	364.827		14.9902	431.958		19.9825	620.804		20.1625	653.095		20.0174	660.002
	11.0155	365.378		15.1578	434.942		20.2045	624.515		20.3868	656.127		20.2412	665.476
	11.1364	364.65		15.3239	435.152		20.4288	629.847		20.6083	657.252		20.464	666.018
	11.2589	363.607		15.4938	439.154		20.6525	630.475		20.8316	661.8		20.6883	670.41
	11.3805	364.276		15.6616	439.435		20.8754	631.939		21.0554	662.632		20.9103	670.711
	11.503	364.709		15.8287	440.488		21.0987	636.435		21.2787	669.625		21.1345	676.907
	11.6239	364.059		15.9946	444.42		21.3216	637.48		21.5008	673.44		21.356	677.749
	11.746	364.433		16.1631	444.63		21.5441	642.394		21.725	674.369		21.5825	679.734
	11.8675	364.216		16.3292	448		21.7688	642.394		21.9488	680.385		21.8054	686.412
	11.9898	363.508		16.4988	450.458		21.9912	649.191		22.1743	684.395		22.0287	687.675
	12.1116	363.292		16.6656	451.124		22.2154	648.668		22.3963	687.623		22.252	689.3
	12.234	364.276		16.8344	455.442		22.4352	655.464		22.6192	691.242		22.4758	695.556
	12.3545	364.59		17.0009	457.97		22.6612	659.123		22.8421	694.861		22.6983	695.496
	12.4771	364.807		17.1644	458.637		22.8836	663.62		23.0672	698.089		22.9212	700.249
	12.5984	365.063		17.3346	462.253		23.111	664.299		23.2892	704.74		23.1436	700.79
	12.721	365.201		17.5031	465.342		23.3299	668.429		23.513	704.838		23.3687	702.535
	12.8426	365.574		17.6702	465.903		23.5572	669.318		23.735	710.804		23.5853	709.152
	12.9646	365.594		17.8388	469.976		23.777	673.239		23.9601	711.44		23.8154	710.476
	13.0825	365.85		18.0049	473.486		24.003	676.48		24.1758	717.162		24.0378	712.942
	13.2078	366.342		18.1734	474.258		24.2227	680.662		24.4077	717.993		24.262	714.686
	13.3298	366.184		18.3399	477.628		24.4483	684.531		24.6274	722.835		24.4849	716.913
	13.4517	366.499		18.5081	481.279		24.6707	685.21		24.8525	723.764		24.7069	719.981
	13.573	367.581		18.6749	481.946		24.8968	690.595		25.0736	729.193		24.9294	721.665
	13.6948	368.565		18.8424	484.649		25.1201	691.222		25.3005	730.122		25.1549	723.049
	13.8156	368.113		19.0102	485.106		25.3416	693.261		25.5221	732.03		25.3769	729.726
	13.9399	368.9		19.1781	488.581		25.5641	699.482		25.7472	738.29		25.602	729.245
	14.0605	371.123		19.3453	489.458		25.7888	700.58		25.9697	739.561		25.8227	734.058
	14.1838	371.557		19.5128	493.706		26.0116	704.71		26.1934	744.061		26.0483	734.72
	14.3041	371.064		19.6806	494.549		26.235	708.579		26.4163	744.696		26.2711	739.231
	14.4264	371.36		19.8487	499.112		26.4579	715.584		26.6392	749.538		26.4967	740.675
	14.5475	370.671		20.0159	499.182		26.6821	719.139		26.8621	750.663		26.7183	741.156
	14.6698	371.596		20.1831	502.271		26.9036	724.576		27.0814	755.016		26.9416	745.368
	14.7887	371.911		20.3502	502.201		27.1288	725.151		27.311	761.08		27.1645	745.368
	14.9139	372.619		20.5191	505.431		27.3503	729.385		27.533	761.765		27.3883	746.932
	15.0348	377.499		20.6846	509.784		27.5745	737.227		27.7545	767.829		27.6111	425.804
	15.1571	372.619		20.8541	509.538		27.7974	737.697		27.9796	768.709		27.8358	0
	15.2789	378.837		21.0203	511.539		28.0225	742.141		28.2034	772.915
	15.401	378.601		21.1887	515.611		28.2432	743.082		28.4263	773.698
	15.5221	378.876		21.3542	518.771		28.4692	744.232		28.6487	779.273
	15.6439	382.064		21.5237	519.543		28.6898	750.715		28.8734	778.882
	15.766	381.946		21.6896	522.632		28.9176	751.813		29.095	783.675
	15.8882	382.34		21.8581	526.423		29.1361	757.72		29.3196	787.196
	16.0091	383.127		22.0246	530.215		29.3634	762.216		29.5421	787.979
	16.1282	384.15		22.1934	530.566		29.5845	763.418		29.7605	792.185
	16.2523	387.181		22.3596	535.269		29.8101	765.98		29.9892	792.38
	16.3755	387.574		22.5284	538.92		30.0312	770.371		30.213	797.368
	16.4966	388.755		22.6949	541.237		30.2563	776.854		30.4341	801.085
	16.6197	391.903		22.8637	543.554		30.4779	776.906		30.6592	800.254
	16.7405	392.966		23.0299	546.222		30.7021	776.854		30.8812	804.313
	16.8635	393.989		23.1974	552.119		30.9232	776.75		31.1081	804.753
	16.9844	397.334		23.3656	554.788		31.1487	776.41		31.3279	808.617
	17.1059	397.767		23.5344	560.264		31.3703	780.2		31.5543	809.888
	17.2275	400.64		23.7013	560.86		31.5954	779.938		31.7768	811.16
	17.3501	400.955		23.8687	563.423		31.8174	784.486		32.0001	815.855
	17.4712	401.781		24.0346	567.495		32.0416	785.009		32.223	816.736
	17.5939	406.859		24.2041	567.601		32.265	789.714		32.4445	820.355
	17.7148	409.141		24.3702	571.357		32.4883	790.341		32.6692	820.648
	17.8376	408.669		24.5391	572.059		32.7121	794.524		32.8943	824.952
	17.9587	410.4		24.7046	575.71		32.9345	797.765		33.1163	826.126
	18.0805	413.47		24.8727	576.552		33.1579	798.863		33.3396	827.641
	18.2016	415.753		25.0382	579.711		33.3821	803.098		33.5616	831.309
	18.3239	416.501		25.2084	581.958		33.6045	803.568		33.7859	831.994
	18.4457	417.76		25.3739	584.486		33.8296	804.3		34.0087	565.161
	18.5678	419.216		25.5401	585.188		34.0512	809.475		34.2321	0
	18.6891	425.12		25.7099	586.802		34.2767	808.587
	18.8119	425.552		25.8781	590.664		34.4978	811.567
	18.9322	430.865		26.0456	591.191		34.7239	812.298
	19.056	434.643		26.2131	598.317		34.9445	818.99
	19.1737	434.683		26.3803	598.141		35.1696	819.617
	19.2996	440.547		26.5474	603.793		35.3912	825.054
	19.4208	441.452		26.7166	604.565		35.6163	825.786
	19.5431	442.869		26.8831	608.918		35.837	827.669
	19.6634	447.788		27.0516	609.339		36.0621	829.76
	19.7867	450.15		27.2184	613.341		36.2832	831.642
	19.9075	449.874		27.3852	615.518		36.5092	833.994
	20.0303	452.826		27.5531	615.904		36.7308	835.98
	20.1512	453.259		27.7206	620.292		36.9496	837.81
	20.2739	452.944		27.8888	620.959		37.1765	840.32
	20.3948	456.368		28.0556	627.172		37.4016	842.672
	20.5171	456.092		28.2231	627.418		37.6232	844.868
	20.6387	460.067		28.3896	628.366		37.8443	846.175
	20.761	463.452		28.5577	631.736		38.0712	847.639
	20.8818	463.688		28.7249	632.122		38.2963	848.109
	21.0041	466.915		28.8931	635.948		38.5192	850.566
	21.1255	470.142		29.0589	638.195		38.7412	849.782
	21.2475	473.842		29.2291	640.933		38.9654	852.03
	21.3691	476.518		29.3936	641.811		39.1887	852.239
	21.4919	477.462		29.5641	647.392		39.4121	853.755
	21.6139	481.319		29.7249	647.041		39.6359	855.532
	21.7363	483.681		29.8994	650.341		39.8578	859.14
	21.8564	483.602		30.0652	651.254		40.083	860.29
	21.9794	482.992		30.2341	656.66		40.3041	862.172
	22.1	483.858		30.4016	656.835		40.5283	868.445
	22.2199	485.255		30.5681	659.047		40.7503	867.557
	22.3441	488.246		30.7359	659.047		40.9745	873.255
	22.4664	488.561		30.9037	664.172		41.1974	874.196
	22.5868	493.362		31.0699	664.945		41.4216	874.458
	22.7098	495.802		31.2384	665.717		41.6436	877.856
	22.8302	496.314		31.4046	667.964		41.8692	878.744
	22.953	497.258		31.5727	672.106		42.0858	880.156
	23.0745	500.131		31.7399	672.141		42.3159	880.835
	23.1969	500.879		31.9084	676.459		42.537	870.641
	23.3184	504.697		32.0752	676.599		42.7616	120.867
	23.4402	505.051		32.2431	679.127		42.9854	0
	23.5616	505.484		32.4102	679.899
	23.6849	509.104		32.5778	681.514
	23.8062	509.695		32.7449	687.622
	23.9282	510.954		32.9131	687.411
	24.0496	515.401		33.0806	690.149
	24.1714	518.471		33.2488	690.43
	24.2932	521.541		33.4146	694.292
	24.4155	525.949		33.5844	694.853
	24.5373	530.907		33.7509	696.152
	24.6592	530.632		33.9198	699.276
	24.7802	536.181		34.0853	701.593
	24.9035	536.339		34.2534	703.7
	25.0229	537.362		34.4199	703.594
	25.1462	538.463		34.5881	707.28
	25.2639	538.66		34.7559	707.245
	25.3903	542.635		34.9241	711.142
	25.5097	546.413		35.0906	711.949
	25.6339	547.279		35.2581	713.002
	25.7541	551.766		35.4249	714.161
	25.8776	552.474		35.5931	715.389
	25.9984	553.576		35.7599	718.092
	26.1208	557.748		35.9278	718.935
	26.2423	557.669		36.0946	720.199
	26.3646	560.424		36.2621	721.427
	26.4867	560.7		36.4292	722.761
	26.6051	562.038		36.5991	726.517
	26.7303	563.494		36.7659	726.868
	26.8519	564.123		36.9327	727.957
	26.9735	564.635		37.1009	729.606
	27.0955	565.383		37.2681	732.696
	27.2164	568.374		37.4359	733.222
	27.3394	570.735		37.6044	733.819
	27.46	571.207		37.7706	734.767
	27.5823	575.537		37.9387	735.75
	27.7032	576.048		38.1016	738.804
	27.8262	577.229		38.2734	738.944
	27.9478	578.764		38.4399	742.385
	28.0703	580.377		38.6078	742.981
	28.1904	583.408		38.7749	743.192
	28.3101	583.605		38.9431	743.367
	28.4343	587.737		39.1096	746.808
	28.5583	587.579		39.2781	750.248
	28.6782	591.043		39.4453	750.213
	28.802	591.83		39.6134	750.985
	28.9223	593.247		39.7803	752.565
	29.0453	597.34		39.9477	753.513
	29.1659	598.323		40.1156	754.39
	29.2885	601.826		40.2834	756.005
	29.4093	602.18		40.4509	756.848
	29.5321	605.132		40.6181	757.514
	29.6525	604.778		40.7852	759.059
	29.7755	607.651		40.9537	760.639
	29.8961	608.123		41.1199	761.832
	30.0196	608.91		41.2881	428.623
	30.1398	610.248		41.4556	0
	30.263	611.744
	30.3839	609.54
	30.5055	612.688
	30.6278	613.003
	30.7489	615.679
	30.8712	615.916
	30.9935	616.86
	31.1158	622.291
	31.2383	622.803
	31.3555	627.407
	31.4812	627.407
	31.6014	628.234
	31.7256	631.815
	31.8455	631.658
	31.969	632.445
	32.0896	635.751
	32.2121	635.947
	32.3327	637.01
	32.455	0
	32.5766	0
