# Supplementary material for: Establishing superfine nanofibrils for robust polyelectrolyte artificial spider silk and powerful artificial muscles
Source: Nat Commun. 2024 Apr 25;15:3485. doi: 10.1038/s41467-024-47796-2 (PMC11045855; doi:10.1038/s41467-024-47796-2)
Supplement: Supplementary file 5 — Source Data [file 41467_2024_47796_MOESM5_ESM.zip › source date/Supplementary Fig.25.xlsx]

## Sheet: Sheet1
Twist density (turns/mm)	Azimuthal angle (°)	Intensity (a.u.)	Twist density (turns/mm)	Azimuthal angle (°)	Intensity (a.u.)	Twist density (turns/mm)	Azimuthal angle (°)	Intensity (a.u.)	Twist density (turns/mm)	Azimuthal angle (°)	Intensity (a.u.)	Twist density (turns/mm)	Azimuthal angle (°)	Intensity (a.u.)			fn (%)			Twist density (turns/mm)	Stress (MPa)	Strain (%)	Twist density (turns/mm)	Stress (MPa)	Strain (%)	Twist density (turns/mm)	Stress (MPa)	Strain (%)	Twist density (turns/mm)	Stress (MPa)	Strain (%)	Twist density (turns/mm)	Stress (MPa)	Strain (%)
0	0.5	8.01217	0.5	0.5	8.85046	1	0.5	10.1447	1.5	0.5	7.39514	2	0.5	6.91213		Twist density (turns/mm)	Mean	SD		0	0	0.01062	0.5	0	0.03922	1	0	0.04331	1.5	0	0.00204	2	0	-0.22064
	1.5	7.95229		1.5	8.76724		1.5	10.0017		1.5	7.34856		1.5	6.87429		0	86	2.1			0.10117	0.01001		0	0.04168		0.12462	-0.00409		0.00871	0.0286		0.00134	-0.22554
	2.5	7.83153		2.5	8.60298		2.5	9.74303		2.5	7.25394		2.5	6.79722		0.5	87.4	3.5			0.44421	0.09398		0.10251	0.05393		0.48374	0.1904		0.16482	0.02288		0.12261	-0.13565
	3.5	7.65273		3.5	8.36213		3.5	9.37709		3.5	7.11326		3.5	6.68237		1	88.7	2			0.86966	0.62351		0.43416	0.16262		0.91187	1.28542		0.53734	0.22799		0.49044	0.62432
	4.5	7.4199		4.5	8.05096		4.5	8.91533		4.5	6.9293		4.5	6.53174		1.5	84.4	1.1			1.29779	1.0991		0.85157	0.77713		1.33933	6.60687		0.96882	0.97652		0.91656	6.96234
	5.5	7.13807		5.5	7.6773		5.5	8.37175		5.5	6.70554		5.5	6.34791		2	83	2			1.72056	3.45093		1.27836	2.55694		1.76411	19.5264		1.39561	2.69259		1.34067	21.7156
	6.5	6.81315		6.5	7.25032		6.5	7.76231		6.5	6.44609		6.5	6.13388							2.144	14.7639		1.70113	10.6012		2.18889	36.8064		1.8224	9.77261		1.76143	38.6393
	7.5	6.45174		7.5	6.78015		7.5	7.10428		7.5	6.1556		7.5	5.89306							2.5661	32.0145		2.1239	27.3648		2.61032	53.9312		2.24584	24.4474		2.18219	55.0123
	8.5	6.06098		8.5	6.27754		8.5	6.41554		8.5	5.83907		8.5	5.62916							2.98753	49.721		2.54533	45.8509		3.02907	70.9971		2.66727	41.0917		2.60295	70.0417
	9.5	5.64827		9.5	5.75357		9.5	5.71387		9.5	5.5018		9.5	5.34614							3.40695	66.6104		2.96542	64.4744		3.44916	87.0889		3.08602	57.8013		3.02036	84.9552
	10.5	5.22113		10.5	5.2192		10.5	5.01632		10.5	5.14921		10.5	5.04807							3.82771	82.8657		3.38417	82.1515		3.86791	102.403		3.50544	73.4763		3.43844	98.6985
	11.5	4.78693		11.5	4.68499		11.5	4.3386		11.5	4.78672		11.5	4.73907							4.24579	98.6323		3.80359	98.9395		4.26656	117.197		3.92486	88.4127		3.85786	112.066
	12.5	4.35277		12.5	4.16079		12.5	3.69458		12.5	4.41963		12.5	4.42324							4.66521	113.745		4.22435	115.134		4.70809	131.269		4.34562	102.87		4.27661	124.593
	13.5	3.92527		13.5	3.65545		13.5	3.09587		13.5	4.053		13.5	4.10455							5.08463	128.32		4.64377	130.285		5.12617	145.012		4.76571	116.674		4.6967	136.522
	14.5	3.51039		14.5	3.1766		14.5	2.55157		14.5	3.69154		14.5	3.78677							5.50271	142.186		5.06319	145.282		5.54559	158.016		5.18178	130.182		5.11277	147.946
	15.5	3.1134		15.5	2.73051		15.5	2.06808		15.5	3.33954		15.5	3.47342							5.92213	155.341		5.48261	159.59		5.96568	170.388		5.60053	143.065		5.53018	158.544
	16.5	2.73867		16.5	2.32201		16.5	1.6491		16.5	3.00078		16.5	3.16771							6.34021	167.911		5.90069	173.437		6.38309	182.154		6.02196	155.318		5.9496	168.641
	17.5	2.38974		17.5	1.95438		17.5	1.29574		17.5	2.67848		17.5	2.87246							6.75695	180.183		6.31877	186.526		6.80251	193.181		6.43803	167.074		6.36835	178.09
	18.5	2.06918		18.5	1.62946		18.5	1.00667		18.5	2.37528		18.5	2.59013							7.17704	191.977		6.73752	198.983		7.2226	203.515		6.85745	178.076		6.78911	187.094
	19.5	1.77868		19.5	1.34767		19.5	0.77849		19.5	2.09321		19.5	2.32274							7.59713	203.286		7.15761	210.932		7.63867	213.535		7.27687	188.679		7.20786	195.651
	20.5	1.51905		20.5	1.10814		20.5	0.60605		20.5	1.83367		20.5	2.07191							8.01655	213.903		7.57502	222.482		8.05675	222.912		7.69495	198.838		7.62594	203.547
	21.5	1.29027		21.5	0.9089		21.5	0.48285		21.5	1.59751		21.5	1.83879							8.41319	224.185		7.99377	233.492		8.47617	231.804		8.11504	208.369		8.0467	210.897
	22.5	1.09162		22.5	0.74706		22.5	0.40153		22.5	1.38502		22.5	1.62417							8.85003	233.631		8.41252	243.879		8.89559	240.069		8.53245	217.724		8.46612	217.566
	23.5	0.92172		23.5	0.61901		23.5	0.35425		23.5	1.19597		23.5	1.42841							9.26744	242.526		8.83261	253.515		9.31702	247.95		8.94785	226.226		8.8842	223.53
	24.5	0.77871		24.5	0.52065		24.5	0.33315		24.5	1.0297		24.5	1.25152							9.68954	250.861		9.25203	262.597		9.73443	255.416		9.3666	234.316		9.30161	228.982
	25.5	0.6603		25.5	0.44762		25.5	0.33067		25.5	0.88518		25.5	1.09319							10.1096	258.825		9.66944	271.104		10.1492	262.381		9.78803	241.501		9.72036	232.906
	26.5	0.56394		26.5	0.39548		26.5	0.33991		26.5	0.76105		26.5	0.95282							10.529	266.529		10.0842	278.981		10.5672	268.796		10.2088	248.288		10.1398	235.298
	27.5	0.48692		27.5	0.3599		27.5	0.35483		27.5	0.65574		27.5	0.82957							10.9465	273.735		10.5029	286.239		10.988	274.717		10.6269	254.631		10.5579	236.852
	28.5	0.42649		28.5	0.33684		28.5	0.37047		28.5	0.5675		28.5	0.7224							11.3666	280.611		10.9264	292.813		11.4088	280.315		11.0242	260.436		10.9779	238.633
	29.5	0.37992		29.5	0.32264		29.5	0.38299		29.5	0.49447		29.5	0.63014							11.7866	286.816		11.3465	299.061		11.8074	285.538		11.4644	265.952		11.396	240.588
	30.5	0.34464		30.5	0.31413		30.5	0.38973		30.5	0.43479		30.5	0.5515							12.2041	292.81		11.7639	304.657		12.2469	290.415		11.8851	270.882		11.8141	242.966
	31.5	0.31826		31.5	0.3087		31.5	0.38917		31.5	0.38662		31.5	0.48514							12.6221	298.443		12.1806	309.612		12.665	294.972		12.3032	275.528		12.2315	245.653
	32.5	0.29867		32.5	0.30429		32.5	0.38078		32.5	0.34816		32.5	0.42972							13.0402	303.582		12.602	314.045		13.0858	299.234		12.722	279.589		12.6503	248.374
	33.5	0.28401		33.5	0.29943		33.5	0.36491		33.5	0.31778		33.5	0.38388							13.4596	308.292		13.0235	317.819		13.5045	303.078		13.1394	283.33		13.069	251.08
	34.5	0.27274		34.5	0.29313		34.5	0.34263		34.5	0.29396		34.5	0.34634							13.879	312.626		13.4402	321.09		13.9213	306.705		13.5581	286.589		13.4898	253.498
	35.5	0.26364		35.5	0.28491		35.5	0.31546		35.5	0.27534		35.5	0.31589							14.2978	316.63		13.8576	323.841		14.3393	309.88		13.9755	289.479		13.9105	256
	36.5	0.25577		36.5	0.27468		36.5	0.28527		36.5	0.26078		36.5	0.2914							14.7152	320.268		14.2757	325.972		14.7601	312.793		14.3956	292.059		14.3286	258.265
	37.5	0.24845		37.5	0.26265		37.5	0.254		37.5	0.24929		37.5	0.27186							15.134	323.517		14.6951	327.705		15.1795	315.426		14.8177	294.361		14.746	260.553
	38.5	0.24129		38.5	0.24928		38.5	0.22354		38.5	0.24008		38.5	0.25637							15.5527	326.495		15.1145	328.919		15.5969	317.827		15.2331	296.428		15.1661	262.537
	39.5	0.23406		39.5	0.23517		39.5	0.19557		39.5	0.23252		39.5	0.24414							15.9728	329.144		15.5326	329.762		16.0157	319.788		15.6492	298.311		15.5674	264.273
	40.5	0.22672		40.5	0.22097		40.5	0.17147		40.5	0.22614		40.5	0.23454							16.3915	331.362		15.9514	329.944		16.4331	321.471		16.0693	299.728		16.005	265.95
	41.5	0.21935		41.5	0.20736		41.5	0.15222		41.5	0.22063		41.5	0.227							16.809	333.333		16.3708	329.612		16.8512	323.03		16.4894	300.87		16.423	267.46
	42.5	0.21214		42.5	0.19493		42.5	0.13839		42.5	0.21578		42.5	0.22111							17.2291	334.889		16.7882	328.971		17.2719	324.402		16.9095	301.772		16.8411	268.993
	43.5	0.2053		43.5	0.1842		43.5	0.13013		43.5	0.21147		43.5	0.21651							17.6498	336.144		17.2069	327.845		17.69	325.59		17.3282	302.452		17.2585	270.206
	44.5	0.19907		44.5	0.17553		44.5	0.12721		44.5	0.20767		44.5	0.21296							18.0692	337.131		17.6257	326.468		18.1088	326.348		17.7483	302.802		17.6766	271.324
	45.5	0.1937		45.5	0.16918		45.5	0.12908		45.5	0.20441		45.5	0.21027							18.4873	337.766		18.0444	324.544		18.5288	326.799		18.167	303.059		18.0967	272.371
	46.5	0.18938		46.5	0.16523		46.5	0.13493		46.5	0.20174		46.5	0.20833							18.9061	338.03		18.4659	322.408		18.9496	327.072		18.5858	303.153		18.5161	273.391
	47.5	0.18628		47.5	0.16365		47.5	0.14381		47.5	0.19973		47.5	0.20707							19.3034	338.006		18.8853	320.234		19.3677	327.15		19.0059	302.97		18.9335	274.429
	48.5	0.1845		48.5	0.1643		48.5	0.15468		48.5	0.19846		48.5	0.20643							19.7429	337.725		19.304	317.763		19.7858	327.033		19.424	302.675		19.3529	275.238
	49.5	0.18411		49.5	0.16693		49.5	0.16654		49.5	0.19798		49.5	0.2064							20.161	337.323		19.7241	315.177		20.2059	326.474		19.8427	302.369		19.773	275.861
	50.5	0.18509		50.5	0.17127		50.5	0.17847		50.5	0.19835		50.5	0.20698							20.5804	336.68		20.1422	312.37		20.6246	325.824		20.2608	302.294		20.1911	276.238
	51.5	0.18739		51.5	0.17698		51.5	0.18972		51.5	0.19958		51.5	0.20817							20.9978	335.69		20.5603	309.732		21.0434	324.985		20.6775	301.911		20.6105	276.537
	52.5	0.19091		52.5	0.18373		52.5	0.19974		52.5	0.20169		52.5	0.20995							21.4152	334.446		20.9784	307.293		21.4621	324.055		21.095	301.436		21.03	276.673
	53.5	0.1955		53.5	0.19121		53.5	0.20819		53.5	0.20463		53.5	0.21232							21.836	333.118		21.3971	305.26		21.8802	323.021		21.4936	300.676		21.4514	276.786
	54.5	0.20102		54.5	0.19913		54.5	0.21498		54.5	0.20835		54.5	0.21525							22.254	331.761		21.8165	303.482		22.2963	321.55		21.9351	299.882		21.8701	276.858
	55.5	0.20729		55.5	0.20727		55.5	0.2202		55.5	0.21278		55.5	0.21872							22.6741	330.298		22.2326	301.758		22.7157	320.077		22.3545	299.223		22.2889	276.746
	56.5	0.21412		56.5	0.21543		56.5	0.22414		56.5	0.21782		56.5	0.22268							23.0942	328.68		22.6514	300.194		23.1351	318.415		22.772	298.525		22.7063	276.516
	57.5	0.22134		57.5	0.22348		57.5	0.22721		57.5	0.22336		57.5	0.22708							23.513	326.871		23.0728	298.768		23.5539	316.818		23.1907	297.765		23.1237	276.098
	58.5	0.22877		58.5	0.23134		58.5	0.22991		58.5	0.22928		58.5	0.23184							23.9304	325.008		23.4895	297.672		23.9726	315.159		23.6115	296.964		23.5411	275.62
	59.5	0.23628		59.5	0.23897		59.5	0.23273		59.5	0.23549		59.5	0.2369							24.3505	323.21		23.909	296.667		24.3927	313.329		24.0296	296.191		23.9612	275.029
	60.5	0.24373		60.5	0.24634		60.5	0.23616		60.5	0.24184		60.5	0.24218							24.7719	321.293		24.329	295.626		24.8121	311.536		24.4476	295.483		24.3806	274.437
	61.5	0.251		61.5	0.25346		61.5	0.24058		61.5	0.24824		61.5	0.24761							25.19	319.521		24.7478	294.565		25.2309	309.594		24.8697	294.738		24.8	273.76
	62.5	0.258		62.5	0.26034		62.5	0.24627		62.5	0.2546		62.5	0.25311							25.6081	317.59		25.1666	293.481		25.6489	307.73		25.2898	293.963		25.2174	272.964
	63.5	0.26468		63.5	0.267		63.5	0.25335		63.5	0.26081		63.5	0.2586							26.0262	315.591		25.5866	292.577		26.0704	305.881		25.7072	293.203		25.6369	272.098
	64.5	0.27098		64.5	0.27342		64.5	0.26178		64.5	0.26681		64.5	0.26403							26.4435	313.592		26.0081	291.747		26.4904	304.131		26.1253	292.365		26.0342	271.141
	65.5	0.27687		65.5	0.2796		65.5	0.27136		65.5	0.27255		65.5	0.26932							26.8623	311.639		26.4255	290.977		26.9086	302.379		26.5434	291.432		26.4724	270.189
	66.5	0.28234		66.5	0.2855		66.5	0.28177		66.5	0.27797		66.5	0.27444							27.2817	309.704		26.8429	290.126		27.3259	300.538		26.9608	290.638		26.8925	269.122
	67.5	0.28737		67.5	0.2911		67.5	0.29255		67.5	0.28305		67.5	0.27933							27.7018	307.888		27.2616	289.279		27.7433	298.752		27.3802	289.819		27.3119	267.944
	68.5	0.29198		68.5	0.29632		68.5	0.30321		68.5	0.28776		68.5	0.28397							28.1192	306.095		27.6791	288.554		28.1614	296.987		27.8003	289.064		27.7098	266.885
	69.5	0.29618		69.5	0.30111		69.5	0.3132		69.5	0.29211		69.5	0.28834							28.5367	304.332		28.0978	287.941		28.5809	295.438		28.219	288.238		28.1514	265.809
	70.5	0.29997		70.5	0.30541		70.5	0.32201		70.5	0.2961		70.5	0.29241							28.9554	302.599		28.5192	287.423		29.0003	293.921		28.6345	287.377		28.5735	264.778
	71.5	0.30339		71.5	0.30918		71.5	0.32919		71.5	0.29972		71.5	0.29618							29.3755	300.98		28.9366	286.939		29.4197	292.483		29.0545	286.539		28.9909	263.693
	72.5	0.30646		72.5	0.31239		72.5	0.3344		72.5	0.30301		72.5	0.29965							29.7935	299.417		29.3541	286.467		29.8371	291.106		29.474	285.62		29.4077	262.559
	73.5	0.30919		73.5	0.31501		73.5	0.33745		73.5	0.30598		73.5	0.30282							30.2123	297.914		29.7728	285.865		30.2565	289.619		29.8921	284.898		29.8251	261.465
	74.5	0.31161		74.5	0.31706		74.5	0.33828		74.5	0.30864		74.5	0.30571							30.6344	296.471		30.1922	285.354		30.674	288.26		30.3115	283.991		30.2431	260.387
	75.5	0.31374		75.5	0.31858		75.5	0.33701		75.5	0.31103		75.5	0.30831							31.0531	295.225		30.6103	284.896		31.0913	286.936		30.7309	283.052		30.6639	259.448
	76.5	0.31561		76.5	0.31962		76.5	0.33391		76.5	0.31315		76.5	0.31065							31.4713	294.084		31.0284	284.45		31.5128	285.689		31.1503	282.162		31.0827	258.461
	77.5	0.31725		77.5	0.32027		77.5	0.32939		77.5	0.31504		77.5	0.31274							31.892	292.949		31.4491	284.045		31.9336	284.55		31.5704	281.361		31.5014	257.502
	78.5	0.31866		78.5	0.32061		78.5	0.32396		78.5	0.3167		78.5	0.31459							32.3114	291.829		31.8706	283.647		32.3516	283.517		31.9912	280.733		31.9174	256.426
	79.5	0.31988		79.5	0.32076		79.5	0.31817		79.5	0.31816		79.5	0.31622							32.7288	290.829		32.2873	283.455		32.7496	282.763		32.4106	280.086		32.3362	255.397
	80.5	0.32093		80.5	0.32081		80.5	0.31262		80.5	0.31942		80.5	0.31763							33.1456	289.863		32.706	283.178		33.1925	281.953		32.828	279.516		32.757	254.382
	81.5	0.32182		81.5	0.32085		81.5	0.30785		81.5	0.32051		81.5	0.31884							33.563	288.922		33.1275	282.842		33.6112	281.116		33.2447	278.887		33.1757	253.499
	82.5	0.32257		82.5	0.32098		82.5	0.30434		82.5	0.32142		82.5	0.31986							33.9838	287.983		33.5476	282.533		34.0085	280.367		33.6621	278.238		33.5945	252.631
	83.5	0.32319		83.5	0.32124		83.5	0.30244		83.5	0.32217		83.5	0.3207							34.4038	287.233		33.965	282.25		34.4447	279.638		34.0822	277.643		34.0132	251.672
	84.5	0.3237		84.5	0.32167		84.5	0.30238		84.5	0.32277		84.5	0.32137							34.8206	286.591		34.3817	282.124		34.8614	278.999		34.503	277.118		34.432	250.793
	85.5	0.3241		85.5	0.32229		85.5	0.30419		85.5	0.32322		85.5	0.32187							35.238	285.8		34.7985	281.884		35.2829	278.372		34.9211	276.754		34.8514	249.866
	86.5	0.32439		86.5	0.32305		86.5	0.30776		86.5	0.32352		86.5	0.32221							35.6574	285.216		35.2199	281.72		35.703	277.809		35.3365	276.298		35.2715	249.064
	87.5	0.32458		87.5	0.32393		87.5	0.31281		87.5	0.32368		87.5	0.32239							36.0768	284.605		35.638	281.521		36.121	277.331		35.7539	275.736		35.6916	248.325
	88.5	0.32467		88.5	0.32484		88.5	0.31894		88.5	0.3237		88.5	0.32243							36.4963	284.184		36.0346	281.243		36.5378	276.662		36.174	275.338		36.1097	247.673
	89.5	0.32464		89.5	0.32572		89.5	0.32563		89.5	0.32358		89.5	0.32233							36.915	283.638		36.4734	280.977		36.9565	276.092		36.5947	274.949		36.5271	247.158
	90.5	0.32449		90.5	0.32647		90.5	0.33231		90.5	0.32332		90.5	0.32209							37.3331	283.221		36.8922	280.537		37.376	275.544		37.0142	274.655		36.9465	246.54
	91.5	0.32421		91.5	0.32701		91.5	0.33839		91.5	0.32294		91.5	0.32172							37.7518	282.833		37.3123	280.147		37.7961	275.136		37.4316	274.153		37.3666	246.065
	92.5	0.32379		92.5	0.32725		92.5	0.34334		92.5	0.32242		92.5	0.32123							38.1733	282.419		37.7317	279.795		38.2141	274.711		37.8516	273.789		37.7833	245.484
	93.5	0.32322		93.5	0.32714		93.5	0.34668		93.5	0.32177		93.5	0.32063							38.594	282.25		38.1505	279.493		38.6322	274.193		38.2711	273.451		38.2	244.831
	94.5	0.32249		94.5	0.32662		94.5	0.34807		94.5	0.321		94.5	0.31993							38.99	281.989		38.5686	279.166		39.0516	273.864		38.6891	273.222		38.6181	244.278
	95.5	0.3216		95.5	0.32568		95.5	0.34733		95.5	0.32012		95.5	0.31913							39.4288	281.761		38.988	278.852		39.4724	273.506		39.1099	273.037		39.0389	243.752
	96.5	0.32056		96.5	0.32432		96.5	0.34444		96.5	0.31912		96.5	0.31826							39.8469	281.515		39.4081	278.56		39.8911	273.251		39.53	272.718		39.4583	243.393
	97.5	0.31935		97.5	0.32257		97.5	0.33955		97.5	0.31803		97.5	0.31732							40.2663	281.353		39.8295	278.357		40.3105	272.96		39.9468	272.593		39.877	242.863
	98.5	0.318		98.5	0.32048		98.5	0.33296		98.5	0.31686		98.5	0.31633							40.6663	281.325		40.2476	278.154		40.73	272.725		40.3642	272.318		40.2965	242.481
	99.5	0.31652		99.5	0.31812		99.5	0.32511		99.5	0.31561		99.5	0.31531							41.1038	281.279		40.6656	277.881		41.148	272.632		40.7829	272.179		40.7159	241.989
	100.5	0.31492		100.5	0.31558		100.5	0.31655		100.5	0.31432		100.5	0.31427							41.5206	281.16		41.0837	277.687		41.5654	272.539		41.203	272.016		41.1347	241.605
	101.5	0.31324		101.5	0.31295		101.5	0.30786		101.5	0.313		101.5	0.31323							41.9413	280.809		41.5012	277.561		41.9856	272.452		41.6217	271.846		41.5547	241.417
	102.5	0.31151		102.5	0.31031		102.5	0.29963		102.5	0.31168		102.5	0.31221							42.3608	280.743		41.9186	277.427		42.4043	272.164		42.0398	271.744		41.9748	241.073
	103.5	0.30977		103.5	0.30776		103.5	0.29242		103.5	0.31039		103.5	0.31122							42.7775	280.776		42.3393	277.255		42.821	271.942		42.4579	271.586		42.3916	240.849
	104.5	0.30806		104.5	0.30537		104.5	0.28669		104.5	0.30915		104.5	0.3103							43.1956	280.725		42.758	277.063		43.2391	271.681		42.878	271.465		42.8103	240.493
	105.5	0.30643		105.5	0.30321		105.5	0.28275		105.5	0.308		105.5	0.30945							43.615	280.594		43.1775	277.004		43.6592	271.463		43.2947	271.295		43.2298	240.243
	106.5	0.30491		106.5	0.30133		106.5	0.28078		106.5	0.30696		106.5	0.30868							44.0364	280.478		43.5942	276.847		44.0786	271.424		43.7135	271.163		43.6491	240.031
	107.5	0.30356		107.5	0.29976		107.5	0.28079		107.5	0.30606		107.5	0.30802							44.4558	280.604		44.013	276.824		44.4967	271.285		44.1336	271.014		44.0679	239.897
	108.5	0.30243		108.5	0.29853		108.5	0.28262		108.5	0.30532		108.5	0.30748							44.8766	280.665		44.4324	276.664		44.9141	271.181		44.553	270.896		44.4866	239.663
	109.5	0.30154		109.5	0.29764		109.5	0.28598		109.5	0.30477		109.5	0.30705							45.296	280.784		44.8525	276.44		45.3128	270.895		44.9724	271.009		44.9054	239.416
	110.5	0.30094		110.5	0.2971		110.5	0.29044		110.5	0.3044		110.5	0.30675							45.7121	280.862		45.2719	276.322		45.7516	270.708		45.3945	270.885		45.3215	239.264
	111.5	0.30064		111.5	0.29689		111.5	0.29551		111.5	0.30424		111.5	0.30657							46.1315	280.769		45.69	276.206		46.175	270.793		45.8126	270.806		45.7389	239.052
	112.5	0.30066		112.5	0.29702		112.5	0.30067		112.5	0.30428		112.5	0.30652							46.5509	280.746		46.0913	276.314		46.5965	270.798		46.23	270.546		46.159	238.945
	113.5	0.30101		113.5	0.29747		113.5	0.30544		113.5	0.30451		113.5	0.30658							46.9677	280.872		46.5322	276.397		46.9918	270.94		46.6494	270.341		46.5777	238.844
	114.5	0.30167		114.5	0.29823		114.5	0.30938		114.5	0.30492		114.5	0.30675							47.3871	281.076		46.9476	276.393		47.4306	270.872		47.0682	270.363		46.9965	238.694
	115.5	0.30261		115.5	0.2993		115.5	0.31219		115.5	0.30547		115.5	0.30702							47.8072	281.109		47.3663	276.342		47.8501	270.707		47.4856	270.314		47.4179	238.604
	116.5	0.3038		116.5	0.30065		116.5	0.31369		116.5	0.30615		116.5	0.30736							48.2239	281.204		47.7864	276.296		48.2688	270.717		47.905	270.341		47.8366	238.524
	117.5	0.30519		117.5	0.30227		117.5	0.31387		117.5	0.30692		117.5	0.30778							48.6407	281.313		48.2038	276.396		48.6869	270.725		48.3244	270.128		48.2548	238.635
	118.5	0.30672		118.5	0.30414		118.5	0.31287		118.5	0.30774		118.5	0.30825							49.0601	281.358		48.6232	276.442		49.1063	270.756		48.7411	270.157		48.6755	238.534
	119.5	0.30831		119.5	0.30622		119.5	0.31097		119.5	0.30858		119.5	0.30875							49.4795	281.511		49.0427	276.399		49.5257	270.69		49.1586	270.094		49.0936	238.543
	120.5	0.30989		120.5	0.30846		120.5	0.30856		120.5	0.30941		120.5	0.30929							49.8989	281.689		49.4614	276.273		49.9411	270.685		49.5787	270.032		49.511	238.543
	121.5	0.31138		121.5	0.3108		121.5	0.3061		121.5	0.31018		121.5	0.30985							50.317	281.856		49.8768	276.317		50.3572	270.736		49.9961	270.021		49.9304	238.47
	122.5	0.31272		122.5	0.31316		122.5	0.30405		122.5	0.31089		122.5	0.31042							50.7377	281.956		50.2949	276.388		50.7786	270.679		50.4155	270		50.3505	238.548
	123.5	0.31384		123.5	0.31542		123.5	0.30284		123.5	0.31151		123.5	0.311							51.1585	282.165		50.715	276.455		51.1987	270.729		50.8349	270.043		50.7686	238.538
	124.5	0.31468		124.5	0.31748		124.5	0.30282		124.5	0.31205		124.5	0.3116							51.5759	282.39		51.1344	276.478		51.6168	270.888		51.2557	269.976		51.1867	238.682
	125.5	0.31523		125.5	0.31922		125.5	0.30419		125.5	0.3125		125.5	0.31221							51.9947	282.538		51.5525	276.486		52.0362	270.957		51.6744	270.082		51.6061	238.681
	126.5	0.31546		126.5	0.32052		126.5	0.30697		126.5	0.31288		126.5	0.31283							52.4121	282.735		51.9733	276.567		52.455	271.089		52.0932	270.148		52.0241	238.684
	127.5	0.3154		127.5	0.32128		127.5	0.31104		127.5	0.31321		127.5	0.31349							52.8322	282.822		52.394	276.677		52.8751	271.295		52.5126	270.068		52.4409	238.718
	128.5	0.31508		128.5	0.32142		128.5	0.31606		128.5	0.31353		128.5	0.31417							53.2523	283.084		52.8114	276.937		53.2945	271.57		52.9099	270.169		52.8603	238.556
	129.5	0.31456		129.5	0.32088		129.5	0.32155		129.5	0.31387		129.5	0.31488							53.671	283.406		53.2295	277.014		53.6931	271.744		53.3494	270.164		53.2797	238.547
	130.5	0.31393		130.5	0.31969		130.5	0.32692		130.5	0.31427		130.5	0.31564							54.0891	283.741		53.6496	276.958		54.132	271.826		53.7689	270.207		53.6985	238.548
	131.5	0.31329		131.5	0.31788		131.5	0.33154		131.5	0.31475		131.5	0.31643							54.5065	283.959		54.0677	276.987		54.5507	272.019		54.1876	270.213		54.1179	238.648
	132.5	0.31274		132.5	0.31558		132.5	0.33478		132.5	0.31537		132.5	0.31726							54.9253	284.113		54.4864	277.071		54.9695	272.181		54.607	270.159		54.5387	238.905
	133.5	0.31242		133.5	0.31296		133.5	0.33609		133.5	0.31612		133.5	0.31812							55.3447	284.352		54.9058	277.285		55.3882	272.369		55.0251	270.165		54.9608	239.055
	134.5	0.31241		134.5	0.31025		134.5	0.33509		134.5	0.31703		134.5	0.31904							55.7614	284.559		55.3252	277.44		55.8077	272.553		55.4432	270.095		55.3782	239.222
	135.5	0.31281		135.5	0.30769		135.5	0.33161		135.5	0.31809		135.5	0.32001							56.1802	284.773		55.7433	277.604		56.2251	272.812		55.8612	270.161		55.7956	239.269
	136.5	0.31368		136.5	0.3056		136.5	0.32575		136.5	0.31931		136.5	0.32106							56.6009	284.922		56.14	277.685		56.6431	273.072		56.2773	270.288		56.2157	239.421
	137.5	0.31505		137.5	0.30424		137.5	0.31787		137.5	0.32065		137.5	0.32225							57.021	285.226		56.5795	277.604		57.0619	273.235		56.6981	270.363		56.6317	239.589
	138.5	0.31693		138.5	0.3039		138.5	0.30861		138.5	0.32211		138.5	0.32364							57.4384	285.641		56.9962	277.605		57.4793	273.447		57.1195	270.414		57.0519	239.934
	139.5	0.31927		139.5	0.30478		139.5	0.29885		139.5	0.32367		139.5	0.32536							57.8572	286.043		57.4156	277.612		57.9001	273.639		57.5363	270.502		57.4498	240.179
	140.5	0.32199		140.5	0.30702		140.5	0.28961		140.5	0.32536		140.5	0.32756							58.2793	286.458		57.8371	277.622		58.3201	273.825		57.955	270.546		57.8887	240.353
	141.5	0.325		141.5	0.31067		141.5	0.28203		141.5	0.32723		141.5	0.33049							58.698	286.744		58.2578	277.674		58.7375	274.193		58.3771	270.676		58.3088	240.552
	142.5	0.32817		142.5	0.31567		142.5	0.2772		142.5	0.32938		142.5	0.33446							59.1155	287.253		58.6739	277.852		59.1557	274.435		58.7985	270.805		58.7047	240.722
	143.5	0.33142		143.5	0.32183		143.5	0.27606		143.5	0.33198		143.5	0.33986							59.5355	287.681		59.0926	277.979		59.5784	274.801		59.2153	270.926		59.1449	240.892
	144.5	0.33467		144.5	0.32888		144.5	0.27935		144.5	0.33532		144.5	0.3472							59.9536	288.168		59.5147	278.099		59.9978	275.155		59.6327	271.073		59.563	241.01
	145.5	0.33795		145.5	0.33643		145.5	0.28741		145.5	0.33979		145.5	0.35711							60.3717	288.655		59.9335	278.213		60.4153	275.598		60.0521	271.172		59.9798	241.24
	146.5	0.34137		146.5	0.34408		146.5	0.3002		146.5	0.34592		146.5	0.37032							60.7918	289.142		60.3516	278.445		60.8333	275.953		60.4722	271.39		60.3998	241.446
	147.5	0.34519		147.5	0.35141		147.5	0.31722		147.5	0.35441		147.5	0.38771							61.2105	289.694		60.7704	278.663		61.2521	276.329		60.8909	271.514		60.8199	241.629
	148.5	0.34989		148.5	0.35809		148.5	0.33751		148.5	0.36613		148.5	0.4103							61.6279	290.11		61.1897	278.89		61.6715	276.791		61.3097	271.655		61.2387	241.884
	149.5	0.35615		149.5	0.36393		149.5	0.35975		149.5	0.38216		149.5	0.43923							62.0453	290.53		61.6078	279.114		62.0916	277.172		61.7271	271.828		61.6594	242.136
	150.5	0.36494		150.5	0.36898		150.5	0.38234		150.5	0.40375		150.5	0.47576							62.4648	290.879		62.0273	279.303		62.5103	277.787		62.1439	271.838		62.0815	242.459
	151.5	0.37751		151.5	0.37362		151.5	0.40358		151.5	0.43238		151.5	0.52128							62.8828	291.412		62.4467	279.557		62.9278	278.184		62.5632	271.887		62.4976	242.811
	152.5	0.39544		152.5	0.37862		152.5	0.42184		152.5	0.46969		152.5	0.57726							63.3016	291.919		62.8634	279.823		63.3465	278.566		62.9813	271.891		62.915	243.136
	153.5	0.42063		153.5	0.38527		153.5	0.43586		153.5	0.51753		153.5	0.64524							63.7204	292.414		63.2815	279.973		63.7639	278.859		63.3981	272.009		63.3344	243.415
	154.5	0.45531		154.5	0.39538		154.5	0.44492		154.5	0.57786		154.5	0.7268							64.1204	293.019		63.7002	280.106		64.182	279.186		63.8195	272.079		63.7525	243.69
	155.5	0.50199		155.5	0.41138		155.5	0.44915		155.5	0.65277		155.5	0.82351							64.5592	293.627		64.1183	280.307		64.6	279.745		64.2396	272.075		64.1713	244.18
	156.5	0.56344		156.5	0.43626		156.5	0.4497		156.5	0.74439		156.5	0.93693							64.98	294.336		64.5364	280.568		65.0195	280.214		64.6583	272.231		64.5914	244.594
	157.5	0.6426		157.5	0.47362		157.5	0.44899		157.5	0.85485		157.5	1.06848							65.4007	295.021		64.9558	281.003		65.4416	280.851		65.0778	272.318		65.0108	245.107
	158.5	0.74255		158.5	0.52755		158.5	0.45075		158.5	0.98622		158.5	1.21946							65.8174	295.769		65.3759	281.31		65.8597	281.39		65.4992	272.475		65.4275	245.529
	159.5	0.86636		159.5	0.60255		159.5	0.4601		159.5	1.14041		159.5	1.39099							66.2362	296.515		65.796	281.779		66.2784	282.02		65.918	272.616		65.8436	245.942
	160.5	1.01699		160.5	0.7034		160.5	0.48347		160.5	1.31912		160.5	1.58391							66.6556	297.221		66.2161	282.266		66.6998	282.562		66.334	272.857		66.2637	246.213
	161.5	1.1972		161.5	0.83496		161.5	0.52844		161.5	1.52374		161.5	1.79877							67.073	298.02		66.6368	282.817		67.1179	283.084		66.7521	272.92		66.6844	246.568
	162.5	1.40936		162.5	1.002		162.5	0.60348		162.5	1.75526		162.5	2.03578							67.4911	298.808		67.0335	283.307		67.534	283.732		67.1709	273.076		67.1032	247.019
	163.5	1.65537		163.5	1.20891		163.5	0.71759		163.5	2.01422		163.5	2.29471							67.9112	299.684		67.4717	283.845		67.9541	284.296		67.5903	273.341		67.5219	247.382
	164.5	1.93648		164.5	1.45952		164.5	0.87984		164.5	2.30061		164.5	2.57495							68.3306	300.542		67.8898	284.388		68.3728	285.046		68.011	273.57		67.9206	247.959
	165.5	2.2532		165.5	1.7568		165.5	1.09885		165.5	2.61381		165.5	2.87537							68.7487	301.429		68.3065	284.978		68.7916	285.806		68.4291	273.921		68.3601	248.4
	166.5	2.60519		166.5	2.10263		166.5	1.38226		166.5	2.95258		166.5	3.19439							69.1655	302.392		68.7272	285.643		69.211	286.576		68.8472	274.104		68.7795	248.956
	167.5	2.99113		167.5	2.49761		167.5	1.73615		167.5	3.31497		167.5	3.52991							69.5849	303.144		69.148	286.308		69.6298	287.451		69.2646	274.271		69.1989	249.415
	168.5	3.40871		168.5	2.94084		168.5	2.16452		168.5	3.69834		168.5	3.87937							70.0029	304.034		69.5661	287.148		70.0485	288.204		69.6827	274.309		69.5969	249.961
	169.5	3.85458		169.5	3.42979		169.5	2.66879		169.5	4.09937		169.5	4.23971							70.4224	304.943		69.9835	287.874		70.4659	289.013		70.1021	274.317		70.0351	250.564
	170.5	4.32434		170.5	3.96024		170.5	3.24743		170.5	4.51407		170.5	4.60745							70.8424	305.893		70.4022	288.665		70.8826	289.734		70.5222	274.457		70.4532	251.08
	171.5	4.81259		171.5	4.52623		171.5	3.8957		171.5	4.93784		171.5	4.97872							71.2626	307.014		70.8204	289.48		71.3021	290.45		70.941	274.453		70.8746	251.687
	172.5	5.31301		172.5	5.12014		172.5	4.60553		172.5	5.36553		172.5	5.34931							71.682	308.045		71.2384	290.348		71.7228	291.206		71.3597	274.673		71.294	252.177
	173.5	5.81848		173.5	5.73282		173.5	5.36555		173.5	5.79156		173.5	5.71477							72.1014	309.192		71.6585	291.219		72.1423	292.138		71.7805	274.797		71.7101	252.805
	174.5	6.32122		174.5	6.35377		174.5	6.16135		174.5	6.20997		174.5	6.07043							72.5188	310.235		72.0786	292.077		72.5603	293.094		72.1992	274.979		72.1288	253.483
	175.5	6.81297		175.5	6.97141		175.5	6.97579		175.5	6.61464		175.5	6.41159							72.9376	311.332		72.498	293.133		72.9818	293.864		72.6179	275.208		72.5469	254.133
	176.5	7.2852		176.5	7.57342		176.5	7.78962		176.5	6.99934		176.5	6.73352							73.3563	312.428		72.9181	294.03		73.3999	294.753		73.0374	275.252		72.9664	254.755
	177.5	7.72934		177.5	8.14709		177.5	8.58212		177.5	7.35791		177.5	7.03161							73.7744	313.536		73.3369	295.16		73.8186	295.606		73.4554	275.543		73.3844	255.281
	178.5	8.13702		178.5	8.67975		178.5	9.33187		178.5	7.68444		178.5	7.30149							74.1951	314.8		73.7536	296.31		74.238	296.534		73.8735	275.744		73.8019	255.874
	179.5	8.50028		179.5	9.15916		179.5	10.0176		179.5	7.97338		179.5	7.53907							74.6139	316.045		74.173	297.299		74.6561	297.463		74.2923	276.087		74.2212	256.51
	180.5	8.81185		180.5	9.57397		180.5	10.6193		180.5	8.21971		180.5	7.7407							75.0293	317.294		74.5911	298.435		75.0748	298.468		74.711	276.288		74.6414	257.275
	181.5	9.06535		181.5	9.91406		181.5	11.1185		181.5	8.41903		181.5	7.9032							75.4494	318.402		75.0099	299.536		75.4942	299.447		75.1304	276.518		75.0635	258.133
	182.5	9.25547		182.5	10.171		182.5	11.4997		182.5	8.56775		182.5	8.02399							75.8688	319.464		75.4306	300.851		75.9124	300.447		75.5492	276.819		75.4829	258.932
	183.5	9.37815		183.5	10.3381		183.5	11.7508		183.5	8.66313		183.5	8.1011							76.2869	320.59		75.8487	302.05		76.3304	301.4		75.9673	277		75.8996	259.857
	184.5	9.43073		184.5	10.4113		184.5	11.8636		184.5	8.70338		184.5	8.13327							76.7049	321.718		76.2661	303.327		76.7485	302.34		76.3854	277.314		76.319	260.589
	185.5	9.412		185.5	10.3883		185.5	11.8341		185.5	8.68771		185.5	8.11994							77.123	323.014		76.6842	304.577		77.1672	303.341		76.8028	277.452		76.7365	261.405
	186.5	9.32225		186.5	10.2696		186.5	11.6631		186.5	8.61635		186.5	8.06129							77.5411	324.127		77.1036	305.639		77.5867	304.253		77.2208	277.662		77.1559	262.188
	187.5	9.1633		187.5	10.0582		187.5	11.3556		187.5	8.49055		187.5	7.95824							77.9612	325.49		77.5016	306.881		78.0048	305.26		77.6416	277.774		77.576	263.103
	188.5	8.93838		188.5	9.75898		188.5	10.9211		188.5	8.31252		188.5	7.8124							78.3826	326.742		77.9391	308.114		78.4228	306.111		78.0597	278.004		77.994	264.098
	189.5	8.65208		189.5	9.37937		189.5	10.3727		189.5	8.08543		189.5	7.62605							78.8034	328.035		78.3592	309.436		78.8423	307.027		78.4805	278.447		78.4121	264.992
	190.5	8.3102		190.5	8.92845		190.5	9.72705		190.5	7.81327		190.5	7.4021							79.2201	329.427		78.7779	310.712		79.2603	307.989		78.9005	278.823		78.8289	265.943
	191.5	7.91958		191.5	8.41691		191.5	9.00308		191.5	7.50076		191.5	7.144							79.6389	330.766		79.1759	312.103		79.6811	309.011		79.32	279.231		79.2262	266.685
	192.5	7.48785		192.5	7.85658		192.5	8.22161		192.5	7.15322		192.5	6.85564							80.057	332.014		79.6188	313.465		80.1018	310.01		79.7374	279.532		79.6677	267.604
	193.5	7.02326		193.5	7.26004		193.5	7.40426		193.5	6.77645		193.5	6.54132							80.475	333.229		80.0389	314.826		80.5213	311.101		80.1548	279.933		80.0871	268.524
	194.5	6.53442		194.5	6.64021		194.5	6.57264		194.5	6.37658		194.5	6.20559							80.875	334.574		80.4556	316.279		80.938	312.191		80.5756	280.325		80.5058	269.49
	195.5	6.03003		195.5	6.00991		195.5	5.74747		195.5	5.95988		195.5	5.85318							81.3172	335.984		80.8744	317.634		81.3554	313.164		80.9943	280.706		80.9253	270.529
	196.5	5.51868		196.5	5.38147		196.5	4.94781		196.5	5.53266		196.5	5.48888							81.732	337.411		81.2931	318.931		81.7749	314.084		81.4137	281.256		81.344	271.435
	197.5	5.00862		197.5	4.76636		197.5	4.19043		197.5	5.10107		197.5	5.11746							82.1273	338.617		81.7112	320.237		82.1956	315.145		81.8325	281.712		81.7635	272.473
	198.5	4.50753		198.5	4.17487		198.5	3.48926		198.5	4.67102		198.5	4.74354							82.5681	339.84		82.132	321.626		82.615	316.191		82.2485	282.212		82.1842	273.468
	199.5	4.02237		199.5	3.61585		199.5	2.85506		199.5	4.248		199.5	4.37155							82.9882	341.052		82.5527	323.071		83.0331	317.389		82.6673	282.572		82.6043	274.486
	200.5	3.55924		200.5	3.09655		200.5	2.29521		200.5	3.83702		200.5	4.0056							83.4076	342.304		82.9674	324.353		83.4485	318.307		83.0874	282.928		83.0217	275.627
	201.5	3.12324		201.5	2.62248		201.5	1.81369		201.5	3.44248		201.5	3.64944							83.8257	343.626		83.3835	325.654		83.8686	319.159		83.5048	283.378		83.4385	276.652
	202.5	2.71845		202.5	2.19737		202.5	1.41127		202.5	3.06816		202.5	3.30639							84.2465	344.834		83.8036	326.768		84.288	320.036		83.9235	283.829		83.8579	277.776
	203.5	2.34784		203.5	1.82322		203.5	1.08575		203.5	2.71712		203.5	2.97932							84.6666	346.21		84.2244	328.018		84.7048	320.978		84.3436	284.375		84.278	278.83
	204.5	2.01336		204.5	1.50041		204.5	0.83241		204.5	2.39171		204.5	2.67058							85.0846	347.541		84.6424	329.29		85.1034	322.038		84.7637	284.849		84.696	279.948
	205.5	1.71589		205.5	1.22779		205.5	0.64448		205.5	2.09358		205.5	2.38205							85.5047	348.946		85.0605	330.578		85.5449	322.967		85.1838	285.373		85.1141	281.046
	206.5	1.45538		206.5	1.00296		206.5	0.51369		206.5	1.82366		206.5	2.11507							85.9235	350.257		85.4813	331.869		85.965	324.047		85.6025	285.867		85.5315	282.104
	207.5	1.23092		207.5	0.82242		207.5	0.43086		207.5	1.58225		207.5	1.87051							86.3422	351.643		85.9021	333.098		86.3845	325.17		86.0226	286.483		85.9496	283.035
	208.5	1.04084		208.5	0.6819		208.5	0.38645		208.5	1.36905		208.5	1.64876							86.7596	353.048		86.3201	334.448		86.8038	326.268		86.4407	287.045		86.3704	284.019
	209.5	0.88291		209.5	0.57655		209.5	0.37106		209.5	1.18322		209.5	1.44977							87.1777	354.284		86.7395	335.654		87.224	327.294		86.8581	287.655		86.7891	284.99
	210.5	0.75438		210.5	0.50122		210.5	0.37589		210.5	1.02349		210.5	1.27312							87.5978	355.747		87.1596	336.805		87.6414	328.376		87.2769	288.232		87.2059	286.023
	211.5	0.65222		211.5	0.45073		211.5	0.39309		211.5	0.8882		211.5	1.11802							88.0166	357.093		87.5784	338.024		88.0588	329.496		87.6963	288.897		87.6253	287.113
	212.5	0.57318		212.5	0.42		212.5	0.41604		212.5	0.77541		212.5	0.98342							88.434	358.553		87.9744	339.184		88.4775	330.516		88.1157	289.547		88.0467	288.038
	213.5	0.51396		213.5	0.40432		213.5	0.43947		213.5	0.68299		213.5	0.86801							88.8534	359.874		88.4125	340.392		88.8976	331.565		88.5338	290.175		88.4661	289.133
	214.5	0.47131		214.5	0.39942		214.5	0.45953		214.5	0.6087		214.5	0.77031							89.2708	361.112		88.8333	341.418		89.3157	332.593		88.9506	290.857		88.8842	290.14
	215.5	0.44214		215.5	0.4016		215.5	0.47376		215.5	0.55023		215.5	0.68874							89.6889	362.452		89.252	342.567		89.7344	333.672		89.3679	291.409		89.3043	291.168
	216.5	0.42356		216.5	0.40778		216.5	0.48098		216.5	0.50534		216.5	0.62162							90.1097	363.688		89.6701	343.859		90.1525	334.654		89.788	292.015		89.7237	292.176
	217.5	0.41301		217.5	0.41554		217.5	0.48105		217.5	0.47183		217.5	0.56727							90.5284	365.081		90.0889	344.954		90.5693	335.579		90.2088	292.635		90.1405	293.175
	218.5	0.40824		218.5	0.42307		218.5	0.47471		218.5	0.44768		218.5	0.52402							90.9458	366.488		90.5056	346.119		90.9894	336.667		90.6282	293.403		90.5592	294.27
	219.5	0.40734		219.5	0.42917		219.5	0.4633		219.5	0.43101		219.5	0.49026							91.3451	367.931		90.925	347.161		91.4095	337.607		91.045	294.223		90.978	295.203
	220.5	0.40876		220.5	0.43313		220.5	0.44853		220.5	0.42014		220.5	0.46447							91.7853	369.245		91.3465	348.426		91.8275	338.749		91.463	294.995		91.3967	296.208
	221.5	0.4113		221.5	0.43471		221.5	0.43222		221.5	0.41361		221.5	0.44525							92.2047	370.502		91.7639	349.651		92.2456	339.812		91.8831	295.728		91.8148	297.117
	222.5	0.41406		222.5	0.43399		222.5	0.41611		222.5	0.41017		222.5	0.43131							92.6242	371.804		92.1806	351.017		92.6643	340.807		92.3052	296.539		92.2335	298.037
	223.5	0.41644		223.5	0.4313		223.5	0.4017		223.5	0.4088		223.5	0.42154							93.0228	373.146		92.6014	352.218		93.0845	341.801		92.724	297.492		92.653	298.955
	224.5	0.41805		224.5	0.42713		224.5	0.39014		224.5	0.40866		224.5	0.41492							93.4637	374.632		93.0215	353.539		93.5059	342.788		93.1414	298.492		93.0724	299.805
	225.5	0.41873		225.5	0.42205		225.5	0.38217		225.5	0.40913		225.5	0.41063							93.8784	375.972		93.4422	355.082		93.9246	343.926		93.5601	299.425		93.4885	300.802
	226.5	0.41845		226.5	0.41662		226.5	0.37806		226.5	0.40972		226.5	0.40796							94.2958	377.206		93.8596	356.608		94.3427	344.856		93.9782	300.324		93.9072	301.558
	227.5	0.4173		227.5	0.41134		227.5	0.37769		227.5	0.41013		227.5	0.40635							94.7172	378.392		94.279	358.174		94.7628	345.722		94.397	301.275		94.3273	302.361
	228.5	0.41542		228.5	0.40662		228.5	0.38059		228.5	0.41015		228.5	0.40534							95.1353	379.479		94.6992	359.502		95.1782	346.555		94.7956	302.302		94.7454	303.202
	229.5	0.413		229.5	0.40273		229.5	0.38602		229.5	0.40968		229.5	0.40459							95.5527	380.695		95.1139	361.042		95.5748	347.495		95.2345	303.323		95.1668	304.13
	230.5	0.41024		230.5	0.39982		230.5	0.39307		230.5	0.40869		230.5	0.40387							95.9728	381.498		95.5319	362.469		96.017	348.383		95.6512	304.324		95.5889	304.909
	231.5	0.4073		231.5	0.3979		231.5	0.40077		231.5	0.4072		231.5	0.40302							96.3922	382.163		95.9534	363.755		96.4344	349.33		96.0499	305.178		96.0057	214.249
	232.5	0.40433		232.5	0.39689		232.5	0.40819		232.5	0.40529		232.5	0.40192							96.811	382.907		96.3708	365.265		96.8518	350.322		96.49	306.033		96.4237	6.00297
	233.5	0.40143		233.5	0.39659		233.5	0.4145		233.5	0.40303		233.5	0.40055							97.2284	383.621		96.7889	366.681		97.2726	351.12		96.9081	306.893
	234.5	0.39867		234.5	0.39674		234.5	0.41906		234.5	0.4005		234.5	0.39889							97.6485	384.371		97.2083	368.047		97.6934	352.069		97.3282	307.834
	235.5	0.39607		235.5	0.39708		235.5	0.42143		235.5	0.3978		235.5	0.39697							98.0666	385.082		97.6277	369.325		98.1094	353.187		97.747	308.829
	236.5	0.39363		236.5	0.39731		236.5	0.42142		236.5	0.395		236.5	0.39482							98.4873	385.941		98.0458	370.763		98.5275	354.271		98.1637	309.719
	237.5	0.3913		237.5	0.39717		237.5	0.41905		237.5	0.39216		237.5	0.39249							98.9087	386.922		98.4632	372.282		98.9476	355.054		98.5845	310.802
	238.5	0.38905		238.5	0.39645		238.5	0.41453		238.5	0.38934		238.5	0.39005							99.3255	388.012		98.884	373.806		99.365	355.683		99.0066	311.798
	239.5	0.38682		239.5	0.395		239.5	0.40823		239.5	0.38657		239.5	0.38755							99.7436	388.994		99.3027	375.447		99.7858	356.587		99.4267	312.873
	240.5	0.38455		240.5	0.39275		240.5	0.40064		240.5	0.38389		240.5	0.38504							100.163	389.829		99.7215	377.034		100.209	357.615		99.8427	313.948
	241.5	0.38221		241.5	0.3897		241.5	0.39226		241.5	0.3813		241.5	0.38256							100.582	390.777		100.144	378.722		100.626	358.754		100.261	314.953
	242.5	0.37977		242.5	0.38591		242.5	0.38363		242.5	0.37882		242.5	0.38016							101.001	391.905		100.562	380.378		101.043	359.862		100.68	316.021
	243.5	0.37722		243.5	0.38151		243.5	0.37522		243.5	0.37646		243.5	0.37786							101.42	393.076		100.98	381.913		101.462	360.839		101.099	317.07
	244.5	0.3746		244.5	0.37669		244.5	0.36742		244.5	0.37423		244.5	0.37571							101.838	394.27		101.398	383.374		101.881	361.748		101.518	318.106
	245.5	0.37194		245.5	0.37166		245.5	0.36052		245.5	0.37213		245.5	0.37372							102.256	395.326		101.817	384.918		102.301	362.706		101.938	319.217
	246.5	0.36928		246.5	0.36666		246.5	0.35471		246.5	0.37017		246.5	0.37191							102.674	396.328		102.237	386.579		102.719	363.852		102.356	320.218
	247.5	0.36671		247.5	0.36191		247.5	0.35008		247.5	0.36838		247.5	0.3703							103.094	397.181		102.656	388.239		103.138	364.991		102.773	321.291
	248.5	0.36429		248.5	0.35763		248.5	0.3466		248.5	0.36676		248.5	0.36889							103.513	398.114		103.074	390.039		103.555	366.032		103.191	322.154
	249.5	0.36211		249.5	0.35399		249.5	0.34422		249.5	0.36535		249.5	0.3677							103.93	399.32		103.492	391.631		103.973	367.078		103.611	322.985
	250.5	0.36025		250.5	0.35116		250.5	0.34279		250.5	0.36416		250.5	0.36673							104.349	400.633		103.909	393.219		104.392	368.169		104.029	323.859
	251.5	0.35877		251.5	0.34921		251.5	0.34219		251.5	0.36322		251.5	0.36599							104.769	401.943		104.328	394.644		104.812	369.289		104.448	324.745
	252.5	0.35772		252.5	0.3482		252.5	0.34229		252.5	0.36254		252.5	0.36549							105.19	403.508		104.747	395.993		105.231	370.518		104.869	325.644
	253.5	0.35715		253.5	0.34813		253.5	0.34297		253.5	0.36215		253.5	0.36522							105.612	405.143		105.166	397.496		105.649	371.938		105.269	326.469
	254.5	0.35707		254.5	0.34895		254.5	0.34417		254.5	0.36207		254.5	0.36519							106.028	406.933		105.586	398.995		106.069	373.386		105.707	327.387
	255.5	0.35748		255.5	0.35056		255.5	0.34584		255.5	0.36228		255.5	0.36538							106.443	408.649		106.006	400.574		106.49	374.821		106.126	328.226
	256.5	0.35836		256.5	0.35287		256.5	0.34798		256.5	0.3628		256.5	0.3658							106.862	410.298		106.425	402.035		106.909	376.309		106.543	329.028
	257.5	0.35969		257.5	0.35572		257.5	0.35061		257.5	0.36362		257.5	0.36643							107.284	411.951		106.846	403.512		107.327	377.829		106.961	329.769
	258.5	0.36141		258.5	0.35897		258.5	0.35374		258.5	0.36472		258.5	0.36726							107.704	413.618		107.263	404.977		107.745	379.285		107.382	330.576
	259.5	0.36346		259.5	0.36247		259.5	0.3574		259.5	0.36606		259.5	0.36827							108.123	415.34		107.68	406.312		108.163	380.68		107.802	331.384
	260.5	0.36577		260.5	0.36609		260.5	0.36157		260.5	0.36763		260.5	0.36942							108.539	416.831		108.099	407.812		108.584	382.156		108.221	332.31
	261.5	0.36827		261.5	0.36968		261.5	0.36619		261.5	0.36937		261.5	0.3707							108.957	418.262		108.519	409.251		109.004	383.671		108.638	333.159
	262.5	0.37088		262.5	0.37315		262.5	0.37117		262.5	0.37125		262.5	0.37207							109.375	419.617		108.94	410.893		109.422	385.167		109.057	333.886
	263.5	0.37354		263.5	0.37641		263.5	0.37637		263.5	0.37321		263.5	0.3735							109.794	419.187		109.358	412.575		109.84	386.541		109.475	334.718
	264.5	0.37618		264.5	0.3794		264.5	0.38159		264.5	0.3752		264.5	0.37495							110.213	265.583		109.774	414.226		110.258	387.77		109.891	335.469
	265.5	0.37872		265.5	0.38209		265.5	0.38662		265.5	0.37718		265.5	0.37638							110.632	22.6088		110.194	416.017		110.675	388.932		110.309	336.213
	266.5	0.38113		266.5	0.38447		266.5	0.39123		266.5	0.37908		266.5	0.37775							111.052	2.72692		110.61	417.614		111.092	390.065		110.731	336.904
	267.5	0.38335		267.5	0.38654		267.5	0.39521		267.5	0.38086		267.5	0.37903										111.029	419.523		111.511	391.276		111.151	337.802
	268.5	0.38533		268.5	0.38831		268.5	0.39837		268.5	0.38247		268.5	0.38017										111.448	421.359		111.932	392.44		111.569	338.748
	269.5	0.38705		269.5	0.38981		269.5	0.40057		269.5	0.38386		269.5	0.38115										111.868	423.25		112.352	393.795		111.989	339.67
	270.5	0.38847		270.5	0.39105		270.5	0.40174		270.5	0.385		270.5	0.38193										112.288	425.262		112.77	395.1		112.41	340.497
	271.5	0.38957		271.5	0.39207		271.5	0.40189		271.5	0.38585		271.5	0.38248										112.706	427.258		113.19	396.328		112.829	341.458
	272.5	0.39032		272.5	0.39286		272.5	0.40111		272.5	0.38638		272.5	0.38279										113.127	429.33		113.61	397.555		113.247	342.502
	273.5	0.39071		273.5	0.39342		273.5	0.39954		273.5	0.38658		273.5	0.38282										113.547	431.287		114.029	398.776		113.664	343.37
	274.5	0.39071		274.5	0.39375		274.5	0.39738		274.5	0.38643		274.5	0.38258										113.964	433.506		114.447	400.051		114.083	344.234
	275.5	0.39032		275.5	0.3938		275.5	0.39489		275.5	0.38592		275.5	0.38205										114.384	435.616		114.866	401.172		114.501	345.117
	276.5	0.38952		276.5	0.39353		276.5	0.39231		276.5	0.38505		276.5	0.38123										114.802	437.711		115.284	402.282		114.92	346.045
	277.5	0.3883		277.5	0.3929		277.5	0.38986		277.5	0.38383		277.5	0.38012										115.219	439.839		115.702	403.259		115.342	346.98
	278.5	0.38668		278.5	0.39184		278.5	0.38773		278.5	0.38226		278.5	0.37874										115.639	441.933		116.122	404.377		115.758	347.827
	279.5	0.38464		279.5	0.39031		279.5	0.38603		279.5	0.38037		279.5	0.3771										116.059	444.231		116.54	405.343		116.175	348.603
	280.5	0.38221		280.5	0.38825		280.5	0.38477		280.5	0.37818		280.5	0.37521										116.475	446.35		116.957	406.363		116.595	349.231
	281.5	0.37941		281.5	0.38563		281.5	0.38387		281.5	0.37571		281.5	0.3731										116.894	448.496		117.377	407.379		117.013	349.956
	282.5	0.37627		282.5	0.38242		282.5	0.38319		282.5	0.37301		282.5	0.37081										117.312	450.61		117.796	408.361		117.434	350.651
	283.5	0.37283		283.5	0.37864		283.5	0.38247		283.5	0.37011		283.5	0.36835										117.732	452.714		118.215	409.414		117.854	351.349
	284.5	0.36915		284.5	0.37432		284.5	0.38142		284.5	0.36706		284.5	0.36578										118.152	454.923		118.634	410.574		118.271	352.124
	285.5	0.36529		285.5	0.36953		285.5	0.37972		285.5	0.36391		285.5	0.36312										118.571	425.722		119.054	411.766		118.689	352.826
	286.5	0.36132		286.5	0.36435		286.5	0.37707		286.5	0.36069		286.5	0.36041										118.991	143.456		119.472	413.05		119.109	353.632
	287.5	0.35731		287.5	0.35891		287.5	0.37323		287.5	0.35748		287.5	0.35771										119.408	2.67625		119.889	414.257		119.529	354.446
	288.5	0.35335		288.5	0.35334		288.5	0.36804		288.5	0.3543		288.5	0.35506													120.311	415.553		119.948	355.403
	289.5	0.34951		289.5	0.34781		289.5	0.36146		289.5	0.35123		289.5	0.3525													120.731	416.906		120.366	356.355
	290.5	0.34587		290.5	0.34248		290.5	0.35359		290.5	0.34831		290.5	0.35008													121.149	418.483		120.783	357.281
	291.5	0.3425		291.5	0.33752		291.5	0.34468		291.5	0.3456		291.5	0.34786													121.565	420.15		121.203	358.233
	292.5	0.33948		292.5	0.33309		292.5	0.3351		292.5	0.34314		292.5	0.34586													121.984	421.695		121.623	359.107
	293.5	0.33685		293.5	0.32932		293.5	0.32535		293.5	0.34098		293.5	0.34415													122.405	423.268		122.041	360.209
	294.5	0.33467		294.5	0.32634		294.5	0.31603		294.5	0.33917		294.5	0.34277													122.824	424.69		122.461	361.132
	295.5	0.33297		295.5	0.32421		295.5	0.30774		295.5	0.33775		295.5	0.34174													123.242	426.261		122.878	361.934
	296.5	0.33178		296.5	0.32298		296.5	0.30108		296.5	0.33675		296.5	0.34112													123.66	427.702		123.296	362.668
	297.5	0.33111		297.5	0.32266		297.5	0.29659		297.5	0.33623		297.5	0.34092													124.079	429.038		123.715	363.226
	298.5	0.33099		298.5	0.3232		298.5	0.29468		298.5	0.3362		298.5	0.34117													124.497	430.309		124.135	363.778
	299.5	0.33143		299.5	0.32456		299.5	0.29559		299.5	0.33669		299.5	0.34189													124.916	431.476		124.554	330.403
	300.5	0.33241		300.5	0.32662		300.5	0.29937		300.5	0.33773		300.5	0.34307													125.335	432.685		124.972	94.8618
	301.5	0.33396		301.5	0.3293		301.5	0.30586		301.5	0.33932		301.5	0.34472													125.754	433.8		125.394	2.2268
	302.5	0.33606		302.5	0.33247		302.5	0.3147		302.5	0.34148		302.5	0.34682													126.174	434.934
	303.5	0.33873		303.5	0.33604		303.5	0.32534		303.5	0.34419		303.5	0.34934													126.595	436.087
	304.5	0.34197		304.5	0.33991		304.5	0.33709		304.5	0.34743		304.5	0.35224													127.015	437.373
	305.5	0.34577		305.5	0.34402		305.5	0.34919		305.5	0.35118		305.5	0.35547													127.43	438.718
	306.5	0.35014		306.5	0.34835		306.5	0.36086		306.5	0.35537		306.5	0.35897													127.849	440.071
	307.5	0.35506		307.5	0.35289		307.5	0.37138		307.5	0.35995		307.5	0.36266													128.268	441.457
	308.5	0.36049		308.5	0.3577		308.5	0.38018		308.5	0.36483		308.5	0.36647													128.688	443.018
	309.5	0.36638		309.5	0.36282		309.5	0.38684		309.5	0.3699		309.5	0.37033													129.107	444.66
	310.5	0.37266		310.5	0.36834		310.5	0.39121		310.5	0.37506		310.5	0.37417													129.527	446.225
	311.5	0.37923		311.5	0.37433		311.5	0.39341		311.5	0.38018		311.5	0.37792													129.945	447.864
	312.5	0.38593		312.5	0.38086		312.5	0.39378		312.5	0.38512		312.5	0.38157													130.363	449.501
	313.5	0.39261		313.5	0.38793		313.5	0.39291		313.5	0.38976		313.5	0.38509													130.781	451.008
	314.5	0.39907		314.5	0.39551		314.5	0.39158		314.5	0.39401		314.5	0.38853													131.2	452.507
	315.5	0.40509		315.5	0.4035		315.5	0.39065		315.5	0.39778		315.5	0.39199													131.616	453.869
	316.5	0.41045		316.5	0.41169		316.5	0.39099		316.5	0.40104		316.5	0.39563													132.036	455.228
	317.5	0.41495		317.5	0.41982		317.5	0.39336		317.5	0.40383		317.5	0.3997													132.457	456.478
	318.5	0.41842		318.5	0.42751		318.5	0.39832		318.5	0.40628		318.5	0.40452													132.876	457.91
	319.5	0.42076		319.5	0.43437		319.5	0.40616		319.5	0.40862		319.5	0.41057													133.295	459.396
	320.5	0.42197		320.5	0.43994		320.5	0.41679		320.5	0.4112		320.5	0.41839													133.717	460.791
	321.5	0.42218		321.5	0.44381		321.5	0.42973		321.5	0.41455		321.5	0.42868													134.135	462.164
	322.5	0.42169		322.5	0.4456		322.5	0.44411		322.5	0.41933		322.5	0.44228													134.553	463.39
	323.5	0.42103		323.5	0.44511		323.5	0.45871		323.5	0.42642		323.5	0.46014													134.971	464.652
	324.5	0.42095		324.5	0.44231		324.5	0.47208		324.5	0.43686		324.5	0.48336													135.388	465.861
	325.5	0.42248		325.5	0.43748		325.5	0.48266		325.5	0.45191		325.5	0.51316													135.806	467.162
	326.5	0.42695		326.5	0.43125		326.5	0.48894		326.5	0.47301		326.5	0.55087													136.226	468.524
	327.5	0.43599		327.5	0.42468		327.5	0.48972		327.5	0.5018		327.5	0.59792													136.646	469.867
	328.5	0.45156		328.5	0.4193		328.5	0.48427		328.5	0.54006		328.5	0.65579													137.062	471.219
	329.5	0.47588		329.5	0.41718		329.5	0.47261		329.5	0.58974		329.5	0.72602													137.459	472.397
	330.5	0.51144		330.5	0.42092		330.5	0.45565		330.5	0.65284		330.5	0.81014													137.901	473.541
	331.5	0.56095		331.5	0.43365		331.5	0.4354		331.5	0.73144		331.5	0.90963													138.32	474.594
	332.5	0.62727		332.5	0.45897		332.5	0.41509		332.5	0.82759		332.5	1.0259													138.738	475.664
	333.5	0.71334		333.5	0.50091		333.5	0.39915		333.5	0.94327		333.5	1.16021													139.136	476.65
	334.5	0.82205		334.5	0.56379		334.5	0.39323		334.5	1.08031		334.5	1.31363													139.576	477.663
	335.5	0.95618		335.5	0.65211		335.5	0.40406		335.5	1.24031		335.5	1.48702													139.997	478.616
	336.5	1.11827		336.5	0.77034		336.5	0.4392		336.5	1.42458		336.5	1.68091													140.415	479.554
	337.5	1.31047		337.5	0.92277		337.5	0.5068		337.5	1.63406		337.5	1.89552													140.834	480.602
	338.5	1.53447		338.5	1.11328		338.5	0.61517		338.5	1.86924		338.5	2.1307													141.255	481.492
	339.5	1.79133		339.5	1.34512		339.5	0.77237		339.5	2.13011		339.5	2.38587													141.672	482.344
	340.5	2.08143		340.5	1.62072		340.5	0.98574		340.5	2.41607		340.5	2.66003													142.09	483.306
	341.5	2.40433		341.5	1.94148		341.5	1.26141		341.5	2.72596		341.5	2.95171													142.51	484.267
	342.5	2.75872		342.5	2.30757		342.5	1.60385		342.5	3.05795		342.5	3.25901													142.93	485.284
	343.5	3.14239		343.5	2.71782		343.5	2.01542		343.5	3.40962		343.5	3.57954													143.348	486.314
	344.5	3.55216		344.5	3.1696		344.5	2.49603		344.5	3.77787		344.5	3.91053													143.764	487.188
	345.5	3.98395		345.5	3.65878		345.5	3.04289		345.5	4.15905		345.5	4.24876													144.182	487.83
	346.5	4.43279		346.5	4.17971		346.5	3.65036		346.5	4.54894		346.5	4.5907													144.603	488.402
	347.5	4.89291		347.5	4.72535		347.5	4.30994		347.5	4.94284		347.5	4.93249													145.022	489.036
	348.5	5.35784		348.5	5.28732		348.5	5.01041		348.5	5.33567		348.5	5.27009													145.44	489.804
	349.5	5.82057		349.5	5.85616		349.5	5.73809		349.5	5.72205		349.5	5.59925													145.86	490.563
	350.5	6.27367		350.5	6.42152		350.5	6.47724		350.5	6.09643		350.5	5.91572													146.279	491.418
	351.5	6.70953		351.5	6.97247		351.5	7.2106		351.5	6.45324		351.5	6.21522													146.698	492.387
	352.5	7.12052		352.5	7.49784		352.5	7.91999		352.5	6.78695		352.5	6.49361													147.119	493.256
	353.5	7.49923		353.5	7.98652		353.5	8.58697		353.5	7.09228		353.5	6.74697													147.537	494.279
	354.5	7.83865		354.5	8.42789		354.5	9.1936		354.5	7.3643		354.5	6.97165													147.934	495.237
	355.5	8.13236		355.5	8.8121		355.5	9.72314		355.5	7.59856		355.5	7.1644													148.374	496.141
	356.5	8.37479		356.5	9.13047		356.5	10.1607		356.5	7.79119		356.5	7.32242													148.793	497.136
	357.5	8.56131		357.5	9.37573		357.5	10.4939		357.5	7.93903		357.5	7.44344													149.212	498.084
	358.5	8.68839		358.5	9.54235		358.5	10.7135		358.5	8.0397		358.5	7.52573													149.63	496.327
	359.5	8.75374		359.5	9.62664		359.5	10.8133		359.5	8.09165		359.5	7.56823													150.048	304.221
																											150.465	22.4078
																											150.885	1.48481
