# Supplementary material for: Establishing superfine nanofibrils for robust polyelectrolyte artificial spider silk and powerful artificial muscles
Source: Nat Commun. 2024 Apr 25;15:3485. doi: 10.1038/s41467-024-47796-2 (PMC11045855; doi:10.1038/s41467-024-47796-2)
Supplement: Supplementary file 5 — Source Data [file 41467_2024_47796_MOESM5_ESM.zip › source date/Supplementary Fig.26.xlsx]

## Sheet: Sheet1
Twist density (turns/mm)	Azimuthal angle (°)	Intensity (a.u.)	Twist density (turns/mm)	Azimuthal angle (°)	Intensity (a.u.)	Twist density (turns/mm)	Azimuthal angle (°)	Intensity (a.u.)	Twist density (turns/mm)	Azimuthal angle (°)	Intensity (a.u.)			fn (%)			Twist density (turns/mm)	Stress (MPa)	Strain (%)	Twist density (turns/mm)	Stress (MPa)	Strain (%)	Twist density (turns/mm)	Stress (MPa)	Strain (%)	Twist density (turns/mm)	Stress (MPa)	Strain (%)	Twist density (turns/mm)	Stress (MPa)	Strain (%)
0	0.5	301.051	0.5	0.5	406.923	2	0.5	428.22	3	0.5	413.429		Twist density (turns/mm)	Mean	SD		0	0	-4.63507	4	0	0	8	0	1.05463	12	0	3.13033	16	0	2.74727
	1.5	245.696		1.5	402.068		1.5	422.511		1.5	411.575		0	93.5	0.5			0.08263	0.17827		0.01787	1.30143		0.62053	34.4322		0.36269	4.93264		0.8118	39.7298
	2.5	220.704		2.5	392.248		2.5	409.429		2.5	407.255		0.5	92	1			0.35153	6.77433		0.15142	-4.22966		1.08236	128.722		1.35563	171.884		2.19175	219.57
	3.5	198.375		3.5	377.326		3.5	389.575		3.5	400.466		2	91.1	2.2			0.77809	42.607		0.42701	25.7033		2.89627	373.509		2.89619	323.657		4.17105	348.481
	4.5	177.556		4.5	357.577		4.5	364.242		4.5	391.34		3	86	1			1.34179	130.138		0.84554	108.67		5.26673	746.791		4.98525	653.006		6.75799	636.522
	5.5	161.976		5.5	333.768		5.5	335.247		5.5	380.148							2.04261	193.782		1.40119	173.741		8.10977	1133.07		7.63577	921.645		9.8585	911.883
	6.5	141.349		6.5	307.123		6.5	304.672		6.5	367.283							2.83544	288.8		2.09933	248.574		12.6773	1305.91		10.8393	1137.16		13.7513	1005.5
	7.5	124.133		7.5	279.197		7.5	274.564		7.5	353.226							3.85741	465.111		2.93549	385.55		16.7241	1342.06		14.6033	1249.67		18.1631	1056.64
	8.5	116.378		8.5	251.66		8.5	246.65		8.5	338.489							4.91065	643.383		3.91503	557.014		21.3225	1369.31		18.8114	1248.62		23.1766	1084.33
	9.5	115.288		9.5	226.06		9.5	222.141		9.5	323.561							6.22519	796.162		4.97095	734.66		26.4855	1422.67		23.8056	1293.3		28.8129	1128.28
	10.5	107.067		10.5	203.607		10.5	201.638		10.5	308.856							7.62013	973.543		6.28326	902.545		26.5	0		29.2138	1351.54		34.8522	1220
	11.5	93.0134		11.5	185.026		11.5	185.16		11.5	294.686							9.07091	1134.17		7.67463	1094.83					30	0		35	0
	12.5	85.4698		12.5	170.511		12.5	172.27		12.5	281.237							10.8218	1227.4		9.13165	1219.12
	13.5	83.2729		13.5	159.778		13.5	162.263		13.5	268.591							12.638	1363.78		10.8821	1294.93
	14.5	81.5182		14.5	152.194		14.5	154.364		14.5	256.739							14.5859	1539.2		12.6934	1394.81
	15.5	81.1496		15.5	146.96		15.5	147.887		15.5	245.627							16.6825	1694.12		14.6484	1421.82
	16.5	78.7239		16.5	143.278		16.5	142.342		16.5	235.18							18.911	1836.2		16.7357	1430.28
	17.5	78.6312		17.5	140.489		17.5	137.457		17.5	225.336							19	0		18.9682	1492.75
	18.5	78.4884		18.5	138.146		18.5	133.142		18.5	216.057										21.3346	1560.09
	19.5	78.3671		19.5	136.019		19.5	129.416		19.5	207.334										23.8507	1559.93
	20.5	76.7502		20.5	134.052		20.5	126.323		20.5	199.181										24	0
	21.5	76.1541		21.5	132.289		21.5	123.868		21.5	191.62
	22.5	74.9945		22.5	130.794		22.5	121.982		22.5	184.673
	23.5	75.0305		23.5	129.603		23.5	120.532		23.5	178.351
	24.5	74.9471		24.5	128.691		24.5	119.355		24.5	172.655
	25.5	74.7618		25.5	127.985		25.5	118.298		25.5	167.572
	26.5	74.5062		26.5	127.385		26.5	117.26		26.5	163.085
	27.5	74.485		27.5	126.803		27.5	116.206		27.5	159.171
	28.5	74.1271		28.5	126.184		28.5	115.159		28.5	155.807
	29.5	73.9917		29.5	125.515		29.5	114.182		29.5	152.967
	30.5	73.9037		30.5	124.825		30.5	113.334		30.5	150.619
	31.5	72.6913		31.5	124.159		31.5	112.649		31.5	148.721
	32.5	72.6913		32.5	123.559		32.5	112.117		32.5	147.222
	33.5	72.3615		33.5	123.048		33.5	111.688		33.5	146.06
	34.5	72.3615		34.5	122.621		34.5	111.295		34.5	145.17
	35.5	72.552		35.5	122.253		35.5	110.876		35.5	144.484
	36.5	72.552		36.5	121.91		36.5	110.398		36.5	143.942
	37.5	72.552		37.5	121.565		37.5	109.869		37.5	143.491
	38.5	72.552		38.5	121.208		38.5	109.338		38.5	143.089
	39.5	71.572		39.5	120.85		39.5	108.868		39.5	142.703
	40.5	71.4202		40.5	120.517		40.5	108.523		40.5	142.307
	41.5	71.2769		41.5	120.237		41.5	108.338		41.5	141.883
	42.5	71.2769		42.5	120.034		42.5	108.31		42.5	141.414
	43.5	71.572		43.5	119.917		43.5	108.398		43.5	140.897
	44.5	71.9145		44.5	119.877		44.5	108.54		44.5	140.336
	45.5	72.3152		45.5	119.9		45.5	108.67		45.5	139.752
	46.5	72.3152		46.5	119.965		46.5	108.744		46.5	139.179
	47.5	72.3152		47.5	120.057		47.5	108.746		47.5	138.661
	48.5	72.0304		48.5	120.166		48.5	108.693		48.5	138.239
	49.5	72.0304		49.5	120.286		49.5	108.617		49.5	137.94
	50.5	71.7949		50.5	120.404		50.5	108.55		50.5	137.765
	51.5	71.7382		51.5	120.489		51.5	108.499		51.5	137.677
	52.5	71.458		52.5	120.489		52.5	108.431		52.5	137.602
	53.5	71.458		53.5	120.327		53.5	108.277		53.5	137.434
	54.5	71.458		54.5	119.912		54.5	107.938		54.5	137.05
	55.5	71.7838		55.5	119.156		55.5	107.308		55.5	136.336
	56.5	71.7838		56.5	117.99		56.5	106.302		56.5	135.202
	57.5	71.7838		57.5	116.387		57.5	104.875		57.5	133.603
	58.5	69.4274		58.5	114.365		58.5	103.036		58.5	131.548
	59.5	68.0758		59.5	111.992		59.5	100.848		59.5	129.094
	60.5	66.7806		60.5	109.374		60.5	98.4113		60.5	126.338
	61.5	63.9348		61.5	106.632		61.5	95.8508		61.5	123.398
	62.5	62.296		62.5	103.884		62.5	93.2892		62.5	120.387
	63.5	59.9137		63.5	101.222		63.5	90.8321		63.5	117.402
	64.5	58.8281		64.5	98.7053		64.5	88.5578		64.5	114.51
	65.5	57.8846		65.5	96.3538		65.5	86.5162		65.5	111.747
	66.5	56.0414		66.5	94.1579		66.5	84.7336		66.5	109.125
	67.5	54.6927		67.5	92.0908		67.5	83.2202		67.5	106.642
	68.5	53.6952		68.5	90.1237		68.5	81.9768		68.5	104.294
	69.5	53.4906		69.5	88.2375		69.5	80.9981		69.5	102.084
	70.5	53.4906		70.5	86.4292		70.5	80.2724		70.5	100.025
	71.5	53.4906		71.5	84.7102		71.5	79.7789		71.5	98.1382
	72.5	53.6809		72.5	83.1006		72.5	79.4858		72.5	96.443
	73.5	53.6809		73.5	81.6196		73.5	79.3506		73.5	94.9505
	74.5	53.6809		74.5	80.2776		74.5	79.3251		74.5	93.6558
	75.5	53.5316		75.5	79.0719		75.5	79.3622		75.5	92.536
	76.5	53.1617		76.5	77.9866		76.5	79.4245		76.5	91.5535
	77.5	53.1524		77.5	76.9984		77.5	79.4904		77.5	90.6642
	78.5	52.9241		78.5	76.0832		78.5	79.5553		78.5	89.8276
	79.5	52.9241		79.5	75.2242		79.5	79.6276		79.5	89.017
	80.5	52.9241		80.5	74.4163		80.5	79.721		80.5	88.2256
	81.5	52.7755		81.5	73.6668		81.5	79.8442		81.5	87.4671
	82.5	52.7755		82.5	72.9918		82.5	79.9942		82.5	86.771
	83.5	52.5443		83.5	72.4105		83.5	80.1533		83.5	86.1738
	84.5	52.5407		84.5	71.9381		84.5	80.2929		84.5	85.7082
	85.5	52.5407		85.5	71.5814		85.5	80.3823		85.5	85.3944
	86.5	52.4783		86.5	71.3372		86.5	80.3996		86.5	85.2341
	87.5	52.5407		87.5	71.1949		87.5	80.3403		87.5	85.2108
	88.5	54.2078		88.5	71.141		88.5	80.2216		88.5	85.2933
	89.5	54.2078		89.5	71.1655		89.5	80.0793		89.5	85.4438
	90.5	53.2759		90.5	71.2665		90.5	79.9582		90.5	85.6266
	91.5	53.2759		91.5	71.4517		91.5	79.8995		91.5	85.8158
	92.5	53.0169		92.5	71.7363		92.5	79.9294		92.5	86.0001
	93.5	53.0169		93.5	72.1375		93.5	80.0509		93.5	86.1841
	94.5	53.1459		94.5	72.6679		94.5	80.2444		94.5	86.3861
	95.5	53.1459		95.5	73.3298		95.5	80.4735		95.5	86.6335
	96.5	54.198		96.5	74.1116		96.5	80.697		96.5	86.9575
	97.5	54.198		97.5	74.9899		97.5	80.8812		97.5	87.3885
	98.5	54.202		98.5	75.9344		98.5	81.0083		98.5	87.9518
	99.5	54.198		99.5	76.9158		99.5	81.0805		99.5	88.6657
	100.5	53.7599		100.5	77.9143		100.5	81.1157		100.5	89.5413
	101.5	53.7599		101.5	78.9248		101.5	81.1396		101.5	90.5818
	102.5	53.751		102.5	79.9583		102.5	81.1763		102.5	91.7837
	103.5	53.751		103.5	81.0385		103.5	81.2409		103.5	93.1375
	104.5	53.8159		104.5	82.1948		104.5	81.3387		104.5	94.6289
	105.5	54.103		105.5	83.4535		105.5	81.4694		105.5	96.2411
	106.5	54.3507		106.5	84.8312		106.5	81.6371		106.5	97.9573
	107.5	54.3623		107.5	86.3321		107.5	81.8604		107.5	99.7649
	108.5	54.3623		108.5	87.951		108.5	82.1801		108.5	101.66
	109.5	55.6149		109.5	89.6798		109.5	82.6591		109.5	103.649
	110.5	56.1101		110.5	91.5174		110.5	83.3756		110.5	105.753
	111.5	56.626		111.5	93.4765		111.5	84.4086		111.5	108.005
	112.5	57.7841		112.5	95.5865		112.5	85.8205		112.5	110.443
	113.5	57.8733		113.5	97.8884		113.5	87.6409		113.5	113.102
	114.5	59.0902		114.5	100.423		114.5	89.8562		114.5	116.004
	115.5	61.0731		115.5	103.215		115.5	92.4079		115.5	119.149
	116.5	63.326		116.5	106.256		116.5	95.1999		116.5	122.501
	117.5	63.9732		117.5	109.495		117.5	98.112		117.5	125.993
	118.5	66.1277		118.5	112.836		118.5	101.017		118.5	129.526
	119.5	69.1823		119.5	116.147		119.5	103.795		119.5	132.977
	120.5	71.3779		120.5	119.281		120.5	106.349		120.5	136.22
	121.5	73.0943		121.5	122.101		121.5	108.607		121.5	139.139
	122.5	74.9243		122.5	124.501		122.5	110.526		122.5	141.645
	123.5	75.7276		123.5	126.426		123.5	112.087		123.5	143.686
	124.5	75.9743		124.5	127.877		124.5	113.297		124.5	145.257
	125.5	76.4056		125.5	128.908		125.5	114.181		125.5	146.391
	126.5	77.1957		126.5	129.605		126.5	114.783		126.5	147.157
	127.5	77.3244		127.5	130.068		127.5	115.165		127.5	147.643
	128.5	77.3244		128.5	130.39		128.5	115.398		128.5	147.942
	129.5	77.3769		129.5	130.644		129.5	115.559		129.5	148.143
	130.5	77.426		130.5	130.876		130.5	115.72		130.5	148.32
	131.5	77.3769		131.5	131.108		131.5	115.934		131.5	148.529
	132.5	77.3769		132.5	131.35		132.5	116.228		132.5	148.806
	133.5	77.3769		133.5	131.605		133.5	116.6		133.5	149.178
	134.5	77.42		134.5	131.882		134.5	117.02		134.5	149.657
	135.5	77.42		135.5	132.191		135.5	117.441		135.5	150.252
	136.5	77.6009		136.5	132.543		136.5	117.817		136.5	150.962
	137.5	77.7473		137.5	132.944		137.5	118.115		137.5	151.781
	138.5	77.8257		138.5	133.391		138.5	118.333		138.5	152.695
	139.5	78.1482		139.5	133.87		139.5	118.499		139.5	153.68
	140.5	78.4286		140.5	134.367		140.5	118.663		140.5	154.706
	141.5	78.8575		141.5	134.873		141.5	118.882		141.5	155.739
	142.5	78.9537		142.5	135.4		142.5	119.206		142.5	156.755
	143.5	79.5364		143.5	135.979		143.5	119.653		143.5	157.742
	144.5	79.7648		144.5	136.658		144.5	120.211		144.5	158.713
	145.5	80.0906		145.5	137.482		145.5	120.837		145.5	159.708
	146.5	80.1955		146.5	138.482		146.5	121.479		146.5	160.793
	147.5	80.679		147.5	139.648		147.5	122.089		147.5	162.052
	148.5	81.1419		148.5	140.933		148.5	122.654		148.5	163.582
	149.5	82.4904		149.5	142.26		149.5	123.196		149.5	165.474
	150.5	82.5642		150.5	143.554		150.5	123.776		150.5	167.806
	151.5	83.193		151.5	144.784		151.5	124.471		151.5	170.638
	152.5	83.5174		152.5	146.002		152.5	125.35		152.5	174.007
	153.5	83.5174		153.5	147.364		153.5	126.449		153.5	177.937
	154.5	83.5174		154.5	149.126		154.5	127.758		154.5	182.439
	155.5	84.3765		155.5	151.603		155.5	129.225		155.5	187.529
	156.5	84.9266		156.5	155.1		156.5	130.788		156.5	193.23
	157.5	86.8485		157.5	159.84		157.5	132.416		157.5	199.579
	158.5	86.9494		158.5	165.902		158.5	134.167		158.5	206.624
	159.5	87.6391		159.5	173.205		159.5	136.226		159.5	214.42
	160.5	88.0017		160.5	181.55		160.5	138.928		160.5	223.027
	161.5	91.1952		161.5	190.715		161.5	142.744		161.5	232.495
	162.5	92.7429		162.5	200.598		162.5	148.246		162.5	242.87
	163.5	97.2007		163.5	211.352		163.5	156.033		163.5	254.185
	164.5	98.2231		164.5	223.489		164.5	166.66		164.5	266.466
	165.5	102.013		165.5	237.889		165.5	180.57		165.5	279.732
	166.5	108.73		166.5	255.7		166.5	198.044		166.5	293.996
	167.5	114.975		167.5	278.13		167.5	219.187		167.5	309.259
	168.5	127.881		168.5	306.145		168.5	243.932		168.5	325.501
	169.5	147.495		169.5	340.149		169.5	272.056		169.5	342.667
	170.5	175.972		170.5	379.71		170.5	303.202		170.5	360.65
	171.5	223.741		171.5	423.403		171.5	336.879		171.5	379.273
	172.5	277.809		172.5	468.82		172.5	372.436		172.5	398.281
	173.5	344.866		173.5	512.781		173.5	409.025		173.5	417.334
	174.5	422.38		174.5	551.706		174.5	445.556		174.5	436.016
	175.5	500.457		175.5	582.1		175.5	480.671		175.5	453.853
	176.5	578.706		176.5	601.053		176.5	512.766		176.5	470.331
	177.5	632.028		177.5	606.676		177.5	540.071		177.5	484.932
	178.5	638.038		178.5	598.375		178.5	560.797		178.5	497.161
	179.5	638.038		179.5	576.925		179.5	573.337		179.5	506.578
	180.5	638.038		180.5	544.323		180.5	576.483		180.5	512.827
	181.5	572.87		181.5	503.468		181.5	569.625		181.5	515.654
	182.5	478.315		182.5	457.725		182.5	552.896		182.5	514.93
	183.5	385.847		183.5	410.463		183.5	527.204		183.5	510.656
	184.5	310.8		184.5	364.648		184.5	494.171		184.5	502.976
	185.5	255.585		185.5	322.555		185.5	455.952		185.5	492.165
	186.5	211.139		186.5	285.64		186.5	414.986		186.5	478.62
	187.5	186.16		187.5	254.544		187.5	373.704		187.5	462.838
	188.5	162.151		188.5	229.239		188.5	334.262		188.5	445.378
	189.5	144.835		189.5	209.217		189.5	298.329		189.5	426.826
	190.5	134.834		190.5	193.715		190.5	266.97		190.5	407.745
	191.5	123.142		191.5	181.897		191.5	240.632		191.5	388.641
	192.5	110.281		192.5	172.982		192.5	219.217		192.5	369.924
	193.5	103.454		193.5	166.308		193.5	202.227		193.5	351.891
	194.5	97.3658		194.5	161.343		194.5	188.931		194.5	334.718
	195.5	92.7527		195.5	157.663		195.5	178.53		195.5	318.479
	196.5	92.3853		196.5	154.92		196.5	170.282		196.5	303.166
	197.5	90.385		197.5	152.819		197.5	163.58		197.5	288.722
	198.5	90.0686		198.5	151.113		198.5	157.979		198.5	275.08
	199.5	89.3522		199.5	149.606		199.5	153.182		199.5	262.184
	200.5	88.5162		200.5	148.165		200.5	148.999		200.5	250.012
	201.5	84.882		201.5	146.73		201.5	145.312		201.5	238.579
	202.5	84.6671		202.5	145.308		202.5	142.033		202.5	227.929
	203.5	84.3765		203.5	143.949		203.5	139.09		203.5	218.123
	204.5	82.6279		204.5	142.718		204.5	136.421		204.5	209.219
	205.5	82.6279		205.5	141.666		205.5	133.978		205.5	201.253
	206.5	82.6279		206.5	140.805		206.5	131.73		206.5	194.232
	207.5	82.4754		207.5	140.102		207.5	129.669		207.5	188.127
	208.5	81.3899		208.5	139.49		208.5	127.803		208.5	182.877
	209.5	81.3899		209.5	138.887		209.5	126.148		209.5	178.401
	210.5	81.3535		210.5	138.226		210.5	124.714		210.5	174.608
	211.5	80.8613		211.5	137.471		211.5	123.498		211.5	171.408
	212.5	80.2797		212.5	136.627		212.5	122.481		212.5	168.719
	213.5	79.5876		213.5	135.737		213.5	121.632		213.5	166.474
	214.5	79.1872		214.5	134.859		214.5	120.915		214.5	164.611
	215.5	79.1872		215.5	134.047		215.5	120.297		215.5	163.074
	216.5	79.0102		216.5	133.331		216.5	119.754		216.5	161.803
	217.5	78.7692		217.5	132.709		217.5	119.271		217.5	160.733
	218.5	78.5435		218.5	132.153		218.5	118.84		218.5	159.789
	219.5	78.5435		219.5	131.619		219.5	118.445		219.5	158.895
	220.5	77.8996		220.5	131.071		220.5	118.068		220.5	157.979
	221.5	77.3899		221.5	130.498		221.5	117.677		221.5	156.985
	222.5	77.3899		222.5	129.914		222.5	117.239		222.5	155.884
	223.5	77.2374		223.5	129.359		223.5	116.722		223.5	154.679
	224.5	77.2374		224.5	128.879		224.5	116.113		224.5	153.41
	225.5	76.5383		225.5	128.507		225.5	115.419		225.5	152.14
	226.5	76.5383		226.5	128.245		226.5	114.671		226.5	150.951
	227.5	75.1374		227.5	128.056		227.5	113.919		227.5	149.917
	228.5	74.9421		228.5	127.875		228.5	113.213		228.5	149.089
	229.5	74.9421		229.5	127.621		229.5	112.594		229.5	148.482
	230.5	74.9421		230.5	127.23		230.5	112.077		230.5	148.065
	231.5	74.9421		231.5	126.672		231.5	111.65		231.5	147.768
	232.5	74.601		232.5	125.966		232.5	111.279		232.5	147.495
	233.5	74.5432		233.5	125.177		233.5	110.918		233.5	147.151
	234.5	71.99		234.5	124.394		234.5	110.532		234.5	146.664
	235.5	71.99		235.5	123.704		235.5	110.108		235.5	146.007
	236.5	71.99		236.5	123.162		236.5	109.666		236.5	145.206
	237.5	73.0727		237.5	122.773		237.5	109.249		237.5	144.338
	238.5	73.097		238.5	122.487		238.5	108.911		238.5	143.509
	239.5	73.097		239.5	122.221		239.5	108.695		239.5	142.824
	240.5	73.097		240.5	121.882		240.5	108.612		240.5	142.356
	241.5	71.991		241.5	121.411		241.5	108.631		241.5	142.123
	242.5	71.991		242.5	120.809		242.5	108.679		242.5	142.071
	243.5	71.9847		243.5	120.14		243.5	108.66		243.5	142.094
	244.5	71.6775		244.5	119.525		244.5	108.485		244.5	142.052
	245.5	71.6775		245.5	119.092		245.5	108.1		245.5	141.824
	246.5	71.7049		246.5	118.927		246.5	107.51		246.5	141.338
	247.5	71.6775		247.5	119.017		247.5	106.782		247.5	140.608
	248.5	71.0814		248.5	119.208		248.5	106.036		248.5	139.735
	249.5	71.0814		249.5	119.196		249.5	105.403		249.5	138.885
	250.5	70.9378		250.5	118.548		250.5	104.978		250.5	138.24
	251.5	70.8881		251.5	116.76		251.5	104.773		251.5	137.928
	252.5	70.8881		252.5	113.338		252.5	104.68		252.5	137.958
	253.5	69.1014		253.5	107.889		253.5	104.457		253.5	138.167
	254.5	68.1111		254.5	100.196		254.5	103.745		254.5	138.207
	255.5	67.9979		255.5	90.2816		255.5	102.118		255.5	137.567
	256.5	67.2339		256.5	78.4238		256.5	99.1433		256.5	135.64
	257.5	66.0292		257.5	65.1441		257.5	94.4654		257.5	131.821
	258.5	65.8272		258.5	51.1617		258.5	87.873		258.5	125.615
	259.5	64.7006		259.5	37.3244		259.5	79.353		259.5	116.739
	260.5	63.942		260.5	24.529		260.5	69.1163		260.5	105.199
	261.5	57.5977		261.5	13.6395		261.5	57.592		261.5	91.3188
	262.5	45.2343		262.5	5.4128		262.5	45.3935		262.5	75.725
	263.5	27.1109		263.5	0.43453		263.5	33.2613		263.5	59.2907
	264.5	7.70383		264.5	-0.93012		264.5	21.9925		264.5	43.0447
	265.5	1.09838		265.5	1.4295		265.5	12.3649		265.5	28.0656
	266.5	1.07346		266.5	7.35379		266.5	5.06492		266.5	15.3763
	267.5	1.04196		267.5	16.418		267.5	0.62472		267.5	5.85098
	268.5	0.95974		268.5	27.9617		268.5	-0.62677		268.5	0.14232
	269.5	0.87632		269.5	41.1444		269.5	1.40481		269.5	-1.36664
	270.5	0.87632		270.5	55.0242		270.5	6.56759		270.5	1.41235
	271.5	0.95974		271.5	68.654		271.5	14.4737		271.5	8.26938
	272.5	0.97249		272.5	81.1827		272.5	24.5318		272.5	18.7131
	273.5	1.00751		273.5	91.9466		273.5	36.0014		273.5	32.0075
	274.5	10.5253		274.5	100.535		274.5	48.0646		274.5	47.2281
	275.5	33.7498		275.5	106.819		275.5	59.9084		275.5	63.3389
	276.5	51.1276		276.5	110.936		276.5	70.8081		276.5	79.2844
	277.5	60.7873		277.5	113.236		277.5	80.2001		277.5	94.0906
	278.5	62.5347		278.5	114.198		278.5	87.7326		278.5	106.963
	279.5	64.2872		279.5	114.338		279.5	93.2873		279.5	117.364
	280.5	64.8825		280.5	114.116		280.5	96.9679		280.5	125.062
	281.5	65.1454		281.5	113.879		281.5	99.0581		281.5	130.134
	282.5	65.2898		282.5	113.829		282.5	99.957		282.5	132.926
	283.5	65.2898		283.5	114.023		283.5	100.104		283.5	133.972
	284.5	65.3748		284.5	114.415		284.5	99.9088		284.5	133.89
	285.5	65.6372		285.5	114.897		285.5	99.6928		285.5	133.275
	286.5	66.7917		286.5	115.351		286.5	99.6602		286.5	132.607
	287.5	67.5418		287.5	115.689		287.5	99.8913		287.5	132.198
	288.5	67.5418		288.5	115.874		288.5	100.362		288.5	132.171
	289.5	67.8778		289.5	115.919		289.5	100.978		289.5	132.492
	290.5	67.5418		290.5	115.874		290.5	101.62		290.5	133.023
	291.5	67.2423		291.5	115.802		291.5	102.177		291.5	133.592
	292.5	67.2423		292.5	115.76		292.5	102.576		292.5	134.055
	293.5	68.5765		293.5	115.784		293.5	102.794		293.5	134.335
	294.5	68.5765		294.5	115.883		294.5	102.852		294.5	134.441
	295.5	68.5765		295.5	116.044		295.5	102.801		295.5	134.445
	296.5	68.5765		296.5	116.241		296.5	102.702		296.5	134.451
	297.5	68.2418		297.5	116.448		297.5	102.604		297.5	134.557
	298.5	68.1774		298.5	116.644		298.5	102.537		298.5	134.817
	299.5	68.1774		299.5	116.818		299.5	102.503		299.5	135.225
	300.5	67.4107		300.5	116.971		300.5	102.485		300.5	135.725
	301.5	67.4107		301.5	117.112		301.5	102.458		301.5	136.226
	302.5	67.8032		302.5	117.255		302.5	102.401		302.5	136.637
	303.5	67.8032		303.5	117.419		303.5	102.311		303.5	136.894
	304.5	67.8032		304.5	117.619		304.5	102.207		304.5	136.983
	305.5	68.6031		305.5	117.87		305.5	102.127		305.5	136.936
	306.5	68.6943		306.5	118.179		306.5	102.117		306.5	136.826
	307.5	68.9521		307.5	118.544		307.5	102.219		307.5	136.737
	308.5	69.3059		308.5	118.947		308.5	102.455		308.5	136.743
	309.5	69.3059		309.5	119.362		309.5	102.821		309.5	136.888
	310.5	69.5683		310.5	119.753		310.5	103.28		310.5	137.176
	311.5	69.5683		311.5	120.091		311.5	103.773		311.5	137.575
	312.5	69.5683		312.5	120.362		312.5	104.23		312.5	138.033
	313.5	69.5538		313.5	120.585		313.5	104.594		313.5	138.502
	314.5	69.4341		314.5	120.81		314.5	104.83		314.5	138.946
	315.5	69.4341		315.5	121.116		315.5	104.942		315.5	139.36
	316.5	69.4341		316.5	121.59		316.5	104.974		316.5	139.77
	317.5	69.4289		317.5	122.302		317.5	104.994		317.5	140.218
	318.5	69.4289		318.5	123.271		318.5	105.082		318.5	140.756
	319.5	69.9083		319.5	124.453		319.5	105.305		319.5	141.431
	320.5	69.9083		320.5	125.743		320.5	105.697		320.5	142.273
	321.5	70.0846		321.5	126.994		321.5	106.254		321.5	143.297
	322.5	70.7818		322.5	128.074		322.5	106.933		322.5	144.506
	323.5	71.5071		323.5	128.917		323.5	107.668		323.5	145.903
	324.5	71.8081		324.5	129.576		324.5	108.394		324.5	147.499
	325.5	71.9771		325.5	130.251		325.5	109.072		325.5	149.323
	326.5	72.5282		326.5	131.279		326.5	109.705		326.5	151.421
	327.5	72.6068		327.5	133.079		327.5	110.341		327.5	153.853
	328.5	72.6068		328.5	136.07		328.5	111.059		328.5	156.684
	329.5	74.0422		329.5	140.578		329.5	111.95		329.5	159.97
	330.5	74.2098		330.5	146.757		330.5	113.082		330.5	163.756
	331.5	74.3977		331.5	154.551		331.5	114.484		331.5	168.062
	332.5	75.4929		332.5	163.72		332.5	116.146		332.5	172.891
	333.5	75.9272		333.5	173.913		333.5	118.035		333.5	178.231
	334.5	76.2749		334.5	184.795		334.5	120.149		334.5	184.067
	335.5	76.7236		335.5	196.165		335.5	122.563		335.5	190.386
	336.5	77.1736		336.5	208.06		336.5	125.488		336.5	197.19
	337.5	78.4702		337.5	220.786		337.5	129.296		337.5	204.497
	338.5	80.4178		338.5	234.879		338.5	134.506		338.5	212.344
	339.5	81.7163		339.5	250.978		339.5	141.727		339.5	220.784
	340.5	83.7708		340.5	269.667		340.5	151.561		340.5	229.877
	341.5	86.5808		341.5	291.29		341.5	164.485		341.5	239.683
	342.5	89.3992		342.5	315.827		342.5	180.74		342.5	250.25
	343.5	92.8961		343.5	342.825		343.5	200.255		343.5	261.6
	344.5	98.6347		344.5	371.447		344.5	222.635		344.5	273.721
	345.5	111.13		345.5	400.586		345.5	247.21		345.5	286.552
	346.5	128.646		346.5	429.052		346.5	273.155		346.5	299.981
	347.5	154.059		347.5	455.756		347.5	299.632		347.5	313.846
	348.5	191.934		348.5	479.861		348.5	325.938		348.5	327.937
	349.5	247.269		349.5	500.844		349.5	351.607		349.5	342.018
	350.5	310.958		350.5	518.48		350.5	376.438		350.5	355.838
	351.5	389.915		351.5	532.736		351.5	400.439		351.5	369.152
	352.5	474.906		352.5	543.629		352.5	423.696		352.5	381.738
	353.5	531.204		353.5	551.088		353.5	446.205		353.5	393.403
	354.5	531.204		354.5	554.875		354.5	467.703		354.5	403.979
	355.5	531.204					355.5	487.565		355.5	413.317
	356.5	516.253					356.5	504.79		356.5	421.264
	357.5	495.307					357.5	518.094		357.5	427.653
	358.5	453.199					358.5	526.11		358.5	432.293
	359.5	390.222								359.5	434.97
