# Supplementary material for: Establishing superfine nanofibrils for robust polyelectrolyte artificial spider silk and powerful artificial muscles
Source: Nat Commun. 2024 Apr 25;15:3485. doi: 10.1038/s41467-024-47796-2 (PMC11045855; doi:10.1038/s41467-024-47796-2)
Supplement: Supplementary file 5 — Source Data [file 41467_2024_47796_MOESM5_ESM.zip › source date/Supplementary Fig.27.xlsx]

## Sheet: Sheet1
Stretch rate(mm/min)	Stress (MPa)	Strain (%)	Stretch rate(mm/min)	Stress (MPa)	Strain (%)	Stretch rate(mm/min)	Stress (MPa)	Strain (%)	Stretch rate(mm/min)	Stress (MPa)	Strain (%)		Strength (MPa)			Strain（%）		Toughness (MJ/m3)
100	0	0.25146	200	0.14461	2.42282	300	0	1.70839	500	0	-4.63507		Stretch rate(mm/min)	Mean	SD	Mean	SD	Mean	SD
	0.35851	0.35462		1.03068	3.09582		0.29435	1.67125		0.08263	0.17827		100	1162	20	30.9	1.7	218	15
	1.4831	43.0708		2.38799	46.0335		1.28863	70.0439		0.35153	6.77433		200	1338	60	27.5	0.1	237	40
	3.22561	117.555		3.79053	131.909		2.78273	213.177		0.77809	42.607		300	1635	30	24.6	1.1	262	22
	5.5562	291.076		5.18636	244.031		4.92137	468.618		1.34179	130.138		500	1831	18	18.8	1.4	238	8
	8.07691	475.738		6.58778	428.165		7.56698	755.553		2.04261	193.782
	10.6042	571.629		7.98249	602.339		10.7419	1014.04		2.83544	288.8
	13.0668	593.603		9.37721	705.982		14.0838	1148.41		3.85741	465.111
	15.6553	617.279		10.7736	779.608		17.4325	1255.07		4.91065	643.383
	18.182	675.205		12.1728	826.584		20.7865	1471		6.22519	796.162
	20.7068	754.383		13.5675	859.023		24.1419	1640.87		7.62013	973.543
	23.2315	852.13		14.9622	912.594		24.2	0		9.07091	1134.17
	25.7599	974.637		16.3586	974.106					10.8218	1227.4
	28.2836	1099.16		17.7556	1035.35					12.638	1363.78
	30.8099	1175.24		19.1519	1114.23					14.5859	1539.2
	31	0		20.5467	1188.26					16.6825	1694.12
				21.9419	1252.19					18.911	1836.2
				23.3411	1300.92					19	0
				24.7364	1313.3
				26.1306	1322.99
				27.527	1335.51
				28	0
