# Supplementary material for: Establishing superfine nanofibrils for robust polyelectrolyte artificial spider silk and powerful artificial muscles
Source: Nat Commun. 2024 Apr 25;15:3485. doi: 10.1038/s41467-024-47796-2 (PMC11045855; doi:10.1038/s41467-024-47796-2)
Supplement: Supplementary file 5 — Source Data [file 41467_2024_47796_MOESM5_ESM.zip › source date/Supplementary Fig.28.xlsx]

## Sheet: Sheet1
Temperature (°C)	Weight (%)
23.9942	100.047
23.9962	100.053
23.9995	100.058
24.0067	100.064
24.0194	100.069
24.0333	100.073
24.0506	100.078
24.0682	100.082
24.0859	100.085
24.1055	100.089
24.1209	100.092
24.1354	100.095
24.1501	100.097
24.1619	100.1
24.1727	100.102
24.1804	100.104
24.1855	100.105
24.1864	100.106
24.1844	100.108
24.1841	100.108
24.1832	100.109
24.1834	100.109
24.185	100.11
24.1882	100.11
24.1918	100.109
24.1953	100.109
24.1995	100.108
24.2086	100.108
24.2182	100.107
24.2255	100.105
24.2349	100.104
24.2432	100.102
24.2481	100.101
24.2518	100.099
24.2553	100.097
24.2588	100.094
24.2593	100.092
24.2595	100.089
24.2592	100.086
24.2601	100.083
24.2609	100.08
24.2662	100.077
24.2731	100.073
24.2802	100.07
24.2873	100.066
24.2952	100.062
24.3064	100.058
24.3173	100.054
24.3302	100.05
24.3445	100.046
24.3566	100.041
24.3674	100.037
24.3767	100.033
24.3839	100.028
24.3888	100.024
24.3898	100.02
24.3875	100.015
24.3865	100.011
24.3847	100.007
24.3855	100.002
24.3901	99.9984
24.3969	99.9944
24.4057	99.9905
24.4152	99.9867
24.4264	99.9831
24.4383	99.9796
24.4542	99.9763
24.4764	99.9731
24.5009	99.9701
24.527	99.9674
24.5567	99.9648
24.5884	99.9624
24.6228	99.9603
24.661	99.9584
24.7003	99.9567
24.7435	99.9553
24.7905	99.9541
24.8434	99.9532
24.9036	99.9526
24.9731	99.9522
25.0486	99.9521
25.1309	99.9523
25.2214	99.9527
25.3155	99.9535
25.414	99.9545
25.5176	99.9558
25.628	99.9573
25.7429	99.9592
25.8636	99.9613
25.9868	99.9637
26.1145	99.9664
26.2453	99.9693
26.3762	99.9725
26.5061	99.9759
26.635	99.9796
26.7641	99.9836
26.8938	99.9877
27.0259	99.9921
27.1631	99.9968
27.3015	100.002
27.4457	100.007
27.5921	100.012
27.7422	100.017
27.8935	100.023
28.0459	100.029
28.198	100.035
28.3532	100.041
28.5066	100.047
28.6586	100.054
28.8103	100.06
28.9621	100.067
29.1116	100.074
29.259	100.081
29.4019	100.088
29.5443	100.095
29.6816	100.102
29.8212	100.109
29.96	100.117
30.1025	100.124
30.2466	100.131
30.3938	100.139
30.5428	100.146
30.6927	100.154
30.8417	100.161
30.9919	100.169
31.1446	100.176
31.2953	100.184
31.4457	100.191
31.5959	100.199
31.7446	100.207
31.8926	100.214
32.0383	100.221
32.1828	100.229
32.3239	100.236
32.4622	100.244
32.599	100.251
32.7367	100.258
32.8749	100.266
33.0145	100.273
33.1574	100.28
33.3015	100.287
33.4473	100.294
33.5923	100.301
33.7399	100.308
33.8884	100.315
34.0367	100.322
34.1862	100.329
34.3375	100.335
34.4867	100.342
34.6358	100.349
34.7823	100.355
34.9266	100.362
35.0656	100.368
35.2023	100.375
35.3357	100.381
35.4704	100.387
35.6047	100.394
35.7425	100.4
35.8817	100.406
36.024	100.412
36.166	100.418
36.3092	100.424
36.4525	100.43
36.5938	100.436
36.7346	100.442
36.8765	100.448
37.0177	100.454
37.159	100.46
37.3026	100.466
37.4444	100.472
37.5852	100.478
37.725	100.484
37.8625	100.489
37.9973	100.495
38.1314	100.501
38.264	100.507
38.3981	100.512
38.5343	100.518
38.6743	100.524
38.817	100.529
38.9642	100.535
39.1112	100.541
39.2618	100.546
39.4142	100.552
39.5683	100.558
39.7223	100.563
39.878	100.569
40.0311	100.574
40.1815	100.58
40.3289	100.585
40.4748	100.59
40.6156	100.596
40.7568	100.601
40.8948	100.606
41.0344	100.612
41.172	100.617
41.3119	100.622
41.4515	100.627
41.5939	100.632
41.7343	100.637
41.8754	100.642
42.0152	100.647
42.1541	100.652
42.2919	100.657
42.4307	100.662
42.5715	100.667
42.7125	100.671
42.8535	100.676
42.9944	100.681
43.132	100.685
43.2683	100.69
43.4013	100.694
43.5335	100.698
43.6639	100.703
43.7939	100.707
43.9233	100.711
44.0538	100.715
44.1841	100.719
44.3162	100.723
44.4501	100.727
44.5872	100.731
44.7259	100.735
44.8659	100.739
45.0082	100.743
45.1518	100.747
45.2971	100.75
45.442	100.754
45.5864	100.758
45.7282	100.762
45.8663	100.765
45.9998	100.769
46.1319	100.772
46.2588	100.776
46.3835	100.78
46.505	100.783
46.6262	100.787
46.7452	100.79
46.8644	100.794
46.9813	100.797
47.0969	100.801
47.2107	100.804
47.3235	100.808
47.4346	100.812
47.5465	100.815
47.66	100.819
47.7751	100.822
47.8918	100.826
48.0103	100.83
48.1288	100.833
48.2514	100.837
48.3749	100.841
48.5004	100.845
48.6255	100.848
48.7522	100.852
48.8788	100.856
49.0078	100.86
49.1391	100.864
49.2722	100.868
49.4078	100.871
49.5459	100.875
49.6862	100.879
49.8248	100.883
49.9646	100.887
50.1046	100.891
50.2463	100.895
50.3881	100.899
50.5299	100.903
50.6718	100.907
50.8159	100.911
50.9586	100.915
51.1015	100.919
51.2432	100.923
51.3849	100.927
51.5254	100.931
51.6651	100.935
51.8013	100.939
51.9369	100.943
52.0691	100.947
52.2029	100.951
52.335	100.955
52.4689	100.959
52.6007	100.962
52.7327	100.966
52.8633	100.97
52.9944	100.974
53.1242	100.978
53.2551	100.981
53.3847	100.985
53.5135	100.989
53.6432	100.993
53.7718	100.996
53.9001	101
54.0279	101.003
54.1556	101.007
54.2843	101.011
54.4128	101.014
54.5421	101.018
54.6689	101.021
54.7966	101.024
54.9248	101.028
55.0528	101.031
55.1797	101.034
55.3055	101.038
55.4329	101.041
55.5605	101.044
55.6888	101.047
55.8164	101.05
55.9449	101.053
56.0732	101.057
56.2035	101.06
56.3351	101.063
56.4694	101.066
56.6037	101.069
56.7401	101.071
56.8771	101.074
57.0164	101.077
57.1546	101.08
57.2947	101.083
57.435	101.085
57.5774	101.088
57.7202	101.091
57.8634	101.094
58.0077	101.096
58.151	101.099
58.2947	101.101
58.4397	101.104
58.5845	101.106
58.7281	101.109
58.8702	101.111
59.0115	101.114
59.1534	101.116
59.2954	101.119
59.4372	101.121
59.5806	101.123
59.7242	101.126
59.8682	101.128
60.0128	101.13
60.1562	101.132
60.3015	101.134
60.4473	101.137
60.5943	101.139
60.7411	101.141
60.8879	101.143
61.0339	101.145
61.1802	101.147
61.3257	101.149
61.472	101.151
61.6153	101.153
61.7587	101.155
61.899	101.157
62.0392	101.159
62.1757	101.161
62.3121	101.163
62.4465	101.165
62.5812	101.167
62.7146	101.168
62.8476	101.17
62.9797	101.172
63.1121	101.174
63.2439	101.176
63.3767	101.178
63.5098	101.179
63.6436	101.181
63.776	101.183
63.9105	101.185
64.044	101.187
64.1794	101.189
64.3132	101.19
64.4476	101.192
64.5825	101.194
64.7166	101.196
64.8509	101.198
64.985	101.199
65.1196	101.201
65.2541	101.203
65.3888	101.205
65.5231	101.207
65.6583	101.209
65.7935	101.211
65.9288	101.213
66.0658	101.214
66.2024	101.216
66.3388	101.218
66.4758	101.22
66.6136	101.222
66.754	101.224
66.8953	101.226
67.0389	101.228
67.1821	101.23
67.3259	101.232
67.4682	101.234
67.611	101.236
67.7527	101.238
67.8952	101.241
68.0362	101.243
68.1766	101.245
68.3154	101.247
68.4535	101.249
68.5907	101.251
68.7297	101.254
68.8656	101.256
69.0026	101.258
69.1373	101.26
69.2712	101.263
69.4034	101.265
69.5343	101.267
69.6656	101.27
69.7967	101.272
69.9288	101.274
70.0599	101.277
70.1911	101.279
70.3232	101.282
70.4548	101.284
70.5874	101.286
70.7211	101.289
70.8548	101.291
70.989	101.293
71.1254	101.296
71.2596	101.298
71.3939	101.301
71.528	101.303
71.6622	101.305
71.7986	101.307
71.9351	101.31
72.0729	101.312
72.2091	101.314
72.3481	101.316
72.4863	101.318
72.624	101.32
72.7627	101.322
72.9012	101.324
73.0383	101.326
73.1751	101.328
73.3102	101.33
73.4451	101.331
73.5785	101.333
73.7131	101.334
73.8474	101.336
73.9813	101.337
74.1123	101.338
74.2429	101.339
74.3719	101.34
74.5027	101.341
74.6318	101.342
74.7629	101.342
74.8941	101.343
75.0261	101.343
75.1602	101.343
75.2944	101.344
75.4296	101.344
75.5644	101.343
75.7007	101.343
75.8384	101.343
75.9764	101.342
76.1135	101.342
76.2515	101.341
76.3897	101.34
76.5283	101.339
76.6676	101.338
76.8051	101.337
76.9424	101.335
77.0781	101.334
77.2106	101.332
77.3439	101.33
77.4741	101.329
77.6042	101.327
77.7333	101.325
77.863	101.323
77.9905	101.32
78.1198	101.318
78.248	101.316
78.3778	101.313
78.5054	101.311
78.6349	101.308
78.7631	101.305
78.8906	101.303
79.0189	101.3
79.1463	101.297
79.274	101.294
79.4053	101.291
79.5339	101.289
79.6643	101.286
79.794	101.283
79.9244	101.28
80.0547	101.277
80.1873	101.274
80.3174	101.271
80.4482	101.268
80.5783	101.265
80.7101	101.262
80.8404	101.259
80.9694	101.257
81.0987	101.254
81.2286	101.251
81.3604	101.249
81.4908	101.246
81.6212	101.243
81.7513	101.241
81.8818	101.238
82.0136	101.236
82.1463	101.234
82.2785	101.231
82.4109	101.229
82.542	101.227
82.6749	101.225
82.8066	101.223
82.9405	101.221
83.0744	101.219
83.2089	101.217
83.343	101.216
83.4767	101.214
83.6099	101.212
83.7443	101.211
83.8765	101.209
84.0104	101.208
84.143	101.207
84.276	101.206
84.4083	101.205
84.5411	101.203
84.6707	101.202
84.8052	101.202
84.937	101.201
85.0719	101.2
85.2049	101.199
85.3382	101.199
85.4721	101.198
85.6053	101.197
85.7373	101.197
85.8692	101.196
85.9989	101.196
86.1302	101.196
86.2609	101.195
86.3915	101.195
86.5204	101.195
86.6487	101.195
86.7764	101.195
86.9052	101.195
87.0336	101.195
87.1623	101.195
87.2896	101.195
87.4175	101.195
87.5459	101.195
87.6761	101.195
87.8076	101.195
87.9391	101.195
88.0713	101.195
88.2051	101.195
88.3392	101.195
88.4736	101.195
88.6096	101.195
88.7447	101.195
88.8807	101.195
89.0166	101.196
89.1538	101.196
89.2881	101.196
89.4226	101.196
89.5559	101.196
89.6887	101.196
89.8206	101.196
89.9507	101.196
90.0793	101.195
90.2084	101.195
90.3346	101.195
90.462	101.195
90.5873	101.195
90.7139	101.194
90.8389	101.194
90.9647	101.193
91.0893	101.193
91.2139	101.192
91.3378	101.192
91.4617	101.191
91.5866	101.19
91.7116	101.189
91.8371	101.189
91.9636	101.188
92.0912	101.187
92.2183	101.186
92.3464	101.185
92.4755	101.183
92.604	101.182
92.7341	101.181
92.8628	101.179
92.9915	101.178
93.12	101.176
93.248	101.175
93.3775	101.173
93.5055	101.171
93.636	101.17
93.7653	101.168
93.8955	101.166
94.0256	101.164
94.1553	101.162
94.2856	101.16
94.4188	101.158
94.5518	101.156
94.687	101.154
94.8212	101.152
94.957	101.149
95.0923	101.147
95.2303	101.145
95.3669	101.142
95.506	101.14
95.6435	101.138
95.7835	101.135
95.9201	101.133
96.0576	101.13
96.1955	101.128
96.3341	101.126
96.4716	101.123
96.609	101.121
96.7462	101.118
96.8812	101.116
97.0169	101.113
97.1523	101.111
97.2866	101.109
97.4224	101.106
97.5565	101.104
97.6914	101.101
97.8247	101.099
97.9569	101.097
98.0889	101.094
98.2209	101.092
98.3522	101.09
98.4817	101.087
98.61	101.085
98.7392	101.083
98.8667	101.081
98.9913	101.078
99.1178	101.076
99.2428	101.074
99.3685	101.072
99.4925	101.07
99.616	101.068
99.7379	101.066
99.8625	101.063
99.9866	101.061
100.112	101.059
100.236	101.057
100.363	101.055
100.49	101.053
100.618	101.051
100.747	101.049
100.877	101.047
101.007	101.045
101.139	101.043
101.27	101.041
101.402	101.039
101.533	101.037
101.668	101.035
101.8	101.032
101.935	101.03
102.068	101.028
102.2	101.026
102.335	101.023
102.469	101.021
102.601	101.019
102.734	101.016
102.864	101.014
102.994	101.011
103.123	101.009
103.251	101.006
103.379	101.003
103.504	101
103.629	100.997
103.753	100.994
103.874	100.991
103.996	100.988
104.115	100.985
104.234	100.981
104.356	100.978
104.475	100.974
104.599	100.97
104.721	100.966
104.845	100.962
104.969	100.958
105.095	100.953
105.22	100.949
105.347	100.944
105.475	100.939
105.605	100.934
105.733	100.928
105.862	100.923
105.991	100.917
106.12	100.911
106.249	100.905
106.378	100.898
106.504	100.891
106.631	100.884
106.755	100.877
106.88	100.87
107.005	100.862
107.129	100.854
107.252	100.845
107.376	100.836
107.501	100.827
107.626	100.818
107.752	100.808
107.879	100.798
108.007	100.788
108.136	100.777
108.267	100.766
108.398	100.755
108.532	100.743
108.666	100.731
108.802	100.718
108.937	100.705
109.072	100.692
109.208	100.678
109.344	100.664
109.479	100.65
109.614	100.635
109.745	100.62
109.878	100.605
110.009	100.589
110.141	100.573
110.271	100.556
110.402	100.54
110.53	100.522
110.66	100.505
110.787	100.487
110.914	100.469
111.038	100.451
111.163	100.433
111.287	100.414
111.412	100.395
111.536	100.376
111.663	100.356
111.788	100.337
111.914	100.317
112.039	100.297
112.164	100.277
112.288	100.257
112.411	100.237
112.534	100.217
112.658	100.197
112.78	100.176
112.903	100.156
113.027	100.136
113.152	100.116
113.278	100.096
113.406	100.076
113.534	100.056
113.665	100.036
113.798	100.016
113.931	99.9967
114.066	99.9774
114.202	99.9583
114.338	99.9394
114.476	99.9207
114.616	99.9023
114.755	99.8841
114.893	99.8662
115.033	99.8486
115.172	99.8312
115.309	99.8142
115.446	99.7975
115.581	99.781
115.715	99.7649
115.844	99.7492
115.973	99.7337
116.1	99.7186
116.228	99.7039
116.355	99.6894
116.482	99.6753
116.607	99.6616
116.731	99.6482
116.854	99.6351
116.978	99.6223
117.101	99.6099
117.224	99.5978
117.347	99.586
117.471	99.5745
117.594	99.5634
117.72	99.5525
117.846	99.5419
117.97	99.5316
118.094	99.5216
118.217	99.5118
118.342	99.5023
118.466	99.493
118.589	99.484
118.713	99.4752
118.838	99.4665
118.961	99.4581
119.084	99.4499
119.209	99.4419
119.332	99.434
119.455	99.4263
119.58	99.4187
119.703	99.4112
119.826	99.4039
119.947	99.3967
120.071	99.3896
120.194	99.3825
120.317	99.3756
120.438	99.3687
120.561	99.3619
120.684	99.3551
120.811	99.3484
120.937	99.3417
121.066	99.335
121.196	99.3283
121.328	99.3216
121.459	99.315
121.593	99.3083
121.727	99.3016
121.862	99.2949
121.996	99.2882
122.132	99.2814
122.267	99.2746
122.403	99.2678
122.54	99.2609
122.675	99.254
122.807	99.2471
122.941	99.24
123.073	99.233
123.204	99.2259
123.334	99.2187
123.463	99.2115
123.592	99.2043
123.719	99.197
123.845	99.1896
123.972	99.1822
124.098	99.1748
124.225	99.1674
124.352	99.1599
124.48	99.1523
124.608	99.1448
124.737	99.1372
124.865	99.1296
124.992	99.1221
125.118	99.1145
125.244	99.1069
125.371	99.0993
125.498	99.0917
125.628	99.0842
125.756	99.0767
125.888	99.0692
126.018	99.0617
126.149	99.0543
126.279	99.047
126.411	99.0397
126.542	99.0325
126.673	99.0253
126.801	99.0182
126.931	99.0112
127.06	99.0043
127.191	98.9975
127.32	98.9908
127.447	98.9842
127.572	98.9777
127.699	98.9713
127.823	98.965
127.95	98.9589
128.075	98.9528
128.201	98.9469
128.328	98.9411
128.456	98.9355
128.582	98.93
128.709	98.9246
128.836	98.9193
128.965	98.9142
129.094	98.9091
129.224	98.9043
129.354	98.8995
129.486	98.8949
129.619	98.8904
129.752	98.886
129.883	98.8818
130.014	98.8777
130.143	98.8736
130.27	98.8697
130.398	98.866
130.524	98.8623
130.649	98.8587
130.772	98.8552
130.896	98.8518
131.019	98.8486
131.141	98.8453
131.261	98.8422
131.383	98.8392
131.502	98.8362
131.621	98.8333
131.741	98.8305
131.861	98.8277
131.982	98.825
132.105	98.8223
132.226	98.8197
132.352	98.8172
132.477	98.8146
132.605	98.8122
132.732	98.8097
132.861	98.8073
132.989	98.8049
133.119	98.8025
133.249	98.8002
133.38	98.7979
133.509	98.7956
133.64	98.7933
133.772	98.791
133.903	98.7887
134.033	98.7865
134.163	98.7842
134.292	98.782
134.421	98.7798
134.548	98.7775
134.675	98.7753
134.803	98.7731
134.929	98.7709
135.056	98.7687
135.183	98.7665
135.31	98.7643
135.436	98.7621
135.563	98.7599
135.689	98.7577
135.817	98.7555
135.943	98.7533
136.071	98.7512
136.197	98.749
136.325	98.7468
136.452	98.7447
136.579	98.7426
136.705	98.7404
136.831	98.7383
136.955	98.7362
137.081	98.7341
137.206	98.7321
137.333	98.73
137.459	98.7279
137.585	98.7259
137.713	98.7239
137.84	98.7219
137.967	98.7199
138.095	98.7179
138.223	98.7159
138.354	98.714
138.483	98.712
138.612	98.7101
138.743	98.7082
138.876	98.7063
139.006	98.7044
139.137	98.7025
139.267	98.7007
139.399	98.6988
139.53	98.697
139.66	98.6951
139.789	98.6933
139.918	98.6915
140.048	98.6896
140.177	98.6878
140.305	98.686
140.434	98.6841
140.56	98.6823
140.689	98.6804
140.817	98.6786
140.945	98.6767
141.073	98.6749
141.202	98.673
141.331	98.6711
141.459	98.6692
141.586	98.6673
141.714	98.6653
141.844	98.6633
141.973	98.6614
142.102	98.6593
142.231	98.6573
142.36	98.6552
142.489	98.6531
142.618	98.651
142.746	98.6489
142.873	98.6467
143.001	98.6445
143.129	98.6422
143.257	98.6399
143.384	98.6376
143.511	98.6352
143.636	98.6328
143.761	98.6304
143.884	98.6279
144.008	98.6254
144.133	98.6228
144.259	98.6203
144.382	98.6176
144.506	98.6149
144.628	98.6122
144.751	98.6095
144.873	98.6067
144.995	98.6038
145.115	98.6009
145.235	98.598
145.355	98.5951
145.475	98.5921
145.597	98.589
145.72	98.5859
145.842	98.5828
145.966	98.5797
146.086	98.5765
146.204	98.5732
146.322	98.57
146.441	98.5666
146.559	98.5633
146.677	98.5599
146.795	98.5564
146.913	98.553
147.031	98.5495
147.149	98.5459
147.267	98.5423
147.387	98.5387
147.508	98.5351
147.627	98.5314
147.746	98.5276
147.867	98.5239
147.986	98.5201
148.105	98.5162
148.226	98.5123
148.347	98.5084
148.469	98.5044
148.591	98.5004
148.713	98.4964
148.837	98.4923
148.962	98.4882
149.087	98.484
149.213	98.4798
149.339	98.4755
149.466	98.4712
149.592	98.4669
149.72	98.4625
149.847	98.458
149.975	98.4536
150.102	98.449
150.233	98.4445
150.36	98.4398
150.488	98.4351
150.615	98.4304
150.743	98.4257
150.87	98.4208
150.995	98.416
151.118	98.4111
151.243	98.4061
151.369	98.4011
151.494	98.396
151.617	98.3909
151.741	98.3857
151.864	98.3805
151.989	98.3753
152.114	98.37
152.239	98.3646
152.364	98.3592
152.492	98.3538
152.619	98.3483
152.747	98.3428
152.875	98.3372
153.005	98.3316
153.135	98.326
153.267	98.3203
153.396	98.3146
153.527	98.3088
153.658	98.303
153.79	98.2972
153.92	98.2914
154.049	98.2855
154.177	98.2797
154.306	98.2737
154.436	98.2678
154.565	98.2618
154.693	98.2559
154.822	98.2499
154.952	98.2439
155.081	98.2379
155.209	98.2319
155.336	98.2259
155.461	98.2198
155.587	98.2138
155.709	98.2078
155.83	98.2017
155.951	98.1957
156.073	98.1897
156.194	98.1836
156.313	98.1776
156.433	98.1716
156.549	98.1656
156.667	98.1596
156.782	98.1536
156.898	98.1476
157.013	98.1417
157.129	98.1357
157.244	98.1298
157.359	98.1239
157.476	98.1179
157.594	98.112
157.712	98.1061
157.831	98.1003
157.95	98.0944
158.066	98.0885
158.182	98.0827
158.299	98.0769
158.418	98.0711
158.54	98.0653
158.66	98.0595
158.782	98.0537
158.902	98.0479
159.025	98.0421
159.149	98.0364
159.275	98.0306
159.4	98.0249
159.526	98.0191
159.653	98.0134
159.78	98.0076
159.908	98.0019
160.035	97.9961
160.162	97.9904
160.29	97.9846
160.419	97.9788
160.544	97.9731
160.668	97.9673
160.794	97.9616
160.921	97.9558
161.047	97.95
161.171	97.9442
161.293	97.9385
161.416	97.9327
161.538	97.9269
161.664	97.9211
161.787	97.9153
161.913	97.9095
162.039	97.9037
162.165	97.8979
162.291	97.8921
162.419	97.8863
162.546	97.8804
162.672	97.8746
162.799	97.8688
162.924	97.863
163.047	97.8572
163.173	97.8513
163.299	97.8455
163.425	97.8397
163.549	97.8339
163.673	97.8281
163.794	97.8223
163.914	97.8165
164.032	97.8107
164.15	97.8049
164.268	97.7991
164.385	97.7934
164.503	97.7876
164.621	97.7818
164.741	97.776
164.859	97.7703
164.981	97.7645
165.101	97.7587
165.221	97.7529
165.339	97.7471
165.462	97.7414
165.586	97.7356
165.709	97.7298
165.833	97.724
165.959	97.7181
166.085	97.7123
166.212	97.7065
166.339	97.7006
166.467	97.6947
166.594	97.6888
166.722	97.6829
166.849	97.677
166.977	97.671
167.104	97.665
167.231	97.659
167.359	97.653
167.486	97.6469
167.611	97.6408
167.736	97.6346
167.862	97.6285
167.99	97.6223
168.117	97.616
168.245	97.6098
168.371	97.6034
168.497	97.5971
168.624	97.5907
168.75	97.5843
168.875	97.5778
169	97.5713
169.123	97.5648
169.246	97.5583
169.368	97.5517
169.489	97.5451
169.609	97.5385
169.731	97.5318
169.853	97.5251
169.973	97.5185
170.093	97.5117
170.214	97.505
170.333	97.4983
170.455	97.4915
170.577	97.4848
170.7	97.478
170.823	97.4713
170.946	97.4645
171.072	97.4578
171.197	97.4511
171.324	97.4444
171.449	97.4377
171.578	97.431
171.705	97.4244
171.833	97.4177
171.959	97.4112
172.086	97.4046
172.212	97.3981
172.338	97.3916
172.463	97.3852
172.589	97.3788
172.716	97.3724
172.845	97.3661
172.973	97.3598
173.103	97.3536
173.231	97.3475
173.36	97.3414
173.49	97.3353
173.619	97.3293
173.747	97.3233
173.875	97.3174
174.002	97.3116
174.129	97.3058
174.254	97.3
174.379	97.2943
174.502	97.2887
174.625	97.2831
174.746	97.2775
174.864	97.272
174.982	97.2665
175.099	97.2611
175.216	97.2557
175.332	97.2503
175.45	97.245
175.567	97.2397
175.684	97.2344
175.803	97.2292
175.922	97.2239
176.041	97.2187
176.163	97.2136
176.284	97.2084
176.407	97.2032
176.531	97.1981
176.655	97.193
176.779	97.1878
176.906	97.1827
177.031	97.1776
177.155	97.1725
177.281	97.1673
177.408	97.1622
177.535	97.1571
177.664	97.1519
177.792	97.1468
177.921	97.1416
178.05	97.1364
178.18	97.1312
178.308	97.126
178.437	97.1208
178.566	97.1155
178.695	97.1102
178.823	97.1049
178.951	97.0996
179.078	97.0943
179.205	97.0889
179.333	97.0835
179.46	97.0781
179.584	97.0727
179.708	97.0672
179.831	97.0617
179.956	97.0562
180.08	97.0507
180.203	97.0451
180.326	97.0395
180.45	97.0339
180.575	97.0283
180.698	97.0226
180.822	97.0169
180.946	97.0112
181.071	97.0055
181.194	96.9997
181.319	96.9939
181.444	96.9881
181.569	96.9823
181.694	96.9764
181.818	96.9705
181.942	96.9646
182.066	96.9587
182.191	96.9527
182.318	96.9468
182.443	96.9408
182.568	96.9347
182.691	96.9287
182.815	96.9226
182.937	96.9166
183.061	96.9104
183.184	96.9043
183.31	96.8982
183.433	96.892
183.556	96.8859
183.678	96.8797
183.801	96.8734
183.922	96.8672
184.044	96.861
184.163	96.8547
184.28	96.8484
184.396	96.8421
184.512	96.8358
184.627	96.8295
184.744	96.8232
184.861	96.8168
184.976	96.8105
185.093	96.8041
185.21	96.7977
185.324	96.7913
185.44	96.7849
185.558	96.7785
185.676	96.7721
185.797	96.7657
185.917	96.7592
186.041	96.7528
186.165	96.7463
186.291	96.7399
186.416	96.7334
186.543	96.7269
186.666	96.7204
186.791	96.7139
186.917	96.7074
187.045	96.7009
187.171	96.6944
187.297	96.6878
187.423	96.6813
187.549	96.6747
187.674	96.6681
187.8	96.6615
187.923	96.6549
188.047	96.6483
188.166	96.6417
188.285	96.635
188.403	96.6283
188.524	96.6217
188.642	96.6149
188.761	96.6082
188.879	96.6015
188.996	96.5947
189.113	96.5879
189.23	96.5811
189.347	96.5742
189.465	96.5673
189.584	96.5604
189.702	96.5535
189.823	96.5465
189.942	96.5395
190.062	96.5325
190.184	96.5255
190.305	96.5184
190.426	96.5113
190.547	96.5041
190.669	96.4969
190.792	96.4897
190.917	96.4825
191.04	96.4752
191.165	96.4678
191.289	96.4605
191.412	96.4531
191.535	96.4457
191.658	96.4382
191.781	96.4307
191.904	96.4232
192.028	96.4156
192.148	96.408
192.271	96.4004
192.393	96.3927
192.515	96.385
192.636	96.3773
192.757	96.3695
192.88	96.3617
193.001	96.3539
193.121	96.346
193.241	96.3381
193.362	96.3302
193.483	96.3222
193.603	96.3142
193.724	96.3062
193.842	96.2981
193.962	96.29
194.083	96.2819
194.205	96.2737
194.325	96.2655
194.447	96.2572
194.569	96.249
194.69	96.2406
194.811	96.2323
194.932	96.2239
195.053	96.2154
195.174	96.207
195.297	96.1984
195.417	96.1899
195.539	96.1813
195.66	96.1726
195.782	96.1639
195.903	96.1552
196.022	96.1464
196.141	96.1376
196.261	96.1287
196.382	96.1198
196.503	96.1108
196.624	96.1018
196.748	96.0927
196.871	96.0836
196.995	96.0744
197.119	96.0652
197.244	96.0559
197.367	96.0466
197.492	96.0373
197.616	96.0279
197.741	96.0184
197.864	96.0089
197.99	95.9994
198.113	95.9898
198.236	95.9802
198.359	95.9706
198.481	95.9609
198.602	95.9512
198.723	95.9414
198.845	95.9316
198.967	95.9218
199.09	95.912
199.213	95.9022
199.336	95.8923
199.462	95.8825
199.588	95.8726
199.714	95.8627
199.841	95.8528
199.968	95.8429
200.094	95.833
200.221	95.8232
200.348	95.8133
200.475	95.8035
200.6	95.7936
200.726	95.7838
200.851	95.774
200.973	95.7643
201.096	95.7546
201.22	95.7449
201.344	95.7352
201.466	95.7256
201.587	95.716
201.707	95.7065
201.828	95.697
201.947	95.6875
202.068	95.6781
202.188	95.6688
202.311	95.6595
202.435	95.6502
202.56	95.641
202.685	95.6318
202.811	95.6227
202.935	95.6136
203.06	95.6046
203.184	95.5956
203.307	95.5866
203.429	95.5777
203.553	95.5688
203.678	95.56
203.804	95.5512
203.929	95.5424
204.054	95.5336
204.179	95.5249
204.304	95.5161
204.43	95.5074
204.554	95.4987
204.678	95.49
204.804	95.4813
204.929	95.4726
205.055	95.4639
205.18	95.4552
205.304	95.4465
205.428	95.4377
205.552	95.4289
205.674	95.4201
205.793	95.4113
205.914	95.4024
206.037	95.3935
206.161	95.3846
206.282	95.3756
206.405	95.3665
206.526	95.3574
206.65	95.3482
206.771	95.339
206.894	95.3298
207.017	95.3204
207.141	95.311
207.264	95.3015
207.389	95.292
207.513	95.2824
207.638	95.2727
207.761	95.263
207.887	95.2531
208.008	95.2433
208.129	95.2333
208.248	95.2232
208.37	95.2131
208.491	95.203
208.611	95.1927
208.729	95.1824
208.847	95.1721
208.964	95.1616
209.081	95.1512
209.198	95.1406
209.316	95.13
209.435	95.1194
209.557	95.1087
209.685	95.0979
209.817	95.0872
209.951	95.0764
210.088	95.0655
210.226	95.0546
210.366	95.0437
210.504	95.0328
210.641	95.0218
210.778	95.0109
210.913	94.9999
211.05	94.9889
211.185	94.9779
211.32	94.9669
211.452	94.9559
211.584	94.9449
211.713	94.9339
211.84	94.923
211.963	94.912
212.087	94.9011
212.21	94.8902
212.339	94.8793
212.47	94.8684
212.604	94.8576
212.74	94.8467
212.879	94.8359
213.021	94.8252
213.164	94.8145
213.307	94.8038
213.448	94.7931
213.59	94.7825
213.73	94.7719
213.87	94.7613
214.011	94.7508
214.147	94.7403
214.281	94.7299
214.408	94.7194
214.533	94.709
214.655	94.6987
214.776	94.6883
214.896	94.678
215.016	94.6677
215.138	94.6574
215.261	94.6472
215.388	94.6369
215.516	94.6267
215.646	94.6165
215.777	94.6063
215.911	94.5961
216.044	94.586
216.178	94.5758
216.312	94.5656
216.446	94.5554
216.58	94.5452
216.712	94.5351
216.839	94.5249
216.965	94.5147
217.087	94.5044
217.207	94.4942
217.326	94.4839
217.444	94.4737
217.561	94.4634
217.682	94.4531
217.806	94.4427
217.931	94.4323
218.058	94.4219
218.187	94.4115
218.315	94.401
218.445	94.3905
218.576	94.38
218.708	94.3694
218.839	94.3588
218.972	94.3482
219.102	94.3375
219.23	94.3268
219.356	94.316
219.48	94.3052
219.6	94.2943
219.721	94.2835
219.838	94.2725
219.954	94.2615
220.072	94.2505
220.192	94.2395
220.313	94.2284
220.437	94.2172
220.562	94.206
220.689	94.1948
220.817	94.1835
220.948	94.1722
221.076	94.1608
221.205	94.1494
221.337	94.138
221.467	94.1265
221.598	94.115
221.727	94.1034
221.854	94.0918
221.98	94.0801
222.105	94.0684
222.226	94.0567
222.347	94.0449
222.469	94.0331
222.59	94.0212
222.71	94.0093
222.83	93.9974
222.947	93.9854
223.064	93.9734
223.181	93.9613
223.299	93.9493
223.413	93.9371
223.527	93.9249
223.638	93.9127
223.749	93.9005
223.857	93.8882
223.966	93.8758
224.07	93.8635
224.175	93.851
224.28	93.8385
224.384	93.826
224.489	93.8135
224.595	93.8009
224.706	93.7882
224.82	93.7755
224.936	93.7628
225.055	93.75
225.177	93.7371
225.3	93.7242
225.428	93.7113
225.555	93.6983
225.682	93.6852
225.809	93.6721
225.935	93.6589
226.061	93.6456
226.186	93.6323
226.309	93.619
226.43	93.6055
226.548	93.592
226.667	93.5785
226.783	93.5648
226.899	93.5511
227.015	93.5373
227.136	93.5235
227.254	93.5096
227.376	93.4956
227.497	93.4815
227.621	93.4673
227.747	93.4531
227.875	93.4388
228.002	93.4245
228.133	93.41
228.26	93.3955
228.387	93.3809
228.512	93.3663
228.636	93.3515
228.755	93.3367
228.874	93.3218
228.99	93.3069
229.106	93.2918
229.22	93.2767
229.335	93.2616
229.452	93.2463
229.572	93.231
229.693	93.2157
229.813	93.2002
229.933	93.1848
230.053	93.1692
230.172	93.1536
230.293	93.138
230.412	93.1223
230.533	93.1065
230.653	93.0907
230.776	93.0749
230.898	93.059
231.021	93.0431
231.141	93.0271
231.259	93.0111
231.377	92.9951
231.491	92.979
231.606	92.963
231.724	92.9469
231.846	92.9308
231.968	92.9146
232.096	92.8985
232.224	92.8823
232.353	92.8661
232.481	92.8499
232.612	92.8337
232.742	92.8175
232.871	92.8014
232.998	92.7852
233.123	92.769
233.247	92.7528
233.371	92.7366
233.49	92.7204
233.609	92.7042
233.727	92.688
233.844	92.6718
233.959	92.6556
234.08	92.6394
234.2	92.6233
234.321	92.6071
234.444	92.5909
234.57	92.5747
234.696	92.5585
234.821	92.5422
234.947	92.526
235.073	92.5098
235.198	92.4935
235.324	92.4772
235.45	92.4608
235.576	92.4444
235.7	92.428
235.822	92.4115
235.943	92.3949
236.061	92.3783
236.176	92.3616
236.29	92.3449
236.409	92.328
236.528	92.311
236.65	92.294
236.773	92.2768
236.899	92.2595
237.024	92.242
237.15	92.2245
237.276	92.2067
237.401	92.1888
237.525	92.1707
237.649	92.1525
237.772	92.134
237.893	92.1153
238.012	92.0964
238.13	92.0773
238.246	92.058
238.361	92.0384
238.471	92.0185
238.581	91.9984
238.689	91.978
238.804	91.9573
238.919	91.9363
239.039	91.915
239.163	91.8934
239.289	91.8714
239.416	91.8491
239.545	91.8265
239.674	91.8035
239.803	91.7801
239.933	91.7564
240.061	91.7323
240.188	91.7078
240.315	91.6828
240.44	91.6575
240.563	91.6318
240.684	91.6056
240.804	91.579
240.921	91.552
241.037	91.5245
241.156	91.4966
241.274	91.4682
241.396	91.4394
241.519	91.4101
241.643	91.3803
241.77	91.35
241.899	91.3193
242.027	91.288
242.159	91.2563
242.29	91.2241
242.42	91.1913
242.55	91.1581
242.679	91.1243
242.806	91.09
242.932	91.0552
243.054	91.0198
243.175	90.9839
243.291	90.9474
243.409	90.9104
243.526	90.8728
243.647	90.8347
243.77	90.796
243.896	90.7567
244.024	90.7168
244.155	90.6763
244.285	90.6353
244.418	90.5936
244.55	90.5512
244.683	90.5083
244.816	90.4647
244.949	90.4205
245.082	90.3756
245.214	90.33
245.343	90.2837
245.469	90.2368
245.592	90.1891
245.709	90.1408
245.824	90.0917
245.94	90.0418
246.057	89.9912
246.174	89.9399
246.292	89.8877
246.414	89.8348
246.537	89.781
246.662	89.7264
246.787	89.671
246.912	89.6148
247.039	89.5576
247.165	89.4996
247.29	89.4407
247.414	89.3808
247.539	89.3201
247.664	89.2584
247.789	89.1957
247.91	89.1321
248.028	89.0674
248.144	89.0018
248.261	88.9351
248.378	88.8674
248.495	88.7986
248.611	88.7288
248.731	88.6579
248.852	88.5858
248.976	88.5127
249.1	88.4385
249.225	88.3631
249.35	88.2866
249.476	88.2089
249.604	88.1301
249.729	88.05
249.852	87.9688
249.976	87.8864
250.097	87.8027
250.215	87.7179
250.329	87.6318
250.442	87.5445
250.555	87.456
250.668	87.3662
250.782	87.2752
250.898	87.1829
251.017	87.0894
251.135	86.9946
251.257	86.8987
251.381	86.8014
251.506	86.7029
251.632	86.6032
251.758	86.5023
251.886	86.4001
252.014	86.2967
252.142	86.1921
252.269	86.0864
252.394	85.9794
252.517	85.8713
252.635	85.762
252.751	85.6516
252.867	85.5401
252.981	85.4274
253.092	85.3137
253.205	85.199
253.317	85.0832
253.433	84.9664
253.549	84.8486
253.666	84.7298
253.786	84.6102
253.906	84.4896
254.026	84.3682
254.15	84.2459
254.273	84.1228
254.398	83.999
254.524	83.8744
254.65	83.7492
254.778	83.6233
254.902	83.4967
255.027	83.3696
255.15	83.242
255.27	83.1139
255.393	82.9853
255.514	82.8563
255.637	82.7269
255.764	82.5973
255.892	82.4673
256.025	82.3371
256.158	82.2067
256.291	82.0762
256.423	81.9456
256.556	81.815
256.685	81.6843
256.814	81.5537
256.938	81.4232
257.062	81.2928
257.181	81.1626
257.301	81.0327
257.421	80.903
257.539	80.7736
257.655	80.6446
257.77	80.516
257.881	80.3879
257.994	80.2602
258.107	80.1331
258.226	80.0066
258.346	79.8806
258.471	79.7553
258.598	79.6308
258.728	79.5069
258.86	79.3838
258.992	79.2615
259.122	79.1401
259.252	79.0195
259.381	78.8999
259.508	78.7811
259.634	78.6633
259.758	78.5465
259.879	78.4308
260	78.316
260.116	78.2024
260.229	78.0898
260.342	77.9783
260.456	77.868
260.572	77.7588
260.69	77.6508
260.812	77.5439
260.935	77.4383
261.061	77.3338
261.19	77.2306
261.322	77.1286
261.454	77.0279
261.586	76.9284
261.717	76.8302
261.849	76.7332
261.981	76.6375
262.112	76.5431
262.243	76.4499
262.369	76.3581
262.493	76.2674
262.616	76.1781
262.736	76.09
262.856	76.0032
262.976	75.9177
263.1	75.8334
263.224	75.7503
263.35	75.6685
263.476	75.588
263.606	75.5086
263.736	75.4305
263.869	75.3536
263.998	75.2779
264.127	75.2033
264.258	75.1299
264.386	75.0577
264.516	74.9867
264.642	74.9167
264.764	74.8479
264.882	74.7802
264.997	74.7135
265.109	74.648
265.22	74.5835
265.333	74.52
265.447	74.4576
265.564	74.3961
265.684	74.3357
265.804	74.2762
265.926	74.2177
266.051	74.1602
266.175	74.1035
266.299	74.0478
266.425	73.993
266.551	73.939
266.677	73.8859
266.802	73.8337
266.927	73.7823
267.05	73.7316
267.172	73.6818
267.289	73.6328
267.407	73.5845
267.522	73.537
267.638	73.4902
267.753	73.4442
267.873	73.3988
267.994	73.3542
268.118	73.3101
268.243	73.2668
268.37	73.2241
268.497	73.1821
268.625	73.1407
268.754	73.0998
268.883	73.0596
269.012	73.02
269.14	72.9809
269.268	72.9424
269.394	72.9044
269.517	72.8669
269.638	72.83
[truncated: 1,808 more rows]
