# Supplementary material for: Establishing superfine nanofibrils for robust polyelectrolyte artificial spider silk and powerful artificial muscles
Source: Nat Commun. 2024 Apr 25;15:3485. doi: 10.1038/s41467-024-47796-2 (PMC11045855; doi:10.1038/s41467-024-47796-2)
Supplement: Supplementary file 5 — Source Data [file 41467_2024_47796_MOESM5_ESM.zip › source date/Supplementary Fig.29.xlsx]

## Sheet: Sheet1
α (%)	Time (s)	Tensile stroke (%)	α (%)	Time (s)	Tensile stroke (%)	α (%)	Time (s)	Tensile stroke (%)
0.017	0	0	4.75	0	0	96.5	0	0
	0.383	0.1		0.383	0.2		0.383	0
	0.8	0.1		0.8	0.3		0.8	0.1
	1.2	0.3		1.2	0.5		1.2	0.1
	1.6	0.4		1.6	0.8		1.6	0.15
	2.1	2.1		2.1	4.1		2.1	0.2
	2.5	4.3		2.5	12.2		2.5	0.2
	2.83	6.9		2.83	24.5		2.83	0.2
	3.83	13		3.83	38.3		3.83	1.9
	4.8	19.8		4.8	52.5		5	6
	5.78	28.1		5.38	60.5		7.55	12.1
	6.45	36.5		6.2	68.3		8.93	16.6
	7.11	44.3		7.3	77.5		11.7	24.2
	7.6	52.2		8.25	82.6		13.8	28.3
	8.88	56.5		9.3	86		16.15	32.5
	13.43	60		10.3	87.6		21.38	36.5
	19	62.4		11.3	88.2		29	38.4
	25	63.5		12.3	88.5		35	41.5
	29.2	64.1		13.2	88.5		42.8	44
	32	64.1		14.1	88.5		50	44
	36	64.1		15	88.5		56	44
				15.9	88.5
