# Supplementary material for: Establishing superfine nanofibrils for robust polyelectrolyte artificial spider silk and powerful artificial muscles
Source: Nat Commun. 2024 Apr 25;15:3485. doi: 10.1038/s41467-024-47796-2 (PMC11045855; doi:10.1038/s41467-024-47796-2)
Supplement: Supplementary file 5 — Source Data [file 41467_2024_47796_MOESM5_ESM.zip › source date/Supplementary Fig.30.xlsx]

## Sheet: Sheet1
α=0.017%	Tensile stroke (%)		Work capacity (J g-1)			α=0.17%	Tensile stroke (%)		Work capacity (J g-1)			α=4.75%	Tensile stroke (%)		Work capacity (J g-1)			α=21.9%	Tensile stroke (%)		Work capacity (J g-1)			α=58.4%	Tensile stroke (%)		Work capacity (J g-1)			α=96.5%	Tensile stroke (%)		Work capacity (J g-1)
Stress (MPa)	Mean	SD	Mean	SD		Stress (MPa)	Mean	SD	Mean	SD		Stress (MPa)	Mean	SD	Mean	SD		Stress (MPa)	Mean	SD	Mean	SD		Stress (MPa)	Mean	SD	Mean	SD		Stress (MPa)	Mean	SD	Mean	SD
0	68.6	5.6	0	0		0	80	4	0	0		0	88	3	0	0		0	82.7	1	0	0		0	56	0	0	0		0	44.3	5	0	0
0.65	58.8	3.5	0.32	0.01		0.65	72	3.2	0.43	0.02		0.65	80	4	0.47	0.02		0.65	77	0.5	0.42	0.03		0.65	49	2	0.26	0.01		0.65	7.54	5	0.04	0.02
1.45	41.8	5.1	0.44	0.03		1.45	65	3.2	0.71	0.02		1.45	77.3	2.5	0.85	0.02		1.45	72	5.2	0.78	0.02		1.45	30	1.4	0.32	0.02		1.45	6.25	0.5	0.06	0.01
2.71	8.9	3	0.21	0.03		2.71	46	2	1	0.03		2.71	65.4	1.6	1.51	0.03		2.71	65.6	3.9	1.43	0.03		2.71	14.9	3	0.32	0.02		2.71	3.7	0.7	0.08	0.01
4.39	1.9	0.5	0.06	0.02		4.39	23	2	0.75	0.05		4.39	40.9	5	1.33	0.03		4.39	32.7	1.5	1.06	0.02		4.39	4.2	2.1	0.13	0.01		4.39	1.88	0.6	0.06	0.01
						5.09	6.4	1.3	0.27	0.01		5.09	22.6	3.5	1.05	0.02		5.09	18	2	0.78	0.02		5.09	1.9	0.8	0.08	0.01
						6.36	1.9	0	0.1	0.01		6.36	17	1.7	0.91	0.02		6.36	6.2	2	0.34	0.01
												7	13.2	2	0.81	0.02		7	3.9	1.3	0.25	0.02
												8.42	6	1.8	0.46	0.01
