# Supplementary material for: Establishing superfine nanofibrils for robust polyelectrolyte artificial spider silk and powerful artificial muscles
Source: Nat Commun. 2024 Apr 25;15:3485. doi: 10.1038/s41467-024-47796-2 (PMC11045855; doi:10.1038/s41467-024-47796-2)
Supplement: Supplementary file 5 — Source Data [file 41467_2024_47796_MOESM5_ESM.zip › source date/Supplementary Fig.31.xlsx]

## Sheet: Sheet1
0 turns/mm	Actuation stroke (%)		Work capacity (J g-1)		0.5 turns/mm	Actuation stroke (%)		Work capacity (J g-1)		1 turns/mm	Actuation stroke (%)		Work capacity (J g-1)		1.5 turns/mm	Actuation stroke (%)		Work capacity (J g-1)		2 turns/mm	Actuation stroke (%)		Work capacity (J g-1)				Max. Work capacity (J g-1)
Stress (MPa)	Mean	SD	Mean	SD	Stress (MPa)	Mean	SD	Mean	SD	Stress (MPa)	Mean	SD	Mean	SD	Stress (MPa)	Mean	SD	Mean	SD	Stress (MPa)	Mean	SD	Mean	SD		Twist density(turns/mm)	Mean	SD
0	88	3.2	0	0	0	88.2	1.6	0	0	0	88.8	4.8	0	0	0	87.7	1.5	0	0	0	80.9	5	0	0		0	1.51	0.03
0.7	77.3	2.5	0.47	0.04	0.7	77.8	5.2	0.47	0.05	0.7	78.8	1.7	0.5	0.06	0.7	74.9	2.5	0.33	0.02	0.7	66.3	2.4	0.35	0.06		0.5	1.55	0.06
2.12	65.4	1.6	1.51	0.03	2.12	66.8	3	1.55	0.06	2.12	66.2	3.4	1.58	0.02	2.12	59.4	3	1.07	0.05	2.12	48.9	1.6	0.99	0.02		1	1.68	0.08
3.53	40.9	4.8	1.33	0.05	3.53	49.8	1.6	1.36	0.08	3.53	58.5	2.6	1.68	0.08	3.53	38	3.5	0.98	0.03	3.53	26.6	3.6	0.68	0.03		1.5	1.07	0.05
4.95	22.6	3.4	1.05	0.04	4.95	30.1	3.6	1.21	0.03	4.95	44.4	1.5	1.55	0.08	4.95	18.8	1.7	0.73	0.08	4.95	2.9	3	0.11	0.03		2	0.99	0.02
6.36	17	1.8	0.91	0.04	6.36	21.4	2.5	1	0.02	6.36	29.6	3.1	1.1	0.02	6.36	12.4	5	0.56	0.02	6.36	-4.9	1.8
