# Supplementary material for: Establishing superfine nanofibrils for robust polyelectrolyte artificial spider silk and powerful artificial muscles
Source: Nat Commun. 2024 Apr 25;15:3485. doi: 10.1038/s41467-024-47796-2 (PMC11045855; doi:10.1038/s41467-024-47796-2)
Supplement: Supplementary file 5 — Source Data [file 41467_2024_47796_MOESM5_ESM.zip › source date/Supplementary Fig.32.xlsx]

## Sheet: Sheet1
Temperature (°C )	Time (s)	Actuation strain (%)	Temperature (°C )	Time (s)	Actuation strain (%)	Temperature (°C )	Time (s)	Actuation strain (%)	Temperature (°C )	Time (s)	Actuation strain (%)			Max. actuation speed (% s-1)
40	0	0	60	0	0	80	0	1	100	0	0		Temperature (°C )	Mean	SD
	0.4	0		1	0		0.5	1.8		0.13	3.7			12.2	3.5
	1.06	0		1.5	3		0.67	3.7		0.2	5.6			77.3	5.2
	1.5	0		2.03	6.6		0.96	5.2		0.26	9.3			83.5	8.7
	2.16	4.2		2.26	10		1.1	8.6		0.3	15.1			173.8	10
	2.6	8.5		2.33	11.6		1.26	16.3		0.4	22.6
	3.13	14.8		2.43	16.6		1.53	31.3		0.46	24.5
	3.53	19.1		2.46	20		1.76	37.5		0.53	28.3
	4	25.5		2.66	28.3		1.9	48.5		0.6	34
	4.6	32		2.73	33.3		1.96	53.7		0.66	49.1
	5.73	36.1		2.86	36.6		2	55.5		0.8	62.5
	6.43	36.1		2.93	40		2.06	60.7		0.86	68.1
	8.06	38.3		3.13	45		2.26	62.5		1	75
	10	38.3		3.26	50		2.53	65.6		1.2	78.7
				3.63	51.6		3	69.3		1.46	81.2
				4	52		3.5	71.2		1.66	84.7
				5	53		3.9	72.1		2	87.5
				6	53		4.76	72.7		3	87.5
				7	53		6	73.6		4	87.5
