# Supplementary material for: Establishing superfine nanofibrils for robust polyelectrolyte artificial spider silk and powerful artificial muscles
Source: Nat Commun. 2024 Apr 25;15:3485. doi: 10.1038/s41467-024-47796-2 (PMC11045855; doi:10.1038/s41467-024-47796-2)
Supplement: Supplementary file 5 — Source Data [file 41467_2024_47796_MOESM5_ESM.zip › source date/Supplementary Fig.33.xlsx]

## Sheet: Sheet1
Berore actuation	Azimuthal angle (°)	Intensity (a.u.)	Actuation	Azimuthal angle (°)	Intensity (a.u.)
	0	4.31975		0	-2.69266
	1	4.40688		1	-2.7804
	2	2.05087		2	-2.81797
	3	-1.92899		3	-2.76887
	4	-6.09467		4	-2.61355
	5	-8.90103		5	-2.36412
	6	-9.26107		6	-2.07019
	7	-6.95867		7	-1.81041
	8	-2.75294		8	-1.6689
	9	1.87319		9	-1.70306
	10	5.23834		10	-1.91477
	11	6.07709		11	-2.23785
	12	4.01999		12	-2.55064
	13	-0.24177		13	-2.71355
	14	-5.17801		14	-2.62061
	15	-8.9584		15	-2.24672
	16	-10.1204		16	-1.67065
	17	-8.12424		17	-1.06057
	18	-3.58561		18	-0.62215
	19	1.91126		19	-0.52406
	20	6.36675		20	-0.82732
	21	8.09426		21	-1.44678
	22	6.36076		22	-2.16432
	23	1.6985		23	-2.69574
	24	-4.24134		24	-2.79201
	25	-9.25813		25	-2.33999
	26	-11.4011		26	-1.42314
	27	-9.71164		27	-0.31371
	28	-4.62934		28	0.60926
	29	2.10533		29	0.99308
	30	8.04044		30	0.6506
	31	10.8992		31	-0.34779
	32	9.44805		32	-1.67068
	33	4.02118		33	-2.82245
	34	-3.51515		34	-3.31494
	35	-10.3773		35	-2.85663
	36	-13.863		36	-1.48852
	37	-12.3846		37	0.3921
	38	-6.14921		38	2.14248
	39	2.79176		39	3.09313
	40	11.1897		40	2.80346
	41	15.7493		41	1.26012
	42	14.3896		42	-1.06513
	43	7.14809		43	-3.33763
	44	-3.64282		44	-4.63763
	45	-14.0391		45	-4.30639
	46	-19.8502		46	-2.23594
	47	-18.2383		47	1.01597
	48	-8.97096		48	4.35339
	49	5.18198		49	6.49552
	50	19.156		50	6.45072
	51	27.2695		51	3.94569
	52	25.3644		52	-0.36188
	53	12.6653		53	-5.00077
	54	-7.3756		54	-8.13789
	55	-27.7196		55	-8.24199
	56	-39.8645		56	-4.73725
	57	-36.9152		57	1.6062
	58	-16.6484		58	8.73943
	59	16.5443		59	13.9133
	60	51.7533		60	14.6387
	61	74.0896		61	9.73136
	62	69.3469		62	0.05783
	63	29.7469		63	-11.3626
	64	-40.7675		64	-20.0757
	65	-123.333		65	-21.6398
	66	-184.341		66	-13.426
	67	-179.503		67	3.81372
	68	-61.3494		68	25.2524
	69	211.254		69	42.6567
	70	663.628		70	46.5703
	71	1298.06		71	29.7145
	72	2090.68		72	-9.13896
	73	2993.36		73	-61.8563
	74	3940.49		74	-109.275
	75	4859.31		75	-122.001
	76	5681.71		76	-63.9574
	77	6354.97		77	101.692
	78	6849.4		78	405.305
	79	7161.27		79	863.703
	80	7310.84		80	1474.93
	81	7336.06		81	2216.15
	82	7283.77		82	3045.48
	83	7200.2		83	3907.47
	84	7123.02		84	4741.43
	85	7076.28		85	5490.8
	86	7068.99		86	6111.82
	87	7097.04		87	6579.55
	88	7147.66		88	6890.36
	89	7204.82		89	7060.23
	90	7254.3		90	7119.75
	91	7287.2		91	7106.89
	92	7301.39		92	7059.38
	93	7300.77		93	7008.18
	94	7293.06		94	6973.43
	95	7286.86		95	6963.37
	96	7288.97		96	6975.93
	97	7302.61		97	7002.37
	98	7326.93		98	7031.58
	99	7357.82		99	7054
	100	7389.43		100	7064.14
	101	7416.14		101	7061.45
	102	7434.05		102	7049.45
	103	7441.94		103	7033.91
	104	7441.14		104	7020.59
	105	7434.87		105	7013.47
	106	7426.96		106	7013.84
	107	7420.65		107	7020.35
	108	7417.79		108	7029.96
	109	7418.5		109	7039.21
	110	7421.63		110	7045.37
	111	7425.52		111	7047.15
	112	7428.95		112	7044.7
	113	7431.93		113	7039.15
	114	7435.92		114	7031.78
	115	7443.61		115	7023.34
	116	7458.1		116	7013.68
	117	7481.92		117	7001.91
	118	7516.13		118	6986.88
	119	7559.74		119	6967.96
	120	7609.73		120	6945.61
	121	7661.66		121	6921.59
	122	7710.64		122	6898.69
	123	7752.41		123	6880.11
	124	7784.26		124	6868.49
	125	7805.39		125	6865.2
	126	7816.79		126	6869.88
	127	7820.6		127	6880.56
	128	7819.16		128	6894.22
	129	7814.25		129	6907.63
	130	7806.6		130	6918.31
	131	7795.91		131	6925.04
	132	7781.41		132	6928.1
	133	7762.7		133	6928.88
	134	7740.53		134	6929.22
	135	7717.23		135	6930.68
	136	7696.59		136	6933.87
	137	7683.06		137	6938.31
	138	7680.66		138	6942.66
	139	7691.67		139	6945.26
	140	7715.84		140	6944.88
	141	7750.12		141	6941.25
	142	7789.25		142	6935.24
	143	7827.04		143	6928.58
	144	7857.95		144	6923.23
	145	7878.5		145	6920.58
	146	7888.16		146	6920.79
	147	7889.33		147	6922.56
	148	7886.49		148	6923.4
	149	7884.76		149	6920.34
	150	7888.34		150	6910.94
	151	7899.33		151	6894.23
	152	7917.28		152	6871.19
	153	7939.63		153	6844.74
	154	7962.85		154	6819.09
	155	7983.81		155	6798.6
	156	8000.93		156	6786.7
	157	8014.69		157	6784.91
	158	8027.22		158	6792.56
	159	8041.2		159	6807.06
	160	8058.43		160	6824.81
	161	8078.69		161	6842.29
	162	8099.28		162	6857.05
	163	8115.65		163	6868.21
	164	8122.84		164	6876.37
	165	8117.39		165	6882.87
	166	8098.98		166	6888.8
	167	8071.23		167	6894.18
	168	8041.09		168	6897.56
	169	8017.06		169	6896.52
	170	8006.63		170	6888.77
	171	8013.72		171	6873.63
	172	8037.23		172	6853.34
	173	8071.07		173	6833.46
	174	8106.18		174	6822.03
	175	8133.7		175	6827.38
	176	8148.59		176	6854.82
	177	8152.22		177	6903.1
	178	8152.91		178	6961.59
	179	8163.7		179	7009.19
	180	8197.61		180	7015.64
	181	8261.49		181	6945.4
	182	8350.05		182	6763.67
	183	8442.07		183	6443.25
	184	8500.3		184	5971.09
	185	8475.78		185	5352.64
	186	8316.16		186	4613.22
	187	7976.42		187	3795.62
	188	7429.76		188	2954.32
	189	6675.78		189	2147.4
	190	5744.12		190	1427.74
	191	4692		191	835.175
	192	3596.24		192	391.293
	193	2541.04		193	97.6934
	194	1604.14		194	-62.0649
	195	844.401		195	-117.487
	196	293.269		196	-104.384
	197	-48.1242		197	-57.8831
	198	-205.955		198	-6.644
	199	-225.791		199	30.6522
	200	-161.858		200	46.1486
	201	-66.0257		201	41.223
	202	21.08		202	23.2422
	203	75.1802		203	1.71277
	204	89.0675		204	-15.1325
	205	69.4549		205	-22.5496
	206	31.3227		206	-19.9692
	207	-8.44848		207	-10.2815
	208	-36.4593		208	1.79326
	209	-46.0003		209	11.5923
	210	-37.6588		210	16.0362
	211	-17.6572		211	14.3837
	212	5.17676		212	8.10427
	213	22.6756		213	0.04634
	214	29.8192		214	-6.72688
	215	25.8194		215	-10.0091
	216	13.6971		216	-9.09158
	217	-1.28621		217	-4.81767
	218	-13.6768		218	0.8947
	219	-19.644		219	5.83899
	220	-18.0175		220	8.31579
	221	-10.3208		221	7.66858
	222	0.07845		222	4.40547
	223	9.31281		223	-0.09236
	224	14.3597		224	-4.13554
	225	13.9475		225	-6.34544
	226	8.78108		226	-6.10973
	227	1.08854		227	-3.73204
	228	-6.28436		228	-0.2501
	229	-10.8882		229	2.98751
	230	-11.4471		230	4.81996
	231	-8.16805		231	4.66933
	232	-2.52877		232	2.70244
	233	3.33546		233	-0.28018
	234	7.40471		234	-3.17007
	235	8.4376		235	-4.96312
	236	6.31666		236	-5.10813
	237	1.99091		237	-3.67374
	238	-2.92959		238	-1.28655
	239	-6.7635		239	1.12387
	240	-8.32266		240	2.6721
	241	-7.26793		241	2.82855
	242	-4.15667		242	1.58795
	243	-0.19094		243	-0.55667
	244	3.22738		244	-2.81508
	245	4.97444		245	-4.39579
	246	4.55622		246	-4.78746
	247	2.22896		247	-3.92708
	248	-1.13476		248	-2.20106
	249	-4.37268		249	-0.28681
	250	-6.43306		250	1.10168
	251	-6.71349		251	1.46957
	252	-5.23233		252	0.7078
	253	-2.58763		253	-0.8847
	254	0.27037		254	-2.72473
	255	2.36875		255	-4.16436
	256	3.03126		256	-4.72444
	257	2.08517		257	-4.2586
	258	-0.10561		258	-2.99223
	259	-2.78298		259	-1.42775
	260	-5.05872		260	-0.15481
	261	-6.20976		261	0.36314
	262	-5.90827		262	-0.05045
	263	-4.31489		263	-1.23289
	264	-2.01025		264	-2.75246
	265	0.20778		265	-4.07199
	266	1.59149		266	-4.74425
	267	1.6871		267	-4.5683
	268	0.47672		268	-3.65271
	269	-1.62507		269	-2.36626
	270	-3.91595		270	-1.1976
	271	-5.64225		271	-0.57688
	272	-6.24853		272	-0.72418
	273	-5.55882		273	-1.57789
	274	-3.83079		274	-2.82582
	275	-1.66628		275	-4.02472
	276	0.19143		276	-4.76259
	277	1.10638		277	-4.80479
	278	0.76216		278	-4.17208
	279	-0.7326		279	-3.12519
	280	-2.88096		280	-2.06431
	281	-4.96452		281	-1.3819
	282	-6.28539		282	-1.32292
	283	-6.40241		283	-1.90195
	284	-5.28204		284	-2.9051
	285	-3.31227		285	-3.97337
	286	-1.1735		286	-4.73508
	287	0.39142		287	-4.93894
	288	0.83092		288	-4.53997
	289	-0.02418		289	-3.70921
	290	-1.89833		290	-2.7661
	291	-4.161		291	-2.06005
	292	-6.03996		292	-1.84488
	293	-6.88658		293	-2.1913
	294	-6.40225		294	-2.9673
	295	-4.74705		295	-3.89149
	296	-2.4907		296	-4.63805
	297	-0.42023		297	-4.95418
	298	0.7314		298	-4.74792
	299	0.54241		299	-4.11583
	300	-0.94506		300	-3.3026
	301	-3.23208		301	-2.60919
	302	-5.5305		302	-2.28384
	303	-7.03526		303	-2.43545
	304	-7.20764		304	-2.99933
	305	-5.96993		305	-3.766
	306	-3.74103		306	-4.46052
	307	-1.2972		307	-4.84252
	308	0.49632		308	-4.79043
	309	0.99026		309	-4.34061
	310	-0.01427		310	-3.66885
	311	-2.18692		311	-3.02301
	312	-4.77568		312	-2.63237
	313	-6.86667		313	-2.62693
	314	-7.70667		314	-2.99504
	315	-6.97471		315	-3.59284
	316	-4.90478		316	-4.20043
	317	-2.21283		317	-4.60274
	318	0.15001		318	-4.66552
	319	1.33324		319	-4.37955
	320	0.89344		320	-3.8586
	321	-1.03896		321	-3.29397
	322	-3.79537		322	-2.8835
	323	-6.39856		323	-2.76139
	324	-7.90757		324	-2.95388
	325	-7.75658		325	-3.37509
	326	-5.96578		326	-3.86279
	327	-3.14554		327	-4.2393
	328	-0.28834		328	-4.37475
	329	1.58128		329	-4.2301
	330	1.77548		330	-3.86575
	331	0.19789		331	-3.4147
	332	-2.6097		332	-3.03168
	333	-5.65024		333	-2.83781
	334	-7.82251		334	-2.88057
	335	-8.31718		335	-3.12224
	336	-6.91549		336	-3.45903
	337	-4.08058		337	-3.76184
	338	-0.80372		338	-3.92288
	339	1.74388		339	-3.89101
	340	2.63198		340	-3.68444
	341	1.51367		341	-3.37821
	342	-1.23636		342	-3.07315
	343	-4.64268		343	-2.85909
	344	-7.47059		344	-2.78573
	345	-8.66932		345	-2.85076
	346	-7.75816		346	-3.00719
	347	-5.01371		347	-3.18494
	348	-1.38594		348	-3.31715
	349	1.83289		349	-3.36115
	350	3.47143		350	-3.30757
	351	2.909		351	-3.17653
	352	0.31456		352	-3.00506
	353	-3.39679		353	-2.83204
	354	-6.8805		354	-2.68734
	355	-8.84373		355	-2.58772
	356	-8.51912		356	-2.53892
	357	-5.95812		357	-2.54012
	358	-2.03219		358	-2.58664
	359	1.86602		359	-2.66892
