# Supplementary material for: Establishing superfine nanofibrils for robust polyelectrolyte artificial spider silk and powerful artificial muscles
Source: Nat Commun. 2024 Apr 25;15:3485. doi: 10.1038/s41467-024-47796-2 (PMC11045855; doi:10.1038/s41467-024-47796-2)
Supplement: Supplementary file 5 — Source Data [file 41467_2024_47796_MOESM5_ESM.zip › source date/Supplementary Fig.34.xlsx]

## Sheet: Sheet1
Time (s)	Actuation stress (MPa)
时间
0.04	-0.000271947
0.06	-0.02454
0.08	0.00602
0.1	-0.02633
0.12	-0.02678
0.14	0.02399
0.16	-0.01285
0.18	0.0887
0.2	0.09094
0.22	0.13543
0.24	0.22439
0.26	0.24147
0.28	0.31246
0.3	0.32684
0.32	0.37268
0.34	0.4257
0.36	0.42615
0.38	0.53444
0.4	0.53488
0.42	0.6234
0.44	0.67553
0.46	0.73664
0.48	0.83639
0.5	0.91727
0.52	0.99365
0.54	1.07184
0.56	1.17159
0.58	1.24169
0.6	1.32616
0.62	1.41513
0.64	1.51668
0.66	1.61463
0.68	1.71978
0.7	1.82852
0.72	1.95343
0.74	2.05948
0.76	2.20237
0.78	2.28324
0.8	2.42883
0.82	2.47017
0.84	2.62743
0.86	2.67506
0.88	2.82694
0.9	2.92669
0.92	3.04262
0.94	3.18011
0.96	3.31492
0.98	3.41107
1	3.55486
1.02	3.66001
1.04	3.74718
1.06	3.84513
1.08	3.94129
1.1	4.04464
1.12	4.15787
1.14	4.22886
1.16	4.3403
1.18	4.45533
1.2	4.5416
1.22	4.68089
1.24	4.73122
1.26	4.83726
1.28	4.92713
1.3	4.99183
1.32	5.05833
1.34	5.12304
1.36	5.19942
1.38	5.29468
1.4	5.30906
1.42	5.44656
1.44	5.4888
1.46	5.61281
1.48	5.66314
1.5	5.74312
1.52	5.824
1.54	5.85995
1.56	5.92375
1.58	5.97767
1.6	6.01362
1.62	6.07742
1.64	6.10977
1.66	6.20234
1.68	6.22031
1.7	6.34163
1.72	6.34433
1.74	6.39555
1.76	6.47104
1.78	6.44767
1.8	6.52316
1.82	6.53574
1.84	6.57079
1.86	6.61483
1.88	6.64448
1.9	6.66875
1.92	6.73795
1.94	6.78737
1.96	6.835
1.98	6.85926
2	6.88802
2.02	6.92667
2.04	6.93251
2.06	7.07135
2.08	7.21873
2.1	7.05428
2.12	7.62493
2.14	7.35443
2.16	7.43082
2.18	7.5081
2.2	7.62583
2.22	7.50091
2.24	7.78579
2.26	7.4452
2.28	7.79208
2.3	7.51799
2.32	7.84331
2.34	7.7121
2.36	7.88734
2.38	7.8842
2.4	7.81006
2.42	7.95384
2.44	7.86757
2.46	8.07966
2.48	8.01675
2.5	8.04371
2.52	8.06438
2.54	7.92239
2.56	8.07606
2.58	8.10841
2.6	8.13807
2.62	8.22794
2.64	8.09044
2.66	8.21625
2.68	8.11021
2.7	8.21446
2.72	8.28276
2.74	8.21805
2.76	8.28725
2.78	8.1848
2.8	8.1848
2.82	8.26568
2.84	8.22884
2.86	8.35645
2.88	8.29893
2.9	8.27916
2.92	8.31421
2.94	8.24052
2.96	8.37622
2.98	8.32859
3	8.34836
3.02	8.35016
3.04	8.28455
3.06	8.34566
3.08	8.34791
3.1	8.41037
3.12	8.4526
3.14	8.3879
3.16	8.44452
3.18	8.37981
3.2	8.43823
3.22	8.44137
3.24	8.47058
3.26	8.47552
3.28	8.41127
3.3	8.46429
3.32	8.45979
3.34	8.5245
3.36	8.55146
3.38	8.53169
3.4	8.53708
3.42	8.49664
3.44	8.5254
3.46	8.53079
3.48	8.54966
3.5	8.56853
3.52	8.5236
3.54	8.54427
3.56	8.52
3.58	8.57482
3.6	8.62066
3.62	8.65031
3.64	8.60987
3.66	8.61392
3.68	8.58561
3.7	8.5892
3.72	8.63863
3.74	8.60358
3.76	8.64762
3.78	8.60448
3.8	8.64222
3.82	8.67637
3.84	8.66289
3.86	8.74557
3.88	8.68536
3.9	8.70154
3.92	8.66469
3.94	8.68356
3.96	8.73838
3.98	8.7258
4	8.75276
4.02	8.71502
4.04	8.73658
4.06	8.73344
4.08	8.77523
4.1	8.78781
4.12	8.80578
4.14	8.77343
4.16	8.75815
4.18	8.75276
4.2	8.76444
4.22	8.80309
4.24	8.80129
4.26	8.79634
4.28	8.79185
4.3	8.76534
4.32	8.82735
4.34	8.82241
4.36	8.84802
4.38	8.82915
4.4	8.81117
4.42	8.82375
4.44	8.82263
4.46	8.8633
4.48	8.87678
4.5	8.86419
4.52	8.83094
4.54	8.84442
4.56	8.84723
4.58	8.86689
4.6	8.87183
4.62	8.84263
4.64	8.80488
4.66	8.80578
4.68	8.80668
4.7	8.84712
4.72	8.84308
4.74	8.8588
4.76	8.83634
4.78	8.83094
4.8	8.85251
4.82	8.84757
4.84	8.88936
4.86	8.8615
4.88	8.86644
4.9	8.8752
4.92	8.87318
4.94	8.9262
4.96	8.90014
4.98	8.93699
5	8.93744
5.02	8.89205
5.04	8.91182
5.06	8.89475
5.08	8.94867
5.1	8.91003
5.12	8.9253
5.14	8.92643
5.16	8.9253
5.18	8.96754
5.2	8.99181
5.22	8.99765
5.24	9.00079
5.26	8.99652
5.28	8.96754
5.3	8.97293
5.32	8.97855
5.34	8.99091
5.36	8.96844
5.38	8.98731
5.4	8.99046
5.42	8.99675
5.44	9.04033
5.46	9.04303
5.48	9.061
5.5	9.06415
5.52	9.04393
5.54	9.04213
5.56	9.01697
5.58	9.07628
5.6	9.07044
5.62	9.06325
5.64	9.04842
5.66	9.05291
5.68	9.09156
5.7	9.11223
5.72	9.11088
5.74	9.10324
5.76	9.1275
5.78	9.08347
5.8	9.10504
5.82	9.07179
5.84	9.05202
5.86	9.05067
5.88	9.02056
5.9	9.03943
5.92	9.03674
5.94	9.07628
5.96	9.12391
5.98	9.13829
6	9.15896
6.02	9.1311
6.04	9.1302
6.06	9.09605
6.08	9.09111
6.1	9.08706
6.12	9.04303
6.14	9.07987
6.16	9.05112
6.18	9.11313
6.2	9.11762
6.22	9.14638
6.24	9.16974
6.26	9.1293
6.28	9.1284
6.3	9.09875
6.32	9.08527
6.34	9.08482
6.36	9.05471
6.38	9.05381
6.4	9.05696
6.42	9.08167
6.44	9.12032
6.46	9.14728
6.48	9.1338
6.5	9.13424
6.52	9.11582
6.54	9.07358
6.56	9.07808
6.58	9.03135
6.6	9.08077
6.62	9.02595
6.64	9.04842
6.66	9.05157
6.68	9.05651
6.7	9.11043
6.72	9.08347
6.74	9.11402
6.76	9.07179
6.78	9.04393
6.8	9.04438
6.82	8.99001
6.84	9.03584
6.86	9.00169
6.88	9.00259
6.9	9.01697
6.92	9.01652
6.94	9.07718
6.96	9.0619
6.98	9.06774
7	9.05112
7.02	9.00618
7.04	9.00304
7.06	8.9945
7.08	8.99091
7.1	8.9936
7.12	8.99023
7.14	9.01068
7.16	9.01292
7.18	9.04123
7.2	9.0619
7.22	9.07448
7.24	9.05112
7.26	9.04887
7.28	9.02955
7.3	9.03359
7.32	9.04033
7.34	9.04662
7.36	9.06819
7.38	9.05112
7.4	9.08077
7.42	9.08077
7.44	9.10863
7.46	9.11357
7.48	9.09425
7.5	9.0974
7.52	9.05381
7.54	9.06999
7.56	9.04393
7.58	9.06909
7.6	9.07493
7.62	9.04752
7.64	9.09785
7.66	9.07179
7.68	9.12211
7.7	9.08976
7.72	9.08841
7.74	9.06909
7.76	9.02865
7.78	9.05651
7.8	9.01247
7.82	9.05022
7.84	9.04887
7.86	9.04932
7.88	9.07269
7.9	9.05202
7.92	9.07448
7.94	9.07224
7.96	9.06505
7.98	9.03674
8	9.01517
8.02	9.01787
8.04	9.01832
8.06	9.03854
8.08	9.03719
8.1	9.05291
8.12	9.05831
8.14	9.0619
8.16	9.06123
8.18	9.06909
8.2	9.06595
8.22	9.0601
8.24	9.03135
8.26	9.0601
8.28	9.03404
8.3	9.0637
8.32	9.0637
8.34	9.06954
8.36	9.09425
8.38	9.08077
8.4	9.10234
8.42	9.10054
8.44	9.08347
8.46	9.10144
8.48	9.06909
8.5	9.06639
8.52	9.07718
8.54	9.05381
8.56	9.09066
8.58	9.0947
8.6	9.10189
8.62	9.10953
8.64	9.09246
8.66	9.10773
8.68	9.10369
8.7	9.10066
8.72	9.102
8.74	9.06729
8.76	9.09336
8.78	9.09201
8.8	9.11133
8.82	9.11717
8.84	9.12616
8.86	9.12975
8.88	9.12593
8.9	9.13559
8.92	9.132
8.94	9.13065
8.96	9.11852
8.98	9.12346
9	9.12526
9.02	9.11402
9.04	9.14368
9.06	9.13829
9.08	9.15806
9.1	9.15941
9.12	9.15626
9.14	9.15222
9.16	9.13559
9.18	9.14997
9.2	9.14503
9.22	9.15626
9.24	9.1275
9.26	9.14009
9.28	9.14121
9.3	9.15536
9.32	9.17873
9.34	9.16165
9.36	9.17963
9.38	9.17221
9.4	9.14817
9.42	9.14907
9.44	9.15177
9.46	9.15154
9.48	9.15379
9.5	9.15402
9.52	9.15446
9.54	9.15559
9.56	9.1621
9.58	9.15941
9.6	9.18592
9.62	9.14638
9.64	9.17334
9.66	9.13559
9.68	9.15087
9.7	9.15177
9.72	9.132
9.74	9.16345
9.76	9.14278
9.78	9.15626
9.8	9.15357
9.82	9.14829
9.84	9.16165
9.86	9.14188
9.88	9.16076
9.9	9.12121
9.92	9.14548
9.94	9.12121
9.96	9.12301
9.98	9.14098
10	9.09875
10.02	9.15806
10.04	9.11043
10.06	9.15896
10.08	9.14548
10.1	9.12121
10.12	9.14817
10.14	9.10234
10.16	9.13469
10.18	9.11133
10.2	9.10998
10.22	9.12571
10.24	9.11133
10.26	9.1293
10.28	9.12526
10.3	9.12324
10.32	9.1275
10.34	9.10594
10.36	9.10369
10.38	9.0974
10.4	9.10077
10.42	9.08706
10.44	9.09965
10.46	9.0956
10.48	9.09538
10.5	9.0965
10.52	9.07987
10.54	9.11582
10.56	9.08527
10.58	9.09965
10.6	9.08437
10.62	9.06999
10.64	9.08976
10.66	9.03674
10.68	9.08886
10.7	9.05651
10.72	9.07089
10.74	9.07123
10.76	9.05741
10.78	9.08257
10.8	9.05291
10.82	9.08617
10.84	9.05471
10.86	9.05921
10.88	9.04932
10.9	9.04797
10.92	9.08437
10.94	9.04842
10.96	9.09785
10.98	9.05471
11	9.09246
11.02	9.09111
11.04	9.0628
11.06	9.11223
11.08	9.05112
11.1	9.11133
11.12	9.0628
11.14	9.07898
11.16	9.10054
11.18	9.07628
11.2	9.11313
11.22	9.08347
11.24	9.11402
11.26	9.11357
11.28	9.10818
11.3	9.1311
11.32	9.09605
11.34	9.12661
11.36	9.10324
11.38	9.10414
11.4	9.11189
11.42	9.09066
11.44	9.132
11.46	9.10414
11.48	9.12661
11.5	9.10863
11.52	9.10549
11.54	9.10324
11.56	9.0992
11.58	9.11223
11.6	9.08706
11.62	9.10234
11.64	9.08527
11.66	9.08841
11.68	9.10504
11.7	9.08437
11.72	9.12391
11.74	9.07987
11.76	9.10773
11.78	9.08796
11.8	9.08527
11.82	9.10953
11.84	9.0628
11.86	9.09425
11.88	9.0655
11.9	9.07134
11.92	9.07987
11.94	9.06999
11.96	9.10054
11.98	9.07628
12	9.08324
12.02	9.06909
12.04	9.0646
12.06	9.0655
12.08	9.05561
12.1	9.06819
12.12	9.02865
12.14	9.07269
12.16	9.04123
12.18	9.04078
12.2	9.07269
12.22	9.02236
12.24	9.0646
12.26	9.00439
12.28	9.04033
12.3	9.01607
12.32	9.01966
12.34	9.04573
12.36	9.00349
12.38	9.04932
12.4	8.99899
12.42	9.02146
12.44	9.02461
12.46	8.99001
12.48	9.05202
12.5	8.97563
12.52	9.03135
12.54	8.9936
12.56	9.00124
12.58	9.03225
12.6	8.98551
12.62	9.03494
12.64	8.97922
12.66	9.01966
12.68	9.01742
12.7	8.98731
12.72	9.02056
12.74	8.96934
12.76	8.9972
12.78	8.98372
12.8	8.98192
12.82	9.02056
12.84	8.96035
12.86	9.01697
12.88	8.97743
12.9	8.9936
12.92	8.9963
12.94	8.97203
12.96	9.01517
12.98	8.96844
13	8.9954
13.02	8.97203
13.04	8.96979
13.06	8.98821
13.08	8.97473
13.1	8.99899
13.12	8.97473
13.14	8.97338
13.16	8.95855
13.18	8.97203
13.2	8.96822
13.22	8.96642
13.24	8.9644
13.26	8.93699
13.28	8.95766
13.3	8.93789
13.32	8.98282
13.34	8.96395
13.36	8.96058
13.38	8.95945
13.4	8.9307
13.42	8.97833
13.44	8.94867
13.46	8.97203
13.48	8.95226
13.5	8.95361
13.52	8.97024
13.54	8.94777
13.56	8.98282
13.58	8.96574
13.6	8.9927
13.62	8.97922
13.64	8.97765
13.66	8.98821
13.68	8.98237
13.7	9.00529
13.72	8.98641
13.74	8.99158
13.76	8.99675
13.78	8.99383
13.8	9.01068
13.82	9.01158
13.84	9.03854
13.86	9.03854
13.88	9.02326
13.9	9.0273
13.92	9.03157
13.94	9.04573
13.96	9.04797
13.98	9.05112
14	9.04865
14.02	9.03225
14.04	9.0619
14.06	9.05831
14.08	9.06999
14.1	9.06909
14.12	9.07089
14.14	9.06842
14.16	9.0646
14.18	9.06437
14.2	9.07358
14.22	9.07718
14.24	9.08032
14.26	9.07606
14.28	9.06864
14.3	9.07381
14.32	9.07718
14.34	9.07291
14.36	9.08706
14.38	9.0655
14.4	9.06999
14.42	9.07651
14.44	9.07246
14.46	9.07448
14.48	9.07358
14.5	9.08347
14.52	9.04932
14.54	9.06909
14.56	9.0655
14.58	9.08167
14.6	9.06639
14.62	9.06415
14.64	9.0601
14.66	9.05336
14.68	9.07269
14.7	9.02955
14.72	9.05561
14.74	9.03764
14.76	9.02416
14.78	9.04662
14.8	9.01607
14.82	9.04932
14.84	9.02146
14.86	9.02506
14.88	9.02416
14.9	8.98731
14.92	9.02865
14.94	8.97922
14.96	9.02236
14.98	8.98192
15	8.98282
15.02	8.98507
15.04	8.95226
15.06	8.97743
15.08	8.94777
15.1	8.97922
15.12	8.95406
15.14	8.95137
15.16	8.95047
15.18	8.92351
15.2	8.94957
15.22	8.90553
15.24	8.94058
15.26	8.9262
15.28	8.90913
15.3	8.93699
15.32	8.89475
15.34	8.94238
15.36	8.90104
15.38	8.90598
15.4	8.91182
15.42	8.88307
15.44	8.928
15.46	8.87049
15.48	8.91542
15.5	8.89026
15.52	8.89273
15.54	8.90733
15.56	8.87947
15.58	8.91811
15.6	8.89475
15.62	8.90059
15.64	8.90508
15.66	8.89924
15.68	8.897
15.7	8.89801
15.72	8.90913
15.74	8.88307
15.76	8.92171
15.78	8.88846
15.8	8.91093
15.82	8.90733
15.84	8.88397
15.86	8.91991
15.88	8.86509
15.9	8.91093
15.92	8.88217
15.94	8.88689
15.96	8.91003
15.98	8.87498
16	8.90463
16.02	8.87588
16.04	8.89295
16.06	8.88969
16.08	8.88307
16.1	8.91003
16.12	8.86419
16.14	8.90284
16.16	8.88846
16.18	8.88554
16.2	8.89273
16.22	8.88037
16.24	8.89834
16.26	8.87857
16.28	8.88082
16.3	8.87902
16.32	8.8806
16.34	8.88082
16.36	8.88037
16.38	8.88284
16.4	8.87992
16.42	8.89924
16.44	8.88037
16.46	8.90284
16.48	8.88397
16.5	8.88913
16.52	8.90643
16.54	8.87947
16.56	8.91362
16.58	8.89565
16.6	8.91811
16.62	8.92036
16.64	8.89205
16.66	8.93968
16.68	8.90463
16.7	8.95047
16.72	8.90733
16.74	8.93609
16.76	8.93159
16.78	8.93159
16.8	8.95945
16.82	8.91991
16.84	8.95316
16.86	8.92081
16.88	8.93519
16.9	8.96844
16.92	8.91991
16.94	8.97563
16.96	8.92441
16.98	8.96844
17	8.96799
17.02	8.93968
17.04	8.9972
17.06	8.93339
17.08	9.00169
17.1	8.95496
17.12	8.95451
17.14	8.99001
17.16	8.96485
17.18	9.00439
17.2	8.98641
17.22	8.98641
17.24	8.98776
17.26	8.98529
17.28	9.00169
17.3	9.00169
17.32	9.00708
17.34	8.9963
17.36	9.00888
17.38	9.00394
17.4	9.00001
17.42	9.02775
17.44	9.02326
17.46	9.04213
17.48	9.00798
17.5	9.02506
17.52	9.02281
17.54	9.01562
17.56	9.03225
17.58	8.9945
17.6	9.01966
17.62	9.01551
17.64	9.01652
17.66	9.03045
17.68	9.01697
17.7	9.01652
17.72	9.01203
17.74	9.00843
17.76	9.01158
17.78	9.01742
17.8	9.01742
17.82	9.01382
17.84	9.02955
17.86	8.9927
17.88	9.02865
17.9	8.9927
17.92	9.01427
17.94	9.0109
17.96	9.00416
17.98	9.01023
18	8.97653
18.02	9.00708
18.04	8.98641
18.06	9.00439
18.08	9.00349
18.1	8.97743
18.12	9.00978
18.14	8.97203
18.16	8.98821
18.18	8.96754
18.2	8.96619
18.22	8.96619
18.24	8.94507
18.26	8.97653
18.28	8.95406
18.3	8.96013
18.32	8.94957
18.34	8.94687
18.36	8.94328
18.38	8.94463
18.4	8.94148
18.42	8.93294
18.44	8.93699
18.46	8.92081
18.48	8.93878
18.5	8.92261
18.52	8.92306
18.54	8.93013
18.56	8.90104
18.58	8.9289
18.6	8.89924
18.62	8.90194
18.64	8.92261
18.66	8.88756
18.68	8.90913
18.7	8.89385
18.72	8.89767
18.74	8.90306
18.76	8.88307
18.78	8.91272
18.8	8.89295
18.82	8.89565
18.84	8.90037
18.86	8.88576
18.88	8.90913
18.9	8.89026
18.92	8.91182
18.94	8.89924
18.96	8.89812
18.98	8.89834
19	8.90374
19.02	8.89947
19.04	8.89655
19.06	8.91362
19.08	8.91137
19.1	8.90576
19.12	8.90239
19.14	8.90059
19.16	8.91362
19.18	8.91722
19.2	8.91542
19.22	8.91632
19.24	8.91834
19.26	8.92261
19.28	8.93968
19.3	8.92351
19.32	8.94687
19.34	8.93429
19.36	8.93474
19.38	8.95586
19.4	8.92081
19.42	8.97473
19.44	8.9307
19.46	8.96215
19.48	8.96215
19.5	8.94058
19.52	8.9972
19.54	8.94418
19.56	8.98372
19.58	8.97788
19.6	8.97024
19.62	8.99989
19.64	8.94867
19.66	9.00259
19.68	8.97293
19.7	8.9927
19.72	8.97922
19.74	8.9927
19.76	8.99315
19.78	8.98012
19.8	9.00349
19.82	8.98731
19.84	9.00798
19.86	9.00394
19.88	9.02416
19.9	9.01877
19.92	9.0127
19.94	9.03674
19.96	9.00978
19.98	9.01427
20	9.00259
20.02	9.00034
20.04	9.02416
20.06	9.00259
20.08	9.02506
20.1	8.9954
20.12	8.9963
20.14	9.01787
20.16	9.01472
20.18	9.01742
20.2	9.02191
20.24	9.01809
20.24	9.01966
20.26	8.98911
20.28	9.01517
20.3	9.01472
20.32	9.02775
20.34	9.02326
20.36	9.01832
20.38	9.02685
20.4	9.00978
20.42	9.03494
20.44	9.00529
20.46	9.03674
20.48	8.98641
20.5	8.99136
20.52	9.00978
20.54	8.9954
20.56	9.02955
20.58	8.9972
20.6	9.03045
20.62	9.01337
20.64	9.01427
20.66	9.04393
20.68	9.00439
20.7	9.03854
20.72	8.97293
20.74	8.9963
20.76	8.96664
20.78	8.9626
20.8	8.9963
20.82	8.98102
20.84	9.04303
20.86	9.00978
20.88	9.04752
20.9	9.04842
20.92	9.05291
20.94	9.05561
20.96	9.00708
20.98	8.97293
21	8.90733
21.02	8.89115
21.04	8.88711
21.06	8.90194
21.08	8.94777
21.1	8.97024
21.12	9.00978
21.14	8.98012
21.16	9.00888
21.18	8.98012
21.2	8.97788
21.22	8.96215
21.24	8.91362
21.26	8.91272
21.28	8.88397
21.3	8.92081
21.32	8.97293
21.34	9.00259
21.36	9.05471
21.38	9.04033
21.4	9.03719
21.42	9.04662
21.44	9.02955
21.46	9.02955
21.48	9.00888
21.5	8.9954
21.52	8.97833
21.54	9.01517
21.56	9.03854
21.58	9.07808
21.6	9.13919
21.62	9.12121
21.64	9.14098
21.66	9.06729
21.68	9.09965
21.7	9.02326
21.72	9.08617
21.74	8.99899
21.76	8.99944
21.78	9.06909
21.8	9.00978
21.82	9.04662
21.84	9.12211
21.86	9.0601
21.88	9.15267
21.9	9.02506
21.92	9.0601
21.94	8.99989
21.96	8.94777
21.98	9.05561
22	8.92351
22.02	9.03225
22.04	9.0291
22.06	9.04123
22.08	9.09515
22.1	9.04483
22.12	9.07808
22.14	9.04213
22.16	8.99091
22.18	9.01247
22.2	8.94148
22.22	8.97473
22.24	8.91901
22.26	8.94777
22.28	8.98911
22.3	8.96574
22.32	9.00978
22.34	9.01427
22.36	8.93429
22.38	8.96664
22.4	8.91362
22.42	8.83903
22.44	8.89295
22.46	8.81657
22.48	8.85071
22.5	8.83723
22.52	8.81567
22.54	8.88936
22.56	8.87049
22.58	8.87228
22.6	8.87228
22.62	8.80938
22.64	8.80623
22.66	8.76714
22.68	8.73299
22.7	8.75725
22.72	8.73658
22.74	8.73119
22.76	8.76265
22.78	8.74737
22.8	8.74726
22.82	8.74692
22.84	8.69704
22.86	8.70154
22.88	8.62515
22.9	8.62066
22.92	8.61481
22.94	8.56134
22.96	8.55955
22.98	8.5883
23	8.58561
23.02	8.5883
23.04	8.55595
23.06	8.58471
23.08	8.54786
23.1	8.50293
23.12	8.48046
23.14	8.43104
23.16	8.42519
23.18	8.33668
23.2	8.40228
23.22	8.33937
23.24	8.3205
23.26	8.30163
23.28	8.28905
23.3	8.2877
23.32	8.24232
23.34	8.19019
23.36	8.10302
23.38	8.07606
23.4	7.99428
23.42	7.96013
23.44	7.91161
23.46	7.8496
23.48	7.85499
23.5	7.76962
23.52	7.76737
23.54	7.67346
23.56	7.5791
23.58	7.55663
23.6	7.4434
23.62	7.35353
23.64	7.25737
23.66	7.17649
23.68	7.11359
23.7	7.05338
23.72	6.96081
23.74	6.88443
23.76	6.80804
23.78	6.70469
23.8	6.61752
23.82	6.47913
23.84	6.38836
23.86	6.25985
23.88	6.11696
23.9	6.00912
23.92	5.87702
23.94	5.824
23.96	5.69369
23.98	5.61191
24	5.52205
24.02	5.42499
24.04	5.34591
24.06	5.26503
24.08	5.19763
24.1	5.10417
24.12	5.02418
24.14	4.96397
24.16	4.92892
24.18	4.89567
24.2	4.86063
24.22	4.86287
24.24	4.813
24.26	4.78783
24.28	4.75278
24.3	4.68359
24.32	4.67865
24.34	4.56317
24.36	4.52992
24.38	4.46791
24.4	4.405
24.42	4.38343
24.44	4.32322
24.46	4.31918
24.48	4.25313
24.5	4.2028
24.52	4.16146
24.54	4.05811
24.56	4.03834
24.58	3.92961
24.6	3.92601
24.62	3.85951
24.64	3.81098
24.66	3.78672
24.68	3.75796
24.7	3.73459
24.72	3.66719
24.74	3.66674
24.76	3.60968
24.78	3.57913
24.8	3.51712
24.82	3.45511
24.84	3.40568
24.86	3.35176
24.88	3.30773
24.9	3.26279
24.92	3.21606
24.94	3.19719
24.96	3.15406
24.98	3.15585
25	3.10283
25.02	3.07677
25.04	3.02914
25.06	2.99679
25.08	2.93748
25.1	2.90602
25.12	2.83682
25.14	2.90602
25.16	2.83143
25.18	2.8548
25.2	2.81975
25.22	2.83772
25.24	2.76583
25.26	2.76808
25.28	2.74606
25.3	2.69034
25.32	2.63912
25.34	2.63417
25.36	2.56543
25.38	2.54296
25.4	2.54251
25.42	2.52948
25.44	2.52409
25.46	2.47736
25.48	2.49353
25.5	2.43871
25.52	2.41445
25.54	2.40007
25.56	2.32728
25.58	2.29043
25.6	2.25359
25.62	2.21495
25.64	2.25449
25.66	2.21315
25.68	2.25539
25.7	2.15743
25.72	2.16327
25.74	2.13317
25.76	2.10711
25.78	2.12777
25.8	2.03072
25.82	2.05588
25.84	1.96691
25.86	1.98668
25.88	1.96781
25.9	1.98758
25.92	2.00286
25.94	1.98219
25.96	1.93636
25.98	1.93681
26	1.91479
26.02	1.91524
26.04	1.88603
26.06	1.86536
26.08	1.83301
26.1	1.8384
26.12	1.84672
26.14	1.85009
26.16	1.86132
26.18	1.8429
26.2	1.8393
26.22	1.78988
26.24	1.80605
26.26	1.76292
26.28	1.76651
26.3	1.74584
26.32	1.72966
26.34	1.72697
26.36	1.72158
26.38	1.75932
26.4	1.77909
26.42	1.76381
26.44	1.76786
26.46	1.71529
26.48	1.73056
26.5	1.7072
26.52	1.7045
26.54	1.70675
26.56	1.65148
26.58	1.6362
26.6	1.58318
26.62	1.58768
26.64	1.57689
26.66	1.61284
26.68	1.59307
26.7	1.58049
26.72	1.55622
26.74	1.52746
26.76	1.52836
26.78	1.48972
26.8	1.49152
26.82	1.46276
26.84	1.45782
26.86	1.45377
26.88	1.42142
26.9	1.46725
26.92	1.42412
26.94	1.45018
26.96	1.41693
26.98	1.38278
27	1.40974
27.02	1.34234
27.04	1.3666
27.06	1.32167
27.08	1.32616
27.1	1.29291
27.12	1.28887
27.14	1.27898
27.16	1.27044
27.18	1.25427
27.2	1.2327
27.22	1.19226
27.24	1.1626
27.26	1.13924
27.28	1.0979
27.3	1.09835
27.32	1.03949
27.34	1.03994
27.36	1.02331
27.38	1.00174
27.4	0.9968
27.42	0.97029
27.44	0.94333
27.46	0.94153
27.48	0.8993
27.5	0.89345
27.52	0.85346
27.54	0.88132
27.56	0.84358
27.58	0.84807
27.6	0.81572
27.62	0.82066
27.64	0.79864
27.66	0.79325
27.68	0.78696
27.7	0.76629
27.72	0.76449
27.74	0.74203
27.76	0.74113
27.78	0.74517
27.8	0.7627
27.82	0.76045
27.84	0.77708
27.86	0.77932
27.88	0.79775
27.9	0.7937
27.92	0.78808
27.94	0.78202
27.96	0.77977
27.98	0.74203
28	0.77977
28.02	0.74472
28.04	0.76539
28.06	0.78876
28.08	0.79325
28.1	0.82021
28.12	0.80134
28.14	0.83639
28.16	0.83279
28.18	0.88222
28.2	0.90199
28.22	0.80853
28.24	0.92176
28.26	0.90648
28.28	0.93704
28.3	0.9604
28.32	0.94782
28.34	1.01972
28.36	1.02017
28.38	1.04937
28.4	1.05521
28.42	1.04218
28.44	1.07004
28.46	1.07588
28.48	1.10329
28.5	1.15542
28.52	1.12576
28.54	1.15901
28.56	1.14643
28.58	1.17519
28.6	1.18103
28.62	1.20844
28.64	1.19316
28.66	1.19001
28.68	1.14733
28.7	1.1635
28.72	1.16508
28.74	1.1671
28.76	1.15182
28.78	1.13025
28.8	1.11228
28.82	1.07454
28.84	1.06959
28.86	1.0332
28.88	0.9658
28.9	0.91547
28.92	0.8957
28.94	0.79595
28.96	0.8274
28.98	0.80044
29	0.76899
29.02	0.76809
29.04	0.66115
29.06	0.71866
29.08	0.61082
29.1	0.63778
29.12	0.60543
29.14	0.55061
29.16	0.55421
29.18	0.47063
29.2	0.48501
29.22	0.4886
29.24	0.45625
29.26	0.4585
29.28	0.37896
29.3	0.38481
29.32	0.3538
29.34	0.34931
29.36	0.39424
29.38	0.33942
29.4	0.33942
29.42	0.31516
29.44	0.31426
29.46	0.47962
29.48	0.41581
29.5	0.56679
29.52	0.56724
29.54	0.52635
29.56	0.6935
29.58	0.64857
29.6	0.82111
29.62	0.82156
29.64	0.76
29.66	0.87144
29.68	0.81033
29.7	0.87773
29.72	1.02241
29.74	0.92356
29.76	1.07543
29.78	0.85526
29.8	0.95411
29.82	0.95816
29.84	0.79056
29.86	0.94603
29.88	0.80314
29.9	0.86694
29.92	0.72316
29.94	0.79056
29.96	0.74382
29.98	0.8301
30	0.79235
30.02	0.7627
30.04	0.74203
30.06	0.69799
30.08	0.69799
30.1	0.78157
30.12	0.66025
30.14	0.7582
30.16	0.64857
30.18	0.64587
30.2	0.69889
30.22	0.66564
30.24	0.77258
30.26	0.68272
30.28	0.71866
30.3	0.70338
30.32	0.63329
30.34	0.65575
30.36	0.6616
30.38	0.59465
30.4	0.65575
30.42	0.53174
30.44	0.57218
30.46	0.54073
30.48	0.59105
30.5	0.65216
30.52	0.57577
30.54	0.59644
30.56	0.48411
30.58	0.53264
30.6	0.50029
30.62	0.49714
30.64	0.56229
30.66	0.52275
30.68	0.57128
30.7	0.63329
30.72	0.63823
30.74	0.80224
30.76	0.7609
30.78	0.88581
30.8	0.85436
30.82	0.87233
30.84	0.92715
30.86	0.94962
30.88	0.98377
30.9	1.00444
30.92	1.06195
30.94	1.10419
30.96	1.13385
30.98	1.13295
31	1.21023
31.02	1.20978
31.04	1.31448
31.06	1.20574
31.08	1.28842
31.1	1.24528
31.12	1.30729
31.14	1.33874
31.16	1.34144
31.18	1.39356
31.2	1.3693
31.22	1.39895
31.24	1.41962
31.26	1.42367
31.28	1.42951
31.3	1.41333
31.32	1.40075
31.34	1.43131
31.36	1.38907
31.38	1.47983
31.4	1.47804
31.42	1.51578
31.44	1.49601
31.46	1.49511
31.48	1.49736
31.5	1.45108
31.52	1.51848
31.54	1.48433
31.56	1.48208
31.58	1.44029
31.6	1.37199
31.62	1.39446
31.64	1.40704
31.66	1.38188
31.68	1.38143
31.7	1.31088
31.72	1.29561
31.74	1.26955
31.76	1.2682
31.78	1.25427
31.8	1.20844
31.82	1.14194
31.84	1.12396
31.86	1.0961
31.88	1.13654
31.9	1.13789
31.92	1.11318
31.94	1.11093
31.96	1.07723
31.98	1.05476
32	1.05117
32.02	1.05072
32.04	1.04982
32.06	1.01792
32.08	0.99815
32.1	1.00354
32.12	1.00714
32.14	1.01882
32.16	1.02286
32.18	1.00983
32.2	0.98647
32.22	0.9613
32.24	0.92625
32.26	0.94513
32.28	0.8975
32.3	0.90019
32.32	0.85885
32.34	0.85391
32.36	0.85211
32.38	0.85369
32.4	0.86604
32.42	0.84358
32.44	0.80493
32.46	0.73484
32.48	0.72136
32.5	0.67463
32.52	0.67148
32.54	0.64048
32.56	0.61262
32.58	0.58296
32.6	0.52365
32.62	0.5578
32.64	0.53533
32.66	0.50118
32.68	0.52545
32.7	0.4221
32.72	0.47243
32.74	0.4221
32.76	0.39245
32.78	0.41401
32.8	0.34841
32.82	0.39874
32.84	0.29359
32.86	0.35201
32.88	0.32145
32.9	0.32482
32.92	0.33493
32.94	0.30528
32.96	0.26034
32.98	0.24057
33	0.24192
33.02	0.24282
33.04	0.24102
33.06	0.2399
33.08	0.2226
33.1	0.20912
33.12	0.22619
33.14	0.22215
33.16	0.22058
33.18	0.23248
33.2	0.17587
33.22	0.16239
33.24	0.16014
33.26	0.13273
33.28	0.17946
33.3	0.14891
33.32	0.18036
33.34	0.13273
33.36	0.1543
33.38	0.17497
33.4	0.17722
33.42	0.21181
33.44	0.17227
33.46	0.17272
33.48	0.1498
33.5	0.15475
33.52	0.21002
33.54	0.18216
33.56	0.21361
33.58	0.21181
33.6	0.22709
33.62	0.24417
33.64	0.24506
33.66	0.29898
33.68	0.26843
33.7	0.29629
33.72	0.24866
33.74	0.24461
33.76	0.27921
33.78	0.27562
33.8	0.31426
33.82	0.26214
33.84	0.28281
33.86	0.28685
33.88	0.26484
33.9	0.32055
33.92	0.2855
33.94	0.31067
33.96	0.25495
33.98	0.2536
34	0.25765
34.02	0.26169
34.04	0.31336
34.06	0.28371
34.08	0.31336
34.1	0.26933
34.12	0.2882
34.14	0.29269
34.16	0.31246
34.18	0.31606
34.2	0.28191
34.22	0.28281
34.24	0.26753
34.26	0.27292
34.28	0.2909
34.3	0.29314
34.32	0.29988
34.34	0.30258
34.36	0.29764
34.38	0.29224
34.4	0.29371
34.42	0.27742
34.44	0.27472
34.46	0.25046
34.48	0.23518
34.5	0.24012
34.52	0.24125
34.54	0.27382
34.56	0.25046
34.58	0.26394
34.6	0.24417
34.62	0.24237
34.64	0.27652
34.66	0.25675
34.68	0.26933
34.7	0.24686
34.72	0.24551
34.74	0.25765
34.76	0.25405
34.78	0.28281
34.8	0.28101
34.82	0.27382
34.84	0.30707
34.86	0.26394
34.88	0.29449
34.9	0.27652
34.92	0.27831
34.94	0.28371
34.96	0.24506
34.98	0.25001
35	0.22889
35.02	0.22934
35.04	0.23248
35.06	0.22956
35.08	0.21855
35.1	0.21361
35.12	0.18126
35.14	0.21451
35.16	0.21046
35.18	0.20058
35.2	0.2199
35.22	0.20462
35.24	0.21721
35.26	0.2199
35.28	0.22709
35.3	0.24417
35.32	0.2217
35.34	0.2226
35.36	0.19024
35.38	0.1853
35.4	0.17766
35.42	0.13543
35.44	0.1498
35.46	0.11296
35.48	0.13812
35.5	0.13273
35.52	0.13588
35.54	0.18575
35.56	0.18665
35.58	0.18575
35.6	0.20732
35.62	0.17497
35.64	0.219
35.66	0.19833
35.68	0.2199
35.7	0.24417
35.72	0.21181
35.74	0.26214
35.76	0.26528
35.78	0.26439
35.8	0.29809
35.82	0.29584
35.84	0.31067
35.86	0.31651
35.88	0.30348
35.9	0.32954
35.92	0.33403
35.94	0.33268
35.96	0.37088
35.98	0.37447
36	0.38121
36.02	0.36998
36.04	0.36863
36.06	0.38705
36.08	0.38526
36.1	0.36279
36.12	0.38795
36.14	0.38616
36.16	0.40952
36.18	0.45625
36.2	0.51556
36.22	0.56589
36.24	0.63329
36.26	0.67642
36.28	0.75371
36.3	0.80853
36.32	0.8966
36.34	0.92266
36.36	0.99545
36.38	1.07004
36.4	1.13834
36.42	1.26146
36.44	1.33335
36.46	1.46815
36.48	1.5059
36.5	1.67215
36.52	1.69821
36.54	1.78628
36.56	1.9103
36.58	1.92288
36.6	2.1089
36.62	2.10441
36.64	2.28864
36.66	2.33627
36.68	2.47017
36.7	2.64361
36.72	2.69573
36.74	2.88625
36.76	2.96803
36.78	3.06778
36.8	3.18551
36.82	3.25471
36.84	3.38142
36.86	3.49465
36.88	3.58092
36.9	3.73909
36.92	3.84873
36.94	4.01138
36.96	4.14439
36.98	4.26571
37	4.37534
37.02	4.48948
37.04	4.59013
37.06	4.69617
37.08	4.77345
37.1	4.89208
37.12	4.96307
37.14	5.04216
37.16	5.18505
37.18	5.26143
37.2	5.40342
37.22	5.47531
37.24	5.57866
37.26	5.65775
37.28	5.753
37.3	5.84107
37.32	5.92465
37.34	6.03069
37.36	6.10528
37.38	6.17268
37.4	6.27962
37.42	6.38207
37.44	6.46655
37.46	6.55641
37.48	6.60944
37.5	6.68852
37.52	6.73705
37.54	6.78737
37.56	6.85837
37.58	6.96261
37.6	6.99676
37.62	7.08663
37.64	7.11269
37.66	7.20705
37.68	7.28703
37.7	7.33017
37.72	7.41015
37.74	7.41015
37.76	7.45059
37.78	7.49642
37.8	7.53596
37.82	7.60426
37.84	7.60471
37.86	7.67256
37.88	7.72468
37.9	7.7831
37.92	7.82174
37.94	7.87566
37.96	7.95744
37.98	7.91969
38	7.97901
38.02	7.93497
38.04	8.00776
38.06	8.03472
38.08	8.06977
38.1	8.15065
38.12	8.08954
38.14	8.17671
38.16	8.17222
38.18	8.18929
38.2	8.26928
38.22	8.1839
38.24	8.2513
38.26	8.1839
38.28	8.20188
38.3	8.23333
38.32	8.23558
38.34	8.30522
38.36	8.26748
38.38	8.30972
38.4	8.31017
38.42	8.33039
38.44	8.35824
38.46	8.36139
38.48	8.36004
38.5	8.34971
38.52	8.31691
38.54	8.33937
38.56	8.34431
38.58	8.40138
38.6	8.44811
38.62	8.40947
38.64	8.43823
38.66	8.40408
38.68	8.44631
38.7	8.45081
38.72	8.4562
38.74	8.4589
38.76	8.43014
38.78	8.42654
38.8	8.44272
38.82	8.47327
38.84	8.52809
38.86	8.51371
38.88	8.51282
38.9	8.49754
38.92	8.49978
38.94	8.5063
38.96	8.52809
38.98	8.54337
39	8.50113
39.02	8.50518
39.04	8.48855
39.06	8.52899
39.08	8.55955
39.1	8.58471
39.12	8.58246
39.14	8.57392
39.16	8.57437
39.18	8.5919
39.2	8.59774
39.22	8.60673
39.24	8.61392
39.26	8.59999
39.28	8.60313
39.3	8.62155
39.32	8.64402
39.34	8.66739
39.36	8.67098
39.38	8.65211
39.4	8.65301
39.42	8.63503
39.44	8.67098
39.46	8.67233
39.48	8.67772
39.5	8.66289
39.52	8.64312
39.54	8.64267
39.56	8.6602
39.58	8.69165
39.6	8.69614
39.62	8.67368
39.64	8.66828
39.66	8.63503
39.68	8.65301
39.7	8.65188
39.72	8.65705
39.74	8.65773
39.76	8.63683
39.78	8.64177
39.8	8.64964
39.82	8.66739
39.84	8.67278
39.86	8.69165
39.88	8.66918
39.9	8.66873
39.92	8.66514
39.94	8.67997
39.96	8.70423
39.98	8.69075
[truncated: 7,026 more rows]
