# Supplementary material for: Establishing superfine nanofibrils for robust polyelectrolyte artificial spider silk and powerful artificial muscles
Source: Nat Commun. 2024 Apr 25;15:3485. doi: 10.1038/s41467-024-47796-2 (PMC11045855; doi:10.1038/s41467-024-47796-2)
Supplement: Supplementary file 5 — Source Data [file 41467_2024_47796_MOESM5_ESM.zip › source date/Supplementary Fig.35.xlsx]

## Sheet: Sheet1
Time (s)	Actuation strain (%)		1 turns/mm	Cycle	Actuation strain (%)		2 turns/mm	Cycle	Actuation strain (%)		3 turns/mm	Cycle	Actuation strain (%)			Spring index	Cycle	Actuation strain (%)		Spring index	Cycle	Actuation strain (%)			Spring index	Cycle	Actuation strain (%)
0	0			0	0			0	0			0	0			15	0	0		30	0	0			50	0	0
0.1	5.2		Spring index=30	0.5	20		Spring index=30	0.5	54.8		Spring index=30	0.5	65				0.5	25			0.5	54.8				0.5	66
0.23	8.2			1	0			1	0			1	0			2 turns/mm	1	0		2 turns/mm	1	0				1	0
0.4	15.7			1.5	20			1.5	54			1.5	65				1.5	25			1.5	54			2 turns/mm	1.5	66
0.8	20			2	0			2	0			2	0				2	0			2	0				2	0
1.1	31.5			2.5	20			2.5	54			2.5	65				2.5	25			2.5	54				2.5	66
1.5	39			3	0			3	0			3	0				3	0			3	0				3	0
1.8	47.3			3.5	20			3.5	54			3.5	65				3.5	25			3.5	54				3.5	66
2.3	52.6			4	0			4	0			4	0				4	0			4	0				4	0
5.3	45.2			4.5	20			4.5	54			4.5	65				4.5	25			4.5	54				4.5	66
7.3	35.4			5	0			5	0			5	0				5	0			5	0				5	0
9	22.1			5.5	20			5.5	54			5.5	65				5.5	25			5.5	54				5.5	66
11.3	11.9			6	0			6	0			6	0				6	0			6	0				6	0
15	5.9			6.5	20			6.5	54			6.5	65				6.5	25			6.5	54				6.5	66
20	1.3			7	0			7	0			7	0				7	0			7	0				7	0
20.1	6			7.5	20			7.5	54			7.5	65				7.5	25			7.5	54				7.5	66
20.25	8.2			8	0			8	0			8	0				8	0			8	0				8	0
20.5	16.5			8.5	20			8.5	54			8.5	65				8.5	25			8.5	54				8.5	66
20.8	22.2			9	0			9	0			9	0				9	0			9	0				9	0
21	30.5			9.5	20			9.5	54			9.5	65				9.5	25			9.5	54				9.5	66
21.4	35.9			10	0			10	0			10	0				10	0			10	0				10	0
21.8	45.4
22.3	53.6
25	45.5
27.5	32.2
29.2	20
35	12.3
37	6.1
40	1.3
40.1	5.5
40.3	7.2
40.5	15.5
40.8	20.3
41.3	27.9
41.8	35
42.2	45.5
42.5	53
44	43.4
46.5	30.4
48	18.7
54	9.3
58	5.6
60	1.3
