# Supplementary material for: Establishing superfine nanofibrils for robust polyelectrolyte artificial spider silk and powerful artificial muscles
Source: Nat Commun. 2024 Apr 25;15:3485. doi: 10.1038/s41467-024-47796-2 (PMC11045855; doi:10.1038/s41467-024-47796-2)
Supplement: Supplementary file 5 — Source Data [file 41467_2024_47796_MOESM5_ESM.zip › source date/Supplementary Fig.7.xlsx]

## Sheet: Sheet1
0.017		0.17		4.75		8.14		21.9		58.4		96.5				ratio of peak height of COO- to COOH
Wavenumber (cm-1)	Trancemittance (%)	Wavenumber (cm-1)	Trancemittance (%)	Wavenumber (cm-1)	Trancemittance (%)	Wavenumber (cm-1)	Trancemittance (%)	Wavenumber (cm-1)	Trancemittance (%)	Wavenumber (cm-1)	Trancemittance (%)	Wavenumber (cm-1)	Trancemittance (%)		α(%)	Mean	SD
1450.23	91.1042	1450.23	93.7383	1450.23	90.1344	1450.23	94.4253	1450.23	94.5877	1450.23	90.6357	1450.23	84.4351		0.017	0.09	0.03
1450.71	91.1215	1450.71	93.7653	1450.71	90.1871	1450.71	94.4507	1450.71	94.6041	1450.71	90.6197	1450.71	84.491		0.17	0.09	0.03
1451.19	91.1464	1451.19	93.7947	1451.19	90.2447	1451.19	94.4776	1451.19	94.6205	1451.19	90.6087	1451.19	84.5588		4.75	0.26	0.03
1451.68	91.1814	1451.68	93.8276	1451.68	90.3086	1451.68	94.5069	1451.68	94.6377	1451.68	90.604	1451.68	84.6398		8.14	0.33	0.05
1452.16	91.2281	1452.16	93.8649	1452.16	90.3788	1452.16	94.5401	1452.16	94.6572	1452.16	90.6072	1452.16	84.7345		21.9	0.37	0.05
1452.64	91.286	1452.64	93.9059	1452.64	90.4529	1452.64	94.5778	1452.64	94.6803	1452.64	90.6191	1452.64	84.8422		58.4	0.53	0.04
1453.12	91.3521	1453.12	93.9491	1453.12	90.5269	1453.12	94.6195	1453.12	94.7074	1453.12	90.6386	1453.12	84.9622		96.5	0.87	0.05
1453.61	91.4223	1453.61	93.9922	1453.61	90.5975	1453.61	94.6641	1453.61	94.7376	1453.61	90.6633	1453.61	85.0949
1454.09	91.4934	1454.09	94.0336	1454.09	90.6636	1454.09	94.7096	1454.09	94.7696	1454.09	90.6905	1454.09	85.2423
1454.57	91.5656	1454.57	94.0739	1454.57	90.728	1454.57	94.7549	1454.57	94.8024	1454.57	90.7186	1454.57	85.4089
1455.05	91.6435	1455.05	94.1159	1455.05	90.7981	1455.05	94.8002	1455.05	94.8356	1455.05	90.7487	1455.05	85.5998
1455.53	91.7371	1455.53	94.1656	1455.53	90.8856	1455.53	94.8471	1455.53	94.8702	1455.53	90.7849	1455.53	85.8177
1456.02	91.8598	1456.02	94.2312	1456.02	91.0041	1456.02	94.8996	1456.02	94.909	1456.02	90.8348	1456.02	86.06
1456.5	92.0224	1456.5	94.3197	1456.5	91.1618	1456.5	94.9621	1456.5	94.9554	1456.5	90.9065	1456.5	86.3148
1456.98	92.2242	1456.98	94.4316	1456.98	91.3534	1456.98	95.0375	1456.98	95.0122	1456.98	91.0038	1456.98	86.5642
1457.46	92.4504	1457.46	94.5591	1457.46	91.56	1457.46	95.1246	1457.46	95.0791	1457.46	91.1224	1457.46	86.7909
1457.94	92.6812	1457.94	94.6906	1457.94	91.76	1457.94	95.219	1457.94	95.1536	1457.94	91.2526	1457.94	86.9871
1458.43	92.9037	1458.43	94.818	1458.43	91.942	1458.43	95.3165	1458.43	95.2326	1458.43	91.3862	1458.43	87.1561
1458.91	93.1156	1458.91	94.9391	1458.91	92.1061	1458.91	95.4145	1458.91	95.3143	1458.91	91.5191	1458.91	87.3085
1459.39	93.3198	1459.39	95.0548	1459.39	92.2572	1459.39	95.512	1459.39	95.3975	1459.39	91.651	1459.39	87.4562
1459.87	93.5195	1459.87	95.1665	1459.87	92.4	1459.87	95.6083	1459.87	95.4813	1459.87	91.7819	1459.87	87.6081
1460.36	93.7156	1460.36	95.2744	1460.36	92.5364	1460.36	95.7026	1460.36	95.5646	1460.36	91.9113	1460.36	87.7694
1460.84	93.9077	1460.84	95.3779	1460.84	92.6666	1460.84	95.7941	1460.84	95.6459	1460.84	92.0384	1460.84	87.9423
1461.32	94.0953	1461.32	95.4763	1461.32	92.7902	1461.32	95.8823	1461.32	95.7241	1461.32	92.1625	1461.32	88.1272
1461.8	94.2802	1461.8	95.5696	1461.8	92.9084	1461.8	95.9673	1461.8	95.7986	1461.8	92.2844	1461.8	88.3249
1462.28	94.4664	1462.28	95.6593	1462.28	93.0242	1462.28	96.0504	1462.28	95.8699	1462.28	92.4065	1462.28	88.5361
1462.77	94.6605	1462.77	95.7481	1462.77	93.1429	1462.77	96.1337	1462.77	95.9392	1462.77	92.5329	1462.77	88.7615
1463.25	94.8699	1463.25	95.8395	1463.25	93.2704	1463.25	96.2198	1463.25	96.0087	1463.25	92.6682	1463.25	88.9996
1463.73	95.0989	1463.73	95.9366	1463.73	93.4113	1463.73	96.3105	1463.73	96.0805	1463.73	92.8157	1463.73	89.246
1464.21	95.3462	1464.21	96.0408	1464.21	93.5664	1464.21	96.406	1464.21	96.1558	1464.21	92.9752	1464.21	89.4927
1464.69	95.603	1464.69	96.1506	1464.69	93.7313	1464.69	96.5045	1464.69	96.2346	1464.69	93.1424	1464.69	89.7294
1465.18	95.8565	1465.18	96.2622	1465.18	93.8977	1465.18	96.6026	1465.18	96.315	1465.18	93.3103	1465.18	89.9476
1465.66	96.0952	1465.66	96.3715	1465.66	94.057	1465.66	96.6968	1465.66	96.3945	1465.66	93.4724	1465.66	90.1436
1466.14	96.314	1466.14	96.4756	1466.14	94.2041	1466.14	96.7854	1466.14	96.471	1466.14	93.6256	1466.14	90.3186
1466.62	96.5133	1466.62	96.5732	1466.62	94.3375	1466.62	96.8678	1466.62	96.5435	1466.62	93.7699	1466.62	90.4784
1467.11	96.6967	1467.11	96.664	1467.11	94.4578	1467.11	96.9446	1467.11	96.6114	1467.11	93.9066	1467.11	90.6296
1467.59	96.8674	1467.59	96.748	1467.59	94.566	1467.59	97.016	1467.59	96.6749	1467.59	94.037	1467.59	90.778
1468.07	97.0271	1468.07	96.8249	1468.07	94.6624	1468.07	97.082	1468.07	96.7338	1468.07	94.1609	1468.07	90.927
1468.55	97.1758	1468.55	96.8938	1468.55	94.7473	1468.55	97.1425	1468.55	96.7881	1468.55	94.2773	1468.55	91.0785
1469.03	97.313	1469.03	96.9543	1469.03	94.8208	1469.03	97.1968	1469.03	96.8375	1469.03	94.3853	1469.03	91.2333
1469.52	97.4393	1469.52	97.0066	1469.52	94.8843	1469.52	97.2449	1469.52	96.8819	1469.52	94.4842	1469.52	91.3921
1470	97.5566	1470	97.0514	1470	94.9408	1470	97.287	1470	96.9208	1470	94.5746	1470	91.5556
1470.48	97.6688	1470.48	97.0906	1470.48	94.9942	1470.48	97.3237	1470.48	96.954	1470.48	94.6578	1470.48	91.7237
1470.96	97.7805	1470.96	97.1265	1470.96	95.0495	1470.96	97.3558	1470.96	96.9812	1470.96	94.7357	1470.96	91.8942
1471.44	97.8958	1471.44	97.1618	1471.44	95.1108	1471.44	97.3849	1471.44	97.0026	1471.44	94.8097	1471.44	92.0619
1471.93	98.016	1471.93	97.1982	1471.93	95.1796	1471.93	97.4126	1471.93	97.0195	1471.93	94.8803	1471.93	92.2191
1472.41	98.1388	1472.41	97.2365	1472.41	95.2537	1472.41	97.4406	1472.41	97.0343	1472.41	94.9467	1472.41	92.3576
1472.89	98.2589	1472.89	97.2758	1472.89	95.328	1472.89	97.4702	1472.89	97.0496	1472.89	95.0077	1472.89	92.4724
1473.37	98.3717	1473.37	97.3146	1473.37	95.3974	1473.37	97.5018	1473.37	97.0676	1473.37	95.0627	1473.37	92.5638
1473.86	98.4751	1473.86	97.3515	1473.86	95.4596	1473.86	97.535	1473.86	97.0885	1473.86	95.1121	1473.86	92.6368
1474.34	98.57	1474.34	97.386	1474.34	95.5153	1474.34	97.5687	1474.34	97.1109	1474.34	95.1566	1474.34	92.6982
1474.82	98.6582	1474.82	97.4185	1474.82	95.5663	1474.82	97.6017	1474.82	97.1331	1474.82	95.1965	1474.82	92.7538
1475.3	98.7409	1475.3	97.4494	1475.3	95.6144	1475.3	97.6329	1475.3	97.1536	1475.3	95.2317	1475.3	92.806
1475.78	98.8185	1475.78	97.4792	1475.78	95.66	1475.78	97.6614	1475.78	97.1713	1475.78	95.2615	1475.78	92.8545
1476.27	98.8903	1476.27	97.5081	1476.27	95.7026	1476.27	97.6866	1476.27	97.1864	1476.27	95.2857	1476.27	92.8979
1476.75	98.9558	1476.75	97.536	1476.75	95.7406	1476.75	97.7083	1476.75	97.1991	1476.75	95.3044	1476.75	92.9347
1477.23	99.0152	1477.23	97.5624	1477.23	95.773	1477.23	97.7267	1477.23	97.2101	1477.23	95.3184	1477.23	92.9653
1477.71	99.0691	1477.71	97.5866	1477.71	95.7991	1477.71	97.742	1477.71	97.2191	1477.71	95.3282	1477.71	92.9918
1478.19	99.1184	1478.19	97.6075	1478.19	95.8193	1478.19	97.7543	1478.19	97.2257	1478.19	95.334	1478.19	93.0176
1478.68	99.1637	1478.68	97.6244	1478.68	95.8341	1478.68	97.7634	1478.68	97.2284	1478.68	95.3351	1478.68	93.0452
1479.16	99.2051	1479.16	97.6364	1479.16	95.8446	1479.16	97.769	1479.16	97.2262	1479.16	95.3303	1479.16	93.0764
1479.64	99.2421	1479.64	97.6435	1479.64	95.8518	1479.64	97.7706	1479.64	97.2185	1479.64	95.3187	1479.64	93.1107
1480.12	99.275	1480.12	97.6462	1480.12	95.8568	1480.12	97.7684	1480.12	97.2059	1480.12	95.3001	1480.12	93.1468
1480.6	99.3042	1480.6	97.6456	1480.6	95.8608	1480.6	97.7627	1480.6	97.1899	1480.6	95.2756	1480.6	93.1825
1481.09	99.3309	1481.09	97.6436	1481.09	95.8649	1481.09	97.7547	1481.09	97.173	1481.09	95.2475	1481.09	93.2159
1481.57	99.3567	1481.57	97.6418	1481.57	95.8696	1481.57	97.7455	1481.57	97.1573	1481.57	95.2185	1481.57	93.2462
1482.05	99.3823	1482.05	97.6413	1482.05	95.8748	1482.05	97.7364	1482.05	97.1442	1482.05	95.1907	1482.05	93.2735
1482.53	99.4075	1482.53	97.6419	1482.53	95.8794	1482.53	97.7276	1482.53	97.1333	1482.53	95.1648	1482.53	93.2988
1483.02	99.431	1483.02	97.6426	1483.02	95.8821	1483.02	97.7191	1483.02	97.1233	1483.02	95.1397	1483.02	93.3237
1483.5	99.451	1483.5	97.6418	1483.5	95.8813	1483.5	97.7101	1483.5	97.1124	1483.5	95.114	1483.5	93.3494
1483.98	99.4662	1483.98	97.6386	1483.98	95.8764	1483.98	97.6998	1483.98	97.099	1483.98	95.0861	1483.98	93.3772
1484.46	99.4758	1484.46	97.6321	1484.46	95.8671	1484.46	97.6875	1484.46	97.082	1484.46	95.0551	1484.46	93.4079
1484.94	99.4805	1484.94	97.6224	1484.94	95.8539	1484.94	97.6725	1484.94	97.0615	1484.94	95.0207	1484.94	93.4421
1485.43	99.4816	1485.43	97.6099	1485.43	95.8375	1485.43	97.6544	1485.43	97.0378	1485.43	94.9834	1485.43	93.4797
1485.91	99.4806	1485.91	97.5954	1485.91	95.8186	1485.91	97.6327	1485.91	97.0115	1485.91	94.9432	1485.91	93.5199
1486.39	99.4785	1486.39	97.5791	1486.39	95.7974	1486.39	97.6073	1486.39	96.9834	1486.39	94.9	1486.39	93.5616
1486.87	99.4757	1486.87	97.5612	1486.87	95.7739	1486.87	97.5781	1486.87	96.9538	1486.87	94.853	1486.87	93.603
1487.35	99.4716	1487.35	97.5411	1487.35	95.748	1487.35	97.5451	1487.35	96.9229	1487.35	94.8006	1487.35	93.6422
1487.84	99.4655	1487.84	97.5186	1487.84	95.7197	1487.84	97.5087	1487.84	96.8902	1487.84	94.7415	1487.84	93.6774
1488.32	99.4572	1488.32	97.4934	1488.32	95.6898	1488.32	97.4696	1488.32	96.8558	1488.32	94.6752	1488.32	93.7067
1488.8	99.4476	1488.8	97.4667	1488.8	95.6599	1488.8	97.4288	1488.8	96.8194	1488.8	94.6025	1488.8	93.7283
1489.28	99.4386	1489.28	97.4401	1489.28	95.6318	1489.28	97.3882	1489.28	96.7817	1489.28	94.5259	1489.28	93.7397
1489.77	99.4323	1489.77	97.4165	1489.77	95.6072	1489.77	97.35	1489.77	96.7445	1489.77	94.4497	1489.77	93.7388
1490.25	99.4298	1490.25	97.3982	1490.25	95.5865	1490.25	97.3167	1490.25	96.7098	1490.25	94.3787	1490.25	93.7245
1490.73	99.4312	1490.73	97.3864	1490.73	95.5688	1490.73	97.2904	1490.73	96.68	1490.73	94.3165	1490.73	93.6975
1491.21	99.4351	1491.21	97.3807	1491.21	95.5523	1491.21	97.2713	1491.21	96.6564	1491.21	94.2646	1491.21	93.6612
1491.69	99.4402	1491.69	97.3791	1491.69	95.5351	1491.69	97.2584	1491.69	96.6389	1491.69	94.2222	1491.69	93.6208
1492.18	99.445	1492.18	97.3792	1492.18	95.5156	1492.18	97.2495	1492.18	96.6261	1492.18	94.1867	1492.18	93.5829
1492.66	99.4486	1492.66	97.3787	1492.66	95.4928	1492.66	97.2418	1492.66	96.6156	1492.66	94.1546	1492.66	93.5531
1493.14	99.4504	1493.14	97.3753	1493.14	95.4662	1493.14	97.2324	1493.14	96.6046	1493.14	94.1222	1493.14	93.5355
1493.62	99.4496	1493.62	97.3674	1493.62	95.4351	1493.62	97.2183	1493.62	96.5897	1493.62	94.0856	1493.62	93.5319
1494.1	99.4453	1494.1	97.3535	1494.1	95.3989	1494.1	97.1972	1494.1	96.5681	1494.1	94.0412	1494.1	93.5416
1494.59	99.4368	1494.59	97.3328	1494.59	95.3575	1494.59	97.1672	1494.59	96.5373	1494.59	93.9859	1494.59	93.5616
1495.07	99.4237	1495.07	97.3052	1495.07	95.311	1495.07	97.1279	1495.07	96.4962	1495.07	93.9183	1495.07	93.5867
1495.55	99.4069	1495.55	97.2721	1495.55	95.2607	1495.55	97.0808	1495.55	96.4458	1495.55	93.839	1495.55	93.6112
1496.03	99.3887	1496.03	97.236	1496.03	95.2085	1496.03	97.029	1496.03	96.3892	1496.03	93.7516	1496.03	93.6294
1496.52	99.3718	1496.52	97.2	1496.52	95.1568	1496.52	96.9767	1496.52	96.3314	1496.52	93.6615	1496.52	93.6374
1497	99.3588	1497	97.1666	1497	95.1073	1497	96.9275	1497	96.2763	1497	93.5737	1497	93.6337
1497.48	99.3501	1497.48	97.1368	1497.48	95.0606	1497.48	96.883	1497.48	96.2263	1497.48	93.4908	1497.48	93.6188
1497.96	99.3444	1497.96	97.1101	1497.96	95.016	1497.96	96.8428	1497.96	96.1813	1497.96	93.4129	1497.96	93.5947
1498.44	99.3396	1498.44	97.0851	1498.44	94.9723	1498.44	96.8054	1498.44	96.14	1498.44	93.3378	1498.44	93.5635
1498.92	99.3336	1498.92	97.0606	1498.92	94.9285	1498.92	96.7696	1498.92	96.1013	1498.92	93.264	1498.92	93.5272
1499.41	99.3261	1499.41	97.036	1499.41	94.8843	1499.41	96.735	1499.41	96.0649	1499.41	93.1905	1499.41	93.4878
1499.89	99.3174	1499.89	97.0113	1499.89	94.8395	1499.89	96.7019	1499.89	96.0313	1499.89	93.1177	1499.89	93.4474
1500.37	99.3088	1500.37	96.9866	1500.37	94.7945	1500.37	96.6706	1500.37	96.0011	1500.37	93.0465	1500.37	93.4085
1500.85	99.3013	1500.85	96.9625	1500.85	94.7491	1500.85	96.6415	1500.85	95.9745	1500.85	92.9779	1500.85	93.3735
1501.34	99.2951	1501.34	96.9391	1501.34	94.7032	1501.34	96.6146	1501.34	95.9513	1501.34	92.9121	1501.34	93.345
1501.82	99.2893	1501.82	96.9161	1501.82	94.6562	1501.82	96.5896	1501.82	95.9306	1501.82	92.8489	1501.82	93.3251
1502.3	99.2825	1502.3	96.8934	1502.3	94.6081	1502.3	96.5663	1502.3	95.9113	1502.3	92.7877	1502.3	93.316
1502.78	99.2733	1502.78	96.8704	1502.78	94.5583	1502.78	96.544	1502.78	95.8926	1502.78	92.7276	1502.78	93.3194
1503.26	99.2599	1503.26	96.8462	1503.26	94.5066	1503.26	96.5221	1503.26	95.8732	1503.26	92.6673	1503.26	93.3373
1503.75	99.2411	1503.75	96.8194	1503.75	94.4521	1503.75	96.499	1503.75	95.8513	1503.75	92.6042	1503.75	93.371
1504.23	99.2156	1504.23	96.7875	1504.23	94.3931	1504.23	96.4716	1504.23	95.8237	1504.23	92.5337	1504.23	93.4205
1504.71	99.182	1504.71	96.7466	1504.71	94.3268	1504.71	96.4345	1504.71	95.7851	1504.71	92.4484	1504.71	93.4832
1505.19	99.1388	1505.19	96.6926	1505.19	94.2492	1505.19	96.3799	1505.19	95.7278	1505.19	92.3371	1505.19	93.5516
1505.67	99.0863	1505.67	96.6225	1505.67	94.1575	1505.67	96.3001	1505.67	95.6438	1505.67	92.1892	1505.67	93.6127
1506.16	99.0287	1506.16	96.5395	1506.16	94.0533	1506.16	96.1935	1506.16	95.532	1506.16	92.0027	1506.16	93.6502
1506.64	98.9753	1506.64	96.4561	1506.64	93.9464	1506.64	96.0726	1506.64	95.4059	1506.64	91.7958	1506.64	93.6507
1507.12	98.9366	1507.12	96.3893	1507.12	93.8514	1507.12	95.9617	1507.12	95.2909	1507.12	91.6031	1507.12	93.6109
1507.6	98.9169	1507.6	96.3485	1507.6	93.7777	1507.6	95.881	1507.6	95.2081	1507.6	91.453	1507.6	93.5394
1508.09	98.9124	1508.09	96.3305	1508.09	93.7239	1508.09	95.8343	1508.09	95.1609	1508.09	91.3496	1508.09	93.4512
1508.57	98.9153	1508.57	96.3255	1508.57	93.6826	1508.57	95.8123	1508.57	95.1392	1508.57	91.2789	1508.57	93.3606
1509.05	98.9189	1509.05	96.3239	1509.05	93.6459	1509.05	95.8028	1509.05	95.1299	1509.05	91.2225	1509.05	93.2768
1509.53	98.9186	1509.53	96.3196	1509.53	93.6087	1509.53	95.796	1509.53	95.1225	1509.53	91.1662	1509.53	93.2041
1510.01	98.9122	1510.01	96.3099	1510.01	93.5687	1510.01	95.7858	1510.01	95.1109	1510.01	91.1014	1510.01	93.1427
1510.5	98.8998	1510.5	96.2945	1510.5	93.5253	1510.5	95.7694	1510.5	95.0921	1510.5	91.0245	1510.5	93.0909
1510.98	98.8826	1510.98	96.2747	1510.98	93.4791	1510.98	95.746	1510.98	95.0662	1510.98	90.9357	1510.98	93.0465
1511.46	98.8634	1511.46	96.2526	1511.46	93.4308	1511.46	95.7169	1511.46	95.0353	1511.46	90.8386	1511.46	93.0075
1511.94	98.8446	1511.94	96.2299	1511.94	93.381	1511.94	95.6841	1511.94	95.002	1511.94	90.7381	1511.94	92.9728
1512.42	98.8282	1512.42	96.2078	1512.42	93.3297	1512.42	95.6498	1512.42	94.969	1512.42	90.6389	1512.42	92.9423
1512.91	98.8142	1512.91	96.1861	1512.91	93.2762	1512.91	95.6154	1512.91	94.9376	1512.91	90.5435	1512.91	92.9165
1513.39	98.8012	1513.39	96.1634	1513.39	93.2195	1513.39	95.5811	1513.39	94.907	1513.39	90.452	1513.39	92.8962
1513.87	98.7869	1513.87	96.1381	1513.87	93.1589	1513.87	95.546	1513.87	94.8751	1513.87	90.3615	1513.87	92.882
1514.35	98.769	1514.35	96.1085	1514.35	93.0943	1514.35	95.5084	1514.35	94.8389	1514.35	90.2674	1514.35	92.874
1514.84	98.7462	1514.84	96.0735	1514.84	93.026	1514.84	95.4663	1514.84	94.7954	1514.84	90.1644	1514.84	92.8709
1515.32	98.7185	1515.32	96.0331	1515.32	92.955	1515.32	95.4182	1515.32	94.7424	1515.32	90.0482	1515.32	92.8703
1515.8	98.6875	1515.8	95.989	1515.8	92.8832	1515.8	95.3643	1515.8	94.6802	1515.8	89.917	1515.8	92.8684
1516.28	98.6565	1516.28	95.9438	1516.28	92.8127	1516.28	95.3072	1516.28	94.6125	1516.28	89.7743	1516.28	92.8612
1516.76	98.6285	1516.76	95.901	1516.76	92.7457	1516.76	95.2517	1516.76	94.5456	1516.76	89.6284	1516.76	92.8462
1517.25	98.6053	1517.25	95.863	1517.25	92.6834	1517.25	95.2027	1517.25	94.4862	1517.25	89.4899	1517.25	92.8233
1517.73	98.5865	1517.73	95.8304	1517.73	92.6256	1517.73	95.1636	1517.73	94.4387	1517.73	89.3663	1517.73	92.7958
1518.21	98.5699	1518.21	95.8013	1518.21	92.5711	1518.21	95.1338	1518.21	94.4023	1518.21	89.2589	1518.21	92.7688
1518.69	98.5525	1518.69	95.7729	1518.69	92.5179	1518.69	95.1102	1518.69	94.373	1518.69	89.1625	1518.69	92.7477
1519.17	98.5318	1519.17	95.7416	1519.17	92.4636	1519.17	95.0873	1519.17	94.3438	1519.17	89.0672	1519.17	92.7358
1519.66	98.5056	1519.66	95.7047	1519.66	92.4062	1519.66	95.0587	1519.66	94.3074	1519.66	88.9606	1519.66	92.7331
1520.14	98.4733	1520.14	95.6609	1520.14	92.3442	1520.14	95.0186	1520.14	94.2571	1520.14	88.8308	1520.14	92.7349
1520.62	98.4359	1520.62	95.6119	1520.62	92.2779	1520.62	94.9645	1520.62	94.1901	1520.62	88.6715	1520.62	92.7326
1521.1	98.3971	1521.1	95.5629	1521.1	92.2101	1521.1	94.8995	1521.1	94.1107	1521.1	88.4883	1521.1	92.7168
1521.59	98.3624	1521.59	95.5213	1521.59	92.1462	1521.59	94.8334	1521.59	94.0307	1521.59	88.3	1521.59	92.6814
1522.07	98.3362	1522.07	95.4923	1522.07	92.0906	1522.07	94.7773	1522.07	93.9633	1522.07	88.1297	1522.07	92.627
1522.55	98.3197	1522.55	95.4758	1522.55	92.0446	1522.55	94.7375	1522.55	93.9152	1522.55	87.9909	1522.55	92.5612
1523.03	98.3105	1523.03	95.4674	1523.03	92.006	1523.03	94.7127	1523.03	93.8843	1523.03	87.8822	1523.03	92.4936
1523.51	98.3049	1523.51	95.4613	1523.51	91.9708	1523.51	94.697	1523.51	93.8629	1523.51	87.792	1523.51	92.4325
1524	98.2991	1524	95.4523	1524	91.9355	1524	94.6831	1524	93.8422	1524	87.7066	1524	92.382
1524.48	98.2899	1524.48	95.4375	1524.48	91.8971	1524.48	94.6654	1524.48	93.815	1524.48	87.6144	1524.48	92.342
1524.96	98.2753	1524.96	95.416	1524.96	91.8548	1524.96	94.6406	1524.96	93.7772	1524.96	87.5085	1524.96	92.3094
1525.44	98.2551	1525.44	95.3892	1525.44	91.8091	1525.44	94.6086	1525.44	93.7286	1525.44	87.3878	1525.44	92.2794
1525.92	98.2305	1525.92	95.3601	1525.92	91.7624	1525.92	94.5717	1525.92	93.6726	1525.92	87.2562	1525.92	92.2478
1526.41	98.2045	1526.41	95.3323	1526.41	91.7174	1526.41	94.5339	1526.41	93.6151	1526.41	87.121	1526.41	92.2118
1526.89	98.1801	1526.89	95.3084	1526.89	91.6763	1526.89	94.4988	1526.89	93.5617	1526.89	86.989	1526.89	92.171
1527.37	98.1594	1527.37	95.2893	1527.37	91.6398	1527.37	94.4683	1527.37	93.5154	1527.37	86.8644	1527.37	92.1263
1527.85	98.1428	1527.85	95.2738	1527.85	91.6073	1527.85	94.4423	1527.85	93.4767	1527.85	86.7482	1527.85	92.0796
1528.34	98.1292	1528.34	95.2602	1528.34	91.577	1528.34	94.4198	1528.34	93.4439	1528.34	86.6398	1528.34	92.0326
1528.82	98.1168	1528.82	95.247	1528.82	91.5473	1528.82	94.3997	1528.82	93.4151	1528.82	86.5385	1528.82	91.987
1529.3	98.1037	1529.3	95.233	1529.3	91.5173	1529.3	94.3817	1529.3	93.3888	1529.3	86.4441	1529.3	91.9449
1529.78	98.0886	1529.78	95.2181	1529.78	91.4861	1529.78	94.3654	1529.78	93.3639	1529.78	86.3565	1529.78	91.9087
1530.26	98.0708	1530.26	95.2023	1530.26	91.4538	1530.26	94.3505	1530.26	93.3394	1530.26	86.2746	1530.26	91.8812
1530.75	98.0498	1530.75	95.185	1530.75	91.42	1530.75	94.3355	1530.75	93.3131	1530.75	86.1945	1530.75	91.8645
1531.23	98.025	1531.23	95.1653	1531.23	91.3849	1531.23	94.3178	1531.23	93.2819	1531.23	86.1101	1531.23	91.859
1531.71	97.9956	1531.71	95.1418	1531.71	91.3487	1531.71	94.2937	1531.71	93.241	1531.71	86.0135	1531.71	91.8621
1532.19	97.9614	1532.19	95.1134	1532.19	91.3124	1532.19	94.2602	1532.19	93.1866	1532.19	85.8978	1532.19	91.8677
1532.67	97.9232	1532.67	95.0808	1532.67	91.2781	1532.67	94.2166	1532.67	93.1179	1532.67	85.7614	1532.67	91.8677
1533.16	97.8846	1533.16	95.0471	1533.16	91.2483	1533.16	94.1671	1533.16	93.0402	1533.16	85.6124	1533.16	91.8538
1533.64	97.8506	1533.64	95.0173	1533.64	91.2251	1533.64	94.1201	1533.64	92.9652	1533.64	85.4677	1533.64	91.8219
1534.12	97.8256	1534.12	94.9959	1534.12	91.2082	1534.12	94.0849	1534.12	92.9051	1534.12	85.3453	1534.12	91.7747
1534.6	97.8109	1534.6	94.984	1534.6	91.195	1534.6	94.0656	1534.6	92.8665	1534.6	85.2542	1534.6	91.7203
1535.09	97.8042	1535.09	94.9795	1535.09	91.1824	1535.09	94.0611	1535.09	92.8476	1535.09	85.1919	1535.09	91.6697
1535.57	97.8014	1535.57	94.9787	1535.57	91.1676	1535.57	94.0665	1535.57	92.8424	1535.57	85.1494	1535.57	91.6318
1536.05	97.7984	1536.05	94.9778	1536.05	91.1496	1536.05	94.0764	1536.05	92.8434	1536.05	85.1169	1536.05	91.6126
1536.53	97.7915	1536.53	94.9737	1536.53	91.1279	1536.53	94.0863	1536.53	92.8442	1536.53	85.0862	1536.53	91.6145
1537.01	97.7777	1537.01	94.9641	1537.01	91.1035	1537.01	94.0924	1537.01	92.8397	1537.01	85.0515	1537.01	91.6373
1537.49	97.7549	1537.49	94.9471	1537.49	91.0779	1537.49	94.0916	1537.49	92.8253	1537.49	85.0075	1537.49	91.6789
1537.98	97.7215	1537.98	94.9215	1537.98	91.0532	1537.98	94.0809	1537.98	92.7967	1537.98	84.9493	1537.98	91.7344
1538.46	97.6777	1538.46	94.887	1538.46	91.0322	1538.46	94.0574	1538.46	92.7502	1538.46	84.8716	1538.46	91.7966
1538.94	97.6262	1538.94	94.8459	1538.94	91.0176	1538.94	94.0198	1538.94	92.6837	1538.94	84.7708	1538.94	91.8552
1539.42	97.5725	1539.42	94.8034	1539.42	91.0115	1539.42	93.9705	1539.42	92.6001	1539.42	84.6496	1539.42	91.8987
1539.91	97.5241	1539.91	94.7674	1539.91	91.0142	1539.91	93.9178	1539.91	92.5093	1539.91	84.5213	1539.91	91.9178
1540.39	97.4871	1540.39	94.7449	1540.39	91.024	1540.39	93.8735	1540.39	92.4253	1540.39	84.4063	1540.39	91.9083
1540.87	97.4639	1540.87	94.7384	1540.87	91.0383	1540.87	93.8473	1540.87	92.3599	1540.87	84.3218	1540.87	91.8734
1541.35	97.4531	1541.35	94.7455	1541.35	91.0549	1541.35	93.8417	1541.35	92.3166	1541.35	84.2728	1541.35	91.8215
1541.83	97.4519	1541.83	94.7615	1541.83	91.0725	1541.83	93.8534	1541.83	92.2921	1541.83	84.2523	1541.83	91.7626
1542.32	97.4571	1542.32	94.7815	1542.32	91.0909	1542.32	93.876	1542.32	92.2792	1542.32	84.2484	1542.32	91.7051
1542.8	97.4661	1542.8	94.8025	1542.8	91.1105	1542.8	93.9035	1542.8	92.2708	1542.8	84.2499	1542.8	91.6544
1543.28	97.4768	1543.28	94.8227	1543.28	91.1321	1543.28	93.9312	1543.28	92.2616	1543.28	84.2493	1543.28	91.6115
1543.76	97.4871	1543.76	94.8423	1543.76	91.157	1543.76	93.9569	1543.76	92.2493	1543.76	84.2444	1543.76	91.5747
1544.24	97.4958	1544.24	94.8622	1544.24	91.1859	1544.24	93.9805	1544.24	92.2345	1544.24	84.2376	1544.24	91.5405
1544.73	97.5028	1544.73	94.8839	1544.73	91.2184	1544.73	94.0033	1544.73	92.2207	1544.73	84.2343	1544.73	91.5055
1545.21	97.5087	1545.21	94.9083	1545.21	91.2527	1545.21	94.0277	1545.21	92.2119	1545.21	84.2392	1545.21	91.4686
1545.69	97.5145	1545.69	94.9349	1545.69	91.2861	1545.69	94.0548	1545.69	92.2106	1545.69	84.2541	1545.69	91.4311
1546.17	97.5207	1546.17	94.9623	1546.17	91.3159	1546.17	94.0843	1546.17	92.2164	1546.17	84.2771	1546.17	91.3967
1546.66	97.5271	1546.66	94.9882	1546.66	91.3408	1546.66	94.1146	1546.66	92.2261	1546.66	84.3039	1546.66	91.3696
1547.14	97.5324	1547.14	95.0107	1547.14	91.361	1547.14	94.1434	1547.14	92.2351	1547.14	84.3299	1547.14	91.3528
1547.62	97.5351	1547.62	95.0282	1547.62	91.3786	1547.62	94.1685	1547.62	92.2387	1547.62	84.3522	1547.62	91.3471
1548.1	97.5336	1548.1	95.0403	1548.1	91.3968	1548.1	94.1886	1548.1	92.2337	1548.1	84.3702	1548.1	91.3506
1548.58	97.5276	1548.58	95.0478	1548.58	91.419	1548.58	94.2036	1548.58	92.2191	1548.58	84.3857	1548.58	91.3593
1549.07	97.5179	1549.07	95.0525	1549.07	91.4481	1549.07	94.2152	1549.07	92.1972	1549.07	84.4016	1549.07	91.3688
1549.55	97.507	1549.55	95.057	1549.55	91.4845	1549.55	94.2261	1549.55	92.1731	1549.55	84.4212	1549.55	91.3753
1550.03	97.4978	1550.03	95.0635	1550.03	91.526	1550.03	94.2391	1550.03	92.1526	1550.03	84.4458	1550.03	91.3776
1550.51	97.492	1550.51	95.0733	1550.51	91.5684	1550.51	94.2557	1550.51	92.1401	1550.51	84.4744	1550.51	91.3772
1550.99	97.4897	1550.99	95.0859	1550.99	91.6081	1550.99	94.2757	1550.99	92.1361	1550.99	84.5048	1550.99	91.3774
1551.48	97.4887	1551.48	95.1003	1551.48	91.6431	1551.48	94.2974	1551.48	92.1381	1551.48	84.5349	1551.48	91.3816
1551.96	97.4864	1551.96	95.1152	1551.96	91.6742	1551.96	94.3187	1551.96	92.142	1551.96	84.5642	1551.96	91.3923
1552.44	97.4808	1552.44	95.1303	1552.44	91.7036	1552.44	94.3378	1552.44	92.1442	1552.44	84.5936	1552.44	91.4097
1552.92	97.4711	1552.92	95.1457	1552.92	91.7339	1552.92	94.3543	1552.92	92.1426	1552.92	84.6254	1552.92	91.4323
1553.4	97.4586	1553.4	95.1624	1553.4	91.7672	1553.4	94.369	1553.4	92.1374	1553.4	84.6614	1553.4	91.4578
1553.89	97.4458	1553.89	95.1812	1553.89	91.803	1553.89	94.384	1553.89	92.1308	1553.89	84.7022	1553.89	91.4839
1554.37	97.4358	1554.37	95.2019	1554.37	91.8389	1554.37	94.4017	1554.37	92.1262	1554.37	84.7471	1554.37	91.5098
1554.85	97.4298	1554.85	95.2234	1554.85	91.8715	1554.85	94.4239	1554.85	92.1258	1554.85	84.7937	1554.85	91.5371
1555.33	97.4268	1555.33	95.2436	1555.33	91.8975	1555.33	94.4512	1555.33	92.1304	1555.33	84.8399	1555.33	91.5694
1555.82	97.4239	1555.82	95.2603	1555.82	91.9156	1555.82	94.4827	1555.82	92.138	1555.82	84.8844	1555.82	91.6108
1556.3	97.4169	1556.3	95.2712	1556.3	91.9268	1556.3	94.5164	1556.3	92.1448	1556.3	84.9268	1556.3	91.6655
1556.78	97.4015	1556.78	95.2744	1556.78	91.9341	1556.78	94.5496	1556.78	92.1451	1556.78	84.967	1556.78	91.735
1557.26	97.3737	1557.26	95.2691	1557.26	91.9442	1557.26	94.5788	1557.26	92.1319	1557.26	85.0044	1557.26	91.8169
1557.74	97.3319	1557.74	95.2566	1557.74	91.9678	1557.74	94.5994	1557.74	92.0975	1557.74	85.0383	1557.74	91.9012
1558.23	97.2806	1558.23	95.243	1558.23	92.0188	1558.23	94.6081	1558.23	92.0403	1558.23	85.0695	1558.23	91.9699
1558.71	97.2329	1558.71	95.2405	1558.71	92.1054	1558.71	94.6072	1558.71	91.9737	1558.71	85.1036	1558.71	92.0005
1559.19	97.2051	1559.19	95.2599	1559.19	92.2165	1559.19	94.6072	1559.19	91.9263	1559.19	85.1507	1559.19	91.9778
1559.67	97.2023	1559.67	95.3002	1559.67	92.326	1559.67	94.6199	1559.67	91.9192	1559.67	85.2165	1559.67	91.9046
1560.15	97.216	1560.15	95.3502	1560.15	92.4152	1560.15	94.6478	1560.15	91.9496	1560.15	85.2973	1560.15	91.8002
1560.64	97.2351	1560.64	95.3998	1560.64	92.4814	1560.64	94.6867	1560.64	92.0013	1560.64	85.3849	1560.64	91.6886
1561.12	97.253	1561.12	95.4441	1561.12	92.5307	1561.12	94.7305	1561.12	92.0598	1561.12	85.4721	1561.12	91.5881
1561.6	97.2669	1561.6	95.482	1561.6	92.5702	1561.6	94.7749	1561.6	92.1164	1561.6	85.5547	1561.6	91.5081
1562.08	97.276	1562.08	95.5138	1562.08	92.6053	1562.08	94.8174	1562.08	92.1667	1562.08	85.6305	1562.08	91.4511
1562.57	97.2798	1562.57	95.5403	1562.57	92.6398	1562.57	94.8566	1562.57	92.2085	1562.57	85.6993	1562.57	91.415
1563.05	97.2778	1563.05	95.5624	1563.05	92.6766	1563.05	94.8919	1563.05	92.2412	1563.05	85.7628	1563.05	91.3951
1563.53	97.2697	1563.53	95.5814	1563.53	92.7179	1563.53	94.9237	1563.53	92.2654	1563.53	85.824	1563.53	91.3852
1564.01	97.2562	1564.01	95.5987	1564.01	92.7642	1564.01	94.9528	1564.01	92.2833	1564.01	85.8867	1564.01	91.3793
1564.49	97.2394	1564.49	95.616	1564.49	92.8141	1564.49	94.9808	1564.49	92.2985	1564.49	85.9539	1564.49	91.3727
1564.98	97.2219	1564.98	95.6342	1564.98	92.8644	1564.98	95.0092	1564.98	92.3143	1564.98	86.0262	1564.98	91.3633
1565.46	97.2062	1565.46	95.6533	1565.46	92.9112	1565.46	95.0388	1565.46	92.3334	1565.46	86.1016	1565.46	91.3524
1565.94	97.1933	1565.94	95.6723	1565.94	92.9511	1565.94	95.0693	1565.94	92.3561	1565.94	86.1763	1565.94	91.3432
1566.42	97.1821	1566.42	95.6894	1566.42	92.9829	1566.42	95.0997	1566.42	92.3809	1566.42	86.2472	1566.42	91.3395
1566.9	97.17	1566.9	95.7029	1566.9	93.0075	1566.9	95.1286	1566.9	92.4051	1566.9	86.3129	1566.9	91.3437
1567.39	97.1534	1567.39	95.7117	1567.39	93.0281	1567.39	95.1544	1567.39	92.4264	1567.39	86.3743	1567.39	91.356
1567.87	97.1295	1567.87	95.7156	1567.87	93.0494	1567.87	95.1763	1567.87	92.4432	1567.87	86.4344	1567.87	91.3732
1568.35	97.0977	1568.35	95.7157	1568.35	93.0765	1568.35	95.1941	1568.35	92.4556	1568.35	86.4969	1568.35	91.39
1568.83	97.06	1568.83	95.7148	1568.83	93.114	1568.83	95.2088	1568.83	92.4659	1568.83	86.5652	1568.83	91.3995
1569.32	97.0216	1569.32	95.7163	1569.32	93.1631	1569.32	95.2229	1569.32	92.4782	1569.32	86.6405	1569.32	91.3954
1569.8	96.9884	1569.8	95.7228	1569.8	93.2208	1569.8	95.2391	1569.8	92.4967	1569.8	86.7214	1569.8	91.3746
1570.28	96.9638	1570.28	95.7348	1570.28	93.2803	1570.28	95.2595	1570.28	92.5239	1570.28	86.8048	1570.28	91.3382
1570.76	96.9471	1570.76	95.7505	1570.76	93.3353	1570.76	95.2849	1570.76	92.5593	1570.76	86.8884	1570.76	91.2912
1571.24	96.9346	1571.24	95.7671	1571.24	93.3818	1571.24	95.3145	1571.24	92.6005	1571.24	86.9712	1571.24	91.2408
1571.73	96.9225	1571.73	95.7823	1571.73	93.4193	1571.73	95.3466	1571.73	92.6446	1571.73	87.0534	1571.73	91.1937
1572.21	96.9081	1572.21	95.7946	1572.21	93.4489	1572.21	95.3797	1572.21	92.6889	1572.21	87.1353	1572.21	91.1556
1572.69	96.8903	1572.69	95.8034	1572.69	93.4727	1572.69	95.4121	1572.69	92.7313	1572.69	87.2166	1572.69	91.1301
1573.17	96.8689	1573.17	95.8083	1573.17	93.4926	1573.17	95.4423	1573.17	92.7699	1573.17	87.296	1573.17	91.1189
1573.65	96.8438	1573.65	95.8093	1573.65	93.5104	1573.65	95.4685	1573.65	92.8031	1573.65	87.3721	1573.65	91.122
1574.14	96.8144	1574.14	95.8061	1574.14	93.5279	1574.14	95.4891	1574.14	92.8295	1574.14	87.4443	1574.14	91.1366
1574.62	96.7798	1574.62	95.7989	1574.62	93.5473	1574.62	95.5032	1574.62	92.8487	1574.62	87.5135	1574.62	91.1572
1575.1	96.7389	1575.1	95.789	1575.1	93.5709	1575.1	95.5108	1575.1	92.8623	1575.1	87.5831	1575.1	91.1753
1575.58	96.6927	1575.58	95.7793	1575.58	93.6006	1575.58	95.5147	1575.58	92.8746	1575.58	87.6582	1575.58	91.1812
1576.07	96.6452	1576.07	95.7742	1576.07	93.6363	1576.07	95.52	1576.07	92.8919	1576.07	87.7426	1576.07	91.1674
1576.55	96.6024	1576.55	95.7773	1576.55	93.6759	1576.55	95.5318	1576.55	92.9192	1576.55	87.8362	1576.55	91.1317
1577.03	96.569	1577.03	95.7897	1577.03	93.7158	1577.03	95.5526	1577.03	92.9577	1577.03	87.9342	1577.03	91.0782
1577.51	96.5459	1577.51	95.8093	1577.51	93.7528	1577.51	95.5817	1577.51	93.0048	1577.51	88.0308	1577.51	91.0151
1577.99	96.5302	1577.99	95.8322	1577.99	93.7857	1577.99	95.6157	1577.99	93.0562	1577.99	88.1226	1577.99	90.9504
1578.48	96.517	1578.48	95.8549	1578.48	93.8149	1578.48	95.6513	1578.48	93.1085	1578.48	88.2095	1578.48	90.8901
1578.96	96.5021	1578.96	95.875	1578.96	93.8414	1578.96	95.6857	1578.96	93.1599	1578.96	88.2933	1578.96	90.8366
1579.44	96.4824	1579.44	95.8911	1579.44	93.8667	1579.44	95.7177	1579.44	93.2101	1579.44	88.3767	1579.44	90.7903
1579.92	96.4568	1579.92	95.9029	1579.92	93.8918	1579.92	95.7466	1579.92	93.2592	1579.92	88.4613	1579.92	90.7503
1580.4	96.4261	1580.4	95.9107	1580.4	93.9171	1580.4	95.7728	1580.4	93.3077	1580.4	88.5475	1580.4	90.7149
1580.89	96.3922	1580.89	95.9156	1580.89	93.9424	1580.89	95.7967	1580.89	93.3556	1580.89	88.6343	1580.89	90.6828
1581.37	96.3576	1581.37	95.9185	1581.37	93.9674	1581.37	95.8194	1581.37	93.4026	1581.37	88.7202	1581.37	90.6527
1581.85	96.3239	1581.85	95.9204	1581.85	93.9915	1581.85	95.8414	1581.85	93.448	1581.85	88.8042	1581.85	90.6232
1582.33	96.2914	1582.33	95.9215	1582.33	94.0142	1582.33	95.8632	1582.33	93.4914	1582.33	88.8866	1582.33	90.5935
1582.82	96.2593	1582.82	95.922	1582.82	94.0353	1582.82	95.8847	1582.82	93.5328	1582.82	88.9691	1582.82	90.5625
1583.3	96.2266	1583.3	95.9219	1583.3	94.0553	1583.3	95.9055	1583.3	93.5729	1583.3	89.0537	1583.3	90.5298
1583.78	96.1926	1583.78	95.9213	1583.78	94.0742	1583.78	95.9249	1583.78	93.6126	1583.78	89.1415	1583.78	90.4953
1584.26	96.1579	1584.26	95.9204	1584.26	94.0921	1584.26	95.9427	1584.26	93.6529	1584.26	89.2319	1584.26	90.4598
1584.74	96.1232	1584.74	95.9199	1584.74	94.1087	1584.74	95.9585	1584.74	93.6944	1584.74	89.323	1584.74	90.4241
1585.23	96.0893	1585.23	95.92	1585.23	94.1234	1585.23	95.9726	1585.23	93.7374	1585.23	89.4123	1585.23	90.3891
1585.71	96.0555	1585.71	95.9204	1585.71	94.1355	1585.71	95.9853	1585.71	93.7813	1585.71	89.498	1585.71	90.3549
1586.19	96.0204	1586.19	95.9206	1586.19	94.1449	1586.19	95.9971	1586.19	93.8258	1586.19	89.5803	1586.19	90.321
1586.67	95.9819	1586.67	95.9196	1586.67	94.1516	1586.67	96.0082	1586.67	93.8702	1586.67	89.6606	1586.67	90.2863
1587.15	95.9381	1587.15	95.9167	1587.15	94.1562	1587.15	96.0189	1587.15	93.9143	1587.15	89.7412	1587.15	90.2495
1587.64	95.8888	1587.64	95.9115	1587.64	94.1596	1587.64	96.0293	1587.64	93.9578	1587.64	89.8236	1587.64	90.2102
1588.12	95.8352	1588.12	95.9041	1588.12	94.163	1588.12	96.0396	1588.12	94.0007	1588.12	89.9078	1588.12	90.1684
1588.6	95.7798	1588.6	95.8951	1588.6	94.167	1588.6	96.0498	1588.6	94.0432	1588.6	89.9924	1588.6	90.1248
1589.08	95.725	1589.08	95.8853	1589.08	94.1721	1589.08	96.0601	1589.08	94.0854	1589.08	90.0758	1589.08	90.0804
1589.57	95.672	1589.57	95.8749	1589.57	94.178	1589.57	96.0707	1589.57	94.1275	1589.57	90.1569	1589.57	90.0356
1590.05	95.6204	1590.05	95.8642	1590.05	94.1836	1590.05	96.0814	1590.05	94.1699	1590.05	90.236	1590.05	89.9899
1590.53	95.5688	1590.53	95.8527	1590.53	94.1879	1590.53	96.0924	1590.53	94.2127	1590.53	90.3149	1590.53	89.9427
1591.01	95.5156	1591.01	95.8402	1591.01	94.1897	1591.01	96.1035	1591.01	94.2563	1591.01	90.3955	1591.01	89.8931
1591.49	95.4601	1591.49	95.8266	1591.49	94.1881	1591.49	96.1144	1591.49	94.3004	1591.49	90.4787	1591.49	89.8408
1591.97	95.403	1591.97	95.8119	1591.97	94.1827	1591.97	96.125	1591.97	94.3447	1591.97	90.5636	1591.97	89.7866
1592.46	95.3457	1592.46	95.7965	1592.46	94.174	1592.46	96.1351	1592.46	94.3885	1592.46	90.6485	1592.46	89.7318
1592.94	95.2898	1592.94	95.7807	1592.94	94.1627	1592.94	96.1445	1592.94	94.4311	1592.94	90.7308	1592.94	89.6776
1593.42	95.2355	1593.42	95.7646	1593.42	94.1501	1593.42	96.153	1593.42	94.4724	1593.42	90.8095	1593.42	89.6247
1593.9	95.1815	1593.9	95.7478	1593.9	94.1372	1593.9	96.1603	1593.9	94.5125	1593.9	90.8852	1593.9	89.5724
1594.39	95.1258	1594.39	95.73	1594.39	94.1251	1594.39	96.1662	1594.39	94.5521	1594.39	90.9605	1594.39	89.5195
1594.87	95.0666	1594.87	95.711	1594.87	94.1143	1594.87	96.1705	1594.87	94.5921	1594.87	91.0381	1594.87	89.4642
1595.35	95.0034	1595.35	95.6913	1595.35	94.1049	1595.35	96.1735	1595.35	94.6333	1595.35	91.1199	1595.35	89.4056
1595.83	94.9376	1595.83	95.6717	1595.83	94.0966	1595.83	96.1751	1595.83	94.6757	1595.83	91.2056	1595.83	89.344
1596.31	94.8712	1596.31	95.6531	1596.31	94.0888	1596.31	96.1759	1596.31	94.7189	1596.31	91.2933	1596.31	89.2802
1596.8	94.8065	1596.8	95.636	1596.8	94.0806	1596.8	96.1762	1596.8	94.7622	1596.8	91.38	1596.8	89.2161
1597.28	94.7438	1597.28	95.62	1597.28	94.0711	1597.28	96.1761	1597.28	94.805	1597.28	91.4641	1597.28	89.1526
1597.76	94.6823	1597.76	95.6039	1597.76	94.0595	1597.76	96.1757	1597.76	94.8468	1597.76	91.5451	1597.76	89.0901
1598.24	94.6198	1598.24	95.5863	1598.24	94.045	1598.24	96.1749	1598.24	94.8876	1598.24	91.6244	1598.24	89.0279
1598.72	94.5543	1598.72	95.5661	1598.72	94.0274	1598.72	96.1731	1598.72	94.9278	1598.72	91.7042	1598.72	88.9652
1599.21	94.4853	1599.21	95.5428	1599.21	94.0068	1599.21	96.1701	1599.21	94.9677	1599.21	91.7856	1599.21	88.9012
1599.69	94.4136	1599.69	95.5167	1599.69	93.9838	1599.69	96.1657	1599.69	95.0075	1599.69	91.8687	1599.69	88.8361
1600.17	94.3411	1600.17	95.489	1600.17	93.9591	1600.17	96.1599	1600.17	95.0471	1600.17	91.9521	1600.17	88.7707
1600.65	94.2695	1600.65	95.4609	1600.65	93.9335	1600.65	96.1528	1600.65	95.0865	1600.65	92.0338	1600.65	88.7057
1601.14	94.1994	1601.14	95.433	1601.14	93.9074	1601.14	96.1444	1601.14	95.1253	1601.14	92.113	1601.14	88.6416
1601.62	94.1297	1601.62	95.4054	1601.62	93.881	1601.62	96.1348	1601.62	95.1637	1601.62	92.1899	1601.62	88.5777
1602.1	94.0585	1602.1	95.3774	1602.1	93.8541	1602.1	96.1241	1602.1	95.2018	1602.1	92.2665	1602.1	88.5129
1602.58	93.9847	1602.58	95.3485	1602.58	93.8267	1602.58	96.1123	1602.58	95.2397	1602.58	92.3447	1602.58	88.4458
1603.06	93.9083	1603.06	95.3184	1603.06	93.7987	1603.06	96.0998	1603.06	95.2772	1603.06	92.4258	1603.06	88.3759
1603.55	93.8315	1603.55	95.2877	1603.55	93.7703	1603.55	96.087	1603.55	95.3141	1603.55	92.5092	1603.55	88.3037
1604.03	93.7568	1604.03	95.2572	1604.03	93.742	1604.03	96.0744	1604.03	95.3499	1604.03	92.5928	1604.03	88.2306
1604.51	93.686	1604.51	95.2273	1604.51	93.7138	1604.51	96.0626	1604.51	95.384	1604.51	92.6741	1604.51	88.1585
1604.99	93.6186	1604.99	95.1983	1604.99	93.6856	1604.99	96.0515	1604.99	95.4162	1604.99	92.7513	1604.99	88.0883
1605.47	93.5521	1605.47	95.1692	1605.47	93.6568	1605.47	96.0409	1605.47	95.4464	1605.47	92.8245	1605.47	88.0199
1605.96	93.4828	1605.96	95.1393	1605.96	93.6265	1605.96	96.0298	1605.96	95.475	1605.96	92.8952	1605.96	87.9523
1606.44	93.4078	1606.44	95.1077	1606.44	93.5939	1606.44	96.0177	1606.44	95.5025	1606.44	92.9656	1606.44	87.8844
1606.92	93.3264	1606.92	95.0747	1606.92	93.5588	1606.92	96.0038	1606.92	95.5293	1606.92	93.0373	1606.92	87.8153
1607.4	93.2407	1607.4	95.0411	1607.4	93.5213	1607.4	95.9881	1607.4	95.5555	1607.4	93.1108	1607.4	87.7452
1607.88	93.1551	1607.88	95.0085	1607.88	93.4821	1607.88	95.9707	1607.88	95.5813	1607.88	93.1855	1607.88	87.6752
1608.37	93.0736	1608.37	94.9782	1608.37	93.4421	1608.37	95.9521	1608.37	95.6064	1608.37	93.2603	1608.37	87.6062
1608.85	92.9983	1608.85	94.9503	1608.85	93.4017	1608.85	95.9328	1608.85	95.6309	1608.85	93.3346	1608.85	87.5386
1609.33	92.9283	1609.33	94.9238	1609.33	93.361	1609.33	95.913	1609.33	95.6549	1609.33	93.4092	1609.33	87.4718
1609.81	92.8606	1609.81	94.8971	1609.81	93.3198	1609.81	95.8927	1609.81	95.6786	1609.81	93.4854	1609.81	87.404
1610.3	92.7922	1610.3	94.8685	1610.3	93.278	1610.3	95.8719	1610.3	95.7022	1610.3	93.5646	1610.3	87.3338
1610.78	92.7216	1610.78	94.8376	1610.78	93.2356	1610.78	95.8511	1610.78	95.7257	1610.78	93.6468	1610.78	87.2609
1611.26	92.6501	1611.26	94.805	1611.26	93.1933	1611.26	95.831	1611.26	95.7489	1611.26	93.7302	1611.26	87.1866
1611.74	92.5808	1611.74	94.7721	1611.74	93.1517	1611.74	95.8127	1611.74	95.7715	1611.74	93.812	1611.74	87.1137
1612.22	92.5166	1612.22	94.7403	1612.22	93.1112	1612.22	95.7967	1612.22	95.7934	1612.22	93.8894	1612.22	87.0459
1612.71	92.4587	1612.71	94.7101	1612.71	93.0714	1612.71	95.7829	1612.71	95.8141	1612.71	93.9613	1612.71	86.986
1613.19	92.4056	1613.19	94.6804	1613.19	93.0311	1613.19	95.7703	1613.19	95.8332	1613.19	94.0284	1613.19	86.9357
1613.67	92.3534	1613.67	94.6494	1613.67	92.989	1613.67	95.7567	1613.67	95.85	1613.67	94.093	1613.67	86.8947
1614.15	92.2973	1614.15	94.6146	1614.15	92.9434	1614.15	95.7392	1614.15	95.8635	1614.15	94.1585	1614.15	86.8612
1614.63	92.2327	1614.63	94.5735	1614.63	92.8934	1614.63	95.7146	1614.63	95.872	1614.63	94.2273	1614.63	86.8322
1615.12	92.157	1615.12	94.5254	1615.12	92.8389	1615.12	95.6798	1615.12	95.8739	1615.12	94.3011	1615.12	86.8033
1615.6	92.0707	1615.6	94.4715	1615.6	92.7814	1615.6	95.6337	1615.6	95.8685	1615.6	94.3791	1615.6	86.7695
1616.08	91.9784	1616.08	94.4156	1616.08	92.7239	1616.08	95.5786	1616.08	95.8572	1616.08	94.4592	1616.08	86.7252
1616.56	91.8879	1616.56	94.3634	1616.56	92.6694	1616.56	95.5209	1616.56	95.844	1616.56	94.5383	1616.56	86.6662
1617.05	91.8063	1617.05	94.3193	1617.05	92.6195	1617.05	95.4687	1617.05	95.8343	1617.05	94.6149	1617.05	86.5913
1617.53	91.7372	1617.53	94.2847	1617.53	92.574	1617.53	95.4282	1617.53	95.8321	1617.53	94.6891	1617.53	86.5031
1618.01	91.6801	1618.01	94.2574	1618.01	92.5309	1618.01	95.4009	1618.01	95.8379	1618.01	94.7621	1618.01	86.4075
1618.49	91.6326	1618.49	94.2343	1618.49	92.4886	1618.49	95.3846	1618.49	95.8494	1618.49	94.8344	1618.49	86.3115
1618.97	91.5919	1618.97	94.2125	1618.97	92.446	1618.97	95.3753	1618.97	95.8632	1618.97	94.9053	1618.97	86.2219
1619.46	91.5555	1619.46	94.1899	1619.46	92.4029	1619.46	95.369	1619.46	95.8759	1619.46	94.9734	1619.46	86.1433
1619.94	91.5204	1619.94	94.1649	1619.94	92.3588	1619.94	95.362	1619.94	95.885	1619.94	95.0374	1619.94	86.0781
1620.42	91.4829	1620.42	94.1357	1620.42	92.313	1620.42	95.3514	1620.42	95.8887	1620.42	95.0969	1620.42	86.0258
1620.9	91.4376	1620.9	94.1005	1620.9	92.2645	1620.9	95.3344	1620.9	95.8864	1620.9	95.1528	1620.9	85.9832
1621.38	91.3791	1621.38	94.0579	1621.38	92.2118	1621.38	95.309	1621.38	95.8781	1621.38	95.2072	1621.38	85.9449
1621.87	91.3033	1621.87	94.0073	1621.87	92.1542	1621.87	95.2744	1621.87	95.8651	1621.87	95.2627	1621.87	85.9042
1622.35	91.2101	1622.35	93.9509	1622.35	92.0922	1622.35	95.2323	1622.35	95.8496	1622.35	95.3213	1622.35	85.855
1622.83	91.1056	1622.83	93.8934	1622.83	92.0287	1622.83	95.1867	1622.83	95.8348	1622.83	95.3828	1622.83	85.7933
1623.31	91.0002	1623.31	93.8408	1623.31	91.968	1623.31	95.1431	1623.31	95.8236	1623.31	95.4451	1623.31	85.7191
1623.8	90.9035	1623.8	93.7977	1623.8	91.9134	1623.8	95.1065	1623.8	95.8179	1623.8	95.505	1623.8	85.6353
1624.28	90.8199	1624.28	93.7647	1624.28	91.8657	1624.28	95.0784	1624.28	95.8171	1624.28	95.5602	1624.28	85.5467
1624.76	90.7467	1624.76	93.7383	1624.76	91.823	1624.76	95.0573	1624.76	95.8196	1624.76	95.6108	1624.76	85.4576
1625.24	90.6767	1625.24	93.7135	1625.24	91.7815	1625.24	95.0394	1625.24	95.8224	1625.24	95.6582	1625.24	85.3707
1625.72	90.6018	1625.72	93.6855	1625.72	91.7375	1625.72	95.0207	1625.72	95.8227	1625.72	95.7042	1625.72	85.2869
1626.21	90.5164	1626.21	93.6512	1626.21	91.6888	1626.21	94.9981	1626.21	95.8185	1626.21	95.7498	1626.21	85.2057
1626.69	90.4184	1626.69	93.6102	1626.69	91.6348	1626.69	94.9701	1626.69	95.8087	1626.69	95.7948	1626.69	85.1254
1627.17	90.3101	1627.17	93.5646	1627.17	91.5765	1627.17	94.937	1627.17	95.7933	1627.17	95.8377	1627.17	85.0444
1627.65	90.1962	1627.65	93.518	1627.65	91.5166	1627.65	94.9008	1627.65	95.7743	1627.65	95.8771	1627.65	84.9608
1628.13	90.0823	1628.13	93.474	1628.13	91.4575	1628.13	94.864	1628.13	95.7545	1628.13	95.9124	1628.13	84.8732
1628.62	89.9725	1628.62	93.4348	1628.62	91.4007	1628.62	94.8292	1628.62	95.7369	1628.62	95.9443	1628.62	84.7809
1629.1	89.8682	1629.1	93.4003	1629.1	91.3463	1629.1	94.7979	1629.1	95.7235	1629.1	95.9748	1629.1	84.6841
1629.58	89.769	1629.58	93.3688	1629.58	91.2932	1629.58	94.7703	1629.58	95.7146	1629.58	96.0053	1629.58	84.585
1630.06	89.6745	1630.06	93.3387	1630.06	91.2405	1630.06	94.7462	1630.06	95.7089	1630.06	96.0363	1630.06	84.4868
1630.55	89.5848	1630.55	93.3085	1630.55	91.1877	1630.55	94.7252	1630.55	95.7049	1630.55	96.0671	1630.55	84.3938
1631.03	89.5014	1631.03	93.2779	1631.03	91.1349	1631.03	94.7071	1631.03	95.7008	1631.03	96.0961	1631.03	84.3103
1631.51	89.4253	1631.51	93.2468	1631.51	91.0825	1631.51	94.6916	1631.51	95.6956	1631.51	96.1217	1631.51	84.2395
1631.99	89.3563	1631.99	93.2149	1631.99	91.0305	1631.99	94.6782	1631.99	95.6884	1631.99	96.1433	1631.99	84.1831
1632.47	89.292	1632.47	93.1808	1632.47	90.978	1632.47	94.6653	1632.47	95.6788	1632.47	96.1614	1632.47	84.1411
1632.96	89.2274	1632.96	93.142	1632.96	90.9234	1632.96	94.6502	1632.96	95.6656	1632.96	96.1769	1632.96	84.1116
1633.44	89.1563	1633.44	93.0952	1633.44	90.8646	1633.44	94.629	1633.44	95.6474	1633.44	96.1909	1633.44	84.091
1633.92	89.0724	1633.92	93.0371	1633.92	90.8002	1633.92	94.5973	1633.92	95.6216	1633.92	96.2037	1633.92	84.0744
1634.4	88.9725	1634.4	92.9669	1634.4	90.73	1634.4	94.5507	1634.4	95.586	1634.4	96.2142	1634.4	84.0555
1634.88	88.8595	1634.88	92.888	1634.88	90.6572	1634.88	94.4886	1634.88	95.5406	1634.88	96.2203	1634.88	84.0265
1635.37	88.744	1635.37	92.81	1635.37	90.5873	1635.37	94.4162	1635.37	95.4898	1635.37	96.2212	1635.37	83.9801
1635.85	88.6407	1635.85	92.7448	1635.85	90.5262	1635.85	94.3448	1635.85	95.4428	1635.85	96.219	1635.85	83.9113
1636.33	88.5595	1636.33	92.7	1636.33	90.4759	1636.33	94.2863	1636.33	95.4087	1636.33	96.2182	1636.33	83.8206
1636.81	88.5006	1636.81	92.6744	1636.81	90.4338	1636.81	94.246	1636.81	95.391	1636.81	96.2233	1636.81	83.7131
1637.3	88.4569	1637.3	92.6609	1637.3	90.3953	1637.3	94.222	1637.3	95.3869	1637.3	96.2351	1637.3	83.5971
1637.78	88.4204	1637.78	92.6515	1637.78	90.357	1637.78	94.2083	1637.78	95.3907	1637.78	96.2517	1637.78	83.4806
1638.26	88.3854	1638.26	92.6408	1638.26	90.3175	1638.26	94.199	1638.26	95.3966	1638.26	96.2692	1638.26	83.3699
1638.74	88.3489	1638.74	92.6262	1638.74	90.277	1638.74	94.1898	1638.74	95.4006	1638.74	96.284	1638.74	83.2684
1639.22	88.309	1639.22	92.6067	1639.22	90.2359	1639.22	94.1779	1639.22	95.4004	1639.22	96.2936	1639.22	83.1768
1639.71	88.264	1639.71	92.5824	1639.71	90.194	1639.71	94.1622	1639.71	95.3955	1639.71	96.2974	1639.71	83.0933
1640.19	88.2122	1640.19	92.554	1640.19	90.1505	1640.19	94.1426	1640.19	95.3867	1640.19	96.2964	1640.19	83.0146
1640.67	88.1521	1640.67	92.5225	1640.67	90.1038	1640.67	94.1199	1640.67	95.3756	1640.67	96.293	1640.67	82.9371
1641.15	88.0841	1641.15	92.4891	1641.15	90.0526	1641.15	94.0958	1641.15	95.3641	1641.15	96.2894	1641.15	82.8585
1641.63	88.0104	1641.63	92.4552	1641.63	89.9968	1641.63	94.0723	1641.63	95.3534	1641.63	96.2873	1641.63	82.7789
1642.12	87.9347	1642.12	92.4218	1642.12	89.9373	1642.12	94.0506	1642.12	95.3439	1642.12	96.2864	1642.12	82.7009
1642.6	87.8605	1642.6	92.3897	1642.6	89.8757	1642.6	94.0317	1642.6	95.3349	1642.6	96.2856	1642.6	82.6279
1643.08	87.7899	1643.08	92.3581	1643.08	89.8137	1643.08	94.0149	1643.08	95.3252	1643.08	96.2834	1643.08	82.5635
1643.56	87.7222	1643.56	92.3252	1643.56	89.7521	1643.56	93.9984	1643.56	95.3132	1643.56	96.2789	1643.56	82.5094
1644.05	87.6531	1644.05	92.2879	1644.05	89.6902	1644.05	93.9789	1644.05	95.2969	1644.05	96.2717	1644.05	82.4646
1644.53	87.5751	1644.53	92.2418	1644.53	89.6257	1644.53	93.9517	1644.53	95.2739	1644.53	96.2627	1644.53	82.4254
1645.01	87.4795	1645.01	92.183	1645.01	89.556	1645.01	93.9121	1645.01	95.2423	1645.01	96.2524	1645.01	82.3857
1645.49	87.3592	1645.49	92.1101	1645.49	89.4793	1645.49	93.8563	1645.49	95.2009	1645.49	96.2414	1645.49	82.3383
1645.97	87.2136	1645.97	92.0259	1645.97	89.3971	1645.97	93.7848	1645.97	95.1509	1645.97	96.2296	1645.97	82.2765
1646.45	87.0522	1646.45	91.9393	1646.45	89.3147	1646.45	93.7044	1646.45	95.0979	1646.45	96.2171	1646.45	82.1962
1646.94	86.8933	1646.94	91.8627	1646.94	89.2398	1646.94	93.6276	1646.94	95.0507	1646.94	96.2053	1646.94	82.0973
1647.42	86.7551	1647.42	91.8051	1647.42	89.1778	1647.42	93.5674	1647.42	95.0182	1647.42	96.1971	1647.42	81.9836
1647.9	86.6466	1647.9	91.7682	1647.9	89.1283	1647.9	93.5306	1647.9	95.0042	1647.9	96.1955	1647.9	81.8622
1648.38	86.5656	1648.38	91.7465	1648.38	89.0865	1648.38	93.5159	1648.38	95.007	1648.38	96.2015	1648.38	81.7412
1648.87	86.504	1648.87	91.7326	1648.87	89.0467	1648.87	93.5175	1648.87	95.0215	1648.87	96.2139	1648.87	81.6282
1649.35	86.4536	1649.35	91.7203	1649.35	89.0049	1649.35	93.5289	1649.35	95.0418	1649.35	96.2299	1649.35	81.5298
1649.83	86.4082	1649.83	91.706	1649.83	88.9591	1649.83	93.5447	1649.83	95.0629	1649.83	96.2458	1649.83	81.4508
1650.31	86.363	1650.31	91.6874	1650.31	88.9091	1650.31	93.56	1650.31	95.0802	1650.31	96.2576	1650.31	81.3946
1650.79	86.3114	1650.79	91.6619	1650.79	88.8547	1650.79	93.5691	1650.79	95.0882	1650.79	96.2609	1650.79	81.3616
1651.28	86.2427	1651.28	91.6255	1651.28	88.7955	1651.28	93.5629	1651.28	95.0798	1651.28	96.2512	1651.28	81.3476
1651.76	86.1388	1651.76	91.5718	1651.76	88.7301	1651.76	93.5278	1651.76	95.0455	1651.76	96.2248	1651.76	81.3405
1652.24	85.9783	1652.24	91.4944	1652.24	88.6567	1652.24	93.4481	1652.24	94.977	1652.24	96.1816	1652.24	81.3191
1652.72	85.7544	1652.72	91.3947	1652.72	88.576	1652.72	93.3201	1652.72	94.8775	1652.72	96.1308	1652.72	81.2583
1653.2	85.5003	1653.2	91.2904	1653.2	88.4953	1653.2	93.1696	1653.2	94.7717	1653.2	96.0898	1653.2	81.1436
1653.69	85.2777	1653.69	91.2073	1653.69	88.425	1653.69	93.0427	1653.69	94.6929	1653.69	96.0726	1653.69	80.9819
1654.17	85.1254	1654.17	91.1582	1654.17	88.3705	1654.17	92.9678	1654.17	94.6555	1654.17	96.0778	1654.17	80.7969
1654.65	85.0385	1654.65	91.1368	1654.65	88.3289	1654.65	92.9409	1654.65	94.6509	1654.65	96.0954	1654.65	80.6133
1655.13	84.9903	1655.13	91.13	1655.13	88.2941	1655.13	92.943	1655.13	94.6631	1655.13	96.1167	1655.13	80.445
1655.62	84.9554	1655.62	91.1267	1655.62	88.2604	1655.62	92.9566	1655.62	94.6802	1655.62	96.1376	1655.62	80.2956
1656.1	84.9167	1656.1	91.1198	1656.1	88.2237	1656.1	92.9699	1656.1	94.6952	1656.1	96.1569	1656.1	80.162
1656.58	84.865	1656.58	91.1055	1656.58	88.1813	1656.58	92.9766	1656.58	94.7049	1656.58	96.1741	1656.58	80.0397
1657.06	84.798	1657.06	91.0827	1657.06	88.1325	1657.06	92.9737	1657.06	94.7079	1657.06	96.1887	1657.06	79.9248
1657.54	84.7181	1657.54	91.0524	1657.54	88.078	1657.54	92.9615	1657.54	94.7045	1657.54	96.1998	1657.54	79.8158
1658.03	84.6312	1658.03	91.0168	1658.03	88.0199	1658.03	92.9418	1658.03	94.6955	1658.03	96.2065	1658.03	79.7133
1658.51	84.5437	1658.51	90.9785	1658.51	87.9607	1658.51	92.9175	1658.51	94.6826	1658.51	96.2086	1658.51	79.6192
1658.99	84.46	1658.99	90.9394	1658.99	87.9022	1658.99	92.8913	1658.99	94.667	1658.99	96.2068	1658.99	79.5352
1659.47	84.3802	1659.47	90.8997	1659.47	87.8448	1659.47	92.8645	1659.47	94.6494	1659.47	96.203	1659.47	79.4614
1659.95	84.3008	1659.95	90.858	1659.95	87.7874	1659.95	92.8365	1659.95	94.6296	1659.95	96.1988	1659.95	79.396
1660.44	84.2151	1660.44	90.8119	1660.44	87.7278	1660.44	92.8052	1660.44	94.6066	1660.44	96.1953	1660.44	79.3358
1660.92	84.1169	1660.92	90.7596	1660.92	87.6647	1660.92	92.7676	1660.92	94.5788	1660.92	96.1926	1660.92	79.2764
1661.4	84.0027	1661.4	90.7009	1661.4	87.5977	1661.4	92.7215	1661.4	94.545	1661.4	96.1894	1661.4	79.2137
1661.88	83.8739	1661.88	90.6382	1661.88	87.5292	1661.88	92.6667	1661.88	94.5057	1661.88	96.1841	1661.88	79.1441
1662.37	83.7374	1662.37	90.5761	1662.37	87.4626	1662.37	92.606	1662.37	94.4638	1662.37	96.1763	1662.37	79.0655
1662.85	83.6028	1662.85	90.5195	1662.85	87.4015	1662.85	92.5451	1662.85	94.424	1662.85	96.1674	1662.85	78.9775
1663.33	83.4785	1663.33	90.4713	1663.33	87.3469	1663.33	92.4901	1663.33	94.3907	1663.33	96.1604	1663.33	78.8812
1663.81	83.3685	1663.81	90.4313	1663.81	87.2969	1663.81	92.4449	1663.81	94.3667	1663.81	96.1579	1663.81	78.7798
1664.29	83.2717	1664.29	90.3966	1664.29	87.248	1664.29	92.4103	1664.29	94.3514	1664.29	96.1609	1664.29	78.6776
1664.78	83.1846	1664.78	90.3641	1664.78	87.1971	1664.78	92.3845	1664.78	94.3423	1664.78	96.1679	1664.78	78.5794
1665.26	83.1038	1665.26	90.3312	1665.26	87.1429	1665.26	92.3646	1665.26	94.3358	1665.26	96.1763	1665.26	78.4897
1665.74	83.0266	1665.74	90.2967	1665.74	87.0853	1665.74	92.3477	1665.74	94.3289	1665.74	96.1834	1665.74	78.412
1666.22	82.951	1666.22	90.2603	1666.22	87.0257	1666.22	92.3308	1666.22	94.3187	1666.22	96.1867	1666.22	78.3481
1666.7	82.8739	1666.7	90.2214	1666.7	86.965	1666.7	92.3115	1666.7	94.303	1666.7	96.1854	1666.7	78.297
1667.19	82.7908	1667.19	90.179	1667.19	86.9038	1667.19	92.2865	1667.19	94.2801	1667.19	96.1798	1667.19	78.2551
1667.67	82.6953	1667.67	90.1312	1667.67	86.8415	1667.67	92.2526	1667.67	94.2482	1667.67	96.1713	1667.67	78.2162
1668.15	82.5812	1668.15	90.0764	1668.15	86.777	1668.15	92.2071	1668.15	94.2064	1668.15	96.1617	1668.15	78.1728
1668.63	82.4459	1668.63	90.014	1668.63	86.7097	1668.63	92.1493	1668.63	94.1556	1668.63	96.1525	1668.63	78.1181
1669.12	82.294	1669.12	89.9468	1669.12	86.6405	1669.12	92.0821	1669.12	94.0989	1669.12	96.1442	1669.12	78.0483
1669.6	82.1379	1669.6	89.8804	1669.6	86.5727	1669.6	92.0122	1669.6	94.0423	1669.6	96.1368	1669.6	77.9637
1670.08	81.9932	1670.08	89.8213	1670.08	86.5104	1670.08	91.9481	1670.08	93.9928	1670.08	96.1308	1670.08	77.8686
1670.56	81.8712	1670.56	89.7738	1670.56	86.456	1670.56	91.8964	1670.56	93.9559	1670.56	96.1274	1670.56	77.7691
1671.04	81.7743	1671.04	89.7378	1671.04	86.4089	1671.04	91.8592	1671.04	93.9335	1671.04	96.1282	1671.04	77.6713
1671.53	81.6964	1671.53	89.7098	1671.53	86.366	1671.53	91.8343	1671.53	93.9235	1671.53	96.1341	1671.53	77.5795
1672.01	81.6278	1672.01	89.6848	1672.01	86.3235	1672.01	91.8165	1672.01	93.9212	1672.01	96.1444	1672.01	77.4962
1672.49	81.5588	1672.49	89.6582	1672.49	86.2788	1672.49	91.7999	1672.49	93.921	1672.49	96.1572	1672.49	77.4223
1672.97	81.4818	1672.97	89.6265	1672.97	86.2305	1672.97	91.7786	1672.97	93.9171	1672.97	96.1692	1672.97	77.3574
1673.45	81.3925	1673.45	89.5881	1673.45	86.1793	1673.45	91.7478	1673.45	93.9049	1673.45	96.1771	1673.45	77.3
1673.94	81.2895	1673.94	89.543	1673.94	86.1272	1673.94	91.7042	1673.94	93.8811	1673.94	96.179	1673.94	77.2463
1674.42	81.1749	1674.42	89.4925	1674.42	86.0767	1674.42	91.6479	1674.42	93.8459	1674.42	96.1748	1674.42	77.1909
1674.9	81.0546	1674.9	89.4395	1674.9	86.0292	1674.9	91.5833	1674.9	93.8035	1674.9	96.1677	1674.9	77.1277
1675.38	80.9364	1675.38	89.3875	1675.38	85.9844	1675.38	91.5191	1675.38	93.7617	1675.38	96.1629	1675.38	77.052
1675.87	80.8274	1675.87	89.3389	1675.87	85.9403	1675.87	91.4639	1675.87	93.7276	1675.87	96.164	1675.87	76.9636
1676.35	80.7306	1676.35	89.2948	1676.35	85.8949	1676.35	91.4226	1676.35	93.7042	1676.35	96.1714	1676.35	76.8667
1676.83	80.6453	1676.83	89.2542	1676.83	85.8471	1676.83	91.3941	1676.83	93.6896	1676.83	96.1819	1676.83	76.7689
1677.31	80.5685	1677.31	89.2159	1677.31	85.7978	1677.31	91.3742	1677.31	93.6793	1677.31	96.1915	1677.31	76.6772
1677.79	80.4966	1677.79	89.1783	1677.79	85.7482	1677.79	91.3575	1677.79	93.6684	1677.79	96.1971	1677.79	76.5966
1678.28	80.4263	1678.28	89.1401	1678.28	85.6993	1678.28	91.3393	1678.28	93.6538	1678.28	96.1974	1678.28	76.5289
1678.76	80.355	1678.76	89.1005	1678.76	85.6511	1678.76	91.317	1678.76	93.6342	1678.76	96.1936	1678.76	76.4729
1679.24	80.2813	1679.24	89.0588	1679.24	85.6026	1679.24	91.2901	1679.24	93.6106	1679.24	96.1884	1679.24	76.4256
1679.72	80.2053	1679.72	89.0148	1679.72	85.5523	1679.72	91.2604	1679.72	93.5858	1679.72	96.1847	1679.72	76.3839
1680.2	80.1289	1680.2	88.9692	1680.2	85.4986	1680.2	91.2313	1680.2	93.5625	1680.2	96.1849	1680.2	76.3463
1680.69	80.0545	1680.69	88.9225	1680.69	85.4415	1680.69	91.2059	1680.69	93.5425	1680.69	96.1889	1680.69	76.3138
1681.17	79.9842	1681.17	88.875	1681.17	85.3818	1681.17	91.1857	1681.17	93.5249	1681.17	96.1948	1681.17	76.2896
1681.65	79.9178	1681.65	88.8258	1681.65	85.3217	1681.65	91.1686	1681.65	93.5065	1681.65	96.1993	1681.65	76.2769
1682.13	79.8518	1682.13	88.7727	1682.13	85.2639	1682.13	91.1493	1682.13	93.4816	1682.13	96.1993	1682.13	76.2769
1682.62	79.7787	1682.62	88.7121	1682.62	85.2107	1682.62	91.1189	1682.62	93.4434	1682.62	96.1928	1682.62	76.2863
1683.1	79.6892	1683.1	88.6413	1683.1	85.1641	1683.1	91.0672	1683.1	93.3869	1683.1	96.1803	1683.1	76.2958
1683.58	79.5776	1683.58	88.5618	1683.58	85.1244	1683.58	90.9892	1683.58	93.3143	1683.58	96.1662	1683.58	76.2913
1684.06	79.4515	1684.06	88.4828	1684.06	85.0903	1684.06	90.8932	1684.06	93.2388	1684.06	96.1573	1684.06	76.2595
1684.54	79.3326	1684.54	88.4175	1684.54	85.0594	1684.54	90.801	1684.54	93.1802	1684.54	96.1588	1684.54	76.1963
1685.03	79.2428	1685.03	88.3743	1685.03	85.0295	1685.03	90.7332	1685.03	93.1507	1685.03	96.1705	1685.03	76.1099
1685.51	79.1901	1685.51	88.3513	1685.51	85	1685.51	90.6959	1685.51	93.148	1685.51	96.1876	1685.51	76.016
1685.99	79.1681	1685.99	88.3403	1685.99	84.9708	1685.99	90.6823	1685.99	93.162	1685.99	96.2059	1685.99	75.9295
1686.47	79.1646	1686.47	88.3326	1686.47	84.9414	1686.47	90.6811	1686.47	93.1821	1686.47	96.2227	1686.47	75.8589
1686.95	79.168	1686.95	88.3219	1686.95	84.9108	1686.95	90.6827	1686.95	93.2008	1686.95	96.2377	1686.95	75.8065
1687.44	79.1696	1687.44	88.3045	1687.44	84.878	1687.44	90.6804	1687.44	93.2137	1687.44	96.2507	1687.44	75.7699
1687.92	79.1645	1687.92	88.2791	1687.92	84.8425	1687.92	90.6709	1687.92	93.2185	1687.92	96.2618	1687.92	75.7451
1688.4	79.1519	1688.4	88.2472	1688.4	84.8049	1688.4	90.6538	1688.4	93.2154	1688.4	96.2712	1688.4	75.7283
1688.88	79.1355	1688.88	88.2123	1688.88	84.7673	1688.88	90.6311	1688.88	93.2061	1688.88	96.2788	1688.88	75.7169
1689.37	79.1215	1689.37	88.1791	1689.37	84.7323	1689.37	90.6065	1689.37	93.1938	1689.37	96.2854	1689.37	75.71
1689.85	79.1161	1689.85	88.1512	1689.85	84.7019	1689.85	90.5836	1689.85	93.1825	1689.85	96.292	1689.85	75.7073
1690.33	79.1231	1690.33	88.1302	1690.33	84.6762	1690.33	90.5651	1690.33	93.1754	1690.33	96.3001	1690.33	75.7089
1690.81	79.1415	1690.81	88.115	1690.81	84.6532	1690.81	90.552	1690.81	93.1744	1690.81	96.3106	1690.81	75.7144
1691.29	79.1674	1691.29	88.1025	1691.29	84.6297	1691.29	90.5438	1691.29	93.1791	1691.29	96.3235	1691.29	75.7232
1691.78	79.1959	1691.78	88.0896	1691.78	84.603	1691.78	90.5393	1691.78	93.1876	1691.78	96.3375	1691.78	75.7355
1692.26	79.2234	1692.26	88.074	1692.26	84.5718	1692.26	90.5369	1692.26	93.1972	1692.26	96.3507	1692.26	75.7529
1692.74	79.2486	1692.74	88.0547	1692.74	84.537	1692.74	90.5351	1692.74	93.2048	1692.74	96.361	1692.74	75.7786
1693.22	79.2727	1693.22	88.0316	1693.22	84.5007	1693.22	90.5314	1693.22	93.207	1693.22	96.3671	1693.22	75.8174
1693.7	79.2983	1693.7	88.0051	1693.7	84.4662	1693.7	90.5224	1693.7	93.201	1693.7	96.3686	1693.7	75.8733
1694.19	79.3285	1694.19	87.9759	1694.19	84.4364	1694.19	90.504	1694.19	93.1842	1694.19	96.3667	1694.19	75.9482
1694.67	79.3655	1694.67	87.945	1694.67	84.4134	1694.67	90.4726	1694.67	93.1566	1694.67	96.364	1694.67	76.0387
1695.15	79.4098	1695.15	87.9148	1695.15	84.3968	1695.15	90.4285	1695.15	93.1217	1695.15	96.3639	1695.15	76.1358
1695.63	79.4599	1695.63	87.889	1695.63	84.3838	1695.63	90.3788	1695.63	93.0877	1695.63	96.3693	1695.63	76.2267
1696.11	79.5134	1696.11	87.8717	1696.11	84.3707	1696.11	90.3361	1696.11	93.0645	1696.11	96.38	1696.11	76.3018
1696.6	79.5696	1696.6	87.865	1696.6	84.3557	1696.6	90.3119	1696.6	93.0577	1696.6	96.3936	1696.6	76.3596
1697.08	79.6298	1697.08	87.8684	1697.08	84.3397	1697.08	90.3101	1697.08	93.0667	1697.08	96.4067	1697.08	76.4077
1697.56	79.6965	1697.56	87.8788	1697.56	84.3261	1697.56	90.3266	1697.56	93.0857	1697.56	96.4169	1697.56	76.4588
1698.04	79.7723	1698.04	87.8928	1698.04	84.3188	1698.04	90.3524	1698.04	93.1074	1698.04	96.4238	1698.04	76.5249
1698.53	79.859	1698.53	87.9062	1698.53	84.322	1698.53	90.3759	1698.53	93.1243	1698.53	96.4281	1698.53	76.6141
1699.01	79.9579	1699.01	87.9157	1699.01	84.3397	1699.01	90.3854	1699.01	93.1302	1699.01	96.4314	1699.01	76.7273
1699.49	80.0685	1699.49	87.9199	1699.49	84.3742	1699.49	90.3722	1699.49	93.122	1699.49	96.4361	1699.49	76.8558
1699.97	80.1883	1699.97	87.9215	1699.97	84.4235	1699.97	90.338	1699.97	93.1035	1699.97	96.4444	1699.97	76.9827
1700.45	80.3126	1700.45	87.9273	1700.45	84.4793	1700.45	90.2987	1700.45	93.0863	1700.45	96.458	1700.45	77.0891
1700.94	80.4365	1700.94	87.9439	1700.94	84.5312	1700.94	90.2755	1700.94	93.0831	1700.94	96.4765	1700.94	77.1654
1701.42	80.5573	1701.42	87.9724	1701.42	84.573	1701.42	90.2798	1701.42	93.0983	1701.42	96.4986	1701.42	77.2163
1701.9	80.6745	1701.9	88.0092	1701.9	84.6043	1701.9	90.309	1701.9	93.1282	1701.9	96.5227	1701.9	77.2558
1702.38	80.7878	1702.38	88.0489	1702.38	84.6278	1702.38	90.3532	1702.38	93.1654	1702.38	96.5477	1702.38	77.2988
1702.86	80.8971	1702.86	88.0874	1702.86	84.6471	1702.86	90.4019	1702.86	93.2031	1702.86	96.5727	1702.86	77.3557
1703.35	81.0028	1703.35	88.1221	1703.35	84.6655	1703.35	90.447	1703.35	93.2363	1703.35	96.5968	1703.35	77.4312
1703.83	81.1069	1703.83	88.1529	1703.83	84.687	1703.83	90.4838	1703.83	93.2623	1703.83	96.6191	1703.83	77.5257
1704.31	81.2135	1704.31	88.1814	1704.31	84.7161	1704.31	90.5106	1704.31	93.2808	1704.31	96.6388	1704.31	77.6358
1704.79	81.329	1704.79	88.2118	1704.79	84.7571	1704.79	90.5299	1704.79	93.2944	1704.79	96.6561	1704.79	77.7558
1705.28	81.4589	1705.28	88.2483	1705.28	84.8125	1705.28	90.5468	1705.28	93.308	1705.28	96.6726	1705.28	77.879
1705.76	81.6044	1705.76	88.2934	1705.76	84.8805	1705.76	90.5674	1705.76	93.3268	1705.76	96.6905	1705.76	77.9997
1706.24	81.7609	1706.24	88.3464	1706.24	84.9552	1706.24	90.5955	1706.24	93.3538	1706.24	96.7114	1706.24	78.1143
1706.72	81.9194	1706.72	88.4038	1706.72	85.0294	1706.72	90.631	1706.72	93.3882	1706.72	96.7354	1706.72	78.2219
1707.2	82.0717	1707.2	88.4615	1707.2	85.0979	1707.2	90.671	1707.2	93.427	1707.2	96.7605	1707.2	78.3235
1707.68	82.2135	1707.68	88.5172	1707.68	85.1592	1707.68	90.7124	1707.68	93.4665	1707.68	96.7841	1707.68	78.4215
1708.17	82.3455	1708.17	88.5707	1708.17	85.2151	1708.17	90.7536	1708.17	93.5043	1708.17	96.8042	1708.17	78.5189
1708.65	82.4725	1708.65	88.6238	1708.65	85.2697	1708.65	90.7946	1708.65	93.5396	1708.65	96.82	1708.65	78.6189
1709.13	82.6007	1709.13	88.6786	1709.13	85.327	1709.13	90.8367	1709.13	93.5735	1709.13	96.8327	1709.13	78.7244
1709.61	82.7351	1709.61	88.7366	1709.61	85.3897	1709.61	90.8818	1709.61	93.6075	1709.61	96.8444	1709.61	78.8377
1710.1	82.8767	1710.1	88.7972	1710.1	85.4573	1710.1	90.9303	1710.1	93.6429	1710.1	96.8576	1710.1	78.9594
1710.58	83.0228	1710.58	88.8584	1710.58	85.5271	1710.58	90.9816	1710.58	93.6798	1710.58	96.8738	1710.58	79.0887
1711.06	83.1686	1711.06	88.9173	1711.06	85.5952	1711.06	91.034	1711.06	93.717	1711.06	96.8928	1711.06	79.224
1711.54	83.3093	1711.54	88.9719	1711.54	85.6588	1711.54	91.0857	1711.54	93.753	1711.54	96.913	1711.54	79.3635
1712.02	83.4432	1712.02	89.0215	1712.02	85.7169	1712.02	91.1356	1712.02	93.7862	1712.02	96.9324	1712.02	79.5061
1712.51	83.5718	1712.51	89.0676	1712.51	85.7714	1712.51	91.1838	1712.51	93.8165	1712.51	96.9491	1712.51	79.652
1712.99	83.6995	1712.99	89.1129	1712.99	85.826	1712.99	91.2312	1712.99	93.8445	1712.99	96.9628	1712.99	79.8021
1713.47	83.8309	1713.47	89.1599	1713.47	85.8846	1713.47	91.2788	1713.47	93.8719	1713.47	96.9743	1713.47	79.9577
1713.95	83.9681	1713.95	89.2099	1713.95	85.9493	1713.95	91.3268	1713.95	93.9003	1713.95	96.9855	1713.95	80.1193
1714.43	84.1089	1714.43	89.2621	1714.43	86.02	1714.43	91.3742	1714.43	93.9301	1714.43	96.9977	1714.43	80.2863
1714.92	84.2481	1714.92	89.3142	1714.92	86.0949	1714.92	91.4188	1714.92	93.9601	1714.92	97.0113	1714.92	80.457
1715.4	84.3802	1715.4	89.3638	1715.4	86.1724	1715.4	91.4586	1715.4	93.9879	1715.4	97.025	1715.4	80.6295
1715.88	84.5035	1715.88	89.4112	1715.88	86.2542	1715.88	91.4935	1715.88	94.0111	1715.88	97.0369	1715.88	80.8017
1716.36	84.6236	1716.36	89.4606	1716.36	86.3458	1716.36	91.5263	1716.36	94.0297	1716.36	97.0461	1716.36	80.9725
1716.85	84.7518	1716.85	89.5191	1716.85	86.4548	1716.85	91.5631	1716.85	94.047	1716.85	97.0541	1716.85	81.1402
1717.33	84.8994	1717.33	89.5939	1717.33	86.5852	1717.33	91.6104	1717.33	94.0697	1717.33	97.0652	1717.33	81.302
1717.81	85.0688	1717.81	89.6864	1717.81	86.7321	1717.81	91.6718	1717.81	94.1042	1717.81	97.0838	1717.81	81.4537
1718.29	85.2509	1718.29	89.791	1718.29	86.8822	1718.29	91.7454	1718.29	94.1531	1718.29	97.1118	1718.29	81.5908
1718.77	85.4299	1718.77	89.8977	1718.77	87.0203	1718.77	91.8252	1718.77	94.2138	1718.77	97.1467	1718.77	81.7106
1719.26	85.5933	1719.26	89.9982	1719.26	87.1378	1719.26	91.9051	1719.26	94.2805	1719.26	97.1837	1719.26	81.8142
1719.74	85.7372	1719.74	90.0889	1719.74	87.2347	1719.74	91.9817	1719.74	94.348	1719.74	97.2187	1719.74	81.9065
1720.22	85.8654	1720.22	90.171	1720.22	87.3172	1720.22	92.0547	1720.22	94.4128	1720.22	97.2493	1720.22	81.9953
1720.7	85.9858	1720.7	90.2476	1720.7	87.3941	1720.7	92.1255	1720.7	94.4739	1720.7	97.2756	1720.7	82.0888
1721.18	86.1062	1721.18	90.3225	1721.18	87.4732	1721.18	92.1957	1721.18	94.5315	1721.18	97.2987	1721.18	82.1939
1721.67	86.2319	1721.67	90.3981	1721.67	87.5598	1721.67	92.2667	1721.67	94.5864	1721.67	97.3205	1721.67	82.314
1722.15	86.3646	1722.15	90.4753	1722.15	87.6559	1722.15	92.3386	1722.15	94.6392	1722.15	97.3423	1722.15	82.4487
1722.63	86.5019	1722.63	90.5534	1722.63	87.7602	1722.63	92.4107	1722.63	94.6903	1722.63	97.3645	1722.63	82.5937
1723.11	86.6395	1723.11	90.6312	1723.11	87.8692	1723.11	92.4822	1723.11	94.7401	1723.11	97.3867	1723.11	82.7427
1723.6	86.7733	1723.6	90.7079	1723.6	87.9794	1723.6	92.5528	1723.6	94.789	1723.6	97.4077	1723.6	82.8899
1724.08	86.902	1724.08	90.7839	1724.08	88.0889	1724.08	92.6233	1724.08	94.8377	1724.08	97.427	1724.08	83.0324
1724.56	87.027	1724.56	90.8608	1724.56	88.198	1724.56	92.6953	1724.56	94.8876	1724.56	97.4447	1724.56	83.1703
1725.04	87.1513	1725.04	90.9398	1725.04	88.3078	1725.04	92.7699	1725.04	94.9395	1725.04	97.4616	1725.04	83.3069
1725.52	87.2767	1725.52	91.0212	1725.52	88.4192	1725.52	92.8472	1725.52	94.9938	1725.52	97.4787	1725.52	83.4454
1726.01	87.4028	1726.01	91.1039	1726.01	88.5317	1726.01	92.9261	1726.01	95.0499	1726.01	97.4966	1726.01	83.588
1726.49	87.527	1726.49	91.1856	1726.49	88.6433	1726.49	93.0045	1726.49	95.1065	1726.49	97.5148	1726.49	83.735
1726.97	87.6462	1726.97	91.2645	1726.97	88.7524	1726.97	93.0805	1726.97	95.1621	1726.97	97.5321	1726.97	83.885
1727.45	87.759	1727.45	91.3401	1727.45	88.8588	1727.45	93.1534	1727.45	95.2159	1727.45	97.5474	1727.45	84.0367
1727.93	87.8667	1727.93	91.4137	1727.93	88.9642	1727.93	93.2237	1727.93	95.2679	1727.93	97.5605	1727.93	84.1897
1728.42	87.973	1728.42	91.4882	1728.42	89.0721	1728.42	93.2939	1728.42	95.3188	1728.42	97.5723	1728.42	84.3449
1728.9	88.0822	1728.9	91.5665	1728.9	89.1856	1728.9	93.3663	1728.9	95.37	1728.9	97.5851	1728.9	84.5033
1729.38	88.1964	1729.38	91.6495	1729.38	89.3047	1729.38	93.4423	1729.38	95.422	1729.38	97.601	1729.38	84.6653
1729.86	88.3138	1729.86	91.7355	1729.86	89.4263	1729.86	93.5213	1729.86	95.4743	1729.86	97.6211	1729.86	84.83
1730.35	88.429	1730.35	91.821	1730.35	89.544	1730.35	93.6013	1730.35	95.525	1730.35	97.6445	1730.35	84.9953
1730.83	88.5364	1730.83	91.9018	1730.83	89.6522	1730.83	93.6792	1730.83	95.5715	1730.83	97.6689	1730.83	85.1603
1731.31	88.6324	1731.31	91.976	1731.31	89.7489	1731.31	93.7534	1731.31	95.6121	1731.31	97.691	1731.31	85.3262
1731.79	88.7188	1731.79	92.0451	1731.79	89.8382	1731.79	93.8242	1731.79	95.6464	1731.79	97.7083	1731.79	85.497
1732.27	88.803	1732.27	92.1145	1732.27	89.9311	1732.27	93.894	1732.27	95.6764	1732.27	97.7198	1732.27	85.6788
1732.76	88.8975	1732.76	92.1929	1732.76	90.0439	1732.76	93.9671	1732.76	95.7065	1732.76	97.7267	1732.76	85.8762
1733.24	89.0151	1733.24	92.289	1733.24	90.1915	1733.24	94.0476	1733.24	95.7428	1733.24	97.7318	1733.24	86.0877
1733.72	89.1619	1733.72	92.4057	1733.72	90.3779	1733.72	94.1368	1733.72	95.7908	1733.72	97.7391	1733.72	86.303
1734.2	89.3298	1734.2	92.5361	1734.2	90.5869	1734.2	94.2315	1734.2	95.8513	1734.2	97.751	1734.2	86.5046
1734.68	89.5	1734.68	92.666	1734.68	90.7889	1734.68	94.3253	1734.68	95.9195	1734.68	97.7666	1734.68	86.6766
1735.17	89.656	1735.17	92.7836	1735.17	90.9607	1735.17	94.4137	1735.17	95.9881	1735.17	97.7832	1735.17	86.8135
1735.65	89.7927	1735.65	92.886	1735.65	91.0973	1735.65	94.4965	1735.65	96.0522	1735.65	97.7987	1735.65	86.9234
1736.13	89.9152	1736.13	92.9774	1736.13	91.2079	1736.13	94.5762	1736.13	96.1107	1736.13	97.8123	1736.13	87.0218
1736.61	90.0321	1736.61	93.0646	1736.61	91.3065	1736.61	94.6562	1736.61	96.165	1736.61	97.8247	1736.61	87.1256
1737.1	90.1509	1737.1	93.1532	1737.1	91.4054	1737.1	94.7385	1737.1	96.2172	1737.1	97.837	1737.1	87.2475
1737.58	90.2763	1737.58	93.2469	1737.58	91.5133	1737.58	94.824	1737.58	96.2689	1737.58	97.8496	1737.58	87.3942
1738.06	90.4099	1738.06	93.3465	1738.06	91.6342	1738.06	94.912	1738.06	96.3213	1738.06	97.8622	1738.06	87.5655
1738.54	90.5507	1738.54	93.451	1738.54	91.7681	1738.54	95.0012	1738.54	96.3748	1738.54	97.8738	1738.54	87.7552
1739.02	90.6959	1739.02	93.5575	1739.02	91.9112	1739.02	95.0901	1739.02	96.4295	1739.02	97.8832	1739.02	87.9532
1739.51	90.8431	1739.51	93.663	1739.51	92.0579	1739.51	95.1784	1739.51	96.4851	1739.51	97.8898	1739.51	88.1496
1739.99	90.9908	1739.99	93.7658	1739.99	92.2031	1739.99	95.2671	1739.99	96.5415	1739.99	97.8945	1739.99	88.3383
1740.47	91.1394	1740.47	93.8661	1740.47	92.3446	1740.47	95.3575	1740.47	96.5986	1740.47	97.8996	1740.47	88.5193
1740.95	91.2893	1740.95	93.965	1740.95	92.4822	1740.95	95.4506	1740.95	96.6557	1740.95	97.9071	1740.95	88.6964
1741.43	91.44	1741.43	94.0637	1741.43	92.6167	1741.43	95.5453	1741.43	96.712	1741.43	97.9179	1741.43	88.8741
1741.92	91.5898	1741.92	94.1625	1741.92	92.7482	1741.92	95.6398	1741.92	96.766	1741.92	97.9315	1741.92	89.0548
1742.4	91.7374	1742.4	94.2617	1742.4	92.8761	1742.4	95.7314	1742.4	96.8168	1742.4	97.9466	1742.4	89.238
1742.88	91.8826	1742.88	94.3616	1742.88	92.9998	1742.88	95.8186	1742.88	96.8639	1742.88	97.9615	1742.88	89.4216
1743.36	92.0278	1743.36	94.4633	1743.36	93.1204	1743.36	95.9014	1743.36	96.9081	1743.36	97.9754	1743.36	89.6038
1743.84	92.1771	1743.84	94.5684	1743.84	93.2403	1743.84	95.9814	1743.84	96.9507	1743.84	97.9885	1743.84	89.7848
1744.33	92.3346	1744.33	94.6774	1744.33	93.3629	1744.33	96.0608	1744.33	96.9935	1744.33	98.0018	1744.33	89.9671
1744.81	92.502	1744.81	94.7897	1744.81	93.4904	1744.81	96.141	1744.81	97.0369	1744.81	98.0163	1744.81	90.1538
1745.29	92.678	1745.29	94.9027	1745.29	93.6231	1745.29	96.2222	1745.29	97.0801	1745.29	98.0321	1745.29	90.347
1745.77	92.8582	1745.77	95.0127	1745.77	93.7589	1745.77	96.3028	1745.77	97.1213	1745.77	98.048	1745.77	90.5461
1746.26	93.0376	1746.26	95.1161	1746.26	93.8948	1746.26	96.381	1746.26	97.1583	1746.26	98.0617	1746.26	90.7487
1746.74	93.2122	1746.74	95.2117	1746.74	94.0276	1746.74	96.4562	1746.74	97.1901	1746.74	98.071	1746.74	90.9508
1747.22	93.3815	1747.22	95.3011	1747.22	94.1567	1747.22	96.5292	1747.22	97.2177	1747.22	98.0748	1747.22	91.15
1747.7	93.5482	1747.7	95.389	1747.7	94.2835	1747.7	96.6029	1747.7	97.244	1747.7	98.0741	1747.7	91.3458
1748.18	93.7173	1748.18	95.4814	1748.18	94.4116	1748.18	96.6804	1748.18	97.273	1748.18	98.0716	1748.18	91.5401
1748.67	93.8928	1748.67	95.5832	1748.67	94.5441	1748.67	96.7635	1748.67	97.3077	1748.67	98.0708	1748.67	91.7355
1749.15	94.0757	1749.15	95.6962	1749.15	94.6822	1749.15	96.8511	1749.15	97.349	1749.15	98.0741	1749.15	91.9332
1749.63	94.2632	1749.63	95.8181	1749.63	94.8242	1749.63	96.9396	1749.63	97.3953	1749.63	98.082	1749.63	92.1311
1750.11	94.4506	1750.11	95.9443	1750.11	94.9663	1750.11	97.0243	1750.11	97.4431	1750.11	98.0929	1750.11	92.3244
1750.59	94.6335	1750.59	96.0697	1750.59	95.105	1750.59	97.1019	1750.59	97.489	1750.59	98.1044	1750.59	92.5069
1751.08	94.8105	1751.08	96.1911	1751.08	95.2383	1751.08	97.1722	1751.08	97.5313	1751.08	98.1149	1751.08	92.6743
1751.56	94.9826	1751.56	96.3076	1751.56	95.3663	1751.56	97.2381	1751.56	97.5704	1751.56	98.1244	1751.56	92.8262
1752.04	95.1518	1752.04	96.4197	1752.04	95.4898	1752.04	97.3037	1752.04	97.6082	1752.04	98.1345	1752.04	92.9664
1752.52	95.3182	1752.52	96.5277	1752.52	95.6086	1752.52	97.3711	1752.52	97.6456	1752.52	98.1467	1752.52	93.1006
1753.01	95.4798	1753.01	96.6305	1753.01	95.7207	1753.01	97.4398	1753.01	97.6826	1753.01	98.1614	1753.01	93.2341
1753.49	95.6329	1753.49	96.7261	1753.49	95.8234	1753.49	97.5075	1753.49	97.7175	1753.49	98.1777	1753.49	93.3698
1753.97	95.7746	1753.97	96.8127	1753.97	95.9144	1753.97	97.571	1753.97	97.7484	1753.97	98.1936	1753.97	93.5086
1754.45	95.9046	1754.45	96.89	1754.45	95.9935	1754.45	97.6285	1754.45	97.7735	1754.45	98.207	1754.45	93.6497
1754.93	96.026	1754.93	96.9599	1754.93	96.064	1754.93	97.6799	1754.93	97.7929	1754.93	98.2165	1754.93	93.7924
1755.42	96.1449	1755.42	97.0268	1755.42	96.1321	1755.42	97.7277	1755.42	97.8081	1755.42	98.2223	1755.42	93.936
1755.9	96.2686	1755.9	97.0959	1755.9	96.205	1755.9	97.7759	1755.9	97.8221	1755.9	98.226	1755.9	94.0797
1756.38	96.4017	1756.38	97.171	1756.38	96.288	1756.38	97.8279	1756.38	97.8384	1756.38	98.2301	1756.38	94.2218
1756.86	96.543	1756.86	97.2523	1756.86	96.3805	1756.86	97.8847	1756.86	97.8591	1756.86	98.2365	1756.86	94.3593
1757.34	96.6854	1757.34	97.3355	1757.34	96.4764	1757.34	97.9442	1757.34	97.8842	1757.34	98.2456	1757.34	94.4885
1757.83	96.8202	1757.83	97.4146	1757.83	96.5671	1757.83	98.0023	1757.83	97.9118	1757.83	98.2557	1757.83	94.6065
1758.31	96.9413	1758.31	97.4847	1758.31	96.6459	1758.31	98.055	1758.31	97.9394	1758.31	98.2645	1758.31	94.7133
1758.79	97.0484	1758.79	97.5444	1758.79	96.7113	1758.79	98.1007	1758.79	97.9657	1758.79	98.2703	1758.79	94.8123
1759.27	97.1464	1759.27	97.596	1759.27	96.7669	1759.27	98.14	1759.27	97.9909	1759.27	98.2726	1759.27	94.9093
1759.76	97.2433	1759.76	97.6441	1759.76	96.8196	1759.76	98.1751	1759.76	98.0157	1759.76	98.2723	1759.76	95.0104
1760.24	97.3465	1760.24	97.6936	1760.24	96.8766	1760.24	98.2088	1760.24	98.0411	1760.24	98.2713	1760.24	95.1192
1760.72	97.4602	1760.72	97.7476	1760.72	96.9426	1760.72	98.2428	1760.72	98.0669	1760.72	98.2713	1760.72	95.2347
1761.2	97.5828	1761.2	97.8061	1761.2	97.0167	1761.2	98.2772	1761.2	98.0916	1761.2	98.2736	1761.2	95.3504
1761.68	97.7077	1761.68	97.8663	1761.68	97.0934	1761.68	98.3107	1761.68	98.1126	1761.68	98.2781	1761.68	95.4568
1762.16	97.8272	1762.16	97.9242	1762.16	97.1649	1762.16	98.3423	1762.16	98.128	1762.16	98.2838	1762.16	95.5457
1762.65	97.9362	1762.65	97.9773	1762.65	97.226	1762.65	98.3716	1762.65	98.1379	1762.65	98.2897	1762.65	95.6143
1763.13	98.0347	1763.13	98.0259	1763.13	97.276	1763.13	98.4001	1763.13	98.1444	1763.13	98.2958	1763.13	95.6665
1763.61	98.1259	1763.61	98.0717	1763.61	97.3179	1763.61	98.4294	1763.61	98.1505	1763.61	98.3024	1763.61	95.7113
1764.09	98.2133	1764.09	98.1166	1764.09	97.3558	1764.09	98.4605	1764.09	98.1582	1764.09	98.3101	1764.09	95.7581
1764.58	98.298	1764.58	98.1606	1764.58	97.3923	1764.58	98.4931	1764.58	98.1683	1764.58	98.3189	1764.58	95.8131
1765.06	98.3789	1765.06	98.2019	1765.06	97.4271	1765.06	98.5252	1765.06	98.1796	1765.06	98.3278	1765.06	95.8779
1765.54	98.4531	1765.54	98.2378	1765.54	97.4588	1765.54	98.5546	1765.54	98.1901	1765.54	98.3355	1765.54	95.9496
1766.02	98.5191	1766.02	98.2659	1766.02	97.4853	1766.02	98.5792	1766.02	98.198	1766.02	98.3406	1766.02	96.023
1766.5	98.5776	1766.5	98.2862	1766.5	97.5065	1766.5	98.5983	1766.5	98.2028	1766.5	98.3423	1766.5	96.0931
1766.99	98.6329	1766.99	98.301	1766.99	97.5247	1766.99	98.6134	1766.99	98.2057	1766.99	98.3418	1766.99	96.1572
1767.47	98.6907	1767.47	98.3151	1767.47	97.5439	1767.47	98.6267	1767.47	98.2092	1767.47	98.3414	1767.47	96.2162
1767.95	98.7552	1767.95	98.3328	1767.95	97.5675	1767.95	98.6406	1767.95	98.2158	1767.95	98.3433	1767.95	96.2729
1768.43	98.8262	1768.43	98.3558	1768.43	97.5961	1768.43	98.6557	1768.43	98.2265	1768.43	98.3487	1768.43	96.3308
1768.91	98.8985	1768.91	98.382	1768.91	97.6265	1768.91	98.6709	1768.91	98.2398	1768.91	98.3567	1768.91	96.3915
1769.4	98.9652	1769.4	98.4068	1769.4	97.6534	1769.4	98.6836	1769.4	98.2524	1769.4	98.3644	1769.4	96.4547
1769.88	99.0203	1769.88	98.4254	1769.88	97.6724	1769.88	98.6921	1769.88	98.2609	1769.88	98.3683	1769.88	96.5185
1770.36	99.0628	1770.36	98.4354	1770.36	97.6818	1770.36	98.6962	1770.36	98.2631	1770.36	98.3662	1770.36	96.5805
1770.84	99.0966	1770.84	98.4379	1770.84	97.6844	1770.84	98.6979	1770.84	98.2588	1770.84	98.3578	1770.84	96.639
1771.33	99.1301	1771.33	98.4378	1771.33	97.6865	1771.33	98.7008	1771.33	98.2511	1771.33	98.3462	1771.33	96.6923
1771.81	99.1718	1771.81	98.4422	1771.81	97.6955	1771.81	98.7086	1771.81	98.2448	1771.81	98.3367	1771.81	96.7385
1772.29	99.2247	1772.29	98.4557	1772.29	97.7151	1772.29	98.7223	1772.29	98.2446	1772.29	98.3343	1772.29	96.7752
1772.77	99.2841	1772.77	98.4783	1772.77	97.7428	1772.77	98.7391	1772.77	98.252	1772.77	98.3413	1772.77	96.7996
1773.25	99.3405	1773.25	98.5054	1773.25	97.7718	1773.25	98.7552	1773.25	98.2657	1773.25	98.3555	1773.25	96.8104
1773.74	99.3859	1773.74	98.5313	1773.74	97.7958	1773.74	98.7672	1773.74	98.2819	1773.74	98.3725	1773.74	96.8084
1774.22	99.4184	1774.22	98.5527	1774.22	97.8126	1774.22	98.7751	1774.22	98.2979	1774.22	98.3884	1774.22	96.7978
1774.7	99.4413	1774.7	98.5696	1774.7	97.8242	1774.7	98.7809	1774.7	98.3122	1774.7	98.4012	1774.7	96.7843
1775.18	99.4603	1775.18	98.5841	1775.18	97.8347	1775.18	98.7873	1775.18	98.3246	1775.18	98.4104	1775.18	96.7736
1775.66	99.4805	1775.66	98.5986	1775.66	97.8478	1775.66	98.796	1775.66	98.3352	1775.66	98.417	1775.66	96.7698
1776.15	99.5038	1776.15	98.6139	1776.15	97.8644	1776.15	98.8068	1776.15	98.344	1776.15	98.4216	1776.15	96.7738
1776.63	99.5284	1776.63	98.6292	1776.63	97.8822	1776.63	98.8174	1776.63	98.3498	1776.63	98.4242	1776.63	96.7836
1777.11	99.5504	1777.11	98.6422	1777.11	97.8971	1777.11	98.8247	1777.11	98.3516	1777.11	98.4239	1777.11	96.7951
1777.59	99.5662	1777.59	98.6503	1777.59	97.9053	1777.59	98.8264	1777.59	98.3486	1777.59	98.42	1777.59	96.805
1778.08	99.5748	1778.08	98.6528	1778.08	97.9051	1778.08	98.8221	1778.08	98.3414	1778.08	98.4121	1778.08	96.8116
1778.56	99.5786	1778.56	98.6506	1778.56	97.8982	1778.56	98.8134	1778.56	98.3322	1778.56	98.401	1778.56	96.8159
1779.04	99.582	1779.04	98.6464	1779.04	97.8886	1779.04	98.8041	1779.04	98.3241	1779.04	98.3887	1779.04	96.8209
1779.52	99.5894	1779.52	98.6433	1779.52	97.8807	1779.52	98.7976	1779.52	98.3203	1779.52	98.3778	1779.52	96.829
1780	99.6026	1780	98.643	1780	97.8766	1780	98.7958	1780	98.3228	1780	98.3703	1780	96.8406
1780.49	99.6191	1780.49	98.6453	1780.49	97.8756	1780.49	98.7984	1780.49	98.3312	1780.49	98.3667	1780.49	96.8535
1780.97	99.6345	1780.97	98.6482	1780.97	97.874	1780.97	98.8032	1780.97	98.3433	1780.97	98.3659	1780.97	96.8641
1781.45	99.6443	1781.45	98.6495	1781.45	97.8684	1781.45	98.8073	1781.45	98.3557	1781.45	98.3662	1781.45	96.8693
1781.93	99.6476	1781.93	98.6483	1781.93	97.8572	1781.93	98.8096	1781.93	98.3655	1781.93	98.3659	1781.93	96.8687
1782.41	99.6469	1782.41	98.6456	1782.41	97.8425	1782.41	98.8105	1782.41	98.3713	1782.41	98.3646	1782.41	96.8651
1782.9	99.6468	1782.9	98.6436	1782.9	97.8285	1782.9	98.8118	1782.9	98.3733	1782.9	98.3632	1782.9	96.8626
1783.38	99.6514	1783.38	98.6446	1783.38	97.8194	1783.38	98.8155	1783.38	98.3721	1783.38	98.3632	1783.38	96.8649
1783.86	99.662	1783.86	98.6493	1783.86	97.818	1783.86	98.8221	1783.86	98.3689	1783.86	98.3654	1783.86	96.8734
1784.34	99.6762	1784.34	98.6568	1784.34	97.8236	1784.34	98.8306	1784.34	98.364	1784.34	98.3699	1784.34	96.8855
1784.83	99.6893	1784.83	98.6644	1784.83	97.8332	1784.83	98.8389	1784.83	98.3578	1784.83	98.3751	1784.83	96.8967
1785.31	99.6968	1785.31	98.6699	1785.31	97.8428	1785.31	98.8448	1785.31	98.3507	1785.31	98.3794	1785.31	96.9024
1785.79	99.6977	1785.79	98.6725	1785.79	97.85	1785.79	98.8474	1785.79	98.3437	1785.79	98.3815	1785.79	96.9005
1786.27	99.6944	1786.27	98.6733	1786.27	97.8547	1786.27	98.8477	1786.27	98.3383	1786.27	98.3817	1786.27	96.8931
1786.75	99.6915	1786.75	98.6748	1786.75	97.8589	1786.75	98.8474	1786.75	98.336	1786.75	98.3817	1786.75	96.885
1787.24	99.693	1787.24	98.6789	1787.24	97.8645	1787.24	98.8478	1787.24	98.3374	1787.24	98.3832	1787.24	96.8814
1787.72	99.6998	1787.72	98.6859	1787.72	97.8715	1787.72	98.849	1787.72	98.3419	1787.72	98.3873	1787.72	96.8861
1788.2	99.7094	1788.2	98.6939	1788.2	97.8779	1788.2	98.8494	1788.2	98.3478	1788.2	98.394	1788.2	96.9001
1788.68	99.717	1788.68	98.6995	1788.68	97.8797	1788.68	98.8469	1788.68	98.3525	1788.68	98.4016	1788.68	96.9218
1789.16	99.7179	1789.16	98.6994	1789.16	97.8734	1789.16	98.8394	1789.16	98.3534	1789.16	98.4081	1789.16	96.9484
1789.65	99.7099	1789.65	98.6917	1789.65	97.8574	1789.65	98.8266	1789.65	98.3491	1789.65	98.4116	1789.65	96.9776
1790.13	99.6947	1790.13	98.6766	1790.13	97.8335	1790.13	98.8101	1790.13	98.3396	1790.13	98.4114	1790.13	97.0084
1790.61	99.6775	1790.61	98.6572	1790.61	97.8072	1790.61	98.7933	1790.61	98.3268	1790.61	98.4086	1790.61	97.0403
1791.09	99.6647	1791.09	98.6379	1791.09	97.7854	1791.09	98.7803	1791.09	98.3139	1791.09	98.4051	1791.09	97.0721
1791.58	99.6606	1791.58	98.6227	1791.58	97.7736	1791.58	98.7737	1791.58	98.3037	1791.58	98.403	1791.58	97.1009
1792.06	99.665	1792.06	98.6134	1792.06	97.7732	1792.06	98.7733	1792.06	98.2984	1792.06	98.4031	1792.06	97.1214
1792.54	99.673	1792.54	98.6094	1792.54	97.7805	1792.54	98.7766	1792.54	98.2977	1792.54	98.4041	1792.54	97.1283
1793.02	99.6789	1793.02	98.6081	1793.02	97.7894	1793.02	98.7803	1793.02	98.3003	1793.02	98.4041	1793.02	97.1194
1793.5	99.68	1793.5	98.6077	1793.5	97.795	1793.5	98.7826	1793.5	98.3045	1793.5	98.4019	1793.5	97.0968
1793.99	99.6778	1793.99	98.6078	1793.99	97.796	1793.99	98.7837	1793.99	98.3093	1793.99	98.3983	1793.99	97.0673
1794.47	99.6762	1794.47	98.6092	1794.47	97.794	1794.47	98.7851	1794.47	98.3145	1794.47	98.3951	1794.47	97.0388
1794.95	99.6788	1794.95	98.6125	1794.95	97.7914	1794.95	98.788	1794.95	98.3199	1794.95	98.3947	1794.95	97.0178
1795.43	99.6866	1795.43	98.6171	1795.43	97.7894	1795.43	98.7922	1795.43	98.3251	1795.43	98.3986	1795.43	97.0069
1795.91	99.6975	1795.91	98.6213	1795.91	97.7875	1795.91	98.7962	1795.91	98.329	1795.91	98.4066	1795.91	97.0051
1796.4	99.7074	1796.4	98.6227	1796.4	97.7843	1796.4	98.798	1796.4	98.3304	1796.4	98.417	1796.4	97.0085
1796.88	99.7123	1796.88	98.6195	1796.88	97.7782	1796.88	98.7961	1796.88	98.3288	1796.88	98.427	1796.88	97.013
1797.36	99.7103	1797.36	98.6118	1797.36	97.7698	1797.36	98.7907	1797.36	98.3245	1797.36	98.4341	1797.36	97.0167
1797.84	99.7029	1797.84	98.6016	1797.84	97.761	1797.84	98.7839	1797.84	98.319	1797.84	98.437	1797.84	97.0204
1798.33	99.6937	1798.33	98.5927	1798.33	97.7554	1798.33	98.779	1798.33	98.3144	1798.33	98.4364	1798.33	97.0272
1798.81	99.687	1798.81	98.588	1798.81	97.7557	1798.81	98.7786	1798.81	98.3127	1798.81	98.4338	1798.81	97.0397
1799.29	99.685	1799.29	98.5889	1799.29	97.7618	1799.29	98.7834	1799.29	98.3144	1799.29	98.4315	1799.29	97.0584
1799.77	99.6869	1799.77	98.5943	1799.77	97.7707	1799.77	98.7913	1799.77	98.3187	1799.77	98.4308	1799.77	97.0797
1800.25	99.6896	1800.25	98.601	1800.25	97.7772	1800.25	98.7985	1800.25	98.3239	1800.25	98.4318	1800.25	97.0977
1800.73	99.6902	1800.73	98.6058	1800.73	97.7766	1800.73	98.8012	1800.73	98.3283	1800.73	98.4338	1800.73	97.1063
1801.22	99.688	1801.22	98.6072	1801.22	97.7674	1801.22	98.7978	1801.22	98.3311	1801.22	98.4358	1801.22	97.1027
1801.7	99.6856	1801.7	98.6062	1801.7	97.7526	1801.7	98.7899	1801.7	98.3334	1801.7	98.4378	1801.7	97.0883
1802.18	99.687	1802.18	98.6058	1802.18	97.7375	1802.18	98.7809	1802.18	98.3368	1802.18	98.4403	1802.18	97.0683
1802.66	99.6955	1802.66	98.6085	1802.66	97.7274	1802.66	98.7746	1802.66	98.3429	1802.66	98.4445	1802.66	97.049
1803.15	99.711	1803.15	98.6151	1803.15	97.7248	1803.15	98.773	1803.15	98.3517	1803.15	98.4508	1803.15	97.0346
1803.63	99.7305	1803.63	98.6237	1803.63	97.7287	1803.63	98.7761	1803.63	98.3619	1803.63	98.4587	1803.63	97.0258
1804.11	99.7489	1804.11	98.6312	1804.11	97.7357	1804.11	98.7819	1804.11	98.3716	1804.11	98.4667	1804.11	97.0207
1804.59	99.7618	1804.59	98.6344	1804.59	97.7416	1804.59	98.7877	1804.59	98.3788	1804.59	98.473	1804.59	97.0162
1805.07	99.7675	1805.07	98.632	1805.07	97.7441	1805.07	98.7919	1805.07	98.3829	1805.07	98.4766	1805.07	97.0104
1805.56	99.7678	1805.56	98.6249	1805.56	97.7434	1805.56	98.7942	1805.56	98.3847	1805.56	98.4778	1805.56	97.0043
1806.04	99.7663	1806.04	98.6161	1806.04	97.7417	1806.04	98.7954	1806.04	98.3859	1806.04	98.4779	1806.04	97.0006
1806.52	99.767	1806.52	98.6088	1806.52	97.7417	1806.52	98.7965	1806.52	98.3882	1806.52	98.4788	1806.52	97.0028
1807	99.7715	1807	98.605	1807	97.7448	1807	98.7977	1807	98.3923	1807	98.4818	1807	97.0124
1807.48	99.778	1807.48	98.6045	1807.48	97.7496	1807.48	98.7981	1807.48	98.3977	1807.48	98.487	1807.48	97.0283
1807.97	99.7831	1807.97	98.6049	1807.97	97.7533	1807.97	98.7959	1807.97	98.4025	1807.97	98.4932	1807.97	97.0467
1808.45	99.7834	1808.45	98.6033	1808.45	97.7525	1808.45	98.7896	1808.45	98.4052	1808.45	98.4985	1808.45	97.0632
1808.93	99.778	1808.93	98.5981	1808.93	97.7462	1808.93	98.7794	1808.93	98.4051	1808.93	98.5015	1808.93	97.0748
1809.41	99.7699	1809.41	98.5894	1809.41	97.7361	1809.41	98.7676	1809.41	98.4033	1809.41	98.5021	1809.41	97.0814
1809.9	99.7645	1809.9	98.58	1809.9	97.7263	1809.9	98.7577	1809.9	98.402	1809.9	98.5017	1809.9	97.0852
1810.38	99.7669	1810.38	98.5731	1810.38	97.7213	1810.38	98.7531	1810.38	98.4036	1810.38	98.5026	1810.38	97.0892
1810.86	99.7793	1810.86	98.5715	1810.86	97.7238	1810.86	98.7556	1810.86	98.4094	1810.86	98.5063	1810.86	97.0951
1811.34	99.7995	1811.34	98.5755	1811.34	97.733	1811.34	98.7646	1811.34	98.4187	1811.34	98.5132	1811.34	97.1021
1811.82	99.8223	1811.82	98.5837	1811.82	97.7455	1811.82	98.7774	1811.82	98.4297	1811.82	98.5221	1811.82	97.1078
1812.31	99.8423	1812.31	98.5935	1812.31	97.7575	1812.31	98.7912	1812.31	98.4402	1812.31	98.5314	1812.31	97.1101
1812.79	99.8567	1812.79	98.6034	1812.79	97.7667	1812.79	98.8042	1812.79	98.449	1812.79	98.5401	1812.79	97.1091
1813.27	99.8665	1813.27	98.6131	1813.27	97.774	1813.27	98.8166	1813.27	98.4566	1813.27	98.5488	1813.27	97.108
1813.75	99.8749	1813.75	98.6236	1813.75	97.7822	1813.75	98.8298	1813.75	98.4643	1813.75	98.559	1813.75	97.1117
1814.23	99.885	1814.23	98.6362	1814.23	97.7939	1814.23	98.8448	1814.23	98.4733	1814.23	98.5728	1814.23	97.1242
1814.72	99.8974	1814.72	98.6507	1814.72	97.8096	1814.72	98.8615	1814.72	98.4836	1814.72	98.5907	1814.72	97.1464
1815.2	99.9088	1815.2	98.6651	1815.2	97.8266	1815.2	98.8776	1815.2	98.4931	1815.2	98.6112	1815.2	97.1743
1815.68	99.9139	1815.68	98.6763	1815.68	97.8399	1815.68	98.8889	1815.68	98.4987	1815.68	98.6304	1815.68	97.2
1816.16	99.907	1816.16	98.6804	1816.16	97.8435	1816.16	98.8913	1816.16	98.4968	1816.16	98.6429	1816.16	97.2147
1816.64	99.886	1816.64	98.6756	1816.64	97.8341	1816.64	98.8825	1816.64	98.4858	1816.64	98.6439	1816.64	97.2125
1817.13	99.8535	1817.13	98.6624	1817.13	97.8122	1817.13	98.8629	1817.13	98.4664	1817.13	98.6313	1817.13	97.1928
1817.61	99.816	1817.61	98.6437	1817.61	97.7826	1817.61	98.8363	1817.61	98.4421	1817.61	98.6062	1817.61	97.1604
1818.09	99.781	1818.09	98.6236	1818.09	97.7512	1818.09	98.8072	1818.09	98.4172	1818.09	98.5729	1818.09	97.1239
1818.57	99.7538	1818.57	98.605	1818.57	97.723	1818.57	98.78	1818.57	98.3957	1818.57	98.5366	1818.57	97.091
1819.06	99.735	1819.06	98.589	1819.06	97.6994	1819.06	98.7567	1819.06	98.3793	1819.06	98.5026	1819.06	97.0663
1819.54	99.7216	1819.54	98.575	1819.54	97.6789	1819.54	98.7376	1819.54	98.3681	1819.54	98.4743	1819.54	97.0499
1820.02	99.7093	1820.02	98.5616	1820.02	97.6584	1820.02	98.7218	1820.02	98.3605	1820.02	98.4534	1820.02	97.0391
1820.5	99.695	1820.5	98.5482	1820.5	97.6353	1820.5	98.7085	1820.5	98.3547	1820.5	98.4404	1820.5	97.0309
1820.98	99.6785	1820.98	98.5353	1820.98	97.6099	1820.98	98.6977	1820.98	98.3494	1820.98	98.435	1820.98	97.024
1821.47	99.6625	1821.47	98.5246	1821.47	97.5845	1821.47	98.6902	1821.47	98.3444	1821.47	98.4365	1821.47	97.0201
1821.95	99.65	1821.95	98.5173	1821.95	97.5622	1821.95	98.6867	1821.95	98.3393	1821.95	98.4443	1821.95	97.0217
1822.43	99.6425	1822.43	98.5132	1822.43	97.5454	1822.43	98.6872	1822.43	98.3334	1822.43	98.4565	1822.43	97.0308
1822.91	99.6391	1822.91	98.5105	1822.91	97.534	1822.91	98.69	1822.91	98.3257	1822.91	98.4706	1822.91	97.0466
1823.39	99.6364	1823.39	98.506	1823.39	97.5263	1823.39	98.6926	1823.39	98.3144	1823.39	98.4832	1823.39	97.0654
1823.88	99.6313	1823.88	98.4969	1823.88	97.5192	1823.88	98.6928	1823.88	98.2988	1823.88	98.4912	1823.88	97.0817
1824.36	99.6226	1824.36	98.4828	1824.36	97.5111	1824.36	98.6896	1824.36	98.2802	1824.36	98.4925	1824.36	97.091
1824.84	99.6129	1824.84	98.466	1824.84	97.5026	1824.84	98.6843	1824.84	98.262	1824.84	98.4878	1824.84	97.092
1825.32	99.6072	1825.32	98.451	1825.32	97.4961	1825.32	98.6797	1825.32	98.2486	1825.32	98.4801	1825.32	97.0874
1825.81	99.61	1825.81	98.4419	1825.81	97.4942	1825.81	98.6784	1825.81	98.2431	1825.81	98.4731	1825.81	97.0824
1826.29	99.6222	1826.29	98.4401	1826.29	97.4975	1826.29	98.681	1826.29	98.246	1826.29	98.4694	1826.29	97.0818
1826.77	99.6406	1826.77	98.4435	1826.77	97.5039	1826.77	98.6857	1826.77	98.2549	1826.77	98.4693	1826.77	97.0885
1827.25	99.6594	1827.25	98.4478	1827.25	97.5097	1827.25	98.6888	1827.25	98.2653	1827.25	98.471	1827.25	97.1017
1827.73	99.6726	1827.73	98.4486	1827.73	97.5108	1827.73	98.6864	1827.73	98.2728	1827.73	98.4716	1827.73	97.1187
1828.22	99.6767	1828.22	98.443	1828.22	97.5049	1828.22	98.676	1828.22	98.2744	1828.22	98.4689	1828.22	97.1358
1828.7	99.6718	1828.7	98.4313	1828.7	97.4927	1828.7	98.6577	1828.7	98.2702	1828.7	98.4625	1828.7	97.1498
1829.18	99.6621	1829.18	98.4174	1829.18	97.4778	1829.18	98.6349	1829.18	98.2628	1829.18	98.4545	1829.18	97.1589
1829.66	99.6532	1829.66	98.4066	1829.66	97.465	1829.66	98.6129	1829.66	98.2568	1829.66	98.4484	1829.66	97.1625
1830.14	99.6493	1830.14	98.4033	1830.14	97.4576	1830.14	98.597	1830.14	98.2561	1830.14	98.4472	1830.14	97.1603
1830.63	99.6505	1830.63	98.4083	1830.63	97.4557	1830.63	98.5898	1830.63	98.2617	1830.63	98.4518	1830.63	97.1514
1831.11	99.6539	1831.11	98.4189	1831.11	97.4563	1831.11	98.5906	1831.11	98.2718	1831.11	98.4604	1831.11	97.1356
1831.59	99.656	1831.59	98.4308	1831.59	97.4563	1831.59	98.5967	1831.59	98.2829	1831.59	98.47	1831.59	97.1134
1832.07	99.6557	1832.07	98.4406	1832.07	97.4542	1832.07	98.6052	1832.07	98.2925	1832.07	98.4779	1832.07	97.0871
1832.56	99.6547	1832.56	98.4471	1832.56	97.4507	1832.56	98.6142	1832.56	98.2993	1832.56	98.4835	1832.56	97.0611
1833.04	99.6562	1833.04	98.4508	1833.04	97.4481	1833.04	98.6227	1833.04	98.3037	1833.04	98.4876	1833.04	97.04
1833.52	99.6631	1833.52	98.4532	1833.52	97.4483	1833.52	98.6302	1833.52	98.3067	1833.52	98.4919	1833.52	97.0275
1834	99.6756	1834	98.4552	1834	97.4517	1834	98.6359	1834	98.3089	1834	98.4976	1834	97.0246
1834.48	99.6911	1834.48	98.4564	1834.48	97.4563	1834.48	98.6385	1834.48	98.3095	1834.48	98.5049	1834.48	97.029
1834.97	99.7044	1834.97	98.4554	1834.97	97.4588	1834.97	98.6366	1834.97	98.3067	1834.97	98.5122	1834.97	97.0364
1835.45	99.7106	1835.45	98.4506	1835.45	97.4564	1835.45	98.6297	1835.45	98.2989	1835.45	98.5176	1835.45	97.042
1835.93	99.7076	1835.93	98.442	1835.93	97.449	1835.93	98.6186	1835.93	98.2858	1835.93	98.5195	1835.93	97.043
1836.41	99.6972	1836.41	98.4311	1836.41	97.4393	1836.41	98.6059	1836.41	98.2693	1836.41	98.5179	1836.41	97.0397
1836.89	99.6839	1836.89	98.4213	1836.89	97.4323	1836.89	98.5945	1836.89	98.2532	1836.89	98.5145	1836.89	97.0348
1837.38	99.6727	1837.38	98.4159	1837.38	97.4318	1837.38	98.5868	1837.38	98.2419	1837.38	98.5114	1837.38	97.0315
1837.86	99.6663	1837.86	98.4166	1837.86	97.439	1837.86	98.5838	1837.86	98.2386	1837.86	98.5104	1837.86	97.0313
1838.34	99.6635	1838.34	98.4228	1838.34	97.4509	1838.34	98.5843	1838.34	98.2437	1838.34	98.511	1838.34	97.033
1838.82	99.6608	1838.82	98.432	1838.82	97.4615	1838.82	98.5861	1838.82	98.2547	1838.82	98.5115	1838.82	97.0337
1839.31	99.6545	1839.31	98.4407	1839.31	97.465	1839.31	98.5873	1839.31	98.2674	1839.31	98.5092	1839.31	97.0311
1839.79	99.6432	1839.79	98.4463	1839.79	97.4583	1839.79	98.5874	1839.79	98.2772	1839.79	98.5024	1839.79	97.025
1840.27	99.6284	1840.27	98.4482	1840.27	97.4425	1840.27	98.5873	1840.27	98.2812	1840.27	98.4911	1840.27	97.0189
1840.75	99.614	1840.75	98.4472	1840.75	97.4219	1840.75	98.5888	1840.75	98.2783	1840.75	98.4767	1840.75	97.0181
1841.23	99.6036	1841.23	98.445	1841.23	97.4021	1841.23	98.5931	1841.23	98.2692	1841.23	98.4619	1841.23	97.0279
1841.72	99.5987	1841.72	98.4422	1841.72	97.3876	1841.72	98.5997	1841.72	98.2559	1841.72	98.4485	1841.72	97.0501
1842.2	99.5971	1842.2	98.4382	1842.2	97.3802	1842.2	98.6057	1842.2	98.2399	1842.2	98.4369	1842.2	97.082
1842.68	99.5944	1842.68	98.431	1842.68	97.3784	1842.68	98.6068	1842.68	98.2232	1842.68	98.4257	1842.68	97.1161
1843.16	99.5853	1843.16	98.4182	1843.16	97.3786	1843.16	98.5988	1843.16	98.2073	1843.16	98.4128	1843.16	97.1428
1843.64	99.5682	1843.64	98.3995	1843.64	97.3774	1843.64	98.58	1843.64	98.194	1843.64	98.3971	1843.64	97.1544
1844.13	99.5467	1844.13	98.377	1844.13	97.3735	1844.13	98.5533	1844.13	98.1853	1844.13	98.3798	1844.13	97.1484
1844.61	99.5282	1844.61	98.3551	1844.61	97.3682	1844.61	98.5249	1844.61	98.1824	1844.61	98.3647	1844.61	97.129
1845.09	99.5194	1845.09	98.338	1845.09	97.3636	1845.09	98.5011	1845.09	98.1856	1845.09	98.3562	1845.09	97.104
1845.57	99.522	1845.57	98.3274	1845.57	97.3603	1845.57	98.4851	1845.57	98.1932	1845.57	98.3564	1845.57	97.081
1846.06	99.5325	1846.06	98.3222	1846.06	97.3571	1846.06	98.4766	1846.06	98.2023	1846.06	98.364	1846.06	97.0638
1846.54	99.5442	1846.54	98.3198	1846.54	97.3512	1846.54	98.4728	1846.54	98.2103	1846.54	98.3754	1846.54	97.0522
1847.02	99.5514	1847.02	98.3179	1847.02	97.3408	1847.02	98.4705	1847.02	98.215	1847.02	98.3862	1847.02	97.0433
1847.5	99.5512	1847.5	98.3161	1847.5	97.3264	1847.5	98.4679	1847.5	98.2162	1847.5	98.3932	1847.5	97.0346
1847.98	99.5452	1847.98	98.3153	1847.98	97.3108	1847.98	98.4651	1847.98	98.2148	1847.98	98.396	1847.98	97.0252
1848.47	99.5378	1848.47	98.318	1848.47	97.2984	1848.47	98.4633	1848.47	98.2129	1848.47	98.3966	1848.47	97.0163
1848.95	99.5338	1848.95	98.3257	1848.95	97.2923	1848.95	98.4636	1848.95	98.2122	1848.95	98.399	1848.95	97.0099
1849.43	99.5353	1849.43	98.3376	1849.43	97.2928	1849.43	98.4661	1849.43	98.2131	1849.43	98.407	1849.43	97.007
1849.91	99.5409	1849.91	98.3508	1849.91	97.2966	1849.91	98.4691	1849.91	98.2142	1849.91	98.4219	1849.91	97.0064
1850.39	99.5463	1850.39	98.3609	1850.39	97.2983	1850.39	98.4704	1850.39	98.2132	1850.39	98.4424	1850.39	97.0052
