# Supplementary material for: Establishing superfine nanofibrils for robust polyelectrolyte artificial spider silk and powerful artificial muscles
Source: Nat Commun. 2024 Apr 25;15:3485. doi: 10.1038/s41467-024-47796-2 (PMC11045855; doi:10.1038/s41467-024-47796-2)
Supplement: Supplementary file 5 — Source Data [file 41467_2024_47796_MOESM5_ESM.zip › source date/Supplementary Fig.8.xlsx]

## Sheet: Sheet1
PAA	Sress (MPa)	Strain (%)	LiOH	Sress (MPa)	Strain (%)	NaOH	Sress (MPa)	Strain (%)	KOH	Sress (MPa)	Strain (%)	NH3·H2O	Sress (MPa)	Strain (%)	B(OH)3	Sress (MPa)	Strain (%)	CH3COOH	Sress (MPa)	Strain (%)	CH3SO3H	Sress (MPa)	Strain (%)	HCl	Sress (MPa)	Strain (%)		100 mm/min	Sress (MPa)	Strain (%)	300 mm/min	Sress (MPa)	Strain (%)	500 mm/min	Sress (MPa)	Strain (%)		Strength (MPa)			Strain（%）		Toughness (MJ/m3)			Strength (MPa)			Strain（%）
	0	-1.13428		0	-0.18379		0	-0.1936		0	-0.18239		0	0.02193		0	-0.16855		0	-1.28374		0	-1.08949		0	-0.04993			0	-0.22125		0	-0.04567		0	-0.21538		base	Mean	SD	Mean	SD	Mean	SD		acid	Mean	SD	Mean
	0.0137	-1.13376		0.01452	-0.18958		0.19151	-0.20057		0.10888	-0.17422		0.11558	0.01599		0.00591	-0.17004		0.15522	-1.31302		0.13847	-1.10506		0.4154	-0.03407			0.01675	-0.24662		0.12283	-0.05594		0.00558	-0.23425		PAA	369	45	81	10	188	40		B(OH)3	249	12	64
	0.18983	-1.05034		0.20435	-0.21328		0.5226	0.01045		0.4355	-0.08532		0.44946	0.03746		0.21217	-0.13588		0.49022	-1.15338		0.47291	-0.99052		1.3869	1.86019			0.2077	-0.22759		0.46677	0.05823		0.18258	-0.23815		LiOH	638	30	119	5	480	76		CH3COOH	135	39	50
	0.4959	1.1133		0.54214	0.28051		0.98099	1.93549		0.89445	1.23484		0.90841	0.62399		0.59906	1.30014		0.95308	0.65179		0.93018	0.12828		2.87533	10.5858			0.54493	0.08326		0.92628	2.78568		0.51813	0.16528		NaOH	506	48	103	3	337	40		CH3SO3H	91	8	38
	0.91668	10.2705		0.99998	5.01892		1.58232	7.29752		1.49019	6.75457		1.50415	2.02089		1.13572	8.21295		1.54658	5.57231		1.52983	2.83963		4.81008	26.27			1.00109	2.82782		1.51923	13.3507		0.97429	4.60691		KOH	490	23	87	4	281	65		HCl	95	13	45
	1.4603	25.4736		1.59572	16.6913		2.31318	15.6188		2.22552	17.4865		2.24003	6.25637		1.84053	20.1095		2.27968	12.6768		2.26069	6.82005		6.84946	45.8453			1.59739	10.5968		2.25902	29.9073		1.57338	16.5524		NH3·H2O	462	2	94	6	277	29
	2.12522	44.7911		2.33383	33.1021		3.18697	27.9583		3.10043	33.0505		3.11271	16.697		2.70299	35.3058		3.15458	21.6459		3.1356	12.6276		8.9043	64.1497			2.33328	22.5932		3.13169	51.3787		2.30815	33.5693
	2.92059	67.6908		3.20428	54.6041		4.19755	44.7939		4.11492	53.8123		4.12329	34.7225		3.73361	54.77		4.16963	32.5818		4.14842	20.1275		10.9596	76.4436			3.20595	40.074		4.14507	78.3039		3.18083	56.0456
	3.83778	93.6325		4.21542	81.0097		5.23158	65.9285		5.20423	79.2918		5.20981	58.8937		4.92384	76.594		5.25838	44.7589		5.23549	28.7646		13.0253	80.9361			4.22156	63.8267		5.23214	109.075		4.18806	84.2428
	4.82755	121.361		5.30473	110.851		6.38789	91.3372		6.30135	108.536		6.31084	87.8906		6.20341	101.045		6.35607	56.6479		6.33206	37.7472		15.0832	78.7314			5.25783	93.4617		6.32983	142.662		5.226	116.448
	5.829	148.276		6.40464	143.469		7.49842	119.502		7.40629	138.912		7.42081	119.185		7.49415	128.808		7.46268	65.8976		7.43868	46.3073		17.1427	77.3408			6.40967	128.404		7.437	177.278		6.38175	151.754
	6.83552	171.068		7.51461	176.239		8.55143	147.387		8.52128	167.339		8.53468	149.647		8.79868	154.745		8.57377	69.234		8.55311	52.824		19.2068	77.6835			7.51293	165.268		8.55088	209.642		7.49004	188.494
	7.84408	186.3		8.62569	206.437		9.71723	173.892		9.63795	193.097		9.64633	177.825		10.1072	176.324		9.69043	65.7436		9.61394	56.4709		21.2637	78.0959			8.57098	199.564		9.66643	238.612		8.54362	222.677
	8.85567	191.703		9.73622	233.191		10.8345	199.001		10.7529	216.38		10.7585	203.126		11.4202	193.227		10.8065	59.6348		10.7825	57.6969		23.3273	78.3904			9.74403	230.041		10.7792	264.443		9.71053	252.8
	9.86778	187.62		10.7943	256.488		11.9539	222.561		11.864	237.401		11.8752	225.141		12.7313	205.392		11.9199	55.298		11.8947	57.5347		25.3832	78.4283			10.8624	256.927		11.8919	287.068		10.8261	279.114
	10.885	178.801		11.9684	275.49		13.0723	244.188		12.9773	255.532		12.9935	243.605		14.0411	211.335		13.0309	53.3124		12.9544	56.8704		27.4458	78.5843			11.9729	280.428		13.0075	306.031		11.8892	300.75
	11.9006	171.562		13.0862	289.744		14.1856	263.982		14.0974	270.698		14.1102	258.19		15.3515	210.61		14.1493	52.7211		14.1286	56.0274		29.5094	79.1158			13.0823	300.36		14.1275	320.671		13.0628	317.587
	12.9137	166.944		14.2006	299.573		15.295	281.189		15.2179	282.674		15.2235	267.969		16.6666	205.135		15.2671	53.3918		15.247	55.3145		31.5658	80.4086			14.2018	316.093		15.2442	331.327		14.1761	329.548
	13.9253	163.543		15.3145	304.46		16.4128	295.461		16.334	291.087		16.3374	272.384		17.9179	198.12		16.3854	55.0827		16.3625	55.0726		33.6299	81.9646			15.3257	327.93		16.3575	337.822		15.2894	336.301
	14.9425	160.876		16.4295	304.691		17.5367	306.663		17.449	295.523		17.4535	271.729		19.2953	191.357		17.4998	57.0513		17.4769	55.0479		35.6893	83.9734			16.4424	336.027		17.4708	339.892		16.4055	337.826
	15.9602	158.949		17.5467	301.361		18.6534	315.098		18.5623	296.228		18.5735	267.248		20.6045	186.703		18.612	59.2305		18.5908	55.2339		37.7478	85.8115			17.5557	339.746		18.5316	338.278		17.525	335.195
	16.9754	157.64		18.6662	296.112		19.7661	320.119		19.679	294.073		19.693	261.069		21.8499	183.88		19.7287	61.6307		19.7092	55.78		39.8109	87.541			18.669	338.709		19.7069	334.563		18.6422	330.864
	17.988	156.747		19.7823	290.663		20.8805	321.766		20.7974	290.186		20.8052	254.988		23.2313	182.12		20.8476	63.7835		20.8275	56.5424		41.8683	89.3337			19.7857	334.019		20.8253	329.724		19.7566	326.566
	18.9981	156.252		20.8398	285.967		21.9967	320.309		21.9135	285.745		21.919	250.039		24.547	180.892		21.9671	65.2467		21.9436	57.4284		43.9319	91.8435			20.904	326.851		21.9392	324.557		20.8699	322.825
	20.0132	156.171		22.0117	282.074		23.1156	316.261		22.9715	281.555		23.0379	245.994		25.86	180.675		23.0251	66.3416		23.0564	58.5363		45.9893	95.4855			22.0201	318.393		23.053	319.955		21.9855	319.803
	20.9811	156.67		23.1312	278.756		24.2317	310.366		24.1429	278.237		24.1574	242.733		27.1705	180.855		24.1931	67.5195		24.173	60.0115		48.055	71.562			23.0787	310.3		24.1714	316.035		23.1033	317.846
	22.0481	157.5		24.2501	276.413		25.3467	303.844		25.2601	275.597		25.2752	240.449		28.4816	180.846		25.3098	68.0863		25.2919	61.7213		50.1165	0.61791			24.2495	303.637		25.235	312.791		24.2238	316.858
	23.0617	158.605		25.3645	274.943		26.4616	297.497		26.3785	273.557		26.3868	239.016		29.7309	180.934		26.4293	67.6942		26.4092	63.4999						25.3651	298.329		26.4075	310.648		25.3389	316.345
	24.0241	159.478		26.4745	273.88		27.5766	291.69		27.494	272.427		27.4985	237.898		31.113	181.309		27.5459	66.9178		27.5236	65.5057						26.4293	294.195		27.5197	309.119		26.4505	316.681
	25.0885	160.151		27.5912	273.472		28.6955	286.844		28.6068	272.051		28.6168	236.975		32.426	181.874		28.6057	65.7304		28.6364	67.7341						27.6012	291.283		28.5755	307.761		27.5677	318.074
	26.1061	160.948		28.7128	273.606		29.8133	282.991		29.7234	271.868		29.7396	236.662		33.6688	182.376		29.7742	64.0339		29.753	69.9021						28.7151	289.569		29.7513	306.705		28.6888	320.117
	27.1213	162.055		29.8317	274.356		30.9266	280.478		30.839	271.866		30.8557	236.954		35.0482	183.063		30.8892	63.7212		30.8719	72.1965						29.8273	288.478		30.873	305.948		29.8083	322.839
	28.1324	163.501		30.9456	275.864		32.0394	278.707		31.9573	272.21		31.9696	237.69		36.3665	184.003		32.0081	64.8784		31.9914	74.7255						30.9456	287.865		31.9903	305.904		30.9199	326.491
	29.1465	165.036		32.0606	278.035		33.1561	278.035		33.074	272.879		33.0824	238.811		37.6823	185.305		33.1276	67.1228		33.1047	77.2362						32.0645	287.438		33.103	306.304		32.0305	330.666
	30.1627	166.973		33.175	280.488		34.2755	278.18		34.1884	274.203		34.1996	240.261		38.9927	186.409		34.242	70.6538		34.2197	79.45						33.1823	287.26		34.2169	307.185		33.1482	335.35
	31.1799	169.745		34.2923	283.616		35.3944	278.958		35.3012	276.145		35.3185	242.175		40.3005	187.502		35.3537	75.3306		35.3341	81.6766						34.2956	287.389		35.3336	308.601		34.2711	340.438
	32.1945	173.216		35.4106	287.467		36.5072	280.297		36.4184	278.262		36.434	244.722		41.6129	188.939		36.4709	80.1122		36.3955	84.0618						35.4078	287.643		36.4519	310.258		35.3888	345.731
	33.2076	177.241		36.5251	291.628		37.6194	281.659		37.539	280.684		37.5479	247.403		42.9306	190.506		37.5915	84.5482		37.5703	86.227						36.5251	287.22		37.568	312.332		36.5005	351.569
	34.2208	181.887		37.6401	296.279		38.736	283.157		38.6562	283.687		38.6635	250.418		44.2476	192.193		38.7081	88.85		38.6853	88.3675						37.6456	287.402		38.6813	314.626		37.616	357.607
	35.2359	186.884		38.755	301.042		39.8566	284.212		39.7684	287.453		39.7801	253.96		45.558	194.369		39.8214	93.3142		39.7997	90.3595						38.764	287.291		39.798	317.077		38.731	363.623
	36.2531	191.691		39.8739	305.809		40.9755	285.86		40.8812	291.932		40.8979	257.934		46.8704	197.019		40.9342	97.3468		40.9136	84.8223						39.8767	287.23		40.9141	320.191		39.8494	369.523
	37.2688	196.418		40.9917	310.22		42.0883	288.55		42.0006	296.838		42.0146	262.205		48.1816	199.743		42.0525	100.888		42.033	9.98955						40.9884	287.025		42.0336	323.829		40.9113	375.094
	38.2829	201.38		42.105	315.05		43.2005	291.25		43.119	301.758		43.129	266.748		49.4966	203.003		43.1726	104.226									42.1056	286.474		43.148	327.927		42.081	379.909
	39.2935	206.251		43.2195	320.048		44.2613	294.047		44.2356	306.613		44.2423	271.276		50.8116	206.767		44.2892	107.501									43.2267	286.409		44.263	331.973		43.1955	384.597
	40.3076	210.806		44.3356	324.403		45.4372	297.024		45.3495	311.547		45.359	275.524		52.1227	210.702		45.4031	111.388									44.3445	286.636		45.3769	336.411		44.2557	389.499
	41.3258	215.266		45.4534	328.76		46.5544	300.988		46.4639	316.511		46.4785	279.507		53.4345	214.716		46.5181	115.471									45.4578	286.783		46.493	341.326		45.4299	395.336
	42.3425	219.966		46.5712	332.409		47.6688	305.28		47.5795	321.357		47.5962	283.315		54.7469	218.869		47.6337	118.994									46.57	287.284		47.6124	346.082		46.5483	402.277
	43.3541	224.534		47.6303	336.217		48.781	310.032		48.699	325.978		48.709	287.193		56.0619	222.762		48.7509	122.349									47.6861	288.568		48.7285	350.912		47.6616	410.47
	44.3646	229.071		48.7989	340.944		49.8971	314.792		49.8167	330.339		49.8207	291.14		57.377	226.552		49.8698	125.534									48.8039	290.317		49.843	355.981		48.7743	418.598
	45.3813	233.35		49.9139	345.921		51.016	319.095		50.9306	334.577		50.939	294.502		58.6881	230.367		50.9836	107.82									49.8676	291.853		50.9552	360.967		49.8921	426.509
	46.3985	237.541		50.977	350.532		52.136	322.894		52.0439	339.156		52.059	298.19		59.9978	233.423		52.0981	0									51.0378	293.952		52.0177	365.904		51.0099	434.783
	47.4142	242.183		52.1523	355.3		53.2499	326.71		53.1628	343.994		53.1773	302.416		61.3109	236.073												52.0942	297.66		53.193	370.664		52.1277	443.363
	48.4263	246.575		53.2678	360.674		54.3605	329.827		54.2817	349.059		54.2901	306.879		62.6247	234.414												53.2678	301.917		54.3113	375.481		53.241	451.828
	49.4394	250.837		54.3247	366.04		55.4777	332.529		55.3973	354.119		55.4034	311.935		63.8747	108.371												54.3884	306.272		55.4235	381.099		54.3543	460.18
	50.4535	255.109		55.495	371.543		56.5983	335.073		56.5106	358.686		56.5201	316.987		65.2534	0												55.5061	311.225		56.481	386.609		55.471	468.222
	51.4717	259.486		56.6139	376.766		57.7166	337.991		57.6239	363.071		57.6401	321.227															56.6183	316.841		57.6535	391.291		56.5899	475.564
	52.4884	264.262		57.7322	381.055		58.8293	341.173		58.7422	367.534		58.7573	325.199															57.7294	322.229		58.7735	395.074		57.7099	482.724
	53.5005	268.994		58.8472	385.378		59.9404	344.986		59.8634	372.485		59.8712	329.684															58.7925	327.007		59.8907	399.004		58.8238	490.177
	54.5126	273.602		59.9611	389.874		61.0588	348.211		60.9784	377.855		60.9281	334.213															59.9695	331.547		61.0046	403.364		59.9354	498.538
	55.5303	278.041		61.0772	394.179		62.181	351.804		62.0934	383.098		62.0995	337.945															61.0861	335.831		62.1185	407.971		61.051	507.319
	56.548	282.247		62.1927	399.148		63.2983	356.284		63.2061	387.981		63.219	340.735															62.1431	339.244		63.2341	412.765		62.171	515.799
	57.5637	286.196		63.3117	404.68		64.4104	360.984		64.3222	392.288		64.282	343.94															63.3133	342.081		64.3535	417.91		63.2888	523.374
	58.5753	290.045		64.4283	410.609		65.5255	365.501		65.4423	396.728		65.4512	347.793															64.4294	344.761		65.4713	422.972		64.4032	531.652
	59.5853	293.675		65.5411	416.492		66.6404	369.61		66.5589	401.758		66.5645	352.065															65.5483	347.257		66.5852	428.469		65.5171	539.237
	60.602	297.197		66.6572	422.54		67.7593	373.877		67.6728	406.337		67.6829	356.23															66.6667	349.633		67.699	434.265		66.6326	546.613
	61.6227	300.82		67.7772	428.011		68.8777	378.307		68.7867	410.504		68.8017	359.675															67.7806	351.911		68.8162	440.087		67.7498	554.701
	62.6374	304.698		68.895	432.945		69.9921	382.404		69.9039	414.581		69.919	362.917															68.8933	354.209		69.9368	446.03		68.8135	562.72
	63.65	308.808		70.0083	438.299		71.0496	386.872		71.0222	419.032		71.0312	366.475															70.0088	356.177		71.0524	451.948		69.9832	570.41
	64.6621	313.105		71.1222	443.693		72.2188	391.661		72.1378	424.364		72.1428	370.515															71.1294	357.91		72.1657	457.775		71.0959	578.084
	65.6757	317.313		72.2372	448.515		73.3399	397.455		73.2511	430.139		73.2617	374.576															72.2467	359.663		73.2785	463.215		72.1573	585.74
	66.6944	321.099		73.3566	452.955		74.403	403.272		74.365	435.739		74.3829	378.942															73.3594	361.269		74.3962	468.146		73.3343	593.396
	67.7091	324.68		74.4755	456.363		75.5715	409.56		75.4833	440.652		75.5006	383.921															74.4705	363.147		75.5179	473.184		74.4515	601.073
	68.7222	328.058		75.5888	460.41		76.6815	415.789		76.6028	445.574		76.6128	389.139															75.5905	365.63		76.6329	478.849		75.5643	608.91
	69.7353	330.919		76.6491	465.191		77.801	421.359		77.7211	450.839		77.7273	394.022															76.71	368.473		77.7474	484.446		76.6765	616.077
	70.7495	333.651		77.8194	469.882		78.921	426.237		78.8328	456.134		78.8434	398.507															77.8283	371.422		78.8612	489.42		77.7943	623.257
	71.7672	336.803		78.936	474.629		80.0399	431.466		79.9461	461.037		79.9623	403.302															78.9416	374.788		79.9774	494.007		78.9143	631.103
	72.7813	340.602		80.055	479.902		81.1526	437.089		81.0627	465.569		81.0795	408.223															80.0527	378.297		81.0962	498.812		80.0321	639.324
	73.7949	344.427		81.1716	485.526		82.2637	442.765		82.1839	469.831		82.1934	413.07															81.1705	381.058		82.2135	504.075		81.1454	647.953
	74.8065	347.898		82.2844	491.267		83.3821	448.433		83.3028	474.65		83.3078	417.963															82.29	383.523		83.3279	509.276		82.2604	656.429
	75.8222	351.033		83.3988	497.11		84.5015	454.239		84.4144	479.97		84.4228	423.058															83.4111	386.151		84.4412	514.178		83.3754	663.925
	76.8384	354.35		84.4613	503.16		85.6221	459.411		85.5272	485.25		85.5428	428.236															84.5222	388.861		85.5573	518.64		84.4926	670.72
	77.8555	357.678		85.636	508.643		86.7343	464.42		86.6444	490.237		86.66	433.558															85.6349	391.407		86.6768	523.014		85.612	677.632
	78.8676	360.885		86.7499	513.992		87.8459	469.611		87.7633	478.624		87.7728	439.071															86.7516	393.909		87.794	527.996		86.6712	685.225
	79.8782	364.214		87.8616	519.909		88.9621	473.927		88.8811	210.534		88.8844	444.657															87.87	396.27		88.9062	533.213		87.8398	692.718
	80.8944	367.314		88.9788	525.671		90.0251	477.741		89.9933	0.62483		90.0028	449.426															88.9888	398.88		90.0184	538.7		88.9542	700.013
	81.9126	368.59		90.0966	530.821		91.1998	481.363					91.1245	453.539															90.1005	401.321		91.1368	543.413		90.0184	706.701
	82.9298	214.364		91.2166	535.883		92.312	485.102					92.2422	457.768															91.2149	403.423		92.2015	547.747		91.192	713.172
	83.9408	0		92.3316	540.385		93.4259	488.069					93.3539	462.153															92.331	405.522		93.3745	552.315		92.3059	719.773
				93.4455	544.404		94.5415	490.522					94.4661	395.144															93.4499	407.548		94.4879	556.978		93.4164	726.561
				94.5599	548.841		95.6609	493.021					95.5839	79.3603															94.57	409.491		95.6012	562.109		94.5342	732.901
				95.6782	552.9		96.7804	496.241					96.6486	1.50471															95.6833	411.474		96.7178	567.005		95.6542	738.406
				96.7971	557.469		97.8943	499.579																					96.7943	413.708		97.839	571.548		96.7178	605.217
				97.9127	562.081		99.0053	503.208																					97.9144	416.406		98.9568	576.222		97.8864	78.9305
				99.026	566.645		100.069	506.363																					99.0366	419.372		100.07	581.487		98.9986	0
				100.14	571.247		101.246	480.501					--	--															100.154	422.48		101.182	586.864
				101.259	575.619		102.365	170.527					--	--															101.267	425.688		102.299	591.661
				102.377	580.654		103.478	-7.65386					--	--															102.376	428.433		103.418	595.788
				103.437	586.397								--	--															103.494	431.001		104.536	600.286
				104.605	591.664								--	--															104.616	433.09		105.648	605.14
				105.663	596.229		--	--					--	--															105.734	435.282		106.761	609.989
				106.838	600.517		--	--					--	--															106.846	438.042		107.878	614.605
				107.958	605.259		--	--					--	--															107.959	440.641		108.999	618.961
				109.074	609.925		--	--					--	--															109.075	442.749		110.117	623.163
				110.185	614.202		--	--					--	--															110.194	444.802		111.174	627.186
				111.303	618.396		--	--					--	--															111.313	447.293		112.343	631.448
				112.424	622.192		--	--					--	--															112.425	449.922		113.463	635.696
				113.544	625.471		--	--					--	--															113.539	452.146		114.528	639.783
				114.657	628.9		--	--					--	--															114.655	454.322		115.701	643.462
				115.769	632.457		--	--					--	--															115.775	456.36		116.813	646.703
				116.883	635.796		--	--					--	--															116.892	458.088		117.924	649.808
				118.002	638.883		--	--					--	--															118.005	459.454		119.042	652.789
				119.123	610.431		--	--					--	--															119.118	460.925		120.165	655.579
				120.238	222.753		--	--					--	--															120.236	462.348		121.281	658.411
				121	0								--	--															121.356	463.145		122.393	661.36
													--	--															122.473	463.76		123.507	664.228
													--	--															123.587	464.294		124.623	666.857
													--	--															124.7	465.785		125.743	669.017
													--	--															125.815	468.2		126.859	493.39
													--	--															126.935	471.354		127.973	48.7586
													--	--															128.054	475.174		129.088	0
													--	--															129.167	479.029
													--	--															130.278	482.566
													--	--															131.395	485.63
				--	--								--	--															132.457	488.533
				--	--								--	--															133.633	491.234
				--	--								--	--															134.747	493.714
				--	--								--	--															135.804	496.631
				--	--								--	--															136.975	499.59
				--	--								--	--															138.094	502.698
				--	--																								139.216	506.051
				--	--																								140.329	509.378
				--	--																								141.44	512.258
				--	--																								142.559	514.642
				--	--																								143.68	516.362
				--	--																								144.798	517.416
				--	--					--	--																		145.909	518.247
				--	--					--	--																		147.019	519.066
				--	--					--	--																		148.138	519.848
				--	--					--	--																		149.261	520.666
				--	--					--	--																		150.379	521.53
				--	--					--	--																		151.491	522.576
																													152.606	523.573
																													153.721	523.945
																													154.841	524.145
																													155.958	524.941
																													157.07	526.158
																													158.184	527.081
																													159.301	527.704
																													160.42	528.129
																													161.539	527.988
																													162.653	526.914
																													163.764	525.38
																													164.88	523.449
																													165.999	521.189
																													167.118	519.33
																													168.176	518.472
																													169.342	517.988
																													170.459	517.326
																													171.525	516.403
																													172.702	515.925
																													173.813	515.638
																													174.924	515.979
																													176.042	515.014
																													177.163	324.41
																													178.281	0
[truncated: 6 more columns]
