# Supplementary material for: Establishing superfine nanofibrils for robust polyelectrolyte artificial spider silk and powerful artificial muscles
Source: Nat Commun. 2024 Apr 25;15:3485. doi: 10.1038/s41467-024-47796-2 (PMC11045855; doi:10.1038/s41467-024-47796-2)
Supplement: Supplementary file 5 — Source Data [file 41467_2024_47796_MOESM5_ESM.zip › source date/Supplementary Fig.9.xlsx]

## Sheet: Sheet1
α(%)	Sress (MPa)	Strain (%)	α(%)	Sress (MPa)	Strain (%)	α(%)	Sress (MPa)	Strain (%)	α(%)	Sress (MPa)	Strain (%)	α(%)	Sress (MPa)	Strain (%)	α(%)	Sress (MPa)	Strain (%)	α(%)	Sress (MPa)	Strain (%)	α(%)	Sress (MPa)	Strain (%)	α(%)	Sress (MPa)	Strain (%)
0.017	0	-0.18253	0.028	0	-0.14236	0.044	0	-0.2828	0.17	0	-1.13428	1.38	0	-0.04941	4.75	0	0.00597	21.9	0	-0.04248	58.4	0	-0.29653	96.5	0	-0.16064
	0.02066	-0.2199		1.04398	1.31628		0.00586	-0.27974		0.0137	-1.13376		0.16973	-0.04771		0.18291	0.00736		0.0016	-0.04317		0.13958	-0.31996		0.00464	-0.16285
	0.21273	-0.18957		2.49788	15.4474		0.26968	-0.2794		0.18983	-1.05034		0.51143	0.39757		0.59094	0.37535		0.14251	-0.01644		0.48408	0.33258		0.16235	-0.14799
	0.54438	0.23398		4.55478	43.7775		0.76548	0.00408		0.4959	1.1133		0.97318	2.04577		1.14168	1.09384		0.45837	0.55821		0.94582	4.76698		0.47776	0.82175
	1.00556	3.22156		6.93937	84.1374		1.44971	2.63903		0.91668	10.2705		1.57394	8.50794		1.86059	2.80399		0.89599	4.37434		1.53988	13.5547		0.89986	6.31011
	1.60577	10.1911		9.36599	127.944		2.34333	8.85796		1.4603	25.4736		2.30703	24.4459		2.73829	10.3509		1.4639	13.5954		2.27744	24.8101		1.45184	14.1069
	2.33663	20.17		11.7883	160.172		3.44883	17.6765		2.12522	44.7911		3.18306	47.1163		3.78818	31.0483		2.16102	27.9828		3.15179	38.2792		2.13163	25.6238
	3.21042	33.4061		14.2308	170.557		4.75533	29.3665		2.92059	67.6908		4.19085	72.2414		5.00021	63.2381		2.99373	46.2741		4.16182	57.8428		2.93563	41.9088
	4.21877	49.7002		16.6635	162.358		6.27455	43.5651		3.83778	93.6325		5.22321	98.1912		6.30671	101.331		3.96044	62.8807		5.24889	81.2847		3.86745	62.2281
	5.30863	68.5692		19.0974	153.215		7.91103	59.3816		4.82755	121.361		6.37784	128.443		7.62929	140.572		5.00001	82.8083		6.34769	106.245		4.82297	84.8606
	6.41078	89.1758		21.5387	148.389		9.56509	75.7325		5.829	148.276		7.48781	157.965		8.96125	179.089		6.04436	109.113		7.45766	130.088		5.89085	107.032
	7.52075	110.492		23.9684	147.474		11.2217	89.1873		6.83552	171.068		8.54641	183.17		10.2919	216.907		7.09509	132.167		8.57209	149.612		6.91388	125.038
	8.6296	129.831		26.4053	149.251		12.8841	91.568		7.84408	186.3		9.71444	203.188		11.6258	249.623		8.15539	154.483		9.68485	169.271		7.88796	136.252
	9.74068	145.944		28.8398	153.061		14.5541	86.5537		8.85567	191.703		10.8266	217.396		12.9625	277.4		9.21888	176.105		10.7948	188.402		8.96563	141.253
	10.8546	158.081		31.2707	157.415		16.2316	85.7475		9.86778	187.62		11.9416	225.16		14.3072	299.316		10.2824	194.08		11.9098	205.376		9.99485	142.206
	11.9735	165.412		33.715	161.051		17.9091	87.2131		10.885	178.801		13.06	226.298		15.6479	314.387		11.3437	208.829		13.0276	221.009		11.0261	141.403
	13.0918	167.126		36.1404	164.408		19.5774	88.8311		11.9006	171.562		14.1778	222.505		16.9832	322.474		12.4046	219.643		14.1471	235.978		12.0564	140.037
	14.2057	164.6		38.5816	167.613		21.2482	90.2913		12.9137	166.944		15.2905	217.191		18.3151	323.461		13.4665	226.041		15.2637	249.823		13.0856	139.035
	15.3179	160.483		41.018	172.236		22.9215	92.2873		13.9253	163.543		16.4044	212.604		19.6578	319.029		14.5305	228.348		16.377	262.206		14.1133	138.642
	16.4373	156.513		43.4477	177.458		24.5999	94.1826		14.9425	160.876		17.5194	209.119		21.0038	311.802		15.5424	227.689		17.4915	272.585		15.1435	138.809
	17.5573	153.37		45.8889	183.322		26.2791	96.3525		15.9602	158.949		18.583	206.774		22.3465	304.691		16.6585	225.221		18.6081	281.618		16.1748	139.496
	18.6768	151.114		48.3173	189.657		27.9499	98.8964		16.9754	157.64		19.7572	205.315		23.6818	298.728		17.7204	221.864		19.727	289.152		17.2077	140.25
	19.7896	149.872		50.694	197.218		29.6182	101		17.988	156.747		20.8711	204.057		25.0158	293.776		18.7818	218.765		20.842	294.261		18.2364	141.378
	20.8984	149.075		53.1919	206.036		31.2949	102.464		18.9981	156.252		21.9838	203.018		26.3565	289.801		19.8458	216.461		21.9548	296.663		19.263	142.865
	22.0162	148.543		55.6246	214.277		32.9766	104.021		20.0132	156.171		23.1016	202.172		27.7005	286.886		20.9104	214.799		23.0698	297.666		20.2953	144.404
	23.1396	148.514		58.0701	216.517		34.6549	105.913		20.9811	156.67		24.2222	201.971		29.0432	284.809		21.9718	213.843		24.187	298.279		21.3292	146.376
	24.2579	149.089		60.4943	220.432		36.324	107.908		22.0481	157.5		25.34	202.06		30.3791	283.172		23.0331	213.27		25.3065	297.82		22.3605	148.754
	25.3707	150.037		62.9374	222.012		37.9881	109.779		23.0617	158.605		26.4533	202.278		31.7151	281.483		24.0945	213.185		26.4226	296.724		23.3877	151.342
	26.484	151		65.3707	18.0171		39.6649	111.064		24.0241	159.478		27.5644	202.933		33.0531	280.03		25.158	213.202		27.4795	295.456		24.3643	154.182
	27.5995	152.374					41.3499	112.589		25.0885	160.151		28.6799	203.836		34.3958	279.286		26.2241	213.492		28.6503	293.816		25.4456	157.266
	28.6632	153.892					43.0266	114.831		26.1061	160.948		29.8011	204.92		35.7371	278.873		27.2866	214.074		29.7709	292.279		26.4794	160.53
	29.8357	155.216					44.6949	117.114		27.1213	162.055		30.9194	206.57		37.0738	279.278		28.3474	215.064		30.8329	291.769		27.5117	164.067
	30.9495	156.362					46.3657	118.013		28.1324	163.501		32.0338	209.03		38.3421	280.054		29.4104	216.361		32.0048	292.09		28.5404	167.893
	32.0645	157.702					48.0399	118.16		29.1465	165.036		33.1482	211.91		39.7464	280.61		30.477	218.356		33.117	292.577		29.5702	171.885
	33.1806	159.223					49.7182	115.211		30.1627	166.973		34.2632	214.594		41.0228	281.7		31.5405	220.692		34.2309	293.168		30.5979	175.893
	34.2984	160.956					51.394	40.9519		31.1799	169.745		35.3822	217.661		42.4331	283.261		32.6024	223.756		35.3503	294.314		31.6302	179.817
	35.4173	163.278					53.0657	-18.4216		32.1945	173.216		36.4441	221.607		43.7704	285.614		33.6627	227.15		36.4698	296.844		32.6635	183.946
	36.5301	166.31								33.2076	177.241		37.6127	225.727		45.1044	288.151		34.7235	230.702		37.5853	300.112		33.6907	188.362
	37.6428	169.681								34.2208	181.887		38.7271	229.97		46.4464	291.067		35.7897	234.755		38.6986	303.555		34.7184	192.643
	38.76	172.85								35.2359	186.884		39.8438	234.567		47.7904	295.129		36.8548	239.491		39.8131	307.246		35.6981	196.791
	39.8784	175.977								36.2531	191.691		40.9644	239.213		49.1331	299.959		37.9177	244.657		40.9303	311.128		36.784	201.258
	40.9967	179.382								37.2688	196.418		42.0821	243.787		50.4684	305.054		38.9791	250.104		42.0509	315.292		37.8153	205.991
	42.1101	182.877								38.2829	201.38		43.196	248.635		51.8017	310.663		39.9873	255.074		43.1653	319.702		38.843	210.377
	43.2228	186.626								39.2935	206.251		44.3065	253.673		53.1404	316.329		41.1045	259.858		44.2775	324.472		39.8702	214.738
	44.3395	190.472								40.3076	210.806		45.3702	258.514		54.4857	321.829		42.1175	265.133		45.3942	329.436		40.9025	219.05
	45.4595	193.784								41.3258	215.266		46.5443	263.349		55.7614	327.541		43.2315	270.151		46.5131	334.254		41.9348	223.149
	46.5784	196.701								42.3425	219.966		47.6627	268.397		57.1637	333.481		44.2918	274.84		47.6325	339.261		42.9666	227.54
	47.6917	200.113								43.3541	224.534		48.7202	273.652		58.5017	338.86		45.3558	279.459		48.7464	344.054		43.9953	232.035
	48.8034	203.733								44.3646	229.071		49.8888	278.84		59.8404	343.354		46.4209	283.99		49.858	348.67		45.023	236.426
	49.92	207.313								45.3813	233.35		51.0049	283.687		61.1837	348.28		47.4865	287.923		50.9753	353.762		46.0532	240.782
	51.0389	210.756								46.3985	237.541		52.1232	288.416		62.5244	353.746		48.5474	292.14		52.0936	358.668		47.0845	244.937
	52.1573	214.226								47.4142	242.183		53.2438	292.869		63.8604	358.638		49.6071	297.024		53.2125	363.722		48.1168	248.885
	53.2723	217.308								48.4263	246.575		54.3565	297.516		65.197	362.996		50.6722	301.46		54.3286	369.029		49.1461	252.342
	54.385	220.253								49.4394	250.837		55.4682	302.514		66.537	367.336		51.7357	305.517		55.4419	374.59		50.1732	256.101
	55.4995	223.297								50.4535	255.109		56.5843	307.307		67.8811	371.602		52.8008	309.965		56.5	380.022		51.2035	260.084
	56.5631	227.067								51.4717	259.486		57.7049	311.796		69.2231	376.097		53.8622	314.844		57.6719	367.363		52.2358	264.128
	57.7384	230.744								52.4884	264.262		58.8227	316.857		70.559	380.829		54.9251	319.961		58.7919	141.743		53.2671	268.618
	58.8528	234.545								53.5005	268.994		59.936	321.994		71.8917	386.147		55.986	324.725		59.9086	0		54.2958	273.565
	59.965	238.643								54.5126	273.602		61.0487	326.588		73.1687	391.596		57.0494	329.384					55.3245	278.44
	61.0828	242.5								55.5303	278.041		62.1648	331.15		74.5777	396.747		58.114	333.945					56.3532	283.135
	62.2028	245.133								56.548	282.247		63.2843	336.03		75.9197	402.308		59.1775	338.457					57.386	287.899
	63.3211	246.305								57.5637	286.196		64.4038	341.129		77.188	407.915		60.2373	343.123					58.4204	292.802
	64.4334	248.849								58.5753	290.045		65.5182	345.845		78.5897	412.956		61.2981	347.8					59.4486	297.613
	65.545	252.357								59.5853	293.675		66.6293	350.579		79.9297	417.884		62.3642	352.209					60.4232	302.412
	66.6622	255.826								60.602	297.197		67.7482	355.179		81.273	422.732		63.4288	356.544					61.5065	299.799
	67.7839	259.135								61.6227	300.82		68.8682	359.641		82.615	428.004		64.4912	360.917					62.5419	140.318
	68.9017	262.635								62.6374	304.698		69.9876	364.137		83.9503	433.434		65.552	364.828					63.5222	0
	70.0144	266.071								63.65	308.808		71.0993	368.702		85.2856	439.223		66.6134	368.777
	71.1294	250.063								64.6621	313.105		72.1534	373.273		86.625	445.012		67.6243	372.582
	72.2444	76.7271								65.6757	317.313		73.3276	377.824		87.969	449.934		68.7431	274.065
	73.3069	-9.74052								66.6944	321.099		74.451	382.093		89.3103	455.092		69.8066	29.9608
										67.7091	324.68		75.5687	386.062		90.647	460.517		70.8137	-2.28036
										68.7222	328.058		76.6804	389.894		91.983	466.055
										69.7353	330.919		77.7943	393.862		93.3216	471.934
										70.7495	333.651		78.9098	398.054		94.6643	478.048
										71.7672	336.803		80.0293	402.228		96.0077	483.853
										72.7813	340.602		81.1465	406.434		97.3456	489.048
										73.7949	344.427		82.2609	410.851		98.6796	494.188
										74.8065	347.898		83.3754	415.393		100.022	499.227
										75.8222	351.033		84.4904	419.829		101.366	504.095
										76.8384	354.35		85.6098	423.817		102.709	508.989
										77.8555	357.678		86.7276	427.637		104.044	513.708
										78.8676	360.885		87.8404	431.779		105.308	518.221
										79.8782	364.214		88.9526	435.54		106.716	522.82
										80.8944	367.314		90.0703	398.221		107.997	527.602
										81.9126	368.59		91.1898	112.331		109.406	532.743
										82.9298	214.364		92.307	-0.46231		110.741	537.867
										83.9408	0					112.078	542.408
																113.416	538.676
																114.76	287.089
																116.1	14.7396
